# Supplementary material for: The Class I HD-ZIP transcription factor PagHB7a functions as a positive regulator of salt tolerance in Populus
Source: For Res (Fayettev). 2025 Dec 31;5:e030. doi: 10.48130/forres-0025-0030 (PMC12982921; doi:10.48130/forres-0025-0030)
Supplement: Supplementary file 1 — Supplementary data to this article can be found online. [file forres-0025-0030-Supplementary.zip]

Archive with 13 entries (13 files):
- 10.48130_forres-0025-0030-Suppl-FigureS1.pdf
- 10.48130_forres-0025-0030-Suppl-FigureS2.pdf
- 10.48130_forres-0025-0030-Suppl-FigureS3.pdf
- 10.48130_forres-0025-0030-Suppl-TableS1.xlsx
- 10.48130_forres-0025-0030-Suppl-TableS10.xlsx
- 10.48130_forres-0025-0030-Suppl-TableS2.xlsx
- 10.48130_forres-0025-0030-Suppl-TableS3.xlsx
- 10.48130_forres-0025-0030-Suppl-TableS4.xlsx
- 10.48130_forres-0025-0030-Suppl-TableS5.xlsx
- 10.48130_forres-0025-0030-Suppl-TableS6.xlsx
- 10.48130_forres-0025-0030-Suppl-TableS7.xlsx
- 10.48130_forres-0025-0030-Suppl-TableS8.xlsx
- 10.48130_forres-0025-0030-Suppl-TableS9.xlsx
