# Supplementary material for: The Class I HD-ZIP transcription factor PagHB7a functions as a positive regulator of salt tolerance in Populus
Source: For Res (Fayettev). 2025 Dec 31;5:e030. doi: 10.48130/forres-0025-0030 (PMC12982921; doi:10.48130/forres-0025-0030)
Supplement: Supplementary file 1 — Supplementary data to this article can be found online. [file forres-0025-0030-Supplementary.zip › 10.48130_forres-0025-0030-Suppl-TableS1.xlsx]

## Sheet: Table S1
Table S1. The primers used in this research.
Primer names	Accession number	Primer sequences (5'—3')	Purposes
PagHB7a-35s-F for cloning	Potri.014G103000	GAGCTCGGTACCCGGGGATCC ATGTTTGATGGAGGAGAAT	for overexpression vector
PagHB7a-35s-R for cloning		GCTCTGCAGGTCGACTCTAGA AGCCCAGAAATCCCACCAC
PagHB7a-3d-F		GTCATTTAGCTGCTTGAACAGTGT	for CRISPR vector
PagHB7a-3d-R		AAACACACTGTTCAAGCAGCTAAA
PagHB7a-3b-F		GTCACGACAGGTTGCGATATGGTT
PagHB7a-3b-R		AAACAACCATATCGCAACCTGTCG
PagHB7a-GUS-F		GACCATGATTACGCCAAGCTT GCAGCAACACTACGTGTCAG	for GUS staining
PagHB7a-GUS-R		GGACTGACCACCCGGGGATCC CTTGTTGGGATCTTCACCTG
PagHB7a-qPCR-F		TCGGAGAATGGAGACGCAAC	for qPCR
PagHB7a-qPCR-R		GCCGGTTCCACCATACTCAT
PagHB7a-GFP-F		AGGACCGGTCCCGGGGGATCC ATGTTTGATGGAGGAGAAT	for subcellular localization
PagHB7a-GFP-R		GCCCTTGCTCACCATGGATCC AGCCCAGAAATCCCACCAC
PagHB7a-P1-Pgreen-F		CTATAGGGCGAATTGGGTACCCAACAATAAGCACGTGTCCTC	for dual luciferase assay
PagHB7a-P1-Pgreen-R		GTGGAGATAGTCGACCTCGAGGTATCTGCAACACGTCACCC
PagHB7a-P1-F		TCGGAATTCGAGCTCGGTACC CAACAATAAGCACGTGTCCTC	for Y1H
PagHB7a-P1-R		AGCACATGCCTCGAGGTCGAC GTATCTGCAACACGTCACCC
PagHB7a-P2-F		TCGGAATTCGAGCTCGGTACC AAAGACACGTGCCACGGG
PagHB7a-P2-R		AGCACATGCCTCGAGGTCGAC GAGTCACGTTGCGCCACT
PagHB7a-P1-ChIP-F		CAACAATAAGCACGTGTCCTC	for ChIP-qPCR
PagHB7a-P1-ChIP-R		GTATCTGCAACACGTCACCC
Actin-F for qRT-PCR	Potri.006G192700	AAGATTCCGTTGTCCAGAGGTCCT	for qPCR
Actin-R for qRT-PCR		GAACATAGTAGAGCCACCACTGAGAAC
Actin-ChIP-F		GGTTAGAGGAGGCATGACAACAA	for ChIP-qPCR
Actin-ChIP-R		CCGTTGGTTCTCAGTATCTGATCTAC
PagHB7b-qPCR-F	Potri.002G176300	CAGCTGGCAAAAGAGCTTGG	for qPCR
PagHB7b-qPCR-R		CTCTCCTTCCTCTCCTGGCT
PagAREB1-2-Y1H-F	Potri.002G125400	GATTATGCCTCTCCCGAATTCATGGGGACGAATTTCAACTT	for Y1H
PagAREB1-2-Y1H-R		AGAAGTCCAAAGCTTCTCGAGTCACCATGGACCTGTCTGAG
PagAREB1-2-35S-F		GAGCTCGGTACCCGGGGATCCATGGGGACGAATTTCAACTT	for dual luciferase assay
PagAREB1-2-35S-R		GCTCTGCAGGTCGACTCTAGATCACCATGGACCTGTCTGAG
PagAREB1-3-Y1H-F	Potri.009G101200	GATTATGCCTCTCCCGAATTCATGGACTCGCATTGGGACTT	for Y1H
PagAREB1-3-Y1H-R		AGAAGTCCAAAGCTTCTCGAGCTACCAAGGTCCTGTCAGTG
PagAREB1-3-35S-F		GAGCTCGGTACCCGGGGATCCATGGACTCGCATTGGGACTT	for dual luciferase assay
PagAREB1-3-35S-R		GCTCTGCAGGTCGACTCTAGACTACCAAGGTCCTGTCAGTG
PagAREB1-4-F for Y1H	Potri.014G028200	GATTATGCCTCTCCCGAATTCATGGGGACTAATTTCAATTT	for Y1H
PagAREB1-4-R for Y1H		AGAAGTCCAAAGCTTCTCGAGGGATCCTCACCATGGACCTGTCTGAG
PagAREB1-4-35S-F		GAGCTCGGTACCCGGGGATCCATGGGGACTAATTTCAATTT	for dual luciferase assay
PagAREB1-4-35S-R		GCTCTGCAGGTCGACTCTAGAGGATCCTCACCATGGACCTGTCTGAG
PagABF3-F for Y1H	Potri.004G140600	GATTATGCCTCTCCCGAATTCATGGACTCTCAATGGGACTA	for Y1H
PagABF3-R for Y1H		AGAAGTCCAAAGCTTCTCGAGCTACCAAGGCCCTGTCACTG
PagABF3-35S-F		GAGCTCGGTACCCGGGGATCCATGGACTCTCAATGGGACTA	for dual luciferase assay
PagABF3-35S-R		GCTCTGCAGGTCGACTCTAGACTACCAAGGCCCTGTCACTG
GUS-qPCR-F		TCCTGTAGAAACCCCAACCC	for qPCR
GUS-qPCR-R		TGCCCGCATAATTACGAATA
PagNCED3-qPCR-F	Potri.001G393800	ACTGGGGAGGTACACAAG	for qPCR
PagNCED3-qPCR-R		ATGCACGAAAGCTAAAAT
PagNCED5-qPCR-F	Potri.011G112400	GATGGGGATGGCATGGTTCA	for qPCR
PagNCED5-qPCR-R		GTCCCAACCCACGTTCTTGA
PagCYP707A1-qPCR-F	Potri.004G235400	GGGATGGCCTTACATGGGTG	for qPCR
PagCYP707A1-qPCR-R		GACACAAGGACAGCCCAAGA
