# Supplementary material for: The Class I HD-ZIP transcription factor PagHB7a functions as a positive regulator of salt tolerance in Populus
Source: For Res (Fayettev). 2025 Dec 31;5:e030. doi: 10.48130/forres-0025-0030 (PMC12982921; doi:10.48130/forres-0025-0030)
Supplement: Supplementary file 1 — Supplementary data to this article can be found online. [file forres-0025-0030-Supplementary.zip › 10.48130_forres-0025-0030-Suppl-TableS10.xlsx]

## Sheet: Table S10
Table S10. Gene Ontology (GO) analysis of the up-regulated DEGs from RNA-seq (PagHB7a-OE under 100 mM NaCl treatment for 6 h).
GOBPID	Pvalue	OddsRatio	ExpCount	Count	Size	order	Term	Genes
GO:0006979	1.42513e-09	1.83631	82.0593	137	848	1	response to oxidative stress	Potri.001G009200, Potri.001G032900, Potri.001G049400, Potri.001G105200, Potri.001G127700, Potri.001G137200, Potri.001G190700, Potri.001G225800, Potri.001G271700, Potri.001G295500, Potri.001G321600, Potri.001G329200, Potri.001G430100, Potri.001G435400, Potri.002G000100, Potri.002G001400, Potri.002G009800, Potri.002G031200, Potri.002G064400, Potri.002G065300, Potri.002G127000, Potri.002G132500, Pot…
GO:0009685	0.00280733	2.621	6.19315	14	64	1	gibberellin metabolic process	Potri.001G176600, Potri.005G065400, Potri.005G185000, Potri.008G101600, Potri.008G122100, Potri.008G145300, Potri.010G123000, Potri.010G234700, Potri.011G095600, Potri.011G134100, Potri.012G055600, Potri.014G179100, Potri.017G048700, Potri.017G049000
GO:0009695	0.00147169	2.52726	7.74144	17	80	1	jasmonic acid biosynthetic process	Potri.001G051900, Potri.003G079200, Potri.004G102000, Potri.004G149000, Potri.005G032400, Potri.005G032600, Potri.005G032700, Potri.005G032800, Potri.010G057000, Potri.010G057100, Potri.013G022000, Potri.013G022100, Potri.013G131100, Potri.017G033600, Potri.017G034901, Potri.017G035100, Potri.018G065600
GO:0009697	0.00509883	3.56257	2.80627	8	29	1	salicylic acid biosynthetic process	Potri.002G205400, Potri.007G100600, Potri.010G225300, Potri.012G054900, Potri.012G070000, Potri.013G010700, Potri.015G071800, Potri.018G095300
GO:0009723	0.000263504	1.55855	56.6093	83	585	1	response to ethylene	Potri.001G015900, Potri.001G044100, Potri.001G067600, Potri.001G137200, Potri.001G154100, Potri.001G154200, Potri.001G169500, Potri.001G189800, Potri.001G315300, Potri.002G039100, Potri.002G048300, Potri.002G055800, Potri.002G065600, Potri.002G180800, Potri.002G191800, Potri.002G203500, Potri.002G207800, Potri.003G071666, Potri.003G079500, Potri.003G081200, Potri.003G098200, Potri.003G150700, Pot…
GO:0009737	1.17409e-07	1.59811	113.219	168	1170	1	response to abscisic acid	Potri.001G024900, Potri.001G037700, Potri.001G051900, Potri.001G061200, Potri.001G067600, Potri.001G094200, Potri.001G167100, Potri.001G219100, Potri.001G271700, Potri.001G295500, Potri.001G323300, Potri.001G325100, Potri.001G350600, Potri.001G392600, Potri.001G404100, Potri.002G013200, Potri.002G055800, Potri.002G069000, Potri.002G081000, Potri.002G107200, Potri.002G113400, Potri.002G176300, Pot…
GO:0010150	3.48868e-05	1.93377	30.0949	53	311	1	leaf senescence	Potri.001G061200, Potri.001G145200, Potri.001G168200, Potri.001G325100, Potri.001G451600, Potri.002G152200, Potri.002G195700, Potri.002G203500, Potri.003G001000, Potri.003G066000, Potri.003G067000, Potri.003G079500, Potri.003G144600, Potri.004G055600, Potri.004G141700, Potri.005G013600, Potri.005G016600, Potri.005G075100, Potri.005G083200, Potri.006G109100, Potri.006G180800, Potri.006G204300, Pot…
GO:0010311	3.87798e-06	3.17034	9.96711	26	103	1	lateral root formation	Potri.001G263800, Potri.002G074700, Potri.002G087000, Potri.002G184700, Potri.002G207800, Potri.004G093200, Potri.004G151700, Potri.004G152300, Potri.005G032400, Potri.005G032600, Potri.005G032700, Potri.005G032800, Potri.005G099300, Potri.005G174000, Potri.006G158700, Potri.008G127700, Potri.010G115200, Potri.012G084400, Potri.013G022000, Potri.013G022100, Potri.014G070400, Potri.015G082900, Pot…
GO:0010373	0.00779114	14.0139	0.48384	3	5	1	negative regulation of gibberellin biosynthetic process	Potri.008G122100, Potri.010G123000, Potri.012G055600
GO:0016567	0.000372956	1.42575	88.5427	120	915	1	protein ubiquitination	Potri.001G001500, Potri.001G050100, Potri.001G056800, Potri.001G101900, Potri.001G216100, Potri.001G269400, Potri.001G309600, Potri.001G309700, Potri.001G401600, Potri.001G418500, Potri.002G010100, Potri.002G015700, Potri.002G048300, Potri.002G070500, Potri.002G074700, Potri.002G082500, Potri.002G161000, Potri.002G171500, Potri.002G205400, Potri.002G207800, Potri.003G073300, Potri.003G129700, Pot…
GO:0031936	0.00241206	4.15677	2.51597	8	26	1	negative regulation of chromatin silencing	Potri.002G043100, Potri.005G116600, Potri.005G219800, Potri.007G014200, Potri.008G132400, Potri.010G076800, Potri.013G042700, Potri.017G129400
GO:0040009	4.66723e-05	46.7454	0.580608	5	6	1	regulation of growth rate	Potri.004G093200, Potri.005G099300, Potri.008G127700, Potri.010G115200, Potri.017G122400
GO:0045839	0.00747135	3.00616	3.58042	9	37	1	negative regulation of mitotic nuclear division	Potri.002G002900, Potri.008G029600, Potri.008G057600, Potri.008G187300, Potri.009G003400, Potri.009G034001, Potri.010G045200, Potri.010G231600, Potri.017G070000
GO:0048527	4.8821e-07	2.47589	21.3857	46	221	1	lateral root development	Potri.001G137200, Potri.001G148400, Potri.001G263800, Potri.002G044900, Potri.002G074700, Potri.002G087000, Potri.002G184700, Potri.002G207800, Potri.003G079500, Potri.003G169100, Potri.004G093200, Potri.004G151700, Potri.004G152300, Potri.004G153700, Potri.005G024800, Potri.005G032400, Potri.005G032600, Potri.005G032700, Potri.005G032800, Potri.005G099300, Potri.005G174000, Potri.005G179600, Pot…
GO:0051055	0.000497167	4.95326	2.51597	9	26	1	negative regulation of lipid biosynthetic process	Potri.001G219100, Potri.002G127100, Potri.003G144600, Potri.008G122100, Potri.010G079200, Potri.010G123000, Potri.010G240800, Potri.012G055600, Potri.014G101000
GO:0080151	0.000762915	11.6851	0.870912	5	9	1	positive regulation of salicylic acid mediated signaling pathway	Potri.002G214000, Potri.006G109100, Potri.007G100600, Potri.016G137900, Potri.T106600
GO:1901001	0.000919596	4.43155	2.7095	9	28	1	negative regulation of response to salt stress	Potri.001G049400, Potri.002G099900, Potri.005G087700, Potri.005G142600, Potri.005G162300, Potri.007G048900, Potri.009G096000, Potri.012G136100, Potri.015G138500
GO:2000022	8.89437e-05	3.38952	6.19315	17	64	1	regulation of jasmonic acid mediated signaling pathway	Potri.001G166200, Potri.003G009000, Potri.003G068900, Potri.003G165000, Potri.006G072400, Potri.006G101100, Potri.006G109100, Potri.007G100600, Potri.008G069300, Potri.008G133400, Potri.010G108200, Potri.010G172700, Potri.010G188000, Potri.015G035800, Potri.015G117200, Potri.016G117100, Potri.016G137900
GO:0005983	0.00159465	4.00921	2.90304	9	30	2	starch catabolic process	Potri.001G148900, Potri.002G069000, Potri.002G100900, Potri.003G085500, Potri.005G191400, Potri.010G062900, Potri.017G040800, Potri.T101100, Potri.T101200
GO:0005985	0.000528959	2.93854	6.48346	16	67	2	sucrose metabolic process	Potri.002G069000, Potri.002G202300, Potri.003G112600, Potri.004G081300, Potri.004G145500, Potri.005G191400, Potri.006G199800, Potri.007G123400, Potri.008G024100, Potri.008G101500, Potri.013G006600, Potri.013G110800, Potri.013G115200, Potri.016G018500, Potri.017G036700, Potri.019G085800
GO:0008215	0.00394782	5.09938	1.64506	6	17	2	spermine metabolic process	Potri.001G263400, Potri.002G055300, Potri.004G075800, Potri.004G106800, Potri.005G207300, Potri.017G108800
GO:0008216	0.00802116	5.19246	1.35475	5	14	2	spermidine metabolic process	Potri.002G055300, Potri.004G075800, Potri.004G106800, Potri.005G207300, Potri.017G108800
GO:0046203	0.00335874	28.0287	0.387072	3	4	2	spermidine catabolic process	Potri.002G055300, Potri.004G075800, Potri.005G207300
GO:0046208	0.00739699	7.47573	0.870912	4	9	2	spermine catabolic process	Potri.001G263400, Potri.002G055300, Potri.004G075800, Potri.005G207300
GO:0046459	0.00240852	12.4604	0.677376	4	7	2	short-chain fatty acid metabolic process	Potri.006G036200, Potri.008G108000, Potri.010G141501, Potri.016G118000
GO:0010118	0.00334858	1.65127	26.5144	41	274	3	stomatal movement	Potri.001G144300, Potri.001G333901, Potri.001G342000, Potri.002G168200, Potri.003G045000, Potri.003G072300, Potri.003G095300, Potri.003G116700, Potri.003G157100, Potri.004G001900, Potri.004G145500, Potri.004G153700, Potri.004G204700, Potri.004G209700, Potri.005G024800, Potri.005G156600, Potri.006G069700, Potri.006G109100, Potri.006G164600, Potri.008G010600, Potri.008G059200, Potri.008G106300, Pot…
GO:0000024	0.00936126	Inf	0.193536	2	2		maltose biosynthetic process	Potri.001G148900, Potri.003G085500
GO:0000045	8.8815e-07	4.96506	5.03194	18	52		autophagosome assembly	Potri.001G126500, Potri.002G039900, Potri.002G170100, Potri.002G181000, Potri.003G107000, Potri.004G055600, Potri.004G141700, Potri.006G092900, Potri.006G180800, Potri.009G102900, Potri.012G004400, Potri.013G018400, Potri.015G087200, Potri.016G059700, Potri.016G104900, Potri.017G139700, Potri.018G103000, Potri.T173300
GO:0000160	0.000547127	1.61451	42.2876	64	437		phosphorelay signal transduction system	Potri.001G015900, Potri.001G027000, Potri.001G067600, Potri.001G137200, Potri.001G154100, Potri.001G154200, Potri.001G169500, Potri.001G315300, Potri.002G039100, Potri.002G048300, Potri.002G065600, Potri.002G207800, Potri.003G071666, Potri.003G081200, Potri.003G150700, Potri.003G150800, Potri.003G197500, Potri.003G205700, Potri.004G051800, Potri.004G182000, Potri.004G185900, Potri.004G197400, Pot…
GO:0000272	8.94798e-05	1.92109	27.3853	48	283		polysaccharide catabolic process	Potri.001G052300, Potri.001G148900, Potri.001G162500, Potri.001G162600, Potri.001G206800, Potri.002G069000, Potri.002G100900, Potri.002G145500, Potri.002G159300, Potri.002G197200, Potri.003G072800, Potri.003G085500, Potri.004G156300, Potri.004G182000, Potri.005G191400, Potri.006G027700, Potri.006G029900, Potri.006G180800, Potri.006G188300, Potri.006G219700, Potri.008G011100, Potri.008G108100, Pot…
GO:0000302	4.64116e-05	1.89669	31.1593	54	322		response to reactive oxygen species	Potri.001G137200, Potri.001G321600, Potri.002G001400, Potri.002G009800, Potri.002G064400, Potri.002G127000, Potri.002G132500, Potri.002G168200, Potri.002G191600, Potri.002G203500, Potri.003G071100, Potri.003G090300, Potri.003G126900, Potri.005G060200, Potri.005G060300, Potri.005G083200, Potri.005G119500, Potri.005G200100, Potri.005G251600, Potri.006G103900, Potri.006G109100, Potri.006G115000, Pot…
GO:0000422	2.33923e-05	5.61867	3.09658	12	32		autophagy of mitochondrion	Potri.001G126500, Potri.002G039900, Potri.003G107000, Potri.004G055600, Potri.004G141700, Potri.006G180800, Potri.009G102900, Potri.012G004400, Potri.013G018400, Potri.017G139700, Potri.018G103000, Potri.T173300
GO:0001101	2.19256e-20	2.49134	75.3823	160	779		response to acid chemical	Potri.001G024800, Potri.001G024900, Potri.001G032900, Potri.001G049400, Potri.001G055300, Potri.001G067600, Potri.001G084000, Potri.001G137200, Potri.001G167100, Potri.001G216100, Potri.001G225800, Potri.001G269400, Potri.001G271700, Potri.001G288600, Potri.001G295500, Potri.001G393800, Potri.001G404100, Potri.002G000100, Potri.002G013200, Potri.002G086900, Potri.002G113400, Potri.002G150700, Pot…
GO:0001666	8.67891e-06	2.58408	14.8055	33	153		response to hypoxia	Potri.001G049400, Potri.002G120200, Potri.002G128300, Potri.003G071666, Potri.003G072600, Potri.004G197400, Potri.005G060200, Potri.005G060300, Potri.006G137600, Potri.007G100600, Potri.008G011300, Potri.010G234700, Potri.011G154800, Potri.013G064200, Potri.014G018700, Potri.014G033000, Potri.014G033200, Potri.014G033400, Potri.014G033500, Potri.014G033600, Potri.014G033900, Potri.014G034000, Pot…
GO:0002213	2.909e-05	4.25884	4.64486	15	48		defense response to insect	Potri.002G197900, Potri.003G079200, Potri.003G126900, Potri.005G075100, Potri.005G221000, Potri.007G100600, Potri.009G028300, Potri.010G075200, Potri.010G075300, Potri.010G075501, Potri.010G153100, Potri.011G110100, Potri.011G110400, Potri.012G096800, Potri.015G042000
GO:0002215	0.00802116	5.19246	1.35475	5	14		defense response to nematode	Potri.001G255100, Potri.010G142800, Potri.012G067600, Potri.015G061600, Potri.T167100
GO:0002237	0.000530772	2.72008	7.74144	18	80		response to molecule of bacterial origin	Potri.001G044500, Potri.001G438400, Potri.002G226600, Potri.003G030900, Potri.003G157100, Potri.005G128200, Potri.006G263600, Potri.007G012400, Potri.007G020900, Potri.007G111500, Potri.007G111600, Potri.007G111700, Potri.007G111800, Potri.012G054900, Potri.018G019800, Potri.019G006900, Potri.019G010900, Potri.019G011000
GO:0002238	9.23124e-05	5.14874	2.99981	11	31		response to molecule of fungal origin	Potri.002G226600, Potri.007G111500, Potri.007G111600, Potri.007G111700, Potri.007G111800, Potri.010G182200, Potri.013G153800, Potri.019G006900, Potri.019G010900, Potri.019G011000, Potri.019G125901
GO:0002252	0.000240166	2.0864	18.0956	34	187		immune effector process	Potri.001G044500, Potri.001G216100, Potri.002G128300, Potri.002G168200, Potri.003G149800, Potri.006G109100, Potri.006G204300, Potri.006G263600, Potri.007G139800, Potri.009G016200, Potri.009G086100, Potri.010G163800, Potri.011G115600, Potri.012G118700, Potri.013G065100, Potri.014G033000, Potri.014G033200, Potri.014G033400, Potri.014G033500, Potri.014G033600, Potri.014G033900, Potri.014G034000, Pot…
GO:0002376	0.00762532	1.36756	60.1897	79	622		immune system process	Potri.001G044500, Potri.001G134500, Potri.001G216100, Potri.001G271700, Potri.001G310700, Potri.002G128300, Potri.002G160800, Potri.002G168200, Potri.002G205400, Potri.002G214000, Potri.002G226600, Potri.003G090300, Potri.003G098900, Potri.003G099000, Potri.003G099100, Potri.003G149800, Potri.004G064000, Potri.004G182000, Potri.005G128200, Potri.006G028600, Potri.006G072400, Potri.006G109100, Pot…
GO:0002833	0.00673661	2.12199	8.90266	17	92		positive regulation of response to biotic stimulus	Potri.002G168200, Potri.002G226600, Potri.003G090300, Potri.005G075100, Potri.006G057800, Potri.006G109100, Potri.007G100600, Potri.007G139800, Potri.009G086100, Potri.010G153100, Potri.011G115600, Potri.012G054900, Potri.013G065100, Potri.014G095500, Potri.015G042000, Potri.016G050300, Potri.016G137900
GO:0003333	0.00949478	1.87284	12.1928	21	126		amino acid transmembrane transport	Potri.002G079500, Potri.002G079700, Potri.002G087000, Potri.003G091500, Potri.004G181200, Potri.005G174000, Potri.005G181500, Potri.006G038700, Potri.006G038800, Potri.006G236000, Potri.007G100100, Potri.008G000300, Potri.008G017100, Potri.008G036300, Potri.008G086500, Potri.009G149900, Potri.010G194600, Potri.010G209200, Potri.011G167300, Potri.016G110100, Potri.017G083700
GO:0005975	6.65215e-12	1.67658	159.474	244	1648		carbohydrate metabolic process	Potri.001G037700, Potri.001G049400, Potri.001G052300, Potri.001G090700, Potri.001G136100, Potri.001G148900, Potri.001G162500, Potri.001G162600, Potri.001G171600, Potri.001G206800, Potri.001G220800, Potri.001G222800, Potri.001G222900, Potri.001G223400, Potri.001G223500, Potri.001G227000, Potri.001G227200, Potri.001G227400, Potri.001G255100, Potri.001G299000, Potri.001G325200, Potri.001G343400, Pot…
GO:0005984	7.31822e-09	3.99436	10.0639	31	104		disaccharide metabolic process	Potri.001G148900, Potri.002G069000, Potri.002G202300, Potri.003G085500, Potri.003G112400, Potri.003G112600, Potri.003G144000, Potri.004G061500, Potri.004G081300, Potri.004G145500, Potri.005G077200, Potri.005G191400, Potri.006G068300, Potri.006G199800, Potri.007G123400, Potri.008G024100, Potri.008G101500, Potri.008G136500, Potri.010G104500, Potri.011G070900, Potri.012G001000, Potri.012G078500, Pot…
GO:0005991	2.44958e-06	6.76593	2.99981	13	31		trehalose metabolic process	Potri.003G112400, Potri.003G144000, Potri.004G061500, Potri.005G077200, Potri.006G068300, Potri.008G136500, Potri.010G104500, Potri.011G070900, Potri.012G001000, Potri.012G078500, Potri.012G126100, Potri.015G020300, Potri.015G074000
GO:0005992	1.33016e-05	6.8662	2.51597	11	26		trehalose biosynthetic process	Potri.003G112400, Potri.004G061500, Potri.005G077200, Potri.008G136500, Potri.010G104500, Potri.011G070900, Potri.012G001000, Potri.012G078500, Potri.012G126100, Potri.015G020300, Potri.015G074000
GO:0005996	8.12574e-08	2.48933	24.0952	52	249		monosaccharide metabolic process	Potri.001G037700, Potri.001G090700, Potri.001G227000, Potri.001G459700, Potri.002G069000, Potri.002G107700, Potri.002G167200, Potri.002G178300, Potri.002G191600, Potri.003G123700, Potri.003G140900, Potri.004G129700, Potri.004G183200, Potri.004G197400, Potri.005G006800, Potri.005G191400, Potri.006G022000, Potri.006G027700, Potri.006G029900, Potri.007G011200, Potri.007G056300, Potri.007G129700, Pot…
GO:0006012	8.614e-09	6.47333	4.74163	20	49		galactose metabolic process	Potri.001G037700, Potri.001G090700, Potri.001G459700, Potri.002G167200, Potri.002G191600, Potri.003G123700, Potri.003G140900, Potri.004G129700, Potri.005G006800, Potri.006G022000, Potri.010G148100, Potri.013G005800, Potri.013G005900, Potri.013G006100, Potri.016G020000, Potri.017G080000, Potri.017G080100, Potri.017G080200, Potri.017G129300, Potri.T155800
GO:0006020	0.00509883	3.56257	2.80627	8	29		inositol metabolic process	Potri.001G343400, Potri.005G149800, Potri.008G144500, Potri.009G084600, Potri.016G018500, Potri.017G076400, Potri.017G100200, Potri.018G069700
GO:0006022	0.000302214	3.68855	4.45133	13	46		aminoglycan metabolic process	Potri.002G186500, Potri.004G182000, Potri.006G188300, Potri.012G033932, Potri.013G125000, Potri.015G023900, Potri.015G024000, Potri.015G024100, Potri.015G024200, Potri.019G093700, Potri.019G093800, Potri.019G093900, Potri.019G094100
GO:0006026	0.000109518	4.19791	4.06426	13	42		aminoglycan catabolic process	Potri.002G186500, Potri.004G182000, Potri.006G188300, Potri.012G033932, Potri.013G125000, Potri.015G023900, Potri.015G024000, Potri.015G024100, Potri.015G024200, Potri.019G093700, Potri.019G093800, Potri.019G093900, Potri.019G094100
GO:0006030	0.000109518	4.19791	4.06426	13	42		chitin metabolic process	Potri.002G186500, Potri.004G182000, Potri.006G188300, Potri.012G033932, Potri.013G125000, Potri.015G023900, Potri.015G024000, Potri.015G024100, Potri.015G024200, Potri.019G093700, Potri.019G093800, Potri.019G093900, Potri.019G094100
GO:0006032	0.000109518	4.19791	4.06426	13	42		chitin catabolic process	Potri.002G186500, Potri.004G182000, Potri.006G188300, Potri.012G033932, Potri.013G125000, Potri.015G023900, Potri.015G024000, Potri.015G024100, Potri.015G024200, Potri.019G093700, Potri.019G093800, Potri.019G093900, Potri.019G094100
GO:0006040	0.00123391	2.91274	5.70931	14	59		amino sugar metabolic process	Potri.002G186500, Potri.004G182000, Potri.006G188300, Potri.010G185800, Potri.012G033932, Potri.013G125000, Potri.015G023900, Potri.015G024000, Potri.015G024100, Potri.015G024200, Potri.019G093700, Potri.019G093800, Potri.019G093900, Potri.019G094100
GO:0006066	0.00371022	1.66319	25.0629	39	259		alcohol metabolic process	Potri.001G219100, Potri.001G242600, Potri.001G325200, Potri.001G343400, Potri.001G393800, Potri.003G030900, Potri.003G088300, Potri.003G218000, Potri.004G140900, Potri.004G235400, Potri.005G087700, Potri.005G138400, Potri.005G149800, Potri.005G205800, Potri.006G043800, Potri.007G044300, Potri.007G123400, Potri.008G144500, Potri.009G009200, Potri.009G045500, Potri.009G046200, Potri.009G084600, Pot…
GO:0006082	6.45411e-05	1.33005	189.472	240	1958		organic acid metabolic process	Potri.001G051900, Potri.001G067600, Potri.001G084000, Potri.001G105900, Potri.001G153300, Potri.001G176600, Potri.001G177000, Potri.001G182000, Potri.001G185500, Potri.001G189700, Potri.001G204900, Potri.001G212000, Potri.001G219100, Potri.001G220800, Potri.001G223500, Potri.001G242600, Potri.001G253300, Potri.001G273400, Potri.001G321800, Potri.001G374100, Potri.001G393800, Potri.001G416600, Pot…
GO:0006216	0.00936126	Inf	0.193536	2	2		cytidine catabolic process	Potri.006G150600, Potri.018G066400
GO:0006351	3.26411e-05	1.26311	334.527	402	3457		transcription, DNA-templated	Potri.001G009600, Potri.001G015900, Potri.001G023500, Potri.001G026000, Potri.001G027000, Potri.001G029700, Potri.001G031800, Potri.001G044500, Potri.001G049400, Potri.001G058200, Potri.001G058600, Potri.001G061200, Potri.001G067600, Potri.001G073800, Potri.001G086400, Potri.001G112200, Potri.001G114000, Potri.001G120000, Potri.001G154100, Potri.001G154200, Potri.001G169500, Potri.001G177500, Pot…
GO:0006355	1.99951e-07	1.34923	315.948	400	3265		regulation of transcription, DNA-templated	Potri.001G009600, Potri.001G015900, Potri.001G023500, Potri.001G026000, Potri.001G027000, Potri.001G029700, Potri.001G031800, Potri.001G044500, Potri.001G049400, Potri.001G058200, Potri.001G058600, Potri.001G061200, Potri.001G067600, Potri.001G073800, Potri.001G086400, Potri.001G112200, Potri.001G114000, Potri.001G120000, Potri.001G154100, Potri.001G154200, Potri.001G169500, Potri.001G177500, Pot…
GO:0006545	0.0055977	5.84173	1.25798	5	13		glycine biosynthetic process	Potri.001G212000, Potri.001G253300, Potri.008G002900, Potri.009G047700, Potri.019G018500
GO:0006551	0.00479587	4.09076	2.22566	7	23		leucine metabolic process	Potri.002G113600, Potri.005G213300, Potri.006G036800, Potri.008G165800, Potri.009G011700, Potri.009G100800, Potri.017G027500
GO:0006552	0.000121611	14.0268	0.96768	6	10		leucine catabolic process	Potri.005G213300, Potri.006G036800, Potri.008G165800, Potri.009G011700, Potri.009G100800, Potri.017G027500
GO:0006595	0.00787457	3.25255	2.99981	8	31		polyamine metabolic process	Potri.001G263400, Potri.002G055300, Potri.002G146200, Potri.004G075800, Potri.004G106800, Potri.005G207300, Potri.008G151800, Potri.017G108800
GO:0006629	5.95372e-05	1.33055	191.02	242	1974		lipid metabolic process	Potri.001G003100, Potri.001G051900, Potri.001G079400, Potri.001G090500, Potri.001G100200, Potri.001G136600, Potri.001G153300, Potri.001G163900, Potri.001G176600, Potri.001G185500, Potri.001G189700, Potri.001G200100, Potri.001G204900, Potri.001G209500, Potri.001G211600, Potri.001G219100, Potri.001G220800, Potri.001G242600, Potri.001G250500, Potri.001G260700, Potri.001G263700, Potri.001G275300, Pot…
GO:0006658	0.00936126	Inf	0.193536	2	2		phosphatidylserine metabolic process	Potri.008G126100, Potri.010G117500
GO:0006659	0.00936126	Inf	0.193536	2	2		phosphatidylserine biosynthetic process	Potri.008G126100, Potri.010G117500
GO:0006766	0.00893124	1.77418	15.1926	25	157		vitamin metabolic process	Potri.001G104400, Potri.001G212000, Potri.001G234900, Potri.001G310500, Potri.001G329900, Potri.002G057400, Potri.002G178300, Potri.003G127100, Potri.004G197400, Potri.007G097300, Potri.008G002900, Potri.008G011300, Potri.008G106600, Potri.008G144500, Potri.011G115100, Potri.012G075500, Potri.016G018500, Potri.016G116400, Potri.017G050400, Potri.017G076400, Potri.017G100200, Potri.017G126100, Pot…
GO:0006767	0.00491284	2.00711	11.5154	21	119		water-soluble vitamin metabolic process	Potri.001G104400, Potri.001G212000, Potri.001G234900, Potri.001G310500, Potri.002G178300, Potri.003G127100, Potri.004G197400, Potri.007G097300, Potri.008G002900, Potri.008G011300, Potri.008G106600, Potri.008G144500, Potri.012G075500, Potri.016G018500, Potri.016G116400, Potri.017G050400, Potri.017G100200, Potri.017G126100, Potri.017G129000, Potri.018G069700, Potri.T159100
GO:0006771	0.00363607	4.36363	2.1289	7	22		riboflavin metabolic process	Potri.001G104400, Potri.001G234900, Potri.001G310500, Potri.003G127100, Potri.007G097300, Potri.017G050400, Potri.T159100
GO:0006797	0.00936126	Inf	0.193536	2	2		polyphosphate metabolic process	Potri.008G169400, Potri.010G069000
GO:0006799	0.00936126	Inf	0.193536	2	2		polyphosphate biosynthetic process	Potri.008G169400, Potri.010G069000
GO:0006820	0.00303662	1.21815	214.922	253	2221		anion transport	Potri.001G005900, Potri.001G081200, Potri.001G084400, Potri.001G094200, Potri.001G111400, Potri.001G121900, Potri.001G124200, Potri.001G126500, Potri.001G144300, Potri.001G145200, Potri.001G148400, Potri.001G152800, Potri.001G182000, Potri.001G182900, Potri.001G186700, Potri.001G217200, Potri.001G219200, Potri.001G234600, Potri.001G235300, Potri.001G237800, Potri.001G253800, Potri.001G275300, Pot…
GO:0006833	1.2332e-08	5.26851	6.19315	23	64		water transport	Potri.001G186700, Potri.001G235300, Potri.003G050900, Potri.003G128600, Potri.004G176300, Potri.005G029901, Potri.006G098100, Potri.006G121700, Potri.006G128000, Potri.006G128200, Potri.008G039600, Potri.008G050700, Potri.008G065600, Potri.009G013900, Potri.009G027200, Potri.009G136600, Potri.010G191900, Potri.010G209900, Potri.010G222700, Potri.016G089500, Potri.016G098200, Potri.016G113300, Pot…
GO:0006865	0.00456486	1.88918	14.4184	25	149		amino acid transport	Potri.002G078100, Potri.002G079500, Potri.002G079700, Potri.002G087000, Potri.003G091500, Potri.004G181200, Potri.005G174000, Potri.005G181500, Potri.006G038700, Potri.006G038800, Potri.006G236000, Potri.007G100100, Potri.007G100700, Potri.008G000300, Potri.008G017100, Potri.008G036300, Potri.008G086500, Potri.009G149900, Potri.010G194600, Potri.010G209200, Potri.011G167300, Potri.012G131300, Pot…
GO:0006880	0.00278004	5.60951	1.54829	6	16		intracellular sequestering of iron ion	Potri.002G069400, Potri.005G190800, Potri.006G103900, Potri.016G124700, Potri.016G124900, Potri.018G106000
GO:0006914	1.00635e-12	4.83918	11.1283	39	115		autophagy	Potri.001G126500, Potri.001G417000, Potri.002G039900, Potri.002G144600, Potri.002G160700, Potri.002G170100, Potri.002G181000, Potri.002G189450, Potri.002G228800, Potri.003G107000, Potri.003G110901, Potri.004G013700, Potri.004G055600, Potri.004G141700, Potri.004G222300, Potri.005G040300, Potri.006G092900, Potri.006G153100, Potri.006G180800, Potri.007G147100, Potri.008G099400, Potri.009G102900, Pot…
GO:0006950	2.43995e-15	1.4177	643.604	816	6651		response to stress	Potri.001G009200, Potri.001G015900, Potri.001G017500, Potri.001G019100, Potri.001G024800, Potri.001G024900, Potri.001G032900, Potri.001G044500, Potri.001G049400, Potri.001G051900, Potri.001G055300, Potri.001G061200, Potri.001G061600, Potri.001G067600, Potri.001G070900, Potri.001G084000, Potri.001G084700, Potri.001G096900, Potri.001G102400, Potri.001G105200, Potri.001G105900, Potri.001G106100, Pot…
GO:0006955	0.00970698	1.38192	52.0612	69	538		immune response	Potri.001G134500, Potri.001G271700, Potri.001G310700, Potri.002G128300, Potri.002G160800, Potri.002G168200, Potri.002G205400, Potri.002G214000, Potri.002G226600, Potri.003G090300, Potri.003G098900, Potri.003G099000, Potri.003G099100, Potri.003G149800, Potri.004G064000, Potri.004G182000, Potri.005G128200, Potri.006G028600, Potri.006G072400, Potri.006G109100, Potri.006G137600, Potri.007G012400, Pot…
GO:0006970	3.86996e-21	2.13767	124.637	232	1288		response to osmotic stress	Potri.001G024800, Potri.001G024900, Potri.001G032900, Potri.001G049400, Potri.001G061200, Potri.001G067600, Potri.001G070900, Potri.001G102400, Potri.001G105200, Potri.001G106100, Potri.001G137200, Potri.001G157000, Potri.001G167100, Potri.001G182000, Potri.001G189800, Potri.001G219200, Potri.001G223500, Potri.001G225800, Potri.001G255100, Potri.001G269400, Potri.001G271700, Potri.001G295500, Pot…
GO:0006995	1.52679e-07	5.82213	4.5481	18	47		cellular response to nitrogen starvation	Potri.002G000100, Potri.002G009800, Potri.002G144600, Potri.002G170100, Potri.002G189450, Potri.002G228800, Potri.003G110901, Potri.004G013700, Potri.004G055600, Potri.005G251600, Potri.006G275600, Potri.008G099400, Potri.010G153400, Potri.013G012300, Potri.013G013800, Potri.014G060300, Potri.014G153800, Potri.017G139700
GO:0007033	1.6587e-05	2.73846	11.9992	28	124		vacuole organization	Potri.001G126500, Potri.001G163900, Potri.001G345300, Potri.002G039900, Potri.002G170100, Potri.002G181000, Potri.003G054900, Potri.003G072300, Potri.003G095300, Potri.003G107000, Potri.004G055600, Potri.004G141700, Potri.006G092900, Potri.006G136400, Potri.006G180800, Potri.008G019400, Potri.009G014400, Potri.009G102900, Potri.010G106700, Potri.010G141100, Potri.012G004400, Potri.013G018400, Pot…
GO:0007154	2.65079e-06	1.29337	358.622	438	3706		cell communication	Potri.001G007000, Potri.001G015900, Potri.001G017500, Potri.001G027000, Potri.001G044100, Potri.001G051900, Potri.001G057100, Potri.001G061600, Potri.001G067600, Potri.001G070900, Potri.001G084000, Potri.001G084700, Potri.001G137200, Potri.001G152800, Potri.001G154100, Potri.001G154200, Potri.001G161600, Potri.001G166200, Potri.001G169500, Potri.001G170500, Potri.001G176600, Potri.001G177500, Pot…
GO:0007165	0.000694851	1.21689	305.206	357	3154		signal transduction	Potri.001G007000, Potri.001G015900, Potri.001G017500, Potri.001G027000, Potri.001G044100, Potri.001G051900, Potri.001G057100, Potri.001G061600, Potri.001G067600, Potri.001G070900, Potri.001G084700, Potri.001G137200, Potri.001G152800, Potri.001G154100, Potri.001G154200, Potri.001G161600, Potri.001G166200, Potri.001G169500, Potri.001G170500, Potri.001G176600, Potri.001G177500, Potri.001G178300, Pot…
GO:0007265	0.00548708	2.06886	10.1606	19	105		Ras protein signal transduction	Potri.001G152800, Potri.001G182900, Potri.002G074400, Potri.002G175700, Potri.003G054900, Potri.003G081800, Potri.005G063500, Potri.005G075300, Potri.005G085100, Potri.005G242000, Potri.009G159600, Potri.011G136300, Potri.012G117800, Potri.014G049400, Potri.014G150300, Potri.015G113000, Potri.016G013700, Potri.018G079300, Potri.019G092300
GO:0007568	1.25117e-07	2.07585	39.7717	74	411		aging	Potri.001G061200, Potri.001G145200, Potri.001G168200, Potri.001G237800, Potri.001G325100, Potri.001G418500, Potri.001G451600, Potri.002G113900, Potri.002G152200, Potri.002G195700, Potri.002G203500, Potri.003G001000, Potri.003G066000, Potri.003G067000, Potri.003G079500, Potri.003G093000, Potri.003G144600, Potri.004G003000, Potri.004G021500, Potri.004G055600, Potri.004G141700, Potri.005G013600, Pot…
GO:0007623	0.00078556	1.8076	24.5791	41	254		circadian rhythm	Potri.001G027000, Potri.001G031800, Potri.001G066400, Potri.001G205800, Potri.001G342000, Potri.001G360100, Potri.002G064400, Potri.002G180800, Potri.003G045000, Potri.003G193800, Potri.003G197500, Potri.004G074300, Potri.004G125301, Potri.004G157000, Potri.004G162600, Potri.004G209700, Potri.005G049800, Potri.005G053200, Potri.005G083200, Potri.005G085100, Potri.005G119500, Potri.006G088200, Pot…
GO:0008219	1.66587e-05	1.72606	50.7064	81	524		cell death	Potri.001G070900, Potri.001G134500, Potri.001G137200, Potri.001G206900, Potri.001G271700, Potri.002G009800, Potri.002G128300, Potri.002G205400, Potri.002G214000, Potri.003G090300, Potri.003G098900, Potri.003G099000, Potri.003G099100, Potri.003G149800, Potri.003G159800, Potri.004G064000, Potri.004G182000, Potri.004G207600, Potri.005G064100, Potri.005G251600, Potri.005G256000, Potri.006G028600, Pot…
GO:0009056	2.72692e-17	1.64473	283.821	419	2933		catabolic process	Potri.001G020900, Potri.001G051900, Potri.001G052300, Potri.001G057100, Potri.001G084000, Potri.001G090500, Potri.001G090700, Potri.001G101900, Potri.001G105900, Potri.001G112600, Potri.001G126500, Potri.001G148900, Potri.001G153300, Potri.001G162500, Potri.001G162600, Potri.001G177000, Potri.001G185500, Potri.001G206800, Potri.001G209500, Potri.001G211700, Potri.001G212000, Potri.001G223500, Pot…
GO:0009063	4.26571e-05	2.52089	13.2572	29	137		cellular amino acid catabolic process	Potri.001G084000, Potri.001G177000, Potri.001G212000, Potri.001G374100, Potri.002G057400, Potri.002G146200, Potri.003G072600, Potri.003G187100, Potri.004G106400, Potri.004G232600, Potri.005G213300, Potri.006G036800, Potri.006G134200, Potri.006G134300, Potri.008G002900, Potri.008G066000, Potri.008G165800, Potri.008G187400, Potri.009G011700, Potri.009G072900, Potri.009G097300, Potri.009G100800, Pot…
GO:0009068	0.00731163	4.31455	1.83859	6	19		aspartate family amino acid catabolic process	Potri.001G084000, Potri.003G187100, Potri.006G134200, Potri.006G134300, Potri.014G022900, Potri.019G018500
GO:0009083	0.000150232	23.3719	0.677376	5	7		branched-chain amino acid catabolic process	Potri.001G153300, Potri.003G222800, Potri.005G064000, Potri.005G185400, Potri.009G011700
GO:0009164	0.0055977	5.84173	1.25798	5	13		nucleoside catabolic process	Potri.005G049300, Potri.006G083400, Potri.006G150600, Potri.010G003500, Potri.018G066400
GO:0009231	0.00363607	4.36363	2.1289	7	22		riboflavin biosynthetic process	Potri.001G104400, Potri.001G234900, Potri.001G310500, Potri.003G127100, Potri.007G097300, Potri.017G050400, Potri.T159100
GO:0009266	0.000149005	1.41546	107.122	144	1107		response to temperature stimulus	Potri.001G024800, Potri.001G024900, Potri.001G032900, Potri.001G067600, Potri.001G070900, Potri.001G106100, Potri.001G148900, Potri.001G154200, Potri.001G225800, Potri.001G271700, Potri.001G295500, Potri.001G301900, Potri.001G320900, Potri.001G414700, Potri.001G438400, Potri.002G009800, Potri.002G013200, Potri.002G064400, Potri.002G082500, Potri.002G086900, Potri.002G107200, Potri.002G180800, Pot…
GO:0009267	1.40427e-15	3.80373	21.289	63	220		cellular response to starvation	Potri.001G015900, Potri.001G084000, Potri.002G000100, Potri.002G009800, Potri.002G069500, Potri.002G107700, Potri.002G144600, Potri.002G170100, Potri.002G189450, Potri.002G191800, Potri.002G196200, Potri.002G207800, Potri.002G228800, Potri.003G110901, Potri.003G157100, Potri.003G187100, Potri.004G013700, Potri.004G055600, Potri.004G160100, Potri.005G029901, Potri.005G053200, Potri.005G185400, Pot…
GO:0009308	0.00151051	1.88791	18.4827	32	191		amine metabolic process	Potri.001G020900, Potri.001G118300, Potri.001G177000, Potri.001G263400, Potri.002G024000, Potri.002G055300, Potri.002G146200, Potri.003G203600, Potri.003G219300, Potri.004G075800, Potri.004G100400, Potri.004G106800, Potri.005G207300, Potri.005G237600, Potri.005G248900, Potri.006G002600, Potri.007G017800, Potri.007G066100, Potri.007G128300, Potri.008G066000, Potri.008G151800, Potri.008G183600, Pot…
GO:0009310	0.00241206	4.15677	2.51597	8	26		amine catabolic process	Potri.001G177000, Potri.001G263400, Potri.002G055300, Potri.004G075800, Potri.005G207300, Potri.008G066000, Potri.009G097300, Potri.010G191300
GO:0009311	3.03357e-09	3.4334	14.1281	39	146		oligosaccharide metabolic process	Potri.001G148900, Potri.002G069000, Potri.002G202300, Potri.002G213100, Potri.003G085500, Potri.003G112400, Potri.003G112600, Potri.003G144000, Potri.004G061500, Potri.004G081300, Potri.004G145500, Potri.005G077200, Potri.005G191400, Potri.006G052800, Potri.006G065700, Potri.006G068300, Potri.006G199800, Potri.007G123400, Potri.008G024100, Potri.008G101500, Potri.008G136500, Potri.009G154600, Pot…
GO:0009312	3.40068e-08	4.15957	8.51559	27	88		oligosaccharide biosynthetic process	Potri.001G148900, Potri.002G069000, Potri.002G202300, Potri.002G213100, Potri.003G085500, Potri.003G112400, Potri.004G061500, Potri.004G081300, Potri.005G077200, Potri.005G191400, Potri.006G052800, Potri.006G065700, Potri.006G199800, Potri.007G123400, Potri.008G136500, Potri.010G104500, Potri.011G070900, Potri.011G166700, Potri.012G001000, Potri.012G078500, Potri.012G126100, Potri.014G118400, Pot…
GO:0009313	0.00314045	3.93785	2.61274	8	27		oligosaccharide catabolic process	Potri.003G144000, Potri.006G052800, Potri.006G068300, Potri.008G024100, Potri.008G101500, Potri.013G006600, Potri.013G110800, Potri.015G086400
GO:0009314	0.00747082	1.22955	150.281	179	1553		response to radiation	Potri.001G029700, Potri.001G043100, Potri.001G044100, Potri.001G176600, Potri.001G177000, Potri.001G177500, Potri.001G242600, Potri.001G248100, Potri.001G271700, Potri.001G295500, Potri.001G342000, Potri.001G415200, Potri.002G000100, Potri.002G009800, Potri.002G012000, Potri.002G055400, Potri.002G055800, Potri.002G060500, Potri.002G064400, Potri.002G107200, Potri.002G120200, Potri.002G134300, Pot…
GO:0009395	8.30003e-05	8.31618	1.64506	8	17		phospholipid catabolic process	Potri.001G250500, Potri.001G325200, Potri.012G121500, Potri.013G012300, Potri.013G073600, Potri.015G121000, Potri.017G063500, Potri.T089500
GO:0009403	8.76988e-05	5.84974	2.51597	10	26		toxin biosynthetic process	Potri.001G271700, Potri.003G126900, Potri.006G109100, Potri.007G100600, Potri.007G139800, Potri.009G066100, Potri.012G043200, Potri.013G153400, Potri.015G030700, Potri.016G137900
GO:0009409	8.61569e-08	1.77731	71.8019	117	742		response to cold	Potri.001G024800, Potri.001G024900, Potri.001G032900, Potri.001G067600, Potri.001G106100, Potri.001G148900, Potri.001G154200, Potri.001G225800, Potri.001G271700, Potri.001G295500, Potri.001G301900, Potri.001G414700, Potri.001G438400, Potri.002G009800, Potri.002G013200, Potri.002G064400, Potri.002G082500, Potri.002G086900, Potri.002G180800, Potri.002G182500, Potri.002G191600, Potri.002G195700, Pot…
GO:0009414	4.61944e-21	2.58401	70.931	155	733		response to water deprivation	Potri.001G024800, Potri.001G024900, Potri.001G032900, Potri.001G049400, Potri.001G055300, Potri.001G067600, Potri.001G084000, Potri.001G137200, Potri.001G167100, Potri.001G216100, Potri.001G225800, Potri.001G269400, Potri.001G288600, Potri.001G295500, Potri.001G393800, Potri.001G404100, Potri.002G000100, Potri.002G013200, Potri.002G086900, Potri.002G113400, Potri.002G150700, Potri.002G165000, Pot…
GO:0009415	1.23587e-20	2.54317	72.2857	156	747		response to water	Potri.001G024800, Potri.001G024900, Potri.001G032900, Potri.001G049400, Potri.001G055300, Potri.001G067600, Potri.001G084000, Potri.001G137200, Potri.001G167100, Potri.001G216100, Potri.001G225800, Potri.001G269400, Potri.001G288600, Potri.001G295500, Potri.001G393800, Potri.001G404100, Potri.002G000100, Potri.002G013200, Potri.002G086900, Potri.002G113400, Potri.002G150700, Potri.002G165000, Pot…
GO:0009416	0.00567807	1.24152	147.378	177	1523		response to light stimulus	Potri.001G029700, Potri.001G043100, Potri.001G044100, Potri.001G176600, Potri.001G177000, Potri.001G177500, Potri.001G242600, Potri.001G248100, Potri.001G271700, Potri.001G295500, Potri.001G342000, Potri.001G415200, Potri.002G000100, Potri.002G009800, Potri.002G012000, Potri.002G055400, Potri.002G055800, Potri.002G060500, Potri.002G064400, Potri.002G107200, Potri.002G120200, Potri.002G134300, Pot…
GO:0009605	5.76339e-16	1.60432	291.562	422	3013		response to external stimulus	Potri.001G015900, Potri.001G044500, Potri.001G049400, Potri.001G070900, Potri.001G084000, Potri.001G102400, Potri.001G105900, Potri.001G133000, Potri.001G134500, Potri.001G154100, Potri.001G162500, Potri.001G162600, Potri.001G177500, Potri.001G206800, Potri.001G213700, Potri.001G220800, Potri.001G237600, Potri.001G255100, Potri.001G271700, Potri.001G273400, Potri.001G288600, Potri.001G310700, Pot…
GO:0009607	2.85563e-07	1.40313	227.018	299	2346		response to biotic stimulus	Potri.001G044500, Potri.001G049400, Potri.001G070900, Potri.001G102400, Potri.001G105900, Potri.001G133000, Potri.001G134500, Potri.001G154100, Potri.001G162500, Potri.001G162600, Potri.001G206800, Potri.001G213700, Potri.001G237600, Potri.001G255100, Potri.001G271700, Potri.001G288600, Potri.001G310700, Potri.001G349900, Potri.001G351400, Potri.001G352100, Potri.001G390200, Potri.001G394400, Pot…
GO:0009611	7.66583e-12	2.27389	51.6741	103	534		response to wounding	Potri.001G044500, Potri.001G049400, Potri.001G051900, Potri.001G070900, Potri.001G154300, Potri.001G166200, Potri.001G271700, Potri.001G295500, Potri.001G310700, Potri.002G081000, Potri.002G168200, Potri.003G045200, Potri.003G068900, Potri.003G079200, Potri.003G080400, Potri.003G149800, Potri.003G159800, Potri.003G165000, Potri.004G033100, Potri.004G034400, Potri.004G149000, Potri.004G182000, Pot…
GO:0009617	0.0047212	1.28958	108.574	135	1122		response to bacterium	Potri.001G044500, Potri.001G049400, Potri.001G162500, Potri.001G162600, Potri.001G271700, Potri.001G349900, Potri.001G351400, Potri.001G394400, Potri.001G438400, Potri.001G451600, Potri.002G002400, Potri.002G018600, Potri.002G090700, Potri.002G120200, Potri.002G129300, Potri.002G145500, Potri.002G146200, Potri.002G168200, Potri.002G205400, Potri.002G226600, Potri.003G030900, Potri.003G072800, Pot…
GO:0009620	3.43219e-08	1.89352	59.8994	103	619		response to fungus	Potri.001G044500, Potri.001G049400, Potri.001G070900, Potri.001G105900, Potri.001G162500, Potri.001G162600, Potri.001G349900, Potri.001G390200, Potri.001G451600, Potri.002G032500, Potri.002G039900, Potri.002G068200, Potri.002G120200, Potri.002G145500, Potri.002G170100, Potri.002G186500, Potri.002G226600, Potri.003G072800, Potri.003G079200, Potri.003G126900, Potri.003G159800, Potri.004G003000, Pot…
GO:0009624	7.9816e-05	2.23309	17.1279	34	177		response to nematode	Potri.001G049400, Potri.001G154100, Potri.001G162500, Potri.001G162600, Potri.001G352100, Potri.002G107200, Potri.002G193000, Potri.003G000800, Potri.003G072800, Potri.003G081200, Potri.003G150700, Potri.004G068500, Potri.007G080600, Potri.007G111500, Potri.007G111600, Potri.007G111700, Potri.007G111800, Potri.008G000300, Potri.008G017100, Potri.010G034300, Potri.010G182200, Potri.013G153800, Pot…
GO:0009625	0.00123391	2.91274	5.70931	14	59		response to insect	Potri.001G438400, Potri.002G203500, Potri.004G067800, Potri.004G067900, Potri.006G109100, Potri.007G100600, Potri.007G111500, Potri.007G111600, Potri.007G111700, Potri.007G111800, Potri.016G137900, Potri.019G006900, Potri.019G010900, Potri.019G011000
GO:0009626	2.2619e-05	2.00029	28.1595	51	291		plant-type hypersensitive response	Potri.001G134500, Potri.001G271700, Potri.002G128300, Potri.002G205400, Potri.002G214000, Potri.003G090300, Potri.003G098900, Potri.003G099000, Potri.003G099100, Potri.003G149800, Potri.004G064000, Potri.004G182000, Potri.006G028600, Potri.006G137600, Potri.007G012400, Potri.007G020900, Potri.007G100600, Potri.007G139800, Potri.008G002900, Potri.008G136400, Potri.008G187700, Potri.009G066100, Pot…
GO:0009628	8.80838e-17	1.54386	390.846	542	4039		response to abiotic stimulus	Potri.001G024800, Potri.001G024900, Potri.001G029700, Potri.001G031800, Potri.001G032900, Potri.001G043100, Potri.001G044100, Potri.001G049400, Potri.001G055300, Potri.001G061200, Potri.001G067600, Potri.001G070900, Potri.001G084000, Potri.001G102400, Potri.001G105200, Potri.001G106100, Potri.001G137200, Potri.001G148900, Potri.001G154200, Potri.001G157000, Potri.001G167100, Potri.001G174400, Pot…
GO:0009637	1.06845e-05	2.64733	13.6443	31	141		response to blue light	Potri.001G177500, Potri.001G342000, Potri.002G055400, Potri.002G064400, Potri.002G134300, Potri.003G149800, Potri.004G202900, Potri.004G209700, Potri.005G255500, Potri.006G239900, Potri.006G275600, Potri.008G067300, Potri.008G157800, Potri.008G157900, Potri.008G158000, Potri.008G158200, Potri.008G162500, Potri.008G213400, Potri.009G018000, Potri.010G251800, Potri.011G145300, Potri.013G000300, Pot…
GO:0009639	0.00470849	1.47548	42.7715	60	442		response to red or far red light	Potri.001G044100, Potri.001G176600, Potri.001G177000, Potri.001G242600, Potri.001G415200, Potri.002G000100, Potri.002G055400, Potri.002G060500, Potri.002G064400, Potri.002G168200, Potri.003G045000, Potri.003G104400, Potri.004G001900, Potri.004G157000, Potri.004G161000, Potri.004G162600, Potri.004G227600, Potri.004G235400, Potri.005G001800, Potri.005G065400, Potri.005G077300, Potri.005G085100, Pot…
GO:0009642	1.57711e-06	2.14597	29.2239	56	302		response to light intensity	Potri.001G248100, Potri.001G295500, Potri.002G000100, Potri.002G012000, Potri.002G055400, Potri.002G107200, Potri.002G120200, Potri.002G191600, Potri.002G203500, Potri.002G215100, Potri.003G071100, Potri.003G079500, Potri.003G104400, Potri.003G149800, Potri.004G088600, Potri.004G145500, Potri.005G083200, Potri.005G185400, Potri.005G196100, Potri.005G206200, Potri.006G044600, Potri.006G088200, Pot…
GO:0009644	0.000303341	2.28184	13.354	27	138		response to high light intensity	Potri.001G248100, Potri.001G295500, Potri.002G000100, Potri.002G012000, Potri.002G191600, Potri.002G215100, Potri.003G071100, Potri.003G104400, Potri.004G088600, Potri.005G083200, Potri.006G044600, Potri.006G088200, Potri.008G152000, Potri.008G157800, Potri.008G157900, Potri.008G158000, Potri.008G158200, Potri.009G089400, Potri.009G133500, Potri.009G140500, Potri.010G066900, Potri.014G017300, Pot…
GO:0009646	0.00193984	2.31141	9.28973	19	96		response to absence of light	Potri.002G107200, Potri.002G120200, Potri.002G203500, Potri.003G079500, Potri.003G149800, Potri.004G145500, Potri.005G185400, Potri.009G072900, Potri.010G011300, Potri.012G091900, Potri.013G013800, Potri.013G067500, Potri.014G018700, Potri.014G070800, Potri.015G088300, Potri.016G116400, Potri.017G016900, Potri.017G027500, Potri.T029700
GO:0009651	3.22975e-16	2.00474	113.122	201	1169		response to salt stress	Potri.001G024800, Potri.001G024900, Potri.001G049400, Potri.001G061200, Potri.001G067600, Potri.001G102400, Potri.001G105200, Potri.001G106100, Potri.001G137200, Potri.001G157000, Potri.001G167100, Potri.001G189800, Potri.001G219200, Potri.001G223500, Potri.001G255100, Potri.001G295500, Potri.001G325100, Potri.001G350600, Potri.001G375500, Potri.001G392600, Potri.001G393800, Potri.001G461800, Pot…
GO:0009690	0.00366112	2.64492	5.70931	13	59		cytokinin metabolic process	Potri.001G020900, Potri.002G024000, Potri.003G203600, Potri.003G219300, Potri.004G100400, Potri.005G237600, Potri.005G248900, Potri.006G002600, Potri.007G066100, Potri.008G183600, Potri.009G086600, Potri.010G030500, Potri.015G086200
GO:0009694	0.00204372	2.06361	12.8701	24	133		jasmonic acid metabolic process	Potri.001G051900, Potri.002G082400, Potri.002G168200, Potri.003G079200, Potri.003G189066, Potri.003G193200, Potri.004G102000, Potri.004G149000, Potri.005G032400, Potri.005G032600, Potri.005G032700, Potri.005G032800, Potri.010G057000, Potri.010G057100, Potri.012G096800, Potri.013G022000, Potri.013G022100, Potri.013G131100, Potri.014G095500, Potri.017G033600, Potri.017G034901, Potri.017G035100, Pot…
GO:0009700	8.76988e-05	5.84974	2.51597	10	26		indole phytoalexin biosynthetic process	Potri.001G271700, Potri.003G126900, Potri.006G109100, Potri.007G100600, Potri.007G139800, Potri.009G066100, Potri.012G043200, Potri.013G153400, Potri.015G030700, Potri.016G137900
GO:0009719	1.33602e-11	1.48391	299.981	409	3100		response to endogenous stimulus	Potri.001G007000, Potri.001G015900, Potri.001G023500, Potri.001G024900, Potri.001G027000, Potri.001G037700, Potri.001G044100, Potri.001G049400, Potri.001G051900, Potri.001G057100, Potri.001G061200, Potri.001G067600, Potri.001G094200, Potri.001G105900, Potri.001G108800, Potri.001G137200, Potri.001G154100, Potri.001G154200, Potri.001G166200, Potri.001G167100, Potri.001G169500, Potri.001G170500, Pot…
GO:0009725	1.0608e-11	1.48976	296.013	405	3059		response to hormone	Potri.001G007000, Potri.001G015900, Potri.001G023500, Potri.001G024900, Potri.001G027000, Potri.001G037700, Potri.001G044100, Potri.001G049400, Potri.001G051900, Potri.001G057100, Potri.001G061200, Potri.001G067600, Potri.001G094200, Potri.001G105900, Potri.001G108800, Potri.001G137200, Potri.001G154100, Potri.001G154200, Potri.001G166200, Potri.001G167100, Potri.001G169500, Potri.001G170500, Pot…
GO:0009733	0.00204996	1.40811	69.1891	93	715		response to auxin	Potri.001G044100, Potri.001G049400, Potri.001G057100, Potri.001G170500, Potri.001G177500, Potri.001G189800, Potri.001G190300, Potri.001G298300, Potri.001G430600, Potri.001G456400, Potri.002G044900, Potri.002G055400, Potri.002G055800, Potri.002G074700, Potri.002G087000, Potri.002G168200, Potri.002G180800, Potri.002G193000, Potri.002G206400, Potri.002G207800, Potri.003G001000, Potri.003G045000, Pot…
GO:0009734	0.00166949	1.63089	32.7076	50	338		auxin-activated signaling pathway	Potri.001G044100, Potri.001G057100, Potri.001G170500, Potri.001G177500, Potri.001G190300, Potri.001G430600, Potri.001G456400, Potri.002G044900, Potri.002G055400, Potri.002G074700, Potri.002G087000, Potri.002G207800, Potri.003G001000, Potri.003G111500, Potri.003G196100, Potri.003G205700, Potri.004G074300, Potri.004G093200, Potri.004G122100, Potri.005G053800, Potri.005G096400, Potri.005G099300, Pot…
GO:0009751	4.65329e-06	1.85295	43.6424	74	451		response to salicylic acid	Potri.001G044500, Potri.001G067600, Potri.001G204900, Potri.001G219100, Potri.001G235500, Potri.001G418500, Potri.001G451600, Potri.002G180800, Potri.002G191800, Potri.002G205400, Potri.002G214000, Potri.003G009000, Potri.003G079500, Potri.003G149800, Potri.004G015100, Potri.004G021300, Potri.004G021500, Potri.004G034400, Potri.005G013600, Potri.005G016600, Potri.005G087700, Potri.005G142600, Pot…
GO:0009753	4.83714e-05	1.72286	45.0939	72	466		response to jasmonic acid	Potri.001G067600, Potri.001G137200, Potri.001G166200, Potri.001G189800, Potri.001G288600, Potri.002G039100, Potri.002G082400, Potri.002G168200, Potri.002G180800, Potri.003G009000, Potri.003G068900, Potri.003G079500, Potri.003G126900, Potri.003G165000, Potri.003G189066, Potri.003G193200, Potri.004G015100, Potri.004G021300, Potri.004G034400, Potri.004G149000, Potri.004G153700, Potri.005G032400, Pot…
GO:0009755	7.69142e-06	1.42941	146.023	197	1509		hormone-mediated signaling pathway	Potri.001G007000, Potri.001G015900, Potri.001G027000, Potri.001G044100, Potri.001G051900, Potri.001G057100, Potri.001G067600, Potri.001G137200, Potri.001G154100, Potri.001G154200, Potri.001G166200, Potri.001G169500, Potri.001G170500, Potri.001G176600, Potri.001G177500, Potri.001G178300, Potri.001G190300, Potri.001G271700, Potri.001G315300, Potri.001G350600, Potri.001G392600, Potri.001G430600, Pot…
GO:0009785	0.00896689	2.9024	3.67718	9	38		blue light signaling pathway	Potri.001G342000, Potri.004G202900, Potri.006G239900, Potri.008G162500, Potri.008G213400, Potri.009G018000, Potri.010G251800, Potri.011G145300, Potri.018G084500
GO:0009835	0.00270237	4.67548	2.03213	7	21		fruit ripening	Potri.002G113900, Potri.004G003000, Potri.006G149600, Potri.007G010200, Potri.008G089000, Potri.010G166200, Potri.014G159000
GO:0009845	0.000825661	1.66616	34.0623	53	352		seed germination	Potri.001G049400, Potri.001G073800, Potri.001G105900, Potri.001G189700, Potri.001G323300, Potri.002G013200, Potri.002G126200, Potri.002G170100, Potri.003G088300, Potri.003G219900, Potri.004G054800, Potri.004G153700, Potri.005G048000, Potri.005G076200, Potri.005G110500, Potri.005G119300, Potri.005G125600, Potri.005G179600, Potri.005G255500, Potri.006G014500, Potri.006G085700, Potri.007G019900, Pot…
GO:0009864	0.00731163	4.31455	1.83859	6	19		induced systemic resistance, jasmonic acid mediated signaling pathway	Potri.002G168200, Potri.006G109100, Potri.007G139800, Potri.011G115600, Potri.014G095500, Potri.016G137900
GO:0009873	0.000687385	1.65583	36.1912	56	374		ethylene-activated signaling pathway	Potri.001G015900, Potri.001G067600, Potri.001G137200, Potri.001G154100, Potri.001G154200, Potri.001G169500, Potri.001G315300, Potri.002G039100, Potri.002G048300, Potri.002G065600, Potri.002G207800, Potri.003G071666, Potri.003G081200, Potri.003G150700, Potri.003G150800, Potri.003G205700, Potri.004G051800, Potri.004G182000, Potri.004G197400, Potri.005G077300, Potri.005G087200, Potri.005G109900, Pot…
GO:0009889	7.03504e-07	1.30633	374.299	460	3868		regulation of biosynthetic process	Potri.001G009600, Potri.001G015900, Potri.001G023500, Potri.001G026000, Potri.001G027000, Potri.001G029700, Potri.001G031800, Potri.001G042900, Potri.001G044500, Potri.001G049400, Potri.001G058200, Potri.001G058600, Potri.001G061200, Potri.001G067600, Potri.001G073800, Potri.001G086400, Potri.001G112200, Potri.001G114000, Potri.001G120000, Potri.001G154100, Potri.001G154200, Potri.001G169500, Pot…
GO:0009890	0.000455294	1.49297	65.1249	92	673		negative regulation of biosynthetic process	Potri.001G009600, Potri.001G044500, Potri.001G049400, Potri.001G061200, Potri.001G112200, Potri.001G177000, Potri.001G219100, Potri.001G295500, Potri.001G316300, Potri.001G325100, Potri.001G325800, Potri.002G032500, Potri.002G043100, Potri.002G044900, Potri.002G051200, Potri.002G061200, Potri.002G127100, Potri.002G150700, Potri.002G208500, Potri.003G001000, Potri.003G079500, Potri.003G144600, Pot…
GO:0009966	0.00650444	1.39042	56.319	75	582		regulation of signal transduction	Potri.001G007000, Potri.001G051900, Potri.001G057100, Potri.001G166200, Potri.001G178300, Potri.001G392600, Potri.002G055400, Potri.002G081000, Potri.002G213100, Potri.002G214000, Potri.003G009000, Potri.003G068900, Potri.003G165000, Potri.004G145500, Potri.004G153700, Potri.004G185900, Potri.005G040400, Potri.005G069500, Potri.005G087200, Potri.005G087700, Potri.005G125600, Potri.005G142600, Pot…
GO:0009970	0.00960342	4.00623	1.93536	6	20		cellular response to sulfate starvation	Potri.001G015900, Potri.001G084000, Potri.002G009800, Potri.002G069500, Potri.003G187100, Potri.005G251600
GO:0009972	0.00936126	Inf	0.193536	2	2		cytidine deamination	Potri.006G150600, Potri.018G066400
GO:0009988	0.00739699	7.47573	0.870912	4	9		cell-cell recognition	Potri.003G104400, Potri.004G108901, Potri.T017600, Potri.T017700
GO:0009991	2.25779e-17	2.97017	40.3523	99	417		response to extracellular stimulus	Potri.001G015900, Potri.001G084000, Potri.001G220800, Potri.001G273400, Potri.001G288600, Potri.001G417000, Potri.002G000100, Potri.002G009800, Potri.002G050800, Potri.002G069500, Potri.002G107700, Potri.002G144600, Potri.002G170100, Potri.002G189450, Potri.002G191800, Potri.002G196200, Potri.002G203500, Potri.002G207800, Potri.002G228800, Potri.003G110901, Potri.003G157100, Potri.003G169100, Pot…
GO:0010015	0.000701515	1.58425	44.3198	66	458		root morphogenesis	Potri.001G137200, Potri.001G174400, Potri.001G199200, Potri.001G234700, Potri.001G263800, Potri.002G044900, Potri.002G074700, Potri.002G087000, Potri.002G107200, Potri.002G160800, Potri.002G184700, Potri.002G207800, Potri.003G052800, Potri.003G064600, Potri.003G093000, Potri.003G098200, Potri.003G169100, Potri.004G015100, Potri.004G021300, Potri.004G058100, Potri.004G093200, Potri.004G151700, Pot…
GO:0010017	0.00378974	2.10481	10.5477	20	109		red or far-red light signaling pathway	Potri.001G415200, Potri.002G055400, Potri.002G064400, Potri.002G168200, Potri.003G045000, Potri.005G001800, Potri.005G077300, Potri.005G168700, Potri.006G069700, Potri.007G090600, Potri.008G046200, Potri.008G213400, Potri.010G004200, Potri.010G251800, Potri.011G060000, Potri.013G000300, Potri.014G095500, Potri.014G111400, Potri.014G130000, Potri.014G164400
GO:0010029	0.00153651	1.95653	16.257	29	168		regulation of seed germination	Potri.001G073800, Potri.001G105900, Potri.001G323300, Potri.002G013200, Potri.004G054800, Potri.005G076200, Potri.005G110500, Potri.005G125600, Potri.005G255500, Potri.006G014500, Potri.006G085700, Potri.007G024300, Potri.007G028800, Potri.007G140500, Potri.008G067000, Potri.008G101500, Potri.008G157800, Potri.008G157900, Potri.008G158000, Potri.008G158200, Potri.010G216800, Potri.011G064400, Pot…
GO:0010030	0.00265237	3.34129	3.67718	10	38		positive regulation of seed germination	Potri.001G073800, Potri.001G105900, Potri.005G076200, Potri.006G014500, Potri.007G024300, Potri.007G140500, Potri.008G157800, Potri.008G157900, Potri.008G158000, Potri.008G158200
GO:0010033	6.88868e-16	1.53563	374.105	518	3866		response to organic substance	Potri.001G007000, Potri.001G015900, Potri.001G023500, Potri.001G024900, Potri.001G027000, Potri.001G037700, Potri.001G044100, Potri.001G044500, Potri.001G049400, Potri.001G051900, Potri.001G057100, Potri.001G061200, Potri.001G067600, Potri.001G094200, Potri.001G105900, Potri.001G106100, Potri.001G108800, Potri.001G137200, Potri.001G154100, Potri.001G154200, Potri.001G166200, Potri.001G167100, Pot…
GO:0010035	3.70882e-22	1.97616	173.795	301	1796		response to inorganic substance	Potri.001G015900, Potri.001G019100, Potri.001G024800, Potri.001G024900, Potri.001G032900, Potri.001G049400, Potri.001G055300, Potri.001G067600, Potri.001G084000, Potri.001G084400, Potri.001G105200, Potri.001G105900, Potri.001G137200, Potri.001G145200, Potri.001G152800, Potri.001G167100, Potri.001G189800, Potri.001G190700, Potri.001G216100, Potri.001G225800, Potri.001G269400, Potri.001G288600, Pot…
GO:0010038	0.00883523	1.30171	83.6076	105	864		response to metal ion	Potri.001G015900, Potri.001G019100, Potri.001G049400, Potri.001G084400, Potri.001G105200, Potri.001G105900, Potri.001G152800, Potri.001G189800, Potri.001G190700, Potri.001G321600, Potri.002G017200, Potri.002G107700, Potri.002G128300, Potri.002G180100, Potri.002G180800, Potri.002G191800, Potri.003G079200, Potri.003G079500, Potri.003G081800, Potri.003G125600, Potri.003G126100, Potri.003G126900, Pot…
GO:0010044	0.00402879	3.74083	2.7095	8	28		response to aluminum ion	Potri.001G049400, Potri.004G179000, Potri.004G217100, Potri.012G136100, Potri.015G059700, Potri.015G138500, Potri.016G053600, Potri.016G082100
GO:0010046	0.00936126	Inf	0.193536	2	2		response to mycotoxin	Potri.002G168200, Potri.014G095500
GO:0010088	0.000237355	4.47669	3.29011	11	34		phloem development	Potri.001G340200, Potri.001G340300, Potri.001G340400, Potri.001G340600, Potri.008G183200, Potri.010G050300, Potri.010G174100, Potri.012G090400, Potri.017G071000, Potri.T067300, Potri.T123700
GO:0010101	9.58002e-08	3.16625	13.4508	35	139		post-embryonic root morphogenesis	Potri.001G137200, Potri.001G263800, Potri.002G044900, Potri.002G074700, Potri.002G087000, Potri.002G184700, Potri.002G207800, Potri.004G093200, Potri.004G151700, Potri.004G152300, Potri.005G032400, Potri.005G032600, Potri.005G032700, Potri.005G032800, Potri.005G099300, Potri.005G174000, Potri.006G140100, Potri.006G158700, Potri.007G102100, Potri.007G102200, Potri.007G102300, Potri.008G017800, Pot…
GO:0010102	7.89714e-08	3.1971	13.354	35	138		lateral root morphogenesis	Potri.001G137200, Potri.001G263800, Potri.002G044900, Potri.002G074700, Potri.002G087000, Potri.002G184700, Potri.002G207800, Potri.004G093200, Potri.004G151700, Potri.004G152300, Potri.005G032400, Potri.005G032600, Potri.005G032700, Potri.005G032800, Potri.005G099300, Potri.005G174000, Potri.006G140100, Potri.006G158700, Potri.007G102100, Potri.007G102200, Potri.007G102300, Potri.008G017800, Pot…
GO:0010114	0.00421973	2.08135	10.6445	20	110		response to red light	Potri.001G176600, Potri.001G242600, Potri.002G000100, Potri.002G055400, Potri.005G138400, Potri.006G275600, Potri.007G044300, Potri.008G067300, Potri.008G157800, Potri.008G157900, Potri.008G158000, Potri.008G158200, Potri.008G213400, Potri.010G004200, Potri.010G145000, Potri.013G000300, Potri.014G093700, Potri.015G022100, Potri.019G063100, Potri.T099400
GO:0010117	9.16714e-06	8.51021	2.03213	10	21		photoprotection	Potri.001G295500, Potri.004G161000, Potri.008G157800, Potri.008G157900, Potri.008G158000, Potri.008G158200, Potri.009G089400, Potri.010G066900, Potri.014G017300, Potri.T148000
GO:0010119	0.00754565	1.73762	17.3215	28	179		regulation of stomatal movement	Potri.001G333901, Potri.001G342000, Potri.002G168200, Potri.003G045000, Potri.003G116700, Potri.004G001900, Potri.004G145500, Potri.005G024800, Potri.005G156600, Potri.006G069700, Potri.006G109100, Potri.006G164600, Potri.008G010600, Potri.008G059200, Potri.008G106300, Potri.009G005700, Potri.009G168600, Potri.010G034300, Potri.010G143900, Potri.010G199600, Potri.013G131100, Potri.013G148400, Pot…
GO:0010120	0.000248744	5.61409	2.32243	9	24		camalexin biosynthetic process	Potri.001G271700, Potri.006G109100, Potri.007G100600, Potri.007G139800, Potri.009G066100, Potri.012G043200, Potri.013G153400, Potri.015G030700, Potri.016G137900
GO:0010193	0.004364	2.47238	6.48346	14	67		response to ozone	Potri.001G137200, Potri.002G001400, Potri.002G127000, Potri.002G132500, Potri.002G168200, Potri.003G126900, Potri.010G090200, Potri.010G182200, Potri.013G021300, Potri.013G153800, Potri.014G030500, Potri.014G095500, Potri.018G065600, Potri.019G125901
GO:0010200	1.1057e-05	2.13693	24.5791	47	254		response to chitin	Potri.001G044500, Potri.001G154100, Potri.001G154200, Potri.001G216100, Potri.001G271700, Potri.001G295500, Potri.002G065600, Potri.002G070500, Potri.002G226600, Potri.003G081200, Potri.003G150700, Potri.003G150800, Potri.004G051800, Potri.004G217100, Potri.005G099000, Potri.005G128200, Potri.005G142600, Potri.005G189800, Potri.005G233300, Potri.006G072400, Potri.006G109100, Potri.006G263600, Pot…
GO:0010243	0.000143667	1.68732	42.6747	67	441		response to organonitrogen compound	Potri.001G044500, Potri.001G049400, Potri.001G154100, Potri.001G154200, Potri.001G211700, Potri.001G216100, Potri.001G271700, Potri.001G288600, Potri.001G295500, Potri.001G401600, Potri.002G065600, Potri.002G070500, Potri.002G226600, Potri.003G081200, Potri.003G088700, Potri.003G150700, Potri.003G150800, Potri.004G034400, Potri.004G042700, Potri.004G051800, Potri.004G217100, Potri.005G060200, Pot…
GO:0010262	0.00960342	4.00623	1.93536	6	20		somatic embryogenesis	Potri.013G125000, Potri.014G111700, Potri.019G093700, Potri.019G093800, Potri.019G093900, Potri.019G094100
GO:0010325	0.000248744	5.61409	2.32243	9	24		raffinose family oligosaccharide biosynthetic process	Potri.002G213100, Potri.006G052800, Potri.006G065700, Potri.007G123400, Potri.011G166700, Potri.014G118400, Potri.014G135900, Potri.015G086400, Potri.017G036700
GO:0010380	0.00329545	3.50769	3.19334	9	33		regulation of chlorophyll biosynthetic process	Potri.006G275600, Potri.008G157800, Potri.008G157900, Potri.008G158000, Potri.008G158200, Potri.010G079200, Potri.012G105900, Potri.015G105100, Potri.T098900
GO:0010468	0.000367265	1.20671	385.621	446	3985		regulation of gene expression	Potri.001G009600, Potri.001G015900, Potri.001G023500, Potri.001G026000, Potri.001G027000, Potri.001G029700, Potri.001G031800, Potri.001G044500, Potri.001G049400, Potri.001G058200, Potri.001G058600, Potri.001G061200, Potri.001G067600, Potri.001G073800, Potri.001G086400, Potri.001G112200, Potri.001G114000, Potri.001G120000, Potri.001G154100, Potri.001G154200, Potri.001G169500, Potri.001G177500, Pot…
GO:0010556	9.7896e-07	1.31113	349.816	432	3615		regulation of macromolecule biosynthetic process	Potri.001G009600, Potri.001G015900, Potri.001G023500, Potri.001G026000, Potri.001G027000, Potri.001G029700, Potri.001G031800, Potri.001G044500, Potri.001G049400, Potri.001G058200, Potri.001G058600, Potri.001G061200, Potri.001G067600, Potri.001G073800, Potri.001G086400, Potri.001G112200, Potri.001G114000, Potri.001G120000, Potri.001G154100, Potri.001G154200, Potri.001G169500, Potri.001G177500, Pot…
GO:0010558	0.00142476	1.45658	60.6735	84	627		negative regulation of macromolecule biosynthetic process	Potri.001G009600, Potri.001G044500, Potri.001G049400, Potri.001G061200, Potri.001G112200, Potri.001G295500, Potri.001G316300, Potri.001G325100, Potri.001G325800, Potri.002G032500, Potri.002G043100, Potri.002G044900, Potri.002G051200, Potri.002G061200, Potri.002G150700, Potri.002G208500, Potri.003G001000, Potri.003G079500, Potri.003G169100, Potri.003G181100, Potri.004G007500, Potri.004G200400, Pot…
GO:0010646	0.00651236	1.38714	57.1899	76	591		regulation of cell communication	Potri.001G007000, Potri.001G051900, Potri.001G057100, Potri.001G166200, Potri.001G178300, Potri.001G392600, Potri.002G055400, Potri.002G081000, Potri.002G213100, Potri.002G214000, Potri.003G009000, Potri.003G068900, Potri.003G165000, Potri.004G145500, Potri.004G153700, Potri.004G185900, Potri.005G040400, Potri.005G069500, Potri.005G087200, Potri.005G087700, Potri.005G125600, Potri.005G142600, Pot…
GO:0012501	6.38934e-07	1.97496	41.4167	74	428		programmed cell death	Potri.001G070900, Potri.001G134500, Potri.001G137200, Potri.001G206900, Potri.001G271700, Potri.002G128300, Potri.002G205400, Potri.002G214000, Potri.003G090300, Potri.003G098900, Potri.003G099000, Potri.003G099100, Potri.003G149800, Potri.003G159800, Potri.004G064000, Potri.004G182000, Potri.004G207600, Potri.005G064100, Potri.005G256000, Potri.006G028600, Potri.006G137600, Potri.007G012400, Pot…
GO:0014070	0.00355654	1.35871	77.5112	101	801		response to organic cyclic compound	Potri.001G044500, Potri.001G049400, Potri.001G067600, Potri.001G106100, Potri.001G204900, Potri.001G219100, Potri.001G235500, Potri.001G288600, Potri.001G418500, Potri.001G451600, Potri.002G118900, Potri.002G127100, Potri.002G180800, Potri.002G191800, Potri.002G205400, Potri.002G214000, Potri.003G009000, Potri.003G079500, Potri.003G149800, Potri.004G015100, Potri.004G021300, Potri.004G021500, Pot…
GO:0015840	2.62443e-05	10.693	1.45152	8	15		urea transport	Potri.001G186700, Potri.001G235300, Potri.003G050900, Potri.006G121700, Potri.008G050700, Potri.009G027200, Potri.010G209900, Potri.016G098200
GO:0015849	0.000917058	1.80562	23.9985	40	248		organic acid transport	Potri.001G144300, Potri.001G217200, Potri.001G275300, Potri.001G333901, Potri.002G078100, Potri.002G079500, Potri.002G079700, Potri.002G087000, Potri.002G120200, Potri.003G091500, Potri.004G181200, Potri.005G073100, Potri.005G174000, Potri.005G181500, Potri.006G013900, Potri.006G038700, Potri.006G038800, Potri.006G070400, Potri.006G236000, Potri.007G003100, Potri.007G100100, Potri.007G100700, Pot…
GO:0015970	0.00936126	Inf	0.193536	2	2		guanosine tetraphosphate biosynthetic process	Potri.001G168200, Potri.003G066000
GO:0015979	0.00240175	1.50143	45.6745	65	472		photosynthesis	Potri.001G044300, Potri.001G168200, Potri.001G205400, Potri.001G295500, Potri.001G351400, Potri.001G380500, Potri.001G416400, Potri.001G438700, Potri.002G012000, Potri.002G069000, Potri.002G180400, Potri.002G215100, Potri.002G239700, Potri.003G065100, Potri.003G066000, Potri.004G088600, Potri.004G161000, Potri.004G183100, Potri.005G063300, Potri.005G191400, Potri.005G196100, Potri.005G206200, Pot…
GO:0016036	3.33473e-08	3.58306	11.2251	32	116		cellular response to phosphate starvation	Potri.002G009800, Potri.002G107700, Potri.002G191800, Potri.002G207800, Potri.004G160100, Potri.005G233400, Potri.005G251600, Potri.006G069500, Potri.006G253400, Potri.007G011200, Potri.008G086700, Potri.008G110800, Potri.008G122100, Potri.008G169400, Potri.009G075300, Potri.009G121200, Potri.010G069000, Potri.010G123000, Potri.011G007800, Potri.012G055600, Potri.013G012300, Potri.013G046100, Pot…
GO:0016042	1.96267e-07	1.9582	46.8357	83	484		lipid catabolic process	Potri.001G051900, Potri.001G090500, Potri.001G153300, Potri.001G209500, Potri.001G242600, Potri.001G250500, Potri.001G260700, Potri.001G325200, Potri.001G393800, Potri.002G113800, Potri.002G126200, Potri.002G128300, Potri.003G079200, Potri.003G101800, Potri.003G168801, Potri.003G178000, Potri.004G054800, Potri.004G094600, Potri.004G140900, Potri.004G235400, Potri.005G076200, Potri.005G177700, Pot…
GO:0016052	3.00058e-07	1.9709	44.3198	79	458		carbohydrate catabolic process	Potri.001G052300, Potri.001G090700, Potri.001G148900, Potri.001G162500, Potri.001G162600, Potri.001G206800, Potri.002G069000, Potri.002G100900, Potri.002G145500, Potri.002G159300, Potri.002G197200, Potri.003G030900, Potri.003G072800, Potri.003G085500, Potri.003G088700, Potri.003G123700, Potri.003G140900, Potri.003G144000, Potri.003G151100, Potri.004G129700, Potri.004G156300, Potri.004G182000, Pot…
GO:0016053	0.00174227	1.35881	91.4458	119	945		organic acid biosynthetic process	Potri.001G051900, Potri.001G084000, Potri.001G176600, Potri.001G177000, Potri.001G182000, Potri.001G185500, Potri.001G189700, Potri.001G204900, Potri.001G212000, Potri.001G219100, Potri.001G220800, Potri.001G253300, Potri.001G273400, Potri.001G393800, Potri.001G424700, Potri.002G113600, Potri.002G113900, Potri.002G128300, Potri.002G160800, Potri.002G178300, Potri.002G205400, Potri.003G079200, Pot…
GO:0016054	3.45769e-10	2.73331	26.3209	61	272		organic acid catabolic process	Potri.001G051900, Potri.001G084000, Potri.001G105900, Potri.001G153300, Potri.001G177000, Potri.001G185500, Potri.001G212000, Potri.001G242600, Potri.001G374100, Potri.001G451600, Potri.002G057400, Potri.002G126200, Potri.002G146200, Potri.003G072600, Potri.003G079200, Potri.003G187100, Potri.003G222800, Potri.004G094600, Potri.004G106400, Potri.004G140900, Potri.004G232600, Potri.004G235400, Pot…
GO:0016109	0.00572308	2.48272	5.99962	13	62		tetraterpenoid biosynthetic process	Potri.001G100200, Potri.002G057400, Potri.003G218000, Potri.005G138400, Potri.005G205800, Potri.006G069700, Potri.006G275600, Potri.007G044300, Potri.012G114200, Potri.014G148700, Potri.016G040200, Potri.017G138900, Potri.019G077600
GO:0016117	0.00572308	2.48272	5.99962	13	62		carotenoid biosynthetic process	Potri.001G100200, Potri.002G057400, Potri.003G218000, Potri.005G138400, Potri.005G205800, Potri.006G069700, Potri.006G275600, Potri.007G044300, Potri.012G114200, Potri.014G148700, Potri.016G040200, Potri.017G138900, Potri.019G077600
GO:0016236	3.87578e-07	4.30203	6.77376	22	70		macroautophagy	Potri.001G126500, Potri.002G039900, Potri.002G170100, Potri.002G181000, Potri.003G107000, Potri.004G055600, Potri.004G141700, Potri.004G222300, Potri.006G092900, Potri.006G153100, Potri.006G180800, Potri.009G102900, Potri.012G004400, Potri.012G088200, Potri.013G018400, Potri.015G084000, Potri.015G087200, Potri.016G059700, Potri.016G104900, Potri.017G139700, Potri.018G103000, Potri.T173300
GO:0016584	0.000329739	6.23647	1.93536	8	20		nucleosome positioning	Potri.002G043100, Potri.005G116600, Potri.005G219800, Potri.007G014200, Potri.008G132400, Potri.010G076800, Potri.013G042700, Potri.017G129400
GO:0016998	0.00113042	2.51664	8.22528	18	85		cell wall macromolecule catabolic process	Potri.001G206800, Potri.002G152600, Potri.002G186500, Potri.002G197200, Potri.004G182000, Potri.004G183500, Potri.006G027700, Potri.006G029900, Potri.008G108100, Potri.010G141400, Potri.013G021600, Potri.013G125000, Potri.014G077900, Potri.014G122200, Potri.019G093700, Potri.019G093800, Potri.019G093900, Potri.019G094100
GO:0018117	0.00936126	Inf	0.193536	2	2		protein adenylylation	Potri.002G168200, Potri.014G095500
GO:0018130	0.000126243	1.2189	410.78	478	4245		heterocycle biosynthetic process	Potri.001G009600, Potri.001G015900, Potri.001G023500, Potri.001G026000, Potri.001G027000, Potri.001G029700, Potri.001G031800, Potri.001G044500, Potri.001G049400, Potri.001G058200, Potri.001G058600, Potri.001G061200, Potri.001G067600, Potri.001G073100, Potri.001G073800, Potri.001G086400, Potri.001G096900, Potri.001G104400, Potri.001G112200, Potri.001G114000, Potri.001G120000, Potri.001G154100, Pot…
GO:0018175	0.00936126	Inf	0.193536	2	2		protein nucleotidylation	Potri.002G168200, Potri.014G095500
GO:0019219	1.76069e-05	1.27171	338.688	409	3500		regulation of nucleobase-containing compound metabolic process	Potri.001G009600, Potri.001G015900, Potri.001G023500, Potri.001G026000, Potri.001G027000, Potri.001G029700, Potri.001G031800, Potri.001G044500, Potri.001G049400, Potri.001G058200, Potri.001G058600, Potri.001G061200, Potri.001G067600, Potri.001G073800, Potri.001G086400, Potri.001G112200, Potri.001G114000, Potri.001G120000, Potri.001G154100, Potri.001G154200, Potri.001G169500, Potri.001G177500, Pot…
GO:0019222	0.000849413	1.1735	485.485	547	5017		regulation of metabolic process	Potri.001G007000, Potri.001G009600, Potri.001G015900, Potri.001G023500, Potri.001G026000, Potri.001G027000, Potri.001G029700, Potri.001G031800, Potri.001G042900, Potri.001G044500, Potri.001G049400, Potri.001G058200, Potri.001G058600, Potri.001G061200, Potri.001G067600, Potri.001G073800, Potri.001G084700, Potri.001G086400, Potri.001G112200, Potri.001G114000, Potri.001G120000, Potri.001G137200, Pot…
GO:0019265	0.00936126	Inf	0.193536	2	2		glycine biosynthetic process, by transamination of glyoxylate	Potri.001G253300, Potri.009G047700
GO:0019310	0.000905331	Inf	0.290304	3	3		inositol catabolic process	Potri.008G144500, Potri.017G100200, Potri.018G069700
GO:0019318	6.74036e-05	2.19617	18.3859	36	190		hexose metabolic process	Potri.001G037700, Potri.001G090700, Potri.001G227000, Potri.001G459700, Potri.002G069000, Potri.002G107700, Potri.002G167200, Potri.002G191600, Potri.003G123700, Potri.003G140900, Potri.004G129700, Potri.004G183200, Potri.005G006800, Potri.005G191400, Potri.006G022000, Potri.007G011200, Potri.007G056300, Potri.007G129700, Potri.010G148100, Potri.010G164700, Potri.011G165000, Potri.012G106500, Pot…
GO:0019320	6.52445e-05	5.41992	2.90304	11	30		hexose catabolic process	Potri.001G090700, Potri.003G123700, Potri.003G140900, Potri.004G129700, Potri.010G148100, Potri.013G006100, Potri.017G080000, Potri.017G080100, Potri.017G080200, Potri.017G129300, Potri.018G088300
GO:0019321	1.60302e-05	5.9146	2.99981	12	31		pentose metabolic process	Potri.001G459700, Potri.006G022000, Potri.006G027700, Potri.006G029900, Potri.008G053100, Potri.011G114100, Potri.015G062100, Potri.016G020000, Potri.018G003100, Potri.019G077600, Potri.T093900, Potri.T130600
GO:0019374	0.00394782	5.09938	1.64506	6	17		galactolipid metabolic process	Potri.006G203200, Potri.013G012300, Potri.014G031000, Potri.014G079400, Potri.016G070200, Potri.016G081000
GO:0019375	0.00189133	6.23301	1.45152	6	15		galactolipid biosynthetic process	Potri.006G203200, Potri.013G012300, Potri.014G031000, Potri.014G079400, Potri.016G070200, Potri.016G081000
GO:0019388	0.000127237	5.50544	2.61274	10	27		galactose catabolic process	Potri.001G090700, Potri.003G123700, Potri.003G140900, Potri.004G129700, Potri.010G148100, Potri.013G006100, Potri.017G080000, Potri.017G080100, Potri.017G080200, Potri.017G129300
GO:0019438	0.000567937	1.18929	432.069	493	4465		aromatic compound biosynthetic process	Potri.001G009600, Potri.001G015900, Potri.001G023500, Potri.001G026000, Potri.001G027000, Potri.001G029700, Potri.001G031800, Potri.001G042900, Potri.001G044500, Potri.001G049400, Potri.001G058200, Potri.001G058600, Potri.001G061200, Potri.001G067600, Potri.001G073100, Potri.001G073800, Potri.001G086400, Potri.001G096900, Potri.001G112200, Potri.001G114000, Potri.001G120000, Potri.001G154100, Pot…
GO:0019520	0.00739699	7.47573	0.870912	4	9		aldonic acid metabolic process	Potri.004G108901, Potri.019G048200, Potri.T017600, Potri.T017700
GO:0019521	0.00739699	7.47573	0.870912	4	9		D-gluconate metabolic process	Potri.004G108901, Potri.019G048200, Potri.T017600, Potri.T017700
GO:0019566	0.000410136	7.27425	1.54829	7	16		arabinose metabolic process	Potri.001G459700, Potri.006G022000, Potri.006G027700, Potri.006G029900, Potri.016G020000, Potri.018G003100, Potri.T130600
GO:0019605	0.00779114	14.0139	0.48384	3	5		butyrate metabolic process	Potri.006G036200, Potri.008G108000, Potri.010G141501
GO:0019751	0.00179482	2.17004	11.3219	22	117		polyol metabolic process	Potri.001G325200, Potri.001G343400, Potri.003G030900, Potri.003G088300, Potri.005G149800, Potri.006G043800, Potri.007G123400, Potri.008G144500, Potri.009G009200, Potri.009G046200, Potri.009G084600, Potri.010G188800, Potri.010G188900, Potri.011G145900, Potri.014G039800, Potri.015G058400, Potri.016G018500, Potri.017G036700, Potri.017G063500, Potri.017G076400, Potri.017G100200, Potri.018G069700
GO:0019752	0.00467801	1.23863	159.474	191	1648		carboxylic acid metabolic process	Potri.001G051900, Potri.001G084000, Potri.001G105900, Potri.001G153300, Potri.001G177000, Potri.001G182000, Potri.001G185500, Potri.001G189700, Potri.001G204900, Potri.001G212000, Potri.001G219100, Potri.001G220800, Potri.001G242600, Potri.001G253300, Potri.001G273400, Potri.001G321800, Potri.001G374100, Potri.001G393800, Potri.001G424700, Potri.001G451600, Potri.002G057400, Potri.002G082400, Pot…
GO:0019755	8.30003e-05	8.31618	1.64506	8	17		one-carbon compound transport	Potri.001G186700, Potri.001G235300, Potri.003G050900, Potri.006G121700, Potri.008G050700, Potri.009G027200, Potri.010G209900, Potri.016G098200
GO:0022411	0.00367446	1.84834	16.4506	28	170		cellular component disassembly	Potri.001G126500, Potri.001G264500, Potri.002G039900, Potri.002G134300, Potri.003G107000, Potri.003G157100, Potri.004G055600, Potri.004G141700, Potri.004G173800, Potri.005G024800, Potri.005G032400, Potri.005G032600, Potri.005G032700, Potri.005G032800, Potri.006G180800, Potri.009G045000, Potri.009G059300, Potri.009G102900, Potri.010G208500, Potri.012G004400, Potri.012G088200, Potri.013G018400, Pot…
GO:0023051	0.00677475	1.38764	56.4158	75	583		regulation of signaling	Potri.001G007000, Potri.001G051900, Potri.001G057100, Potri.001G166200, Potri.001G178300, Potri.001G392600, Potri.002G055400, Potri.002G081000, Potri.002G213100, Potri.002G214000, Potri.003G009000, Potri.003G068900, Potri.003G165000, Potri.004G145500, Potri.004G153700, Potri.004G185900, Potri.005G040400, Potri.005G069500, Potri.005G087200, Potri.005G087700, Potri.005G125600, Potri.005G142600, Pot…
GO:0023052	0.000888823	1.21114	307.238	358	3175		signaling	Potri.001G007000, Potri.001G015900, Potri.001G017500, Potri.001G027000, Potri.001G044100, Potri.001G051900, Potri.001G057100, Potri.001G061600, Potri.001G067600, Potri.001G070900, Potri.001G084700, Potri.001G137200, Potri.001G152800, Potri.001G154100, Potri.001G154200, Potri.001G161600, Potri.001G166200, Potri.001G169500, Potri.001G170500, Potri.001G176600, Potri.001G177500, Potri.001G178300, Pot…
GO:0030242	0.00335874	28.0287	0.387072	3	4		autophagy of peroxisome	Potri.006G153100, Potri.006G180800, Potri.018G103000
GO:0030258	0.00492381	1.69586	21.4825	34	222		lipid modification	Potri.001G051900, Potri.001G153300, Potri.001G260700, Potri.002G063500, Potri.002G126200, Potri.003G072300, Potri.003G079200, Potri.003G088300, Potri.004G094600, Potri.005G032400, Potri.005G032600, Potri.005G032700, Potri.005G032800, Potri.005G076200, Potri.006G009800, Potri.006G174700, Potri.006G240900, Potri.007G090400, Potri.008G104500, Potri.008G139600, Potri.009G098000, Potri.010G011900, Pot…
GO:0030261	0.00617383	3.11761	3.48365	9	36		chromosome condensation	Potri.002G043100, Potri.004G176100, Potri.005G116600, Potri.005G219800, Potri.007G014200, Potri.008G132400, Potri.010G076800, Potri.013G042700, Potri.017G129400
GO:0030397	8.17429e-07	Inf	0.580608	6	6		membrane disassembly	Potri.005G032400, Potri.005G032600, Potri.005G032700, Potri.005G032800, Potri.013G022000, Potri.013G022100
GO:0030522	0.00896689	2.9024	3.67718	9	38		intracellular receptor signaling pathway	Potri.001G342000, Potri.004G202900, Potri.006G239900, Potri.008G162500, Potri.008G213400, Potri.009G018000, Potri.010G251800, Potri.011G145300, Potri.018G084500
GO:0031323	2.34566e-05	1.23767	440.972	518	4557		regulation of cellular metabolic process	Potri.001G007000, Potri.001G009600, Potri.001G015900, Potri.001G023500, Potri.001G026000, Potri.001G027000, Potri.001G029700, Potri.001G031800, Potri.001G044500, Potri.001G049400, Potri.001G058200, Potri.001G058600, Potri.001G061200, Potri.001G067600, Potri.001G073800, Potri.001G084700, Potri.001G086400, Potri.001G112200, Potri.001G114000, Potri.001G120000, Potri.001G137200, Potri.001G154100, Pot…
GO:0031324	0.000810486	1.42767	76.5435	104	791		negative regulation of cellular metabolic process	Potri.001G009600, Potri.001G044500, Potri.001G049400, Potri.001G061200, Potri.001G112200, Potri.001G177000, Potri.001G219100, Potri.001G295500, Potri.001G314000, Potri.001G316300, Potri.001G325100, Potri.001G325800, Potri.002G012000, Potri.002G032500, Potri.002G043100, Potri.002G044900, Potri.002G051200, Potri.002G061200, Potri.002G127100, Potri.002G150700, Potri.002G208500, Potri.002G215100, Pot…
GO:0031326	3.73819e-07	1.31707	368.589	456	3809		regulation of cellular biosynthetic process	Potri.001G009600, Potri.001G015900, Potri.001G023500, Potri.001G026000, Potri.001G027000, Potri.001G029700, Potri.001G031800, Potri.001G044500, Potri.001G049400, Potri.001G058200, Potri.001G058600, Potri.001G061200, Potri.001G067600, Potri.001G073800, Potri.001G086400, Potri.001G112200, Potri.001G114000, Potri.001G120000, Potri.001G154100, Potri.001G154200, Potri.001G169500, Potri.001G177000, Pot…
GO:0031327	0.000519668	1.48932	64.5443	91	667		negative regulation of cellular biosynthetic process	Potri.001G009600, Potri.001G044500, Potri.001G049400, Potri.001G061200, Potri.001G112200, Potri.001G177000, Potri.001G219100, Potri.001G295500, Potri.001G316300, Potri.001G325100, Potri.001G325800, Potri.002G032500, Potri.002G043100, Potri.002G044900, Potri.002G051200, Potri.002G061200, Potri.002G127100, Potri.002G150700, Potri.002G208500, Potri.003G001000, Potri.003G079500, Potri.003G144600, Pot…
GO:0031344	0.000403804	37.384	0.48384	4	5		regulation of cell projection organization	Potri.004G062500, Potri.006G135800, Potri.011G071900, Potri.018G064200
GO:0031349	0.0011509	2.37208	9.58003	20	99		positive regulation of defense response	Potri.002G168200, Potri.002G197900, Potri.002G226600, Potri.003G090300, Potri.005G075100, Potri.006G057800, Potri.006G109100, Potri.007G100600, Potri.007G139800, Potri.009G086100, Potri.010G153100, Potri.011G115600, Potri.012G054900, Potri.013G029100, Potri.013G065100, Potri.014G095500, Potri.015G042000, Potri.015G086800, Potri.016G050300, Potri.016G137900
GO:0031407	2.55138e-09	4.22651	9.6768	31	100		oxylipin metabolic process	Potri.001G051900, Potri.002G128300, Potri.004G102000, Potri.004G149000, Potri.005G032400, Potri.005G032600, Potri.005G032700, Potri.005G032800, Potri.006G203200, Potri.010G057000, Potri.010G057100, Potri.013G022000, Potri.013G022100, Potri.014G033000, Potri.014G033200, Potri.014G033400, Potri.014G033500, Potri.014G033600, Potri.014G033900, Potri.014G034000, Potri.016G070200, Potri.017G033600, Pot…
GO:0031408	2.55138e-09	4.22651	9.6768	31	100		oxylipin biosynthetic process	Potri.001G051900, Potri.002G128300, Potri.004G102000, Potri.004G149000, Potri.005G032400, Potri.005G032600, Potri.005G032700, Potri.005G032800, Potri.006G203200, Potri.010G057000, Potri.010G057100, Potri.013G022000, Potri.013G022100, Potri.014G033000, Potri.014G033200, Potri.014G033400, Potri.014G033500, Potri.014G033600, Potri.014G033900, Potri.014G034000, Potri.016G070200, Potri.017G033600, Pot…
GO:0031529	0.000403804	37.384	0.48384	4	5		ruffle organization	Potri.004G062500, Potri.006G135800, Potri.011G071900, Potri.018G064200
GO:0031667	1.36751e-16	3.23629	31.6431	83	327		response to nutrient levels	Potri.001G015900, Potri.001G084000, Potri.001G220800, Potri.001G273400, Potri.001G288600, Potri.001G417000, Potri.002G000100, Potri.002G009800, Potri.002G050800, Potri.002G069500, Potri.002G107700, Potri.002G144600, Potri.002G170100, Potri.002G189450, Potri.002G191800, Potri.002G196200, Potri.002G207800, Potri.002G228800, Potri.003G110901, Potri.003G157100, Potri.003G169100, Potri.003G187100, Pot…
GO:0031668	6.25479e-16	3.13265	32.4173	83	335		cellular response to extracellular stimulus	Potri.001G015900, Potri.001G084000, Potri.001G220800, Potri.001G273400, Potri.002G000100, Potri.002G009800, Potri.002G069500, Potri.002G107700, Potri.002G144600, Potri.002G170100, Potri.002G189450, Potri.002G191800, Potri.002G196200, Potri.002G203500, Potri.002G207800, Potri.002G228800, Potri.003G110901, Potri.003G157100, Potri.003G187100, Potri.004G013700, Potri.004G055600, Potri.004G160100, Pot…
GO:0031669	2.60823e-16	3.67918	23.9017	69	247		cellular response to nutrient levels	Potri.001G015900, Potri.001G084000, Potri.001G220800, Potri.001G273400, Potri.002G000100, Potri.002G009800, Potri.002G069500, Potri.002G107700, Potri.002G144600, Potri.002G170100, Potri.002G189450, Potri.002G191800, Potri.002G196200, Potri.002G207800, Potri.002G228800, Potri.003G110901, Potri.003G157100, Potri.003G187100, Potri.004G013700, Potri.004G055600, Potri.004G160100, Potri.005G029901, Pot…
GO:0032103	0.00642209	2.08063	9.58003	18	99		positive regulation of response to external stimulus	Potri.002G168200, Potri.002G226600, Potri.003G090300, Potri.005G075100, Potri.006G057800, Potri.006G109100, Potri.007G100600, Potri.007G139800, Potri.009G086100, Potri.010G153100, Potri.011G115600, Potri.012G054900, Potri.013G065100, Potri.014G061400, Potri.014G095500, Potri.015G042000, Potri.016G050300, Potri.016G137900
GO:0032446	0.000641938	1.39596	92.4135	123	955		protein modification by small protein conjugation	Potri.001G001500, Potri.001G050100, Potri.001G056800, Potri.001G101900, Potri.001G216100, Potri.001G269400, Potri.001G309600, Potri.001G309700, Potri.001G401600, Potri.001G418500, Potri.002G010100, Potri.002G015700, Potri.002G048300, Potri.002G070500, Potri.002G074700, Potri.002G082500, Potri.002G161000, Potri.002G171500, Potri.002G205400, Potri.002G207800, Potri.003G073300, Potri.003G129700, Pot…
GO:0032482	0.00165465	2.58325	7.16083	16	74		Rab protein signal transduction	Potri.001G152800, Potri.001G182900, Potri.002G074400, Potri.002G175700, Potri.003G054900, Potri.003G081800, Potri.005G063500, Potri.005G075300, Potri.005G085100, Potri.009G159600, Potri.011G136300, Potri.012G117800, Potri.014G049400, Potri.014G150300, Potri.015G113000, Potri.018G079300
GO:0032774	4.78186e-05	1.25619	335.979	402	3472		RNA biosynthetic process	Potri.001G009600, Potri.001G015900, Potri.001G023500, Potri.001G026000, Potri.001G027000, Potri.001G029700, Potri.001G031800, Potri.001G044500, Potri.001G049400, Potri.001G058200, Potri.001G058600, Potri.001G061200, Potri.001G067600, Potri.001G073800, Potri.001G086400, Potri.001G112200, Potri.001G114000, Potri.001G120000, Potri.001G154100, Potri.001G154200, Potri.001G169500, Potri.001G177500, Pot…
GO:0032870	2.42309e-05	1.38503	158.409	208	1637		cellular response to hormone stimulus	Potri.001G007000, Potri.001G015900, Potri.001G027000, Potri.001G044100, Potri.001G051900, Potri.001G057100, Potri.001G067600, Potri.001G094200, Potri.001G137200, Potri.001G154100, Potri.001G154200, Potri.001G166200, Potri.001G169500, Potri.001G170500, Potri.001G176600, Potri.001G177500, Potri.001G178300, Potri.001G190300, Potri.001G271700, Potri.001G315300, Potri.001G350600, Potri.001G392600, Pot…
GO:0033358	0.00111807	18.6913	0.580608	4	6		UDP-L-arabinose biosynthetic process	Potri.001G459700, Potri.003G123700, Potri.006G022000, Potri.016G020000
GO:0033499	2.47927e-05	7.20044	2.22566	10	23		galactose catabolic process via UDP-galactose	Potri.001G090700, Potri.003G123700, Potri.003G140900, Potri.004G129700, Potri.010G148100, Potri.013G006100, Potri.017G080000, Potri.017G080100, Potri.017G080200, Potri.017G129300
GO:0033500	0.00578047	2.92321	4.06426	10	42		carbohydrate homeostasis	Potri.001G070900, Potri.003G159800, Potri.005G053200, Potri.006G277800, Potri.007G024300, Potri.010G072900, Potri.010G142900, Potri.013G040700, Potri.014G028200, Potri.018G088300
GO:0033554	0.000188415	1.32952	162.28	206	1677		cellular response to stress	Potri.001G015900, Potri.001G049400, Potri.001G067600, Potri.001G070900, Potri.001G084000, Potri.001G084700, Potri.001G134500, Potri.001G134800, Potri.001G211700, Potri.001G271700, Potri.001G278600, Potri.001G320900, Potri.001G375500, Potri.001G401600, Potri.001G472200, Potri.002G000100, Potri.002G009800, Potri.002G069500, Potri.002G107700, Potri.002G128300, Potri.002G144600, Potri.002G170100, Pot…
GO:0033993	2.04132e-09	1.54856	175.827	252	1817		response to lipid	Potri.001G023500, Potri.001G024900, Potri.001G037700, Potri.001G051900, Potri.001G061200, Potri.001G067600, Potri.001G094200, Potri.001G108800, Potri.001G137200, Potri.001G166200, Potri.001G167100, Potri.001G176600, Potri.001G189800, Potri.001G219100, Potri.001G271700, Potri.001G288600, Potri.001G295500, Potri.001G323300, Potri.001G325100, Potri.001G350600, Potri.001G392600, Potri.001G404100, Pot…
GO:0034036	0.00936126	Inf	0.193536	2	2		purine ribonucleoside bisphosphate biosynthetic process	Potri.001G168200, Potri.003G066000
GO:0034050	2.2619e-05	2.00029	28.1595	51	291		programmed cell death induced by symbiont	Potri.001G134500, Potri.001G271700, Potri.002G128300, Potri.002G205400, Potri.002G214000, Potri.003G090300, Potri.003G098900, Potri.003G099000, Potri.003G099100, Potri.003G149800, Potri.004G064000, Potri.004G182000, Potri.006G028600, Potri.006G137600, Potri.007G012400, Potri.007G020900, Potri.007G100600, Potri.007G139800, Potri.008G002900, Potri.008G136400, Potri.008G187700, Potri.009G066100, Pot…
GO:0034440	0.000876984	2.31683	10.7413	22	111		lipid oxidation	Potri.001G051900, Potri.001G153300, Potri.002G126200, Potri.003G079200, Potri.004G094600, Potri.005G032400, Potri.005G032600, Potri.005G032700, Potri.005G032800, Potri.005G076200, Potri.006G240900, Potri.007G090400, Potri.008G104500, Potri.010G011900, Potri.010G057100, Potri.010G146400, Potri.011G135600, Potri.013G022000, Potri.013G022100, Potri.013G123500, Potri.016G089300, Potri.016G118000
GO:0034654	0.000824608	1.19494	372.557	428	3850		nucleobase-containing compound biosynthetic process	Potri.001G009600, Potri.001G015900, Potri.001G023500, Potri.001G026000, Potri.001G027000, Potri.001G029700, Potri.001G031800, Potri.001G044500, Potri.001G049400, Potri.001G058200, Potri.001G058600, Potri.001G061200, Potri.001G067600, Potri.001G073100, Potri.001G073800, Potri.001G086400, Potri.001G112200, Potri.001G114000, Potri.001G120000, Potri.001G154100, Potri.001G154200, Potri.001G168200, Pot…
GO:0034656	0.0055977	5.84173	1.25798	5	13		nucleobase-containing small molecule catabolic process	Potri.005G049300, Potri.006G083400, Potri.006G150600, Potri.010G003500, Potri.018G066400
GO:0035264	0.0055977	5.84173	1.25798	5	13		multicellular organism growth	Potri.001G295500, Potri.005G024800, Potri.009G089400, Potri.014G017300, Potri.T148000
GO:0035556	5.8354e-06	1.56437	89.5104	131	925		intracellular signal transduction	Potri.001G015900, Potri.001G027000, Potri.001G067600, Potri.001G070900, Potri.001G084700, Potri.001G137200, Potri.001G152800, Potri.001G154100, Potri.001G154200, Potri.001G169500, Potri.001G182900, Potri.001G271700, Potri.001G278600, Potri.001G315300, Potri.001G381300, Potri.001G471100, Potri.002G039100, Potri.002G048300, Potri.002G065600, Potri.002G069500, Potri.002G074400, Potri.002G175700, Pot…
GO:0035690	0.000762915	11.6851	0.870912	5	9		cellular response to drug	Potri.002G214000, Potri.006G109100, Potri.007G100600, Potri.016G137900, Potri.T106600
GO:0036293	1.18728e-05	2.49611	15.6764	34	162		response to decreased oxygen levels	Potri.001G049400, Potri.002G120200, Potri.002G128300, Potri.003G071666, Potri.003G072600, Potri.004G197400, Potri.005G060200, Potri.005G060300, Potri.005G258400, Potri.006G137600, Potri.007G100600, Potri.008G011300, Potri.010G234700, Potri.011G154800, Potri.013G064200, Potri.014G018700, Potri.014G033000, Potri.014G033200, Potri.014G033400, Potri.014G033500, Potri.014G033600, Potri.014G033900, Pot…
GO:0036294	6.12151e-05	2.90605	8.99943	22	93		cellular response to decreased oxygen levels	Potri.002G128300, Potri.005G060200, Potri.005G060300, Potri.005G258400, Potri.006G137600, Potri.014G033000, Potri.014G033200, Potri.014G033400, Potri.014G033500, Potri.014G033600, Potri.014G033900, Potri.014G034000, Potri.017G133950, Potri.017G134100, Potri.017G134200, Potri.018G094100, Potri.T051700, Potri.T051900, Potri.T095400, Potri.T095500, Potri.T095900, Potri.T160000
GO:0042044	1.2332e-08	5.26851	6.19315	23	64		fluid transport	Potri.001G186700, Potri.001G235300, Potri.003G050900, Potri.003G128600, Potri.004G176300, Potri.005G029901, Potri.006G098100, Potri.006G121700, Potri.006G128000, Potri.006G128200, Potri.008G039600, Potri.008G050700, Potri.008G065600, Potri.009G013900, Potri.009G027200, Potri.009G136600, Potri.010G191900, Potri.010G209900, Potri.010G222700, Potri.016G089500, Potri.016G098200, Potri.016G113300, Pot…
GO:0042221	1.32816e-22	1.57955	523.805	724	5413		response to chemical	Potri.001G007000, Potri.001G015900, Potri.001G019100, Potri.001G023500, Potri.001G024800, Potri.001G024900, Potri.001G027000, Potri.001G032900, Potri.001G037700, Potri.001G044100, Potri.001G044500, Potri.001G049400, Potri.001G051900, Potri.001G055300, Potri.001G057100, Potri.001G061200, Potri.001G067600, Potri.001G070900, Potri.001G084000, Potri.001G084400, Potri.001G094200, Potri.001G105200, Pot…
GO:0042364	0.00746904	1.99891	10.4509	19	108		water-soluble vitamin biosynthetic process	Potri.001G104400, Potri.001G234900, Potri.001G310500, Potri.002G178300, Potri.003G127100, Potri.004G197400, Potri.007G097300, Potri.008G011300, Potri.008G106600, Potri.008G144500, Potri.012G075500, Potri.016G018500, Potri.016G116400, Potri.017G050400, Potri.017G100200, Potri.017G126100, Potri.017G129000, Potri.018G069700, Potri.T159100
GO:0042402	0.00241206	4.15677	2.51597	8	26		cellular biogenic amine catabolic process	Potri.001G177000, Potri.001G263400, Potri.002G055300, Potri.004G075800, Potri.005G207300, Potri.008G066000, Potri.009G097300, Potri.010G191300
GO:0042537	0.000375578	2.20738	14.2249	28	147		benzene-containing compound metabolic process	Potri.001G051900, Potri.001G096900, Potri.001G374100, Potri.001G436800, Potri.001G451600, Potri.002G205400, Potri.003G134800, Potri.004G064000, Potri.004G232600, Potri.005G013600, Potri.005G016600, Potri.007G100600, Potri.007G140500, Potri.008G066000, Potri.009G097300, Potri.010G191300, Potri.010G225300, Potri.011G057100, Potri.011G150300, Potri.012G054900, Potri.012G070000, Potri.013G010700, Pot…
GO:0042542	7.49577e-06	2.60589	14.7087	33	152		response to hydrogen peroxide	Potri.001G321600, Potri.002G009800, Potri.002G064400, Potri.002G191600, Potri.003G071100, Potri.005G060200, Potri.005G060300, Potri.005G083200, Potri.005G119500, Potri.005G200100, Potri.005G251600, Potri.006G103900, Potri.007G055100, Potri.007G111500, Potri.007G111600, Potri.007G111700, Potri.007G111800, Potri.007G139800, Potri.007G140400, Potri.008G152000, Potri.008G195200, Potri.012G091200, Pot…
GO:0042592	0.00178235	1.35076	95.0262	123	982		homeostatic process	Potri.001G003100, Potri.001G042900, Potri.001G070900, Potri.001G088900, Potri.001G124200, Potri.001G145200, Potri.001G177000, Potri.001G200100, Potri.001G205400, Potri.001G209500, Potri.001G234700, Potri.001G303900, Potri.001G325200, Potri.001G325800, Potri.001G375500, Potri.001G392600, Potri.001G406700, Potri.001G416500, Potri.002G009800, Potri.002G017200, Potri.002G030000, Potri.002G069400, Pot…
GO:0042593	0.00962664	3.11691	3.09658	8	32		glucose homeostasis	Potri.005G053200, Potri.006G277800, Potri.007G024300, Potri.010G072900, Potri.010G142900, Potri.013G040700, Potri.014G028200, Potri.018G088300
GO:0042594	1.0783e-15	3.43493	26.2241	72	271		response to starvation	Potri.001G015900, Potri.001G084000, Potri.001G417000, Potri.002G000100, Potri.002G009800, Potri.002G050800, Potri.002G069500, Potri.002G107700, Potri.002G144600, Potri.002G170100, Potri.002G189450, Potri.002G191800, Potri.002G196200, Potri.002G207800, Potri.002G228800, Potri.003G110901, Potri.003G157100, Potri.003G187100, Potri.004G013700, Potri.004G055600, Potri.004G160100, Potri.005G029901, Pot…
GO:0042727	0.00479587	4.09076	2.22566	7	23		flavin-containing compound biosynthetic process	Potri.001G104400, Potri.001G234900, Potri.001G310500, Potri.003G127100, Potri.007G097300, Potri.017G050400, Potri.T159100
GO:0042743	0.000456815	1.97931	19.4504	35	201		hydrogen peroxide metabolic process	Potri.001G329200, Potri.001G394400, Potri.002G009800, Potri.002G031200, Potri.002G065300, Potri.003G214500, Potri.003G214900, Potri.004G144600, Potri.005G072800, Potri.005G126000, Potri.005G135300, Potri.005G195600, Potri.005G195700, Potri.005G251600, Potri.006G063700, Potri.006G069600, Potri.006G129900, Potri.007G029400, Potri.007G100600, Potri.007G122200, Potri.007G122300, Potri.007G132800, Pot…
GO:0042744	0.000364084	2.17674	14.9023	29	154		hydrogen peroxide catabolic process	Potri.001G329200, Potri.002G009800, Potri.002G031200, Potri.002G065300, Potri.003G214500, Potri.003G214900, Potri.004G144600, Potri.005G072800, Potri.005G135300, Potri.005G195600, Potri.005G195700, Potri.005G251600, Potri.006G063700, Potri.006G069600, Potri.006G129900, Potri.007G122200, Potri.007G122300, Potri.007G132800, Potri.009G106400, Potri.011G027300, Potri.012G006800, Potri.012G042800, Pot…
GO:0043207	2.10537e-07	1.41054	224.502	297	2320		response to external biotic stimulus	Potri.001G044500, Potri.001G049400, Potri.001G070900, Potri.001G102400, Potri.001G105900, Potri.001G133000, Potri.001G134500, Potri.001G154100, Potri.001G162500, Potri.001G162600, Potri.001G206800, Potri.001G213700, Potri.001G237600, Potri.001G255100, Potri.001G271700, Potri.001G288600, Potri.001G310700, Potri.001G349900, Potri.001G351400, Potri.001G352100, Potri.001G390200, Potri.001G394400, Pot…
GO:0043436	0.00147297	1.25828	180.763	219	1868		oxoacid metabolic process	Potri.001G051900, Potri.001G067600, Potri.001G084000, Potri.001G105900, Potri.001G153300, Potri.001G177000, Potri.001G182000, Potri.001G185500, Potri.001G189700, Potri.001G204900, Potri.001G212000, Potri.001G219100, Potri.001G220800, Potri.001G223500, Potri.001G242600, Potri.001G253300, Potri.001G273400, Potri.001G321800, Potri.001G374100, Potri.001G393800, Potri.001G416600, Potri.001G424700, Pot…
GO:0043562	4.20741e-09	5.68505	5.90285	23	61		cellular response to nitrogen levels	Potri.001G220800, Potri.001G273400, Potri.002G000100, Potri.002G009800, Potri.002G144600, Potri.002G170100, Potri.002G189450, Potri.002G228800, Potri.003G110901, Potri.004G013700, Potri.004G055600, Potri.005G251600, Potri.006G106800, Potri.006G275600, Potri.007G115900, Potri.008G099400, Potri.009G021600, Potri.010G153400, Potri.013G012300, Potri.013G013800, Potri.014G060300, Potri.014G153800, Pot…
GO:0043617	0.00444851	9.345	0.774144	4	8		cellular response to sucrose starvation	Potri.005G185400, Potri.009G072900, Potri.010G011300, Potri.T029700
GO:0044092	0.00179482	2.17004	11.3219	22	117		negative regulation of molecular function	Potri.001G314000, Potri.001G342000, Potri.002G099900, Potri.002G145800, Potri.002G180800, Potri.003G079500, Potri.003G086500, Potri.003G113700, Potri.004G209700, Potri.005G162300, Potri.006G057800, Potri.009G083500, Potri.010G145000, Potri.012G127400, Potri.012G127500, Potri.013G070400, Potri.014G044100, Potri.014G067500, Potri.014G160500, Potri.015G128300, Potri.015G128700, Potri.016G050300
GO:0044242	6.62198e-08	2.8459	17.515	42	181		cellular lipid catabolic process	Potri.001G051900, Potri.001G153300, Potri.001G209500, Potri.001G242600, Potri.001G250500, Potri.001G325200, Potri.001G393800, Potri.002G126200, Potri.003G079200, Potri.003G168801, Potri.003G178000, Potri.004G054800, Potri.004G094600, Potri.004G140900, Potri.004G235400, Potri.005G076200, Potri.006G043800, Potri.006G240900, Potri.007G090400, Potri.008G088800, Potri.008G101600, Potri.008G104500, Pot…
GO:0044248	4.4331e-13	1.63208	205.148	305	2120		cellular catabolic process	Potri.001G051900, Potri.001G057100, Potri.001G084000, Potri.001G101900, Potri.001G105900, Potri.001G112600, Potri.001G126500, Potri.001G148900, Potri.001G153300, Potri.001G177000, Potri.001G185500, Potri.001G206800, Potri.001G209500, Potri.001G211700, Potri.001G212000, Potri.001G223500, Potri.001G242600, Potri.001G250500, Potri.001G273400, Potri.001G325200, Potri.001G329200, Potri.001G374100, Pot…
GO:0044255	0.00141916	1.30502	130.83	164	1352		cellular lipid metabolic process	Potri.001G003100, Potri.001G051900, Potri.001G079400, Potri.001G100200, Potri.001G136600, Potri.001G153300, Potri.001G163900, Potri.001G176600, Potri.001G185500, Potri.001G189700, Potri.001G204900, Potri.001G209500, Potri.001G211600, Potri.001G219100, Potri.001G220800, Potri.001G242600, Potri.001G250500, Potri.001G260700, Potri.001G275300, Potri.001G321800, Potri.001G325200, Potri.001G380500, Pot…
GO:0044262	7.63892e-06	1.64218	68.7053	105	710		cellular carbohydrate metabolic process	Potri.001G136100, Potri.001G148900, Potri.001G206800, Potri.001G299000, Potri.001G325200, Potri.001G343400, Potri.001G369100, Potri.001G459700, Potri.002G033400, Potri.002G060500, Potri.002G069000, Potri.002G100900, Potri.002G197200, Potri.002G202300, Potri.002G227300, Potri.003G030900, Potri.003G085500, Potri.003G088300, Potri.003G097300, Potri.003G112400, Potri.003G112600, Potri.003G123700, Pot…
GO:0044275	0.00172736	2.13416	11.9992	23	124		cellular carbohydrate catabolic process	Potri.001G148900, Potri.002G069000, Potri.002G100900, Potri.003G030900, Potri.003G085500, Potri.003G144000, Potri.005G191400, Potri.006G068300, Potri.006G180800, Potri.006G219700, Potri.008G024100, Potri.008G101500, Potri.008G144500, Potri.010G062900, Potri.013G006600, Potri.013G110800, Potri.017G040800, Potri.017G100200, Potri.018G069700, Potri.018G103000, Potri.019G048200, Potri.T101100, Potri.…
GO:0044281	1.84857e-07	1.37204	278.111	358	2874		small molecule metabolic process	Potri.001G037700, Potri.001G051900, Potri.001G067600, Potri.001G073100, Potri.001G084000, Potri.001G090700, Potri.001G096900, Potri.001G104400, Potri.001G105900, Potri.001G153300, Potri.001G168200, Potri.001G176600, Potri.001G177000, Potri.001G182000, Potri.001G185500, Potri.001G189700, Potri.001G204900, Potri.001G212000, Potri.001G219100, Potri.001G220800, Potri.001G223500, Potri.001G227000, Pot…
GO:0044282	4.04003e-14	2.73947	38.5137	89	398		small molecule catabolic process	Potri.001G051900, Potri.001G084000, Potri.001G090700, Potri.001G105900, Potri.001G153300, Potri.001G177000, Potri.001G185500, Potri.001G212000, Potri.001G242600, Potri.001G374100, Potri.001G451600, Potri.002G057400, Potri.002G126200, Potri.002G146200, Potri.003G030900, Potri.003G072600, Potri.003G079200, Potri.003G088300, Potri.003G123700, Potri.003G140900, Potri.003G187100, Potri.003G222800, Pot…
GO:0044283	2.34641e-05	1.44001	122.702	167	1268		small molecule biosynthetic process	Potri.001G051900, Potri.001G084000, Potri.001G104400, Potri.001G168200, Potri.001G176600, Potri.001G177000, Potri.001G182000, Potri.001G185500, Potri.001G189700, Potri.001G204900, Potri.001G212000, Potri.001G219100, Potri.001G220800, Potri.001G234900, Potri.001G253300, Potri.001G273400, Potri.001G309300, Potri.001G310500, Potri.001G329900, Potri.001G380500, Potri.001G393800, Potri.001G424700, Pot…
GO:0044403	0.00138348	1.54722	43.8359	64	453		biological process involved in symbiotic interaction	Potri.001G061200, Potri.001G134500, Potri.001G137200, Potri.001G271700, Potri.001G325100, Potri.002G128300, Potri.002G205400, Potri.002G214000, Potri.003G090300, Potri.003G098900, Potri.003G099000, Potri.003G099100, Potri.003G149800, Potri.003G157100, Potri.003G215201, Potri.004G064000, Potri.004G106800, Potri.004G182000, Potri.005G109900, Potri.006G028600, Potri.006G137600, Potri.007G012400, Pot…
GO:0044419	2.6914e-07	1.39973	232.146	305	2399		biological process involved in interspecies interaction between organisms	Potri.001G044500, Potri.001G049400, Potri.001G061200, Potri.001G070900, Potri.001G102400, Potri.001G105900, Potri.001G133000, Potri.001G134500, Potri.001G137200, Potri.001G154100, Potri.001G162500, Potri.001G162600, Potri.001G206800, Potri.001G213700, Potri.001G237600, Potri.001G255100, Potri.001G271700, Potri.001G288600, Potri.001G310700, Potri.001G325100, Potri.001G349900, Potri.001G351400, Pot…
GO:0044804	0.0055977	5.84173	1.25798	5	13		autophagy of nucleus	Potri.002G039900, Potri.004G055600, Potri.006G180800, Potri.012G004400, Potri.018G103000
GO:0045026	0.00444851	9.345	0.774144	4	8		plasma membrane fusion	Potri.003G104400, Potri.004G108901, Potri.T017600, Potri.T017700
GO:0045226	0.00111807	18.6913	0.580608	4	6		extracellular polysaccharide biosynthetic process	Potri.001G459700, Potri.003G123700, Potri.006G022000, Potri.016G020000
GO:0045227	0.00111807	18.6913	0.580608	4	6		capsule polysaccharide biosynthetic process	Potri.001G459700, Potri.003G123700, Potri.006G022000, Potri.016G020000
GO:0045230	0.00111807	18.6913	0.580608	4	6		capsule organization	Potri.001G459700, Potri.003G123700, Potri.006G022000, Potri.016G020000
GO:0045493	0.00792084	3.63597	2.4192	7	25		xylan catabolic process	Potri.001G206800, Potri.002G197200, Potri.006G027700, Potri.006G029900, Potri.008G108100, Potri.010G141400, Potri.014G122200
GO:0045815	0.00787457	3.25255	2.99981	8	31		positive regulation of gene expression, epigenetic	Potri.002G043100, Potri.005G116600, Potri.005G219800, Potri.007G014200, Potri.008G132400, Potri.010G076800, Potri.013G042700, Potri.017G129400
GO:0045827	0.000768772	8.01444	1.25798	6	13		negative regulation of isoprenoid metabolic process	Potri.001G219100, Potri.008G122100, Potri.010G079200, Potri.010G123000, Potri.010G240800, Potri.012G055600
GO:0045833	0.000919596	4.43155	2.7095	9	28		negative regulation of lipid metabolic process	Potri.001G219100, Potri.002G127100, Potri.003G144600, Potri.008G122100, Potri.010G079200, Potri.010G123000, Potri.010G240800, Potri.012G055600, Potri.014G101000
GO:0045892	0.000101544	1.65083	49.3517	76	510		negative regulation of transcription, DNA-templated	Potri.001G009600, Potri.001G044500, Potri.001G049400, Potri.001G061200, Potri.001G112200, Potri.001G295500, Potri.001G316300, Potri.001G325100, Potri.001G325800, Potri.002G032500, Potri.002G043100, Potri.002G044900, Potri.002G051200, Potri.002G061200, Potri.002G150700, Potri.002G208500, Potri.003G001000, Potri.003G079500, Potri.003G169100, Potri.004G007500, Potri.005G116600, Potri.005G171700, Pot…
GO:0045893	0.00273382	1.37499	75.9629	100	785		positive regulation of transcription, DNA-templated	Potri.001G049400, Potri.001G058200, Potri.001G067600, Potri.001G073800, Potri.001G154100, Potri.001G154200, Potri.001G320900, Potri.001G367500, Potri.001G404100, Potri.002G002400, Potri.002G043100, Potri.002G142800, Potri.002G148900, Potri.002G176300, Potri.002G191800, Potri.002G196200, Potri.003G064600, Potri.003G081200, Potri.003G119700, Potri.003G146900, Potri.003G150700, Potri.003G170600, Pot…
GO:0045934	0.000889891	1.50804	54.6739	78	565		negative regulation of nucleobase-containing compound metabolic process	Potri.001G009600, Potri.001G044500, Potri.001G049400, Potri.001G061200, Potri.001G112200, Potri.001G295500, Potri.001G316300, Potri.001G325100, Potri.001G325800, Potri.002G032500, Potri.002G043100, Potri.002G044900, Potri.002G051200, Potri.002G061200, Potri.002G150700, Potri.002G208500, Potri.003G001000, Potri.003G079500, Potri.003G169100, Potri.004G007500, Potri.004G166600, Potri.005G116600, Pot…
GO:0046087	0.00936126	Inf	0.193536	2	2		cytidine metabolic process	Potri.006G150600, Potri.018G066400
GO:0046131	0.00335874	28.0287	0.387072	3	4		pyrimidine ribonucleoside metabolic process	Potri.006G083400, Potri.006G150600, Potri.018G066400
GO:0046133	0.000905331	Inf	0.290304	3	3		pyrimidine ribonucleoside catabolic process	Potri.006G083400, Potri.006G150600, Potri.018G066400
GO:0046135	0.000905331	Inf	0.290304	3	3		pyrimidine nucleoside catabolic process	Potri.006G083400, Potri.006G150600, Potri.018G066400
GO:0046217	8.76988e-05	5.84974	2.51597	10	26		indole phytoalexin metabolic process	Potri.001G271700, Potri.003G126900, Potri.006G109100, Potri.007G100600, Potri.007G139800, Potri.009G066100, Potri.012G043200, Potri.013G153400, Potri.015G030700, Potri.016G137900
GO:0046340	0.00111807	18.6913	0.580608	4	6		diacylglycerol catabolic process	Potri.004G054800, Potri.011G064400, Potri.015G026500, Potri.T102901
GO:0046348	0.000109518	4.19791	4.06426	13	42		amino sugar catabolic process	Potri.002G186500, Potri.004G182000, Potri.006G188300, Potri.012G033932, Potri.013G125000, Potri.015G023900, Potri.015G024000, Potri.015G024100, Potri.015G024200, Potri.019G093700, Potri.019G093800, Potri.019G093900, Potri.019G094100
GO:0046351	8.13043e-07	4.46762	5.99962	20	62		disaccharide biosynthetic process	Potri.001G148900, Potri.002G069000, Potri.002G202300, Potri.003G085500, Potri.003G112400, Potri.004G061500, Potri.004G081300, Potri.005G077200, Potri.005G191400, Potri.006G199800, Potri.007G123400, Potri.008G136500, Potri.010G104500, Potri.011G070900, Potri.012G001000, Potri.012G078500, Potri.012G126100, Potri.015G020300, Potri.015G074000, Potri.017G036700
GO:0046364	0.00286924	2.27802	8.90266	18	92		monosaccharide biosynthetic process	Potri.001G459700, Potri.002G069000, Potri.002G107700, Potri.002G178300, Potri.003G123700, Potri.004G197400, Potri.005G191400, Potri.006G022000, Potri.007G011200, Potri.008G011300, Potri.008G144500, Potri.011G165000, Potri.012G075500, Potri.016G020000, Potri.016G091800, Potri.017G100200, Potri.017G126100, Potri.018G069700
GO:0046365	8.34358e-06	5.79875	3.29011	13	34		monosaccharide catabolic process	Potri.001G090700, Potri.003G123700, Potri.003G140900, Potri.004G129700, Potri.010G148100, Potri.011G114100, Potri.013G006100, Potri.015G062100, Potri.017G080000, Potri.017G080100, Potri.017G080200, Potri.017G129300, Potri.018G088300
GO:0046379	0.00111807	18.6913	0.580608	4	6		extracellular polysaccharide metabolic process	Potri.001G459700, Potri.003G123700, Potri.006G022000, Potri.016G020000
GO:0046394	0.0076495	1.30618	84.9623	107	878		carboxylic acid biosynthetic process	Potri.001G051900, Potri.001G084000, Potri.001G177000, Potri.001G182000, Potri.001G185500, Potri.001G189700, Potri.001G204900, Potri.001G212000, Potri.001G219100, Potri.001G220800, Potri.001G253300, Potri.001G273400, Potri.001G393800, Potri.001G424700, Potri.002G113600, Potri.002G113900, Potri.002G128300, Potri.002G160800, Potri.002G178300, Potri.002G205400, Potri.003G079200, Potri.003G088700, Pot…
GO:0046395	5.1608e-09	2.66282	24.192	55	250		carboxylic acid catabolic process	Potri.001G051900, Potri.001G084000, Potri.001G105900, Potri.001G153300, Potri.001G177000, Potri.001G185500, Potri.001G212000, Potri.001G242600, Potri.001G374100, Potri.001G451600, Potri.002G057400, Potri.002G126200, Potri.002G146200, Potri.003G072600, Potri.003G079200, Potri.003G187100, Potri.004G094600, Potri.004G106400, Potri.004G140900, Potri.004G232600, Potri.004G235400, Potri.005G013600, Pot…
GO:0046461	0.00278004	5.60951	1.54829	6	16		neutral lipid catabolic process	Potri.001G209500, Potri.004G054800, Potri.006G043800, Potri.011G064400, Potri.015G026500, Potri.T102901
GO:0046462	0.00111807	18.6913	0.580608	4	6		monoacylglycerol metabolic process	Potri.004G054800, Potri.011G064400, Potri.015G026500, Potri.T102901
GO:0046464	0.00278004	5.60951	1.54829	6	16		acylglycerol catabolic process	Potri.001G209500, Potri.004G054800, Potri.006G043800, Potri.011G064400, Potri.015G026500, Potri.T102901
GO:0046487	0.00802116	5.19246	1.35475	5	14		glyoxylate metabolic process	Potri.002G126200, Potri.008G108000, Potri.010G141501, Potri.015G092000, Potri.017G036900
GO:0046503	0.000329739	6.23647	1.93536	8	20		glycerolipid catabolic process	Potri.001G209500, Potri.001G325200, Potri.004G054800, Potri.006G043800, Potri.011G064400, Potri.015G026500, Potri.017G063500, Potri.T102901
GO:0046521	0.00936126	Inf	0.193536	2	2		sphingoid catabolic process	Potri.008G088800, Potri.010G166500
GO:0046622	0.000905331	Inf	0.290304	3	3		positive regulation of organ growth	Potri.007G146401, Potri.014G166400, Potri.017G001400
GO:0048016	0.00936126	Inf	0.193536	2	2		inositol phosphate-mediated signaling	Potri.008G169400, Potri.010G069000
GO:0048511	0.000787915	1.79292	25.3532	42	262		rhythmic process	Potri.001G027000, Potri.001G031800, Potri.001G066400, Potri.001G205800, Potri.001G342000, Potri.001G360100, Potri.002G064400, Potri.002G180800, Potri.003G045000, Potri.003G193800, Potri.003G197500, Potri.004G074300, Potri.004G125301, Potri.004G157000, Potri.004G162600, Potri.004G209700, Potri.005G049800, Potri.005G053200, Potri.005G083200, Potri.005G085100, Potri.005G119500, Potri.006G088200, Pot…
GO:0048523	0.00119907	1.31913	124.057	157	1282		negative regulation of cellular process	Potri.001G007000, Potri.001G009600, Potri.001G044500, Potri.001G049400, Potri.001G061200, Potri.001G070900, Potri.001G112200, Potri.001G114000, Potri.001G134800, Potri.001G177000, Potri.001G178300, Potri.001G219100, Potri.001G295500, Potri.001G314000, Potri.001G316300, Potri.001G325100, Potri.001G325800, Potri.001G342000, Potri.002G002900, Potri.002G012000, Potri.002G032500, Potri.002G043100, Pot…
GO:0048528	1.06287e-05	2.12118	25.2565	48	261		post-embryonic root development	Potri.001G137200, Potri.001G148400, Potri.001G263800, Potri.002G044900, Potri.002G074700, Potri.002G087000, Potri.002G184700, Potri.002G207800, Potri.003G079500, Potri.003G169100, Potri.004G093200, Potri.004G151700, Potri.004G152300, Potri.004G153700, Potri.005G024800, Potri.005G032400, Potri.005G032600, Potri.005G032700, Potri.005G032800, Potri.005G099300, Potri.005G174000, Potri.005G179600, Pot…
GO:0048583	0.00496936	1.27258	120.476	148	1245		regulation of response to stimulus	Potri.001G007000, Potri.001G044500, Potri.001G049400, Potri.001G051900, Potri.001G055300, Potri.001G057100, Potri.001G166200, Potri.001G178300, Potri.001G211700, Potri.001G271700, Potri.001G310700, Potri.001G349900, Potri.001G392600, Potri.002G018600, Potri.002G045400, Potri.002G055400, Potri.002G064400, Potri.002G081000, Potri.002G082400, Potri.002G099900, Potri.002G168200, Potri.002G197900, Pot…
GO:0048584	0.00206039	1.62047	32.2238	49	333		positive regulation of response to stimulus	Potri.001G051900, Potri.001G055300, Potri.001G211700, Potri.001G392600, Potri.002G064400, Potri.002G168200, Potri.002G197900, Potri.002G213100, Potri.002G214000, Potri.002G226600, Potri.003G090300, Potri.004G145500, Potri.005G060200, Potri.005G060300, Potri.005G075100, Potri.005G142600, Potri.005G215100, Potri.006G057800, Potri.006G099600, Potri.006G109100, Potri.007G048900, Potri.007G100600, Pot…
GO:0048878	0.00662996	1.348	69.4794	90	718		chemical homeostasis	Potri.001G003100, Potri.001G042900, Potri.001G070900, Potri.001G124200, Potri.001G145200, Potri.001G177000, Potri.001G200100, Potri.001G205400, Potri.001G209500, Potri.001G234700, Potri.001G325200, Potri.001G375500, Potri.002G069400, Potri.002G099900, Potri.002G107200, Potri.002G180100, Potri.002G229900, Potri.003G079200, Potri.003G079500, Potri.003G109300, Potri.003G134900, Potri.003G144600, Pot…
GO:0050794	0.000639904	1.15182	741.437	815	7662		regulation of cellular process	Potri.001G007000, Potri.001G009600, Potri.001G015900, Potri.001G017500, Potri.001G023500, Potri.001G026000, Potri.001G027000, Potri.001G029700, Potri.001G031800, Potri.001G044100, Potri.001G044500, Potri.001G049400, Potri.001G051900, Potri.001G057100, Potri.001G058200, Potri.001G058600, Potri.001G061200, Potri.001G061600, Potri.001G067600, Potri.001G070900, Potri.001G073800, Potri.001G084700, Pot…
GO:0050832	0.000353716	1.6458	41.6102	64	430		defense response to fungus	Potri.001G044500, Potri.001G070900, Potri.001G105900, Potri.001G349900, Potri.002G032500, Potri.002G039900, Potri.002G120200, Potri.002G170100, Potri.002G186500, Potri.003G126900, Potri.003G159800, Potri.004G055600, Potri.004G138100, Potri.004G149000, Potri.004G153700, Potri.004G182000, Potri.004G235400, Potri.005G062500, Potri.005G075100, Potri.005G087200, Potri.005G195000, Potri.005G221000, Pot…
GO:0050896	4.87837e-13	1.32224	1101.32	1283	11381		response to stimulus	Potri.001G007000, Potri.001G009200, Potri.001G015900, Potri.001G017500, Potri.001G019100, Potri.001G023500, Potri.001G024800, Potri.001G024900, Potri.001G027000, Potri.001G029700, Potri.001G031800, Potri.001G032900, Potri.001G037700, Potri.001G043100, Potri.001G044100, Potri.001G044500, Potri.001G049400, Potri.001G051900, Potri.001G055300, Potri.001G057100, Potri.001G061200, Potri.001G061600, Pot…
GO:0051171	0.000375206	1.20246	402.652	464	4161		regulation of nitrogen compound metabolic process	Potri.001G009600, Potri.001G015900, Potri.001G023500, Potri.001G026000, Potri.001G027000, Potri.001G029700, Potri.001G031800, Potri.001G044500, Potri.001G049400, Potri.001G058200, Potri.001G058600, Potri.001G061200, Potri.001G067600, Potri.001G073800, Potri.001G084700, Potri.001G086400, Potri.001G112200, Potri.001G114000, Potri.001G120000, Potri.001G154100, Potri.001G154200, Potri.001G169500, Pot…
GO:0051172	0.00135978	1.42227	70.8342	96	732		negative regulation of nitrogen compound metabolic process	Potri.001G009600, Potri.001G044500, Potri.001G049400, Potri.001G061200, Potri.001G112200, Potri.001G177000, Potri.001G295500, Potri.001G314000, Potri.001G316300, Potri.001G325100, Potri.001G325800, Potri.002G032500, Potri.002G043100, Potri.002G044900, Potri.002G051200, Potri.002G061200, Potri.002G150700, Potri.002G208500, Potri.003G001000, Potri.003G079500, Potri.003G104400, Potri.003G144600, Pot…
GO:0051235	0.00642209	2.08063	9.58003	18	99		maintenance of location	Potri.002G069400, Potri.004G054800, Potri.004G183300, Potri.005G190800, Potri.005G226800, Potri.006G103900, Potri.006G234900, Potri.009G118500, Potri.010G188800, Potri.010G188900, Potri.011G064400, Potri.012G059400, Potri.015G026500, Potri.016G124700, Potri.016G124900, Potri.018G106000, Potri.T102901, Potri.T155200
GO:0051252	3.8321e-06	1.2992	329.689	405	3407		regulation of RNA metabolic process	Potri.001G009600, Potri.001G015900, Potri.001G023500, Potri.001G026000, Potri.001G027000, Potri.001G029700, Potri.001G031800, Potri.001G044500, Potri.001G049400, Potri.001G058200, Potri.001G058600, Potri.001G061200, Potri.001G067600, Potri.001G073800, Potri.001G086400, Potri.001G112200, Potri.001G114000, Potri.001G120000, Potri.001G154100, Potri.001G154200, Potri.001G169500, Potri.001G177500, Pot…
GO:0051253	0.000110598	1.6342	51.0935	78	528		negative regulation of RNA metabolic process	Potri.001G009600, Potri.001G044500, Potri.001G049400, Potri.001G061200, Potri.001G112200, Potri.001G295500, Potri.001G316300, Potri.001G325100, Potri.001G325800, Potri.002G032500, Potri.002G043100, Potri.002G044900, Potri.002G051200, Potri.002G061200, Potri.002G150700, Potri.002G208500, Potri.003G001000, Potri.003G079500, Potri.003G169100, Potri.004G007500, Potri.004G166600, Potri.005G116600, Pot…
GO:0051607	0.00175169	2.05563	13.4508	25	139		defense response to virus	Potri.001G044500, Potri.002G128300, Potri.003G149800, Potri.006G204300, Potri.006G263600, Potri.009G086100, Potri.010G163800, Potri.012G118700, Potri.014G033000, Potri.014G033200, Potri.014G033400, Potri.014G033500, Potri.014G033600, Potri.014G033900, Potri.014G034000, Potri.017G133950, Potri.017G134100, Potri.017G134200, Potri.018G019800, Potri.018G115100, Potri.T051700, Potri.T051900, Potri.T09…
GO:0051702	2.48673e-05	1.99192	28.2563	51	292		biological process involved in interaction with symbiont	Potri.001G134500, Potri.001G271700, Potri.002G128300, Potri.002G205400, Potri.002G214000, Potri.003G090300, Potri.003G098900, Potri.003G099000, Potri.003G099100, Potri.003G149800, Potri.004G064000, Potri.004G182000, Potri.006G028600, Potri.006G137600, Potri.007G012400, Potri.007G020900, Potri.007G100600, Potri.007G139800, Potri.008G002900, Potri.008G136400, Potri.008G187700, Potri.009G066100, Pot…
GO:0051707	2.10537e-07	1.41054	224.502	297	2320		response to other organism	Potri.001G044500, Potri.001G049400, Potri.001G070900, Potri.001G102400, Potri.001G105900, Potri.001G133000, Potri.001G134500, Potri.001G154100, Potri.001G162500, Potri.001G162600, Potri.001G206800, Potri.001G213700, Potri.001G237600, Potri.001G255100, Potri.001G271700, Potri.001G288600, Potri.001G310700, Potri.001G349900, Potri.001G351400, Potri.001G352100, Potri.001G390200, Potri.001G394400, Pot…
GO:0051716	2.22432e-06	1.26303	469.809	559	4855		cellular response to stimulus	Potri.001G007000, Potri.001G015900, Potri.001G017500, Potri.001G027000, Potri.001G029700, Potri.001G044100, Potri.001G049400, Potri.001G051900, Potri.001G057100, Potri.001G061600, Potri.001G067600, Potri.001G070900, Potri.001G084000, Potri.001G084700, Potri.001G094200, Potri.001G105200, Potri.001G134500, Potri.001G134800, Potri.001G137200, Potri.001G152800, Potri.001G154100, Potri.001G154200, Pot…
GO:0052314	8.76988e-05	5.84974	2.51597	10	26		phytoalexin metabolic process	Potri.001G271700, Potri.003G126900, Potri.006G109100, Potri.007G100600, Potri.007G139800, Potri.009G066100, Potri.012G043200, Potri.013G153400, Potri.015G030700, Potri.016G137900
GO:0052315	8.76988e-05	5.84974	2.51597	10	26		phytoalexin biosynthetic process	Potri.001G271700, Potri.003G126900, Potri.006G109100, Potri.007G100600, Potri.007G139800, Potri.009G066100, Potri.012G043200, Potri.013G153400, Potri.015G030700, Potri.016G137900
GO:0052317	0.000248744	5.61409	2.32243	9	24		camalexin metabolic process	Potri.001G271700, Potri.006G109100, Potri.007G100600, Potri.007G139800, Potri.009G066100, Potri.012G043200, Potri.013G153400, Potri.015G030700, Potri.016G137900
GO:0052651	0.00111807	18.6913	0.580608	4	6		monoacylglycerol catabolic process	Potri.004G054800, Potri.011G064400, Potri.015G026500, Potri.T102901
GO:0055062	0.00213712	3.46516	3.58042	10	37		phosphate ion homeostasis	Potri.001G124200, Potri.001G325200, Potri.003G109300, Potri.006G063700, Potri.008G122100, Potri.010G123000, Potri.012G055600, Potri.015G031400, Potri.017G063500, Potri.018G123700
GO:0055081	0.00853319	2.57255	4.93517	11	51		anion homeostasis	Potri.001G124200, Potri.001G325200, Potri.003G109300, Potri.005G255500, Potri.006G063700, Potri.008G122100, Potri.010G123000, Potri.012G055600, Potri.015G031400, Potri.017G063500, Potri.018G123700
GO:0060255	0.00370221	1.15376	436.714	487	4513		regulation of macromolecule metabolic process	Potri.001G009600, Potri.001G015900, Potri.001G023500, Potri.001G026000, Potri.001G027000, Potri.001G029700, Potri.001G031800, Potri.001G044500, Potri.001G049400, Potri.001G058200, Potri.001G058600, Potri.001G061200, Potri.001G067600, Potri.001G073800, Potri.001G084700, Potri.001G086400, Potri.001G112200, Potri.001G114000, Potri.001G120000, Potri.001G154100, Potri.001G154200, Potri.001G169500, Pot…
GO:0060491	0.000403804	37.384	0.48384	4	5		regulation of cell projection assembly	Potri.004G062500, Potri.006G135800, Potri.011G071900, Potri.018G064200
GO:0061709	0.00936126	Inf	0.193536	2	2		reticulophagy	Potri.006G180800, Potri.018G103000
GO:0061723	0.00936126	Inf	0.193536	2	2		glycophagy	Potri.006G180800, Potri.018G103000
GO:0061726	2.33923e-05	5.61867	3.09658	12	32		mitochondrion disassembly	Potri.001G126500, Potri.002G039900, Potri.003G107000, Potri.004G055600, Potri.004G141700, Potri.006G180800, Potri.009G102900, Potri.012G004400, Potri.013G018400, Potri.017G139700, Potri.018G103000, Potri.T173300
GO:0061919	1.00635e-12	4.83918	11.1283	39	115		process utilizing autophagic mechanism	Potri.001G126500, Potri.001G417000, Potri.002G039900, Potri.002G144600, Potri.002G160700, Potri.002G170100, Potri.002G181000, Potri.002G189450, Potri.002G228800, Potri.003G107000, Potri.003G110901, Potri.004G013700, Potri.004G055600, Potri.004G141700, Potri.004G222300, Potri.005G040300, Potri.006G092900, Potri.006G153100, Potri.006G180800, Potri.007G147100, Potri.008G099400, Potri.009G102900, Pot…
GO:0061936	0.00444851	9.345	0.774144	4	8		fusion of sperm to egg plasma membrane involved in double fertilization forming a zygote and endosperm	Potri.003G104400, Potri.004G108901, Potri.T017600, Potri.T017700
GO:0065007	0.00256427	1.12252	924.715	993	9556		biological regulation	Potri.001G003100, Potri.001G007000, Potri.001G009600, Potri.001G015900, Potri.001G017500, Potri.001G020900, Potri.001G023500, Potri.001G026000, Potri.001G027000, Potri.001G029700, Potri.001G031800, Potri.001G042900, Potri.001G044100, Potri.001G044500, Potri.001G049400, Potri.001G051900, Potri.001G055300, Potri.001G057100, Potri.001G058200, Potri.001G058600, Potri.001G061200, Potri.001G061600, Pot…
GO:0070141	0.00444851	9.345	0.774144	4	8		response to UV-A	Potri.008G157800, Potri.008G157900, Potri.008G158000, Potri.008G158200
GO:0070482	1.78514e-05	2.43869	15.9667	34	165		response to oxygen levels	Potri.001G049400, Potri.002G120200, Potri.002G128300, Potri.003G071666, Potri.003G072600, Potri.004G197400, Potri.005G060200, Potri.005G060300, Potri.005G258400, Potri.006G137600, Potri.007G100600, Potri.008G011300, Potri.010G234700, Potri.011G154800, Potri.013G064200, Potri.014G018700, Potri.014G033000, Potri.014G033200, Potri.014G033400, Potri.014G033500, Potri.014G033600, Potri.014G033900, Pot…
GO:0070542	2.17153e-05	1.75834	45.5777	74	471		response to fatty acid	Potri.001G067600, Potri.001G137200, Potri.001G166200, Potri.001G189800, Potri.001G288600, Potri.002G039100, Potri.002G082400, Potri.002G168200, Potri.002G180800, Potri.003G009000, Potri.003G068900, Potri.003G079500, Potri.003G126900, Potri.003G165000, Potri.003G189066, Potri.003G193200, Potri.004G003000, Potri.004G015100, Potri.004G021300, Potri.004G034400, Potri.004G149000, Potri.004G153700, Pot…
GO:0070647	0.00621457	1.28578	103.155	128	1066		protein modification by small protein conjugation or removal	Potri.001G001500, Potri.001G050100, Potri.001G056800, Potri.001G101900, Potri.001G216100, Potri.001G269400, Potri.001G309600, Potri.001G309700, Potri.001G401600, Potri.001G418500, Potri.002G010100, Potri.002G015700, Potri.002G048300, Potri.002G070500, Potri.002G074700, Potri.002G082500, Potri.002G161000, Potri.002G171500, Potri.002G205400, Potri.002G207800, Potri.003G073300, Potri.003G129700, Pot…
GO:0070887	1.91692e-09	1.48791	222.47	307	2299		cellular response to chemical stimulus	Potri.001G007000, Potri.001G015900, Potri.001G027000, Potri.001G044100, Potri.001G051900, Potri.001G057100, Potri.001G067600, Potri.001G070900, Potri.001G084000, Potri.001G094200, Potri.001G105200, Potri.001G137200, Potri.001G154100, Potri.001G154200, Potri.001G166200, Potri.001G169500, Potri.001G170500, Potri.001G176600, Potri.001G177500, Potri.001G178300, Potri.001G190300, Potri.001G212000, Pot…
GO:0071214	1.34866e-06	2.04011	34.8365	64	360		cellular response to abiotic stimulus	Potri.001G029700, Potri.001G070900, Potri.001G084000, Potri.001G342000, Potri.001G375500, Potri.001G415200, Potri.002G055400, Potri.002G064400, Potri.002G069500, Potri.002G134300, Potri.002G168200, Potri.002G203500, Potri.003G045000, Potri.003G101800, Potri.003G157100, Potri.003G159800, Potri.003G187100, Potri.003G194700, Potri.004G145500, Potri.004G202900, Potri.005G001800, Potri.005G077300, Pot…
GO:0071310	5.11692e-06	1.39199	182.504	240	1886		cellular response to organic substance	Potri.001G007000, Potri.001G015900, Potri.001G027000, Potri.001G044100, Potri.001G051900, Potri.001G057100, Potri.001G067600, Potri.001G094200, Potri.001G137200, Potri.001G154100, Potri.001G154200, Potri.001G166200, Potri.001G169500, Potri.001G170500, Potri.001G176600, Potri.001G177500, Potri.001G178300, Potri.001G190300, Potri.001G271700, Potri.001G315300, Potri.001G350600, Potri.001G392600, Pot…
GO:0071333	0.00792084	3.63597	2.4192	7	25		cellular response to glucose stimulus	Potri.005G053200, Potri.006G277800, Potri.010G072900, Potri.010G142900, Potri.013G040700, Potri.014G028200, Potri.018G088300
GO:0071365	0.00172149	1.59562	35.9977	54	372		cellular response to auxin stimulus	Potri.001G044100, Potri.001G057100, Potri.001G170500, Potri.001G177500, Potri.001G190300, Potri.001G430600, Potri.001G456400, Potri.002G044900, Potri.002G055400, Potri.002G074700, Potri.002G087000, Potri.002G168200, Potri.002G207800, Potri.003G001000, Potri.003G111500, Potri.003G196100, Potri.003G205700, Potri.004G074300, Potri.004G093200, Potri.004G122100, Potri.005G053800, Potri.005G096400, Pot…
GO:0071369	0.00104784	1.61406	37.6428	57	389		cellular response to ethylene stimulus	Potri.001G015900, Potri.001G067600, Potri.001G137200, Potri.001G154100, Potri.001G154200, Potri.001G169500, Potri.001G315300, Potri.002G039100, Potri.002G048300, Potri.002G065600, Potri.002G207800, Potri.003G071666, Potri.003G081200, Potri.003G150700, Potri.003G150800, Potri.003G205700, Potri.004G051800, Potri.004G182000, Potri.004G197400, Potri.005G077300, Potri.005G087200, Potri.005G109900, Pot…
GO:0071453	6.12151e-05	2.90605	8.99943	22	93		cellular response to oxygen levels	Potri.002G128300, Potri.005G060200, Potri.005G060300, Potri.005G258400, Potri.006G137600, Potri.014G033000, Potri.014G033200, Potri.014G033400, Potri.014G033500, Potri.014G033600, Potri.014G033900, Potri.014G034000, Potri.017G133950, Potri.017G134100, Potri.017G134200, Potri.018G094100, Potri.T051700, Potri.T051900, Potri.T095400, Potri.T095500, Potri.T095900, Potri.T160000
GO:0071456	9.26985e-05	2.89568	8.61235	21	89		cellular response to hypoxia	Potri.002G128300, Potri.005G060200, Potri.005G060300, Potri.006G137600, Potri.014G033000, Potri.014G033200, Potri.014G033400, Potri.014G033500, Potri.014G033600, Potri.014G033900, Potri.014G034000, Potri.017G133950, Potri.017G134100, Potri.017G134200, Potri.018G094100, Potri.T051700, Potri.T051900, Potri.T095400, Potri.T095500, Potri.T095900, Potri.T160000
GO:0071470	0.00499459	2.34013	7.2576	15	75		cellular response to osmotic stress	Potri.001G070900, Potri.001G375500, Potri.002G069500, Potri.003G157100, Potri.003G159800, Potri.005G077300, Potri.005G168700, Potri.007G090600, Potri.008G139600, Potri.008G178200, Potri.008G195200, Potri.009G156500, Potri.012G094600, Potri.015G022100, Potri.017G032700
GO:0071478	0.000125481	2.04713	21.0954	39	218		cellular response to radiation	Potri.001G029700, Potri.001G342000, Potri.001G415200, Potri.002G055400, Potri.002G064400, Potri.002G134300, Potri.002G168200, Potri.003G045000, Potri.003G101800, Potri.003G194700, Potri.004G145500, Potri.004G202900, Potri.005G001800, Potri.005G077300, Potri.005G168700, Potri.005G206200, Potri.006G069700, Potri.006G239900, Potri.007G090600, Potri.008G046200, Potri.008G157800, Potri.008G157900, Pot…
GO:0071482	4.88946e-05	2.15619	20.2245	39	209		cellular response to light stimulus	Potri.001G029700, Potri.001G342000, Potri.001G415200, Potri.002G055400, Potri.002G064400, Potri.002G134300, Potri.002G168200, Potri.003G045000, Potri.003G101800, Potri.003G194700, Potri.004G145500, Potri.004G202900, Potri.005G001800, Potri.005G077300, Potri.005G168700, Potri.005G206200, Potri.006G069700, Potri.006G239900, Potri.007G090600, Potri.008G046200, Potri.008G157800, Potri.008G157900, Pot…
GO:0071483	2.909e-05	4.25884	4.64486	15	48		cellular response to blue light	Potri.001G342000, Potri.002G134300, Potri.004G202900, Potri.006G239900, Potri.008G157800, Potri.008G157900, Potri.008G158000, Potri.008G158200, Potri.008G162500, Potri.008G213400, Potri.009G018000, Potri.010G251800, Potri.011G145300, Potri.015G022100, Potri.018G084500
GO:0071489	0.000177859	2.52913	10.9348	24	113		cellular response to red or far red light	Potri.001G415200, Potri.002G055400, Potri.002G064400, Potri.002G168200, Potri.003G045000, Potri.005G001800, Potri.005G077300, Potri.005G168700, Potri.006G069700, Potri.007G090600, Potri.008G046200, Potri.008G157800, Potri.008G157900, Potri.008G158000, Potri.008G158200, Potri.008G213400, Potri.010G004200, Potri.010G251800, Potri.011G060000, Potri.013G000300, Potri.014G095500, Potri.014G111400, Pot…
GO:0071490	0.00739699	7.47573	0.870912	4	9		cellular response to far red light	Potri.008G157800, Potri.008G157900, Potri.008G158000, Potri.008G158200
GO:0071492	0.00444851	9.345	0.774144	4	8		cellular response to UV-A	Potri.008G157800, Potri.008G157900, Potri.008G158000, Potri.008G158200
GO:0071495	2.88482e-05	1.37609	162.377	212	1678		cellular response to endogenous stimulus	Potri.001G007000, Potri.001G015900, Potri.001G027000, Potri.001G044100, Potri.001G051900, Potri.001G057100, Potri.001G067600, Potri.001G094200, Potri.001G137200, Potri.001G154100, Potri.001G154200, Potri.001G166200, Potri.001G169500, Potri.001G170500, Potri.001G176600, Potri.001G177500, Potri.001G178300, Potri.001G190300, Potri.001G271700, Potri.001G315300, Potri.001G350600, Potri.001G392600, Pot…
GO:0071496	6.09751e-15	2.95814	34.2559	84	354		cellular response to external stimulus	Potri.001G015900, Potri.001G049400, Potri.001G084000, Potri.001G220800, Potri.001G273400, Potri.002G000100, Potri.002G009800, Potri.002G069500, Potri.002G107700, Potri.002G144600, Potri.002G170100, Potri.002G189450, Potri.002G191800, Potri.002G196200, Potri.002G203500, Potri.002G207800, Potri.002G228800, Potri.003G110901, Potri.003G157100, Potri.003G187100, Potri.004G013700, Potri.004G055600, Pot…
GO:0071702	0.00331752	1.22568	195.858	232	2024		organic substance transport	Potri.001G005900, Potri.001G081200, Potri.001G084400, Potri.001G094200, Potri.001G121900, Potri.001G124200, Potri.001G126500, Potri.001G144300, Potri.001G145200, Potri.001G148400, Potri.001G152800, Potri.001G182000, Potri.001G182900, Potri.001G186700, Potri.001G217200, Potri.001G219200, Potri.001G234600, Potri.001G235300, Potri.001G237800, Potri.001G253800, Potri.001G275300, Potri.001G327300, Pot…
GO:0072329	0.000122125	2.48913	11.9992	26	124		monocarboxylic acid catabolic process	Potri.001G051900, Potri.001G153300, Potri.001G242600, Potri.001G374100, Potri.001G451600, Potri.002G126200, Potri.003G079200, Potri.004G094600, Potri.004G140900, Potri.004G232600, Potri.004G235400, Potri.005G013600, Potri.005G016600, Potri.005G076200, Potri.006G240900, Potri.007G090400, Potri.008G104500, Potri.010G011900, Potri.010G146400, Potri.011G135600, Potri.011G150300, Potri.013G123500, Pot…
GO:0072506	0.00213712	3.46516	3.58042	10	37		trivalent inorganic anion homeostasis	Potri.001G124200, Potri.001G325200, Potri.003G109300, Potri.006G063700, Potri.008G122100, Potri.010G123000, Potri.012G055600, Potri.015G031400, Potri.017G063500, Potri.018G123700
GO:0072593	0.00083915	1.67377	33.2882	52	344		reactive oxygen species metabolic process	Potri.001G070900, Potri.001G137200, Potri.001G329200, Potri.001G350600, Potri.001G394400, Potri.002G009800, Potri.002G031200, Potri.002G065300, Potri.002G168200, Potri.002G215100, Potri.003G090300, Potri.003G159800, Potri.003G214500, Potri.003G214900, Potri.004G144600, Potri.004G145500, Potri.004G153700, Potri.005G029901, Potri.005G072800, Potri.005G126000, Potri.005G135300, Potri.005G195600, Pot…
GO:0080090	0.00391076	1.15557	417.941	467	4319		regulation of primary metabolic process	Potri.001G009600, Potri.001G015900, Potri.001G023500, Potri.001G026000, Potri.001G027000, Potri.001G029700, Potri.001G031800, Potri.001G042900, Potri.001G044500, Potri.001G049400, Potri.001G058200, Potri.001G058600, Potri.001G061200, Potri.001G067600, Potri.001G073800, Potri.001G084700, Potri.001G086400, Potri.001G112200, Potri.001G114000, Potri.001G120000, Potri.001G154100, Potri.001G154200, Pot…
GO:0080136	0.00779114	14.0139	0.48384	3	5		priming of cellular response to stress	Potri.001G271700, Potri.007G139800, Potri.009G066100
GO:0080167	0.00335629	1.61956	28.9336	44	299		response to karrikin	Potri.001G031800, Potri.001G174400, Potri.001G351200, Potri.001G411800, Potri.001G424700, Potri.002G064400, Potri.002G156300, Potri.002G156600, Potri.002G156800, Potri.003G030900, Potri.003G193800, Potri.004G139500, Potri.004G139700, Potri.004G157000, Potri.004G202900, Potri.005G065400, Potri.006G052800, Potri.006G065700, Potri.006G101100, Potri.006G134200, Potri.006G134300, Potri.007G130100, Pot…
GO:0080170	0.00140422	9.34775	0.96768	5	10		hydrogen peroxide transmembrane transport	Potri.004G063000, Potri.006G121700, Potri.008G039600, Potri.009G013900, Potri.016G098200
GO:0080173	0.00444851	9.345	0.774144	4	8		male-female gamete recognition during double fertilization forming a zygote and endosperm	Potri.003G104400, Potri.004G108901, Potri.T017600, Potri.T017700
GO:0090056	0.00747135	3.00616	3.58042	9	37		regulation of chlorophyll metabolic process	Potri.006G275600, Potri.008G157800, Potri.008G157900, Potri.008G158000, Potri.008G158200, Potri.010G079200, Potri.012G105900, Potri.015G105100, Potri.T098900
GO:0090351	0.00231167	1.55674	38.1266	56	394		seedling development	Potri.001G049400, Potri.001G073800, Potri.001G105900, Potri.001G189700, Potri.001G323300, Potri.002G013200, Potri.002G126200, Potri.002G170100, Potri.003G088300, Potri.003G219900, Potri.004G054800, Potri.004G153700, Potri.005G048000, Potri.005G076200, Potri.005G110500, Potri.005G119300, Potri.005G125600, Potri.005G179600, Potri.005G255500, Potri.006G014500, Potri.006G085700, Potri.007G019900, Pot…
GO:0090693	6.98241e-05	1.87507	30.869	53	319		plant organ senescence	Potri.001G061200, Potri.001G145200, Potri.001G168200, Potri.001G325100, Potri.001G451600, Potri.002G152200, Potri.002G195700, Potri.002G203500, Potri.003G001000, Potri.003G066000, Potri.003G067000, Potri.003G079500, Potri.003G144600, Potri.004G055600, Potri.004G141700, Potri.005G013600, Potri.005G016600, Potri.005G075100, Potri.005G083200, Potri.006G109100, Potri.006G180800, Potri.006G204300, Pot…
GO:0090696	0.000157816	1.77424	34.1591	56	353		post-embryonic plant organ development	Potri.001G137200, Potri.001G148400, Potri.001G263800, Potri.001G325800, Potri.002G044900, Potri.002G074700, Potri.002G087000, Potri.002G125000, Potri.002G184700, Potri.002G207800, Potri.002G213100, Potri.003G079500, Potri.003G169100, Potri.004G093200, Potri.004G151700, Potri.004G152300, Potri.004G153700, Potri.005G024800, Potri.005G032400, Potri.005G032600, Potri.005G032700, Potri.005G032800, Pot…
GO:0090697	1.70843e-05	2.15581	22.8373	44	236		post-embryonic plant organ morphogenesis	Potri.001G137200, Potri.001G263800, Potri.001G325800, Potri.002G044900, Potri.002G074700, Potri.002G087000, Potri.002G125000, Potri.002G184700, Potri.002G207800, Potri.002G213100, Potri.003G079500, Potri.004G093200, Potri.004G151700, Potri.004G152300, Potri.005G032400, Potri.005G032600, Potri.005G032700, Potri.005G032800, Potri.005G099300, Potri.005G174000, Potri.006G140100, Potri.006G158700, Pot…
GO:0090698	0.00274106	1.57045	35.1268	52	363		post-embryonic plant morphogenesis	Potri.001G020900, Potri.001G137200, Potri.001G263800, Potri.001G325800, Potri.002G044900, Potri.002G074700, Potri.002G087000, Potri.002G125000, Potri.002G184700, Potri.002G207800, Potri.002G213100, Potri.003G079500, Potri.003G203600, Potri.004G015100, Potri.004G021300, Potri.004G093200, Potri.004G151700, Potri.004G152300, Potri.005G032400, Potri.005G032600, Potri.005G032700, Potri.005G032800, Pot…
GO:0097178	0.000403804	37.384	0.48384	4	5		ruffle assembly	Potri.004G062500, Potri.006G135800, Potri.011G071900, Potri.018G064200
GO:0097305	2.10985e-07	1.57876	115.057	169	1189		response to alcohol	Potri.001G024900, Potri.001G037700, Potri.001G049400, Potri.001G051900, Potri.001G061200, Potri.001G067600, Potri.001G094200, Potri.001G167100, Potri.001G219100, Potri.001G271700, Potri.001G295500, Potri.001G323300, Potri.001G325100, Potri.001G350600, Potri.001G392600, Potri.001G404100, Potri.002G013200, Potri.002G055800, Potri.002G069000, Potri.002G081000, Potri.002G107200, Potri.002G113400, Pot…
GO:0097659	3.52569e-05	1.26172	334.817	402	3460		nucleic acid-templated transcription	Potri.001G009600, Potri.001G015900, Potri.001G023500, Potri.001G026000, Potri.001G027000, Potri.001G029700, Potri.001G031800, Potri.001G044500, Potri.001G049400, Potri.001G058200, Potri.001G058600, Potri.001G061200, Potri.001G067600, Potri.001G073800, Potri.001G086400, Potri.001G112200, Potri.001G114000, Potri.001G120000, Potri.001G154100, Potri.001G154200, Potri.001G169500, Potri.001G177500, Pot…
GO:0098542	2.5586e-06	1.41966	171.183	229	1769		defense response to other organism	Potri.001G044500, Potri.001G070900, Potri.001G105900, Potri.001G134500, Potri.001G162500, Potri.001G162600, Potri.001G206800, Potri.001G255100, Potri.001G271700, Potri.001G288600, Potri.001G310700, Potri.001G349900, Potri.001G351400, Potri.001G394400, Potri.001G451600, Potri.002G002400, Potri.002G018600, Potri.002G032500, Potri.002G039900, Potri.002G082400, Potri.002G090700, Potri.002G120200, Pot…
GO:0104004	1.34866e-06	2.04011	34.8365	64	360		cellular response to environmental stimulus	Potri.001G029700, Potri.001G070900, Potri.001G084000, Potri.001G342000, Potri.001G375500, Potri.001G415200, Potri.002G055400, Potri.002G064400, Potri.002G069500, Potri.002G134300, Potri.002G168200, Potri.002G203500, Potri.003G045000, Potri.003G101800, Potri.003G157100, Potri.003G159800, Potri.003G187100, Potri.003G194700, Potri.004G145500, Potri.004G202900, Potri.005G001800, Potri.005G077300, Pot…
GO:0110126	0.0054423	4.67426	1.74182	6	18		phloem loading	Potri.001G351200, Potri.007G100100, Potri.011G167300, Potri.012G071500, Potri.013G115200, Potri.019G085800
GO:0120031	0.00240852	12.4604	0.677376	4	7		plasma membrane bounded cell projection assembly	Potri.004G062500, Potri.006G135800, Potri.011G071900, Potri.018G064200
GO:0120032	0.000403804	37.384	0.48384	4	5		regulation of plasma membrane bounded cell projection assembly	Potri.004G062500, Potri.006G135800, Potri.011G071900, Potri.018G064200
GO:0120035	0.000403804	37.384	0.48384	4	5		regulation of plasma membrane bounded cell projection organization	Potri.004G062500, Potri.006G135800, Potri.011G071900, Potri.018G064200
GO:0120036	0.00240852	12.4604	0.677376	4	7		plasma membrane bounded cell projection organization	Potri.004G062500, Potri.006G135800, Potri.011G071900, Potri.018G064200
GO:0140546	0.00175169	2.05563	13.4508	25	139		defense response to symbiont	Potri.001G044500, Potri.002G128300, Potri.003G149800, Potri.006G204300, Potri.006G263600, Potri.009G086100, Potri.010G163800, Potri.012G118700, Potri.014G033000, Potri.014G033200, Potri.014G033400, Potri.014G033500, Potri.014G033600, Potri.014G033900, Potri.014G034000, Potri.017G133950, Potri.017G134100, Potri.017G134200, Potri.018G019800, Potri.018G115100, Potri.T051700, Potri.T051900, Potri.T09…
GO:1900027	0.000403804	37.384	0.48384	4	5		regulation of ruffle assembly	Potri.004G062500, Potri.006G135800, Potri.011G071900, Potri.018G064200
GO:1900140	0.00221536	1.90153	16.6441	29	172		regulation of seedling development	Potri.001G073800, Potri.001G105900, Potri.001G323300, Potri.002G013200, Potri.004G054800, Potri.005G076200, Potri.005G110500, Potri.005G125600, Potri.005G255500, Potri.006G014500, Potri.006G085700, Potri.007G024300, Potri.007G028800, Potri.007G140500, Potri.008G067000, Potri.008G101500, Potri.008G157800, Potri.008G157900, Potri.008G158000, Potri.008G158200, Potri.010G216800, Potri.011G064400, Pot…
GO:1901000	0.00960406	2.67237	4.35456	10	45		regulation of response to salt stress	Potri.001G049400, Potri.002G099900, Potri.005G087700, Potri.005G142600, Potri.005G162300, Potri.007G048900, Potri.009G096000, Potri.012G047100, Potri.012G136100, Potri.015G138500
GO:1901071	0.000592077	3.38081	4.74163	13	49		glucosamine-containing compound metabolic process	Potri.002G186500, Potri.004G182000, Potri.006G188300, Potri.012G033932, Potri.013G125000, Potri.015G023900, Potri.015G024000, Potri.015G024100, Potri.015G024200, Potri.019G093700, Potri.019G093800, Potri.019G093900, Potri.019G094100
GO:1901072	0.000109518	4.19791	4.06426	13	42		glucosamine-containing compound catabolic process	Potri.002G186500, Potri.004G182000, Potri.006G188300, Potri.012G033932, Potri.013G125000, Potri.015G023900, Potri.015G024000, Potri.015G024100, Potri.015G024200, Potri.019G093700, Potri.019G093800, Potri.019G093900, Potri.019G094100
GO:1901136	0.000309006	2.42001	11.3219	24	117		carbohydrate derivative catabolic process	Potri.001G223500, Potri.002G186500, Potri.003G178000, Potri.004G109200, Potri.004G182000, Potri.005G049300, Potri.006G083400, Potri.006G150600, Potri.006G188300, Potri.010G003500, Potri.012G033932, Potri.013G125000, Potri.014G022900, Potri.015G023900, Potri.015G024000, Potri.015G024100, Potri.015G024200, Potri.018G066400, Potri.019G093700, Potri.019G093800, Potri.019G093900, Potri.019G094100, Pot…
GO:1901362	0.0002719	1.19688	457.713	524	4730		organic cyclic compound biosynthetic process	Potri.001G003100, Potri.001G009600, Potri.001G015900, Potri.001G023500, Potri.001G026000, Potri.001G027000, Potri.001G029700, Potri.001G031800, Potri.001G042900, Potri.001G044500, Potri.001G049400, Potri.001G058200, Potri.001G058600, Potri.001G061200, Potri.001G067600, Potri.001G073100, Potri.001G073800, Potri.001G086400, Potri.001G096900, Potri.001G104400, Potri.001G112200, Potri.001G114000, Pot…
GO:1901463	0.00505675	3.23764	3.38688	9	35		regulation of tetrapyrrole biosynthetic process	Potri.006G275600, Potri.008G157800, Potri.008G157900, Potri.008G158000, Potri.008G158200, Potri.010G079200, Potri.012G105900, Potri.015G105100, Potri.T098900
GO:1901565	0.000129023	1.38902	124.153	164	1283		organonitrogen compound catabolic process	Potri.001G057100, Potri.001G084000, Potri.001G101900, Potri.001G112600, Potri.001G153300, Potri.001G177000, Potri.001G211700, Potri.001G212000, Potri.001G223500, Potri.001G263400, Potri.001G273400, Potri.001G374100, Potri.001G401600, Potri.001G418500, Potri.002G012000, Potri.002G054900, Potri.002G055300, Potri.002G057400, Potri.002G074700, Potri.002G082500, Potri.002G092100, Potri.002G146200, Pot…
GO:1901575	3.18465e-10	1.48705	248.791	342	2571		organic substance catabolic process	Potri.001G051900, Potri.001G052300, Potri.001G057100, Potri.001G084000, Potri.001G090500, Potri.001G090700, Potri.001G101900, Potri.001G105900, Potri.001G112600, Potri.001G148900, Potri.001G153300, Potri.001G162500, Potri.001G162600, Potri.001G177000, Potri.001G185500, Potri.001G206800, Potri.001G209500, Potri.001G211700, Potri.001G212000, Potri.001G223500, Potri.001G242600, Potri.001G250500, Pot…
GO:1901606	0.000862995	2.26944	11.4186	23	118		alpha-amino acid catabolic process	Potri.001G084000, Potri.001G177000, Potri.001G212000, Potri.001G374100, Potri.002G057400, Potri.002G146200, Potri.003G072600, Potri.003G187100, Potri.004G106400, Potri.004G232600, Potri.006G134200, Potri.006G134300, Potri.008G002900, Potri.008G066000, Potri.008G187400, Potri.009G097300, Potri.010G191300, Potri.011G082800, Potri.011G115100, Potri.014G022900, Potri.016G018500, Potri.017G014200, Pot…
GO:1901615	0.00156398	1.43183	65.9958	90	682		organic hydroxy compound metabolic process	Potri.001G003100, Potri.001G096900, Potri.001G133000, Potri.001G200100, Potri.001G219100, Potri.001G242600, Potri.001G260700, Potri.001G263700, Potri.001G325200, Potri.001G343400, Potri.001G374100, Potri.001G393800, Potri.001G451100, Potri.001G451600, Potri.002G057400, Potri.002G127100, Potri.002G205400, Potri.003G030900, Potri.003G088300, Potri.003G134800, Potri.003G218000, Potri.004G064000, Pot…
GO:1901616	0.00130244	2.47954	8.32205	18	86		organic hydroxy compound catabolic process	Potri.001G242600, Potri.001G260700, Potri.001G374100, Potri.001G451600, Potri.003G030900, Potri.003G088300, Potri.004G140900, Potri.004G232600, Potri.004G235400, Potri.005G013600, Potri.005G016600, Potri.006G009800, Potri.008G144500, Potri.009G125200, Potri.011G150300, Potri.014G039800, Potri.017G100200, Potri.018G069700
GO:1901698	0.00124529	1.50413	51.9644	74	537		response to nitrogen compound	Potri.001G044500, Potri.001G049400, Potri.001G145200, Potri.001G154100, Potri.001G154200, Potri.001G211700, Potri.001G216100, Potri.001G271700, Potri.001G288600, Potri.001G295500, Potri.001G401600, Potri.002G065600, Potri.002G070500, Potri.002G160800, Potri.002G205400, Potri.002G226600, Potri.003G081200, Potri.003G088700, Potri.003G111500, Potri.003G150700, Potri.003G150800, Potri.004G034400, Pot…
GO:1901700	2.14763e-21	1.70545	312.851	472	3233		response to oxygen-containing compound	Potri.001G023500, Potri.001G024800, Potri.001G024900, Potri.001G032900, Potri.001G037700, Potri.001G044500, Potri.001G049400, Potri.001G051900, Potri.001G055300, Potri.001G061200, Potri.001G067600, Potri.001G084000, Potri.001G094200, Potri.001G108800, Potri.001G137200, Potri.001G145200, Potri.001G154100, Potri.001G154200, Potri.001G166200, Potri.001G167100, Potri.001G176600, Potri.001G189800, Pot…
GO:1901701	0.0080417	1.24636	127.637	154	1319		cellular response to oxygen-containing compound	Potri.001G051900, Potri.001G084000, Potri.001G094200, Potri.001G137200, Potri.001G166200, Potri.001G176600, Potri.001G212000, Potri.001G271700, Potri.001G350600, Potri.001G392600, Potri.002G039100, Potri.002G081000, Potri.002G113400, Potri.002G118900, Potri.002G127100, Potri.002G168200, Potri.002G176300, Potri.002G203500, Potri.002G213100, Potri.002G214000, Potri.002G226600, Potri.003G009000, Pot…
GO:1902348	0.00936126	Inf	0.193536	2	2		cellular response to strigolactone	Potri.002G118900, Potri.014G016500
GO:1902679	0.000130583	1.63552	49.7388	76	514		negative regulation of RNA biosynthetic process	Potri.001G009600, Potri.001G044500, Potri.001G049400, Potri.001G061200, Potri.001G112200, Potri.001G295500, Potri.001G316300, Potri.001G325100, Potri.001G325800, Potri.002G032500, Potri.002G043100, Potri.002G044900, Potri.002G051200, Potri.002G061200, Potri.002G150700, Potri.002G208500, Potri.003G001000, Potri.003G079500, Potri.003G169100, Potri.004G007500, Potri.005G116600, Potri.005G171700, Pot…
GO:1902680	0.00330782	1.36478	76.4467	100	790		positive regulation of RNA biosynthetic process	Potri.001G049400, Potri.001G058200, Potri.001G067600, Potri.001G073800, Potri.001G154100, Potri.001G154200, Potri.001G320900, Potri.001G367500, Potri.001G404100, Potri.002G002400, Potri.002G043100, Potri.002G142800, Potri.002G148900, Potri.002G176300, Potri.002G191800, Potri.002G196200, Potri.003G064600, Potri.003G081200, Potri.003G119700, Potri.003G146900, Potri.003G150700, Potri.003G170600, Pot…
GO:1903008	0.000894005	3.20265	4.93517	13	51		organelle disassembly	Potri.001G126500, Potri.002G039900, Potri.003G107000, Potri.004G055600, Potri.004G141700, Potri.006G180800, Potri.009G102900, Potri.012G004400, Potri.012G088200, Potri.013G018400, Potri.017G139700, Potri.018G103000, Potri.T173300
GO:1903292	0.00936126	Inf	0.193536	2	2		protein localization to Golgi membrane	Potri.012G139900, Potri.015G142600
GO:1903506	2.20873e-07	1.34766	316.238	400	3268		regulation of nucleic acid-templated transcription	Potri.001G009600, Potri.001G015900, Potri.001G023500, Potri.001G026000, Potri.001G027000, Potri.001G029700, Potri.001G031800, Potri.001G044500, Potri.001G049400, Potri.001G058200, Potri.001G058600, Potri.001G061200, Potri.001G067600, Potri.001G073800, Potri.001G086400, Potri.001G112200, Potri.001G114000, Potri.001G120000, Potri.001G154100, Potri.001G154200, Potri.001G169500, Potri.001G177500, Pot…
GO:1903507	0.000130583	1.63552	49.7388	76	514		negative regulation of nucleic acid-templated transcription	Potri.001G009600, Potri.001G044500, Potri.001G049400, Potri.001G061200, Potri.001G112200, Potri.001G295500, Potri.001G316300, Potri.001G325100, Potri.001G325800, Potri.002G032500, Potri.002G043100, Potri.002G044900, Potri.002G051200, Potri.002G061200, Potri.002G150700, Potri.002G208500, Potri.003G001000, Potri.003G079500, Potri.003G169100, Potri.004G007500, Potri.005G116600, Potri.005G171700, Pot…
GO:1903508	0.00330782	1.36478	76.4467	100	790		positive regulation of nucleic acid-templated transcription	Potri.001G049400, Potri.001G058200, Potri.001G067600, Potri.001G073800, Potri.001G154100, Potri.001G154200, Potri.001G320900, Potri.001G367500, Potri.001G404100, Potri.002G002400, Potri.002G043100, Potri.002G142800, Potri.002G148900, Potri.002G176300, Potri.002G191800, Potri.002G196200, Potri.003G064600, Potri.003G081200, Potri.003G119700, Potri.003G146900, Potri.003G150700, Potri.003G170600, Pot…
GO:1905037	1.66967e-06	4.68889	5.22547	18	54		autophagosome organization	Potri.001G126500, Potri.002G039900, Potri.002G170100, Potri.002G181000, Potri.003G107000, Potri.004G055600, Potri.004G141700, Potri.006G092900, Potri.006G180800, Potri.009G102900, Potri.012G004400, Potri.013G018400, Potri.015G087200, Potri.016G059700, Potri.016G104900, Potri.017G139700, Potri.018G103000, Potri.T173300
GO:1905393	0.0029436	1.76189	20.8051	34	215		plant organ formation	Potri.001G263800, Potri.001G325800, Potri.002G074700, Potri.002G087000, Potri.002G107200, Potri.002G118900, Potri.002G125000, Potri.002G184700, Potri.002G207800, Potri.003G067000, Potri.004G093200, Potri.004G151700, Potri.004G152300, Potri.005G032400, Potri.005G032600, Potri.005G032700, Potri.005G032800, Potri.005G099300, Potri.005G174000, Potri.006G158700, Potri.007G039400, Potri.008G067500, Pot…
GO:2000070	0.00578047	2.92321	4.06426	10	42		regulation of response to water deprivation	Potri.001G055300, Potri.006G002600, Potri.006G109100, Potri.008G183600, Potri.011G066700, Potri.013G067500, Potri.013G148400, Potri.014G142600, Potri.015G086200, Potri.016G137900
GO:2000112	1.13058e-06	1.30962	348.462	430	3601		regulation of cellular macromolecule biosynthetic process	Potri.001G009600, Potri.001G015900, Potri.001G023500, Potri.001G026000, Potri.001G027000, Potri.001G029700, Potri.001G031800, Potri.001G044500, Potri.001G049400, Potri.001G058200, Potri.001G058600, Potri.001G061200, Potri.001G067600, Potri.001G073800, Potri.001G086400, Potri.001G112200, Potri.001G114000, Potri.001G120000, Potri.001G154100, Potri.001G154200, Potri.001G169500, Potri.001G177500, Pot…
GO:2000113	0.00118189	1.4676	60.2865	84	623		negative regulation of cellular macromolecule biosynthetic process	Potri.001G009600, Potri.001G044500, Potri.001G049400, Potri.001G061200, Potri.001G112200, Potri.001G295500, Potri.001G316300, Potri.001G325100, Potri.001G325800, Potri.002G032500, Potri.002G043100, Potri.002G044900, Potri.002G051200, Potri.002G061200, Potri.002G150700, Potri.002G208500, Potri.003G001000, Potri.003G079500, Potri.003G169100, Potri.003G181100, Potri.004G007500, Potri.004G200400, Pot…
GO:2001023	0.000762915	11.6851	0.870912	5	9		regulation of response to drug	Potri.002G214000, Potri.006G109100, Potri.007G100600, Potri.016G137900, Potri.T106600
GO:2001025	0.000762915	11.6851	0.870912	5	9		positive regulation of response to drug	Potri.002G214000, Potri.006G109100, Potri.007G100600, Potri.016G137900, Potri.T106600
GO:2001038	0.000762915	11.6851	0.870912	5	9		regulation of cellular response to drug	Potri.002G214000, Potri.006G109100, Potri.007G100600, Potri.016G137900, Potri.T106600
GO:2001040	0.000762915	11.6851	0.870912	5	9		positive regulation of cellular response to drug	Potri.002G214000, Potri.006G109100, Potri.007G100600, Potri.016G137900, Potri.T106600
GO:2001141	2.20873e-07	1.34766	316.238	400	3268		regulation of RNA biosynthetic process	Potri.001G009600, Potri.001G015900, Potri.001G023500, Potri.001G026000, Potri.001G027000, Potri.001G029700, Potri.001G031800, Potri.001G044500, Potri.001G049400, Potri.001G058200, Potri.001G058600, Potri.001G061200, Potri.001G067600, Potri.001G073800, Potri.001G086400, Potri.001G112200, Potri.001G114000, Potri.001G120000, Potri.001G154100, Potri.001G154200, Potri.001G169500, Potri.001G177500, Pot…
