# Supplementary material for: The Class I HD-ZIP transcription factor PagHB7a functions as a positive regulator of salt tolerance in Populus
Source: For Res (Fayettev). 2025 Dec 31;5:e030. doi: 10.48130/forres-0025-0030 (PMC12982921; doi:10.48130/forres-0025-0030)
Supplement: Supplementary file 1 — Supplementary data to this article can be found online. [file forres-0025-0030-Supplementary.zip › 10.48130_forres-0025-0030-Suppl-TableS2.xlsx]

## Sheet: Table S2
Table S2. Summary of DEGs between PagHB7a-OE and the WT plants under 100mM NaCl treatment for 6h.
genes	logFC	logCPM	PValue	FDR	OX-WT	WT	WT	WT	PagHB7a-OE	PagHB7a-OE	PagHB7a-OE	Best.hit.arabi.name	arabi.symbol	arabi.defline
Potri.001G000800	-1.35069	1.9239	0.000430145	0.0043593	-1	69	69	48	20	20	11	AT1G55550.1		P-loop containing nucleoside triphosphate hydrolases superfamily protein
Potri.001G001500	1.11525	5.76565	2.89e-06	6.38e-05	1	449	424	388	648	528	730	AT5G56340.1	ATCRT1	RING/U-box superfamily protein
Potri.001G001600	-0.769261	8.37002	0.00190194	0.0151405	-1	4902	5384	5021	2434	2462	1418	AT5G56350.1		Pyruvate kinase family protein
Potri.001G001700	-0.742565	3.67343	0.00719787	0.0449994	-1	182	200	193	69	81	89	AT5G56360.1	PSL4	calmodulin-binding protein
Potri.001G002000	-0.685361	9.04475	0.00317249	0.0231374	-1	8953	7424	7570	3279	3019	4057	AT3G13460.1	ECT2	evolutionarily conserved C-terminal region 2
Potri.001G002500	-1.1095	7.33591	1.22e-06	3.08e-05	-1	2540	2740	2818	861	1014	746	AT3G13470.1		TCP-1/cpn60 chaperonin family protein
Potri.001G003100	1.40212	5.25457	1.09e-08	5.21e-07	1	267	208	295	507	408	506	AT5G36110.1	CYP716A1	cytochrome P450, family 716, subfamily A, polypeptide 1
Potri.001G003400	0.751178	4.55301	0.00292799	0.0216004	1	227	202	211	263	197	292	AT4G09830.1		Uncharacterised conserved protein UCP009193
Potri.001G003500	0.975248	3.24348	0.000901639	0.00804266	1	79	69	84	116	83	120	AT5G56520.1
Potri.001G004600	-1.08825	6.58784	2.34e-05	0.000372152	-1	1547	1599	1648	470	698	403	AT5G19770.1	TUA3	tubulin alpha-3
Potri.001G004800	-0.678065	5.90721	0.00275095	0.0204736	-1	945	890	869	448	412	325	AT5G19820.1	emb2734	ARM repeat superfamily protein
Potri.001G005400	-2.20372	2.56375	1.3e-08	6.1e-07	-1	158	98	82	18	19	14	AT5G11950.2		Putative lysine decarboxylase family protein
Potri.001G005600	2.75524	-0.720776	0.00142675	0.0118827	1	0	2	2	13	5	3	AT3G13600.1		calmodulin-binding family protein
Potri.001G005900	0.944314	4.43342	0.000240671	0.00266345	1	189	154	198	301	191	239	AT4G25650.1	ACD1-LIKE,PTC52,TIC55-IV	ACD1-like
Potri.001G006700	-0.812122	5.77291	0.00696801	0.0438307	-1	812	1025	707	446	393	186	AT1G55320.1	AAE18	acyl-activating enzyme 18
Potri.001G007000	1.64753	6.02262	1.39e-07	4.7e-06	1	474	305	379	677	602	1226	AT1G15670.1		Galactose oxidase/kelch repeat superfamily protein
Potri.001G008400	0.982009	7.76826	0.00106162	0.00924502	1	1944	1889	1550	2086	1644	3635	AT5G19860.1		Protein of unknown function, DUF538
Potri.001G008900	1.51449	3.48908	8.17e-06	0.000153077	1	90	55	68	123	106	193	AT1G55230.1		Family of unknown function (DUF716)
Potri.001G009200	3.0198	3.90683	1.41e-09	8.65e-08	1	60	44	17	163	127	388	AT5G19875.1
Potri.001G009600	1.14739	3.41734	5.08e-05	0.000718803	1	92	79	71	145	107	124	AT1G69770.1	CMT3	chromomethylase 3
Potri.001G010000	-1.20115	1.49027	0.00461877	0.0314367	-1	49	41	41	20	14	6	AT3G58060.1		Cation efflux family protein
Potri.001G010100	-1.49232	3.4799	2.81e-05	0.000434735	-1	206	180	203	59	66	22	AT3G58060.1		Cation efflux family protein
Potri.001G010200	-1.47454	2.29508	0.000281981	0.00304989	-1	98	84	68	25	29	9	AT3G58060.1		Cation efflux family protein
Potri.001G010400	-2.71681	2.90735	1.81e-09	1.08e-07	-1	152	150	154	11	31	6	AT4G10620.1		P-loop containing nucleoside triphosphate hydrolases superfamily protein
Potri.001G010600	1.95931	0.884681	0.000100606	0.00128925	1	10	6	10	20	16	35	AT2G31945.1
Potri.001G011500	-2.80892	1.14358	2.63e-08	1.1e-06	-1	35	43	45	3	7	2	AT5G06720.1	ATPA2,PA2	peroxidase 2
Potri.001G012800	-2.0848	3.77791	5.69e-07	1.59e-05	-1	239	278	278	42	74	15	AT2G18220.1		Noc2p family
Potri.001G013500	-1.27166	4.79494	9.53e-07	2.49e-05	-1	417	507	502	127	170	115	AT2G05990.1	ENR1,MOD1	NAD(P)-binding Rossmann-fold superfamily protein
Potri.001G014000	-1.48346	1.84737	0.000113939	0.00143174	-1	52	55	73	19	16	10	AT1G04640.2	LIP2	lipoyltransferase 2
Potri.001G014900	-1.3498	1.6961	0.000706893	0.00656739	-1	56	56	45	16	19	8	AT5G59600.1		Tetratricopeptide repeat (TPR)-like superfamily protein
Potri.001G015900	0.68934	5.43819	0.00259888	0.0196034	1	445	346	427	500	426	447	AT1G73730.1	AtEIL3,ATSLIM,EIL3,SLIM1	ETHYLENE-INSENSITIVE3-like 3
Potri.001G016032	1.68844	0.541073	0.00473247	0.0320599	1	6	5	12	14	9	29
Potri.001G016300	-1.02565	3.77368	0.0034056	0.0245127	-1	171	234	255	114	78	38	AT5G12890.1		UDP-Glycosyltransferase superfamily protein
Potri.001G017000	1.96662	3.61647	1.07e-12	1.35e-10	1	64	53	66	181	161	159	AT4G12070.1
Potri.001G017500	1.52285	5.26019	3.23e-05	0.000488454	1	283	223	221	247	773	417	AT3G20820.1		Leucine-rich repeat (LRR) family protein
Potri.001G018300	-1.15947	4.67005	4.48e-05	0.000645115	-1	435	474	368	170	151	82	AT3G20830.1		AGC (cAMP-dependent, cGMP-dependent and protein kinase C) kinase family protein
Potri.001G018700	-1.38863	1.52366	0.000603392	0.00574118	-1	52	44	43	14	16	7	AT3G20860.1	ATNEK5,NEK5	NIMA-related kinase 5
Potri.001G019100	1.19277	7.21863	5.62e-08	2.17e-06	1	1156	1049	1127	1967	1849	1519	AT1G63440.1	HMA5	heavy metal atpase 5
Potri.001G019400	-1.40919	5.0532	0.000417224	0.00425244	-1	490	653	611	175	239	51	AT5G13490.2	AAC2	ADP/ATP carrier 2
Potri.001G019600	-1.05899	2.32617	0.00394898	0.0276416	-1	84	83	69	25	37	17	AT3G63530.2	BB,BB2	RING/U-box superfamily protein
Potri.001G019700	1.45405	5.76659	0.000103706	0.00132288	1	198	582	282	800	831	428
Potri.001G020900	1.24089	2.93705	0.000146885	0.00176714	1	52	57	56	130	70	76	AT3G63440.1	ATCKX6,ATCKX7,CKX6	cytokinin oxidase/dehydrogenase 6
Potri.001G023500	0.884423	4.36055	0.00120218	0.0102739	1	181	204	142	212	193	273	AT1G50420.1	SCL-3,SCL3	scarecrow-like 3
Potri.001G024100	0.69375	7.89331	0.00333997	0.0241217	1	1980	2288	2402	2857	1918	2784	AT2G38800.1		Plant calmodulin-binding protein-related
Potri.001G024500	-1.4121	3.70059	2.04e-05	0.000332983	-1	204	240	234	57	86	35	AT1G63780.1	IMP4	Ribosomal RNA processing Brix domain protein
Potri.001G024800	2.88914	2.73678	3.55e-07	1.05e-05	1	31	21	6	73	54	171	AT2G38760.1	ANN3,ANNAT3	annexin 3
Potri.001G024900	1.92608	1.13659	0.000244498	0.00270023	1	17	12	3	20	29	36	AT2G38750.1	ANNAT4	annexin 4
Potri.001G025200	-2.17734	3.39314	1.51e-07	5.04e-06	-1	200	237	174	25	55	14	AT1G33720.1	CYP76C6	cytochrome P450, family 76, subfamily C, polypeptide 6
Potri.001G025300	-1.62798	5.61211	1.52e-07	5.04e-06	-1	753	1016	925	146	301	158	AT2G47110.1	UBQ6	ubiquitin 6
Potri.001G026000	0.817299	4.80328	0.00315378	0.0230287	1	267	249	224	264	235	406	AT3G14180.1		sequence-specific DNA binding transcription factors
Potri.001G026300	-1.02875	5.63438	1.75e-05	0.000292333	-1	815	869	751	287	324	224	AT3G54470.1		uridine 5\'-monophosphate synthase / UMP synthase (PYRE-F) (UMPS)
Potri.001G026900	-1.80191	1.46002	2.63e-05	0.000411229	-1	42	56	43	7	13	8	AT5G19420.2		Regulator of chromosome condensation (RCC1) family with FYVE zinc finger domain
Potri.001G027000	1.70223	1.6432	1.9e-05	0.000313868	1	12	22	18	53	31	36	AT3G57040.1	ARR9,ATRR4	response regulator 9
Potri.001G027400	2.0597	7.92605	2.57e-15	5.06e-13	1	1267	1079	1115	3449	2405	4201	AT3G54440.1		glycoside hydrolase family 2 protein
Potri.001G028500	-2.78644	-0.153749	0.000116744	0.001461	-1	8	19	15	1	2	1	AT3G06730.1	TRX P,TRX z	Thioredoxin z
Potri.001G028900	2.45074	0.160072	0.000249261	0.00274436	1	6	4	1	23	15	6
Potri.001G029400	-1.47779	1.62434	0.000673707	0.00630957	-1	43	56	53	12	20	6	AT5G07900.1		Mitochondrial transcription termination factor family protein
Potri.001G029700	3.32056	1.69115	1.1e-11	1.13e-09	1	8	10	3	48	34	67	AT3G56710.1	SIB1	sigma factor binding protein 1
Potri.001G030200	-2.08242	4.23077	2.55e-09	1.46e-07	-1	304	415	375	50	95	35	AT3G12270.1	ATPRMT3,PRMT3	protein arginine methyltransferase 3
Potri.001G030300	-1.41819	2.65588	3.9e-05	0.00057262	-1	83	132	106	29	32	23	AT5G07900.1		Mitochondrial transcription termination factor family protein
Potri.001G030750	-1.74182	4.23333	3.85e-10	2.76e-08	-1	298	358	389	69	90	59	AT1G29940.1	NRPA2	nuclear RNA polymerase A2
Potri.001G031800	1.92888	4.01999	3.66e-07	1.08e-05	1	60	76	111	356	200	115	AT5G06980.4
Potri.001G032400	2.00928	5.93968	3.43e-06	7.34e-05	1	273	376	246	1085	1217	252	AT5G16080.1	AtCXE17,CXE17	carboxyesterase 17
Potri.001G032900	0.968617	7.13278	9.45e-05	0.00122211	1	1159	1172	1155	1447	1282	2012	AT3G12490.2	ATCYS6,ATCYSB,CYSB	cystatin B
Potri.001G034400	-1.16026	6.37715	2.21e-05	0.000355171	-1	1153	1621	1425	420	581	313	AT3G12390.1		Nascent polypeptide-associated complex (NAC), alpha subunit family protein
Potri.001G035000	-1.05648	2.35523	0.00714009	0.0447493	-1	86	79	76	15	40	25	AT5G07900.1		Mitochondrial transcription termination factor family protein
Potri.001G035800	-0.842376	4.54152	0.00133176	0.011198	-1	320	373	393	172	154	100	AT3G11450.1		DnaJ domain ;Myb-like DNA-binding domain
Potri.001G037400	1.89105	4.74923	6.2e-12	6.86e-10	1	115	135	169	358	290	436	AT5G43150.1
Potri.001G037700	1.19893	1.1378	0.00565379	0.0369999	1	15	18	13	23	18	33	AT5G57330.1		Galactose mutarotase-like superfamily protein
Potri.001G037900	2.03167	-0.60954	0.00521091	0.0346936	1	2	1	4	9	3	9	AT1G79640.1		Protein kinase superfamily protein
Potri.001G039900	1.94296	-0.281935	0.00288633	0.0213458	1	2	5	3	14	7	7	AT1G16130.1	WAKL2	wall associated kinase-like 2
Potri.001G041600	0.729717	4.05106	0.00500115	0.0335414	1	161	145	149	196	139	193	AT1G79710.1		Major facilitator superfamily protein
Potri.001G041800	1.92615	6.16341	2.9e-13	3.99e-11	1	365	322	411	865	792	1239	AT2G24100.1
Potri.001G042900	1.07873	5.12558	1.07e-05	0.000192424	1	320	213	291	436	362	417	AT5G48930.1	HCT	hydroxycinnamoyl-CoA shikimate/quinate hydroxycinnamoyl transferase
Potri.001G043000	1.26929	6.21743	8.59e-05	0.00112886	1	542	505	556	736	546	1390	AT4G31860.1		Protein phosphatase 2C family protein
Potri.001G043100	3.5809	8.62752	1.11e-11	1.14e-09	1	910	610	727	3051	2594	12673	AT1G80920.1	J8	Chaperone DnaJ-domain superfamily protein
Potri.001G043500	-1.04235	1.69673	0.00593257	0.0384982	-1	41	45	62	16	17	17	AT1G80880.1		Tetratricopeptide repeat (TPR)-like superfamily protein
Potri.001G043600	-1.70919	1.56372	8.65e-05	0.00113434	-1	56	37	58	10	16	6	AT5G15350.1	AtENODL17,ENODL17	early nodulin-like protein 17
Potri.001G043700	0.902373	4.49578	0.00704065	0.0442358	1	211	167	198	151	218	371	AT1G80870.1		Protein kinase superfamily protein
Potri.001G044100	2.27309	1.87289	2.62e-05	0.000410161	1	12	27	6	35	40	77	AT4G37580.1	COP3,HLS1,UNS2	Acyl-CoA N-acyltransferases (NAT) superfamily protein
Potri.001G044300	2.50936	1.74084	0.000143143	0.00173525	1	6	2	28	41	34	68	AT1G15980.1	NDF1,NDH48	NDH-dependent cyclic electron flow 1
Potri.001G044500	2.02567	4.07047	1.13e-08	5.39e-07	1	81	75	87	217	129	342	AT1G80840.1	ATWRKY40,WRKY40	WRKY DNA-binding protein 40
Potri.001G045200	-2.20821	5.74219	7.12e-06	0.000135859	-1	1261	1072	881	227	235	31	AT4G13420.1	ATHAK5,HAK5	high affinity K+ transporter 5
Potri.001G046000	5.56532	0.723928	5.07e-14	7.89e-12	1	1	0	1	34	32	15	AT3G50160.1		Plant protein of unknown function (DUF247)
Potri.001G046600	-1.52434	5.97977	4.99e-07	1.42e-05	-1	1073	1227	1122	247	412	171	AT2G32060.2		Ribosomal protein L7Ae/L30e/S12e/Gadd45 family protein
Potri.001G047200	-0.850548	3.76335	0.00115507	0.00993775	-1	228	202	200	84	87	73	AT1G76280.3		Tetratricopeptide repeat (TPR)-like superfamily protein
Potri.001G047400	-1.09102	5.22964	5.99e-05	0.000827559	-1	531	703	626	224	253	136	AT1G80750.1		Ribosomal protein L30/L7 family protein
Potri.001G047600	-2.19397	3.19981	9.56e-08	3.41e-06	-1	153	202	178	21	47	13	AT1G15870.1		Mitochondrial glycoprotein family protein
Potri.001G047700	-2.95014	-1.23233	0.00749299	0.0464996	-1	5	3	6	1	0	0	AT1G80980.1
Potri.001G049400	0.741725	5.34742	0.00596899	0.0386796	1	434	331	353	434	309	558	AT2G32700.6	LUH	LEUNIG_homolog
Potri.001G049700	-2.38374	0.00821414	0.00367396	0.0260691	-1	7	9	31	1	2	3	AT4G13195.1	CLE44	CLAVATA3/ESR-RELATED 44
Potri.001G049900	-1.1444	1.56535	0.00296901	0.0218542	-1	50	42	45	12	16	15	AT4G13670.1	PTAC5	plastid transcriptionally active 5
Potri.001G050100	1.06445	3.93243	0.00136459	0.0114271	1	162	110	89	226	202	104	AT2G02230.1	AtPP2-B1,PP2-B1	phloem protein 2-B1
Potri.001G051500	-2.18928	3.35981	0.000766263	0.00700532	-1	47	388	158	22	56	13	AT5G13930.1	ATCHS,CHS,TT4	Chalcone and stilbene synthase family protein
Potri.001G051600	-2.10522	3.75076	0.000841717	0.00758057	-1	62	432	283	28	82	16	AT5G13930.1	ATCHS,CHS,TT4	Chalcone and stilbene synthase family protein
Potri.001G051900	1.52137	10.1736	1.24e-09	7.75e-08	1	7816	7008	7120	15346	10601	17990	AT2G33150.1	KAT2,PED1,PKT3	peroxisomal 3-ketoacyl-CoA thiolase 3
Potri.001G052300	1.18512	2.65214	0.00137008	0.0114663	1	42	32	65	55	79	85	AT4G13710.1		Pectin lyase-like superfamily protein
Potri.001G053400	1.23563	5.85883	1.39e-05	0.000240673	1	495	439	336	619	521	936	AT2G33170.1		Leucine-rich repeat receptor-like protein kinase family protein
Potri.001G053600	-1.31375	3.68025	1.66e-06	4.01e-05	-1	212	242	202	72	55	58	AT4G13590.1		Uncharacterized protein family (UPF0016)
Potri.001G054000	1.61926	2.94105	0.000188657	0.00219114	1	46	63	28	59	84	148	AT3G24020.1		Disease resistance-responsive (dirigent-like protein) family protein
Potri.001G054100	1.52511	2.24551	0.00110848	0.00958828	1	37	39	12	44	48	84	AT4G13580.1		Disease resistance-responsive (dirigent-like protein) family protein
Potri.001G054400	-2.0439	6.45362	1.24e-08	5.84e-07	-1	1373	2015	1766	243	475	154	AT3G23990.1	HSP60,HSP60-3B	heat shock protein 60
Potri.001G054800	-1.97038	3.41989	1.92e-06	4.51e-05	-1	269	97	244	24	43	40	AT1G74110.1	CYP78A10	cytochrome P450, family 78, subfamily A, polypeptide 10
Potri.001G054900	-0.823308	4.66859	0.00383172	0.0269903	-1	382	433	366	144	214	108	AT1G27390.1	TOM20-2	translocase outer membrane 20-2
Potri.001G055300	0.807028	7.86036	0.000463491	0.00463923	1	1975	2023	2212	3258	2379	2020	AT1G67360.1		Rubber elongation factor protein (REF)
Potri.001G056000	0.626659	5.63979	0.00603236	0.0390342	1	493	476	468	554	441	556	AT1G67325.1		Ran BP2/NZF zinc finger-like superfamily protein
Potri.001G056100	-1.18816	5.42999	9.84e-07	2.56e-05	-1	702	763	721	190	251	226	AT3G13060.2	ECT5	evolutionarily conserved C-terminal region 5
Potri.001G056300	-1.36573	2.35434	0.00802323	0.049144	-1	52	73	131	18	42	9	AT1G67330.1		Protein of unknown function (DUF579)
Potri.001G056600	0.951056	3.20709	0.00296393	0.0218242	1	102	57	70	122	80	108	AT5G43260.1		chaperone protein dnaJ-related
Potri.001G056800	0.761269	6.05521	0.00318162	0.0231965	1	639	593	579	722	510	907	AT1G67340.1		HCP-like superfamily protein with MYND-type zinc finger
Potri.001G057100	0.982607	6.0514	0.000211213	0.00240498	1	588	586	461	719	562	968	AT1G27340.1		Galactose oxidase/kelch repeat superfamily protein
Potri.001G057200	0.763742	5.23608	0.00294486	0.0217099	1	373	289	363	365	342	501	AT2G25560.1		DNAJ heat shock N-terminal domain-containing protein
Potri.001G058100	2.25694	5.9674	2.16e-06	5.01e-05	1	314	231	252	435	420	1744	AT1G27290.1
Potri.001G058200	2.05159	2.03894	0.00318643	0.0232158	1	29	15	14	20	18	126	AT2G03710.3	AGL3,SEP4	K-box region and MADS-box transcription factor family protein
Potri.001G058500	5.24487	4.08735	2.43e-10	1.84e-08	1	18	8	6	70	84	675
Potri.001G058600	1.44958	3.77261	5.81e-06	0.000114936	1	116	83	69	170	123	217	AT5G50570.2		Squamosa promoter-binding protein-like (SBP domain) transcription factor family protein
Potri.001G059500	2.78154	1.76621	1.39e-08	6.46e-07	1	5	11	15	45	33	72	AT1G27990.1
Potri.001G059800	1.38023	0.811036	0.00437916	0.0300359	1	12	13	8	12	26	22	AT5G50710.1
Potri.001G059900	-1.51786	6.91585	3.42e-07	1.02e-05	-1	2032	2348	2176	632	694	286	AT5G13110.1	G6PD2	glucose-6-phosphate dehydrogenase 2
Potri.001G060200	-1.53477	5.22312	2.27e-09	1.31e-07	-1	603	751	667	143	198	145	AT5G13120.1	ATCYP20-2,CYP20-2	cyclophilin 20-2
Potri.001G060300	-0.771246	3.79281	0.00319441	0.0232661	-1	202	230	198	88	88	82
Potri.001G060400	-0.723565	5.556	0.00169952	0.0137492	-1	679	748	714	313	336	258	AT5G50760.1		SAUR-like auxin-responsive protein family
Potri.001G061200	1.11183	7.64344	1.49e-05	0.000254509	1	1814	1361	1479	2456	1673	2881	AT5G13180.1	ANAC083,NAC083,VNI2	NAC domain containing protein 83
Potri.001G061600	1.11211	4.84726	2.29e-05	0.000366562	1	201	216	250	405	238	369	AT5G21090.1		Leucine-rich repeat (LRR) family protein
Potri.001G065800	-1.0816	2.01708	0.00335488	0.0242091	-1	53	65	71	17	19	26	AT5G13260.1
Potri.001G066200	-0.892165	4.90921	0.00035368	0.00368971	-1	472	491	459	173	220	142	AT5G62000.1	ARF1-BP,ARF2,HSS,ORE14	auxin response factor 2
Potri.001G066400	2.28034	4.11424	0.000149678	0.00179271	1	54	28	136	156	93	476	AT3G26740.1	CCL	CCR-like
Potri.001G067600	0.864685	4.08076	0.00166296	0.0134991	1	172	147	119	171	166	218	AT5G13330.1	Rap2.6L	related to AP2 6l
Potri.001G067800	-0.932767	5.50823	0.000120977	0.00150592	-1	706	767	708	249	323	225	AT1G29880.1		glycyl-tRNA synthetase / glycine--tRNA ligase
Potri.001G068400	-1.19402	1.16576	0.00477545	0.0323153	-1	26	37	39	10	11	10	AT1G11680.1	CYP51,CYP51A2,CYP51G1,EMB1738	CYTOCHROME P450 51G1
Potri.001G068500	-1.89196	3.36558	6.38e-08	2.41e-06	-1	165	217	195	27	54	27	AT5G64680.2
Potri.001G069100	-0.80544	8.30621	0.000367962	0.0038137	-1	4949	4900	4939	1715	2157	2009	AT3G61110.1	ARS27A,RS27A	ribosomal protein S27
Potri.001G069200	2.12785	3.28929	1.04e-12	1.31e-10	1	41	46	46	161	116	132	AT1G12880.1	atnudt12,NUDT12	nudix hydrolase homolog 12
Potri.001G069600	-2.25604	7.16228	3.03e-07	9.26e-06	-1	3383	2935	2369	556	616	114	AT4G13420.1	ATHAK5,HAK5	high affinity K+ transporter 5
Potri.001G069801	-5.79216	0.795443	1.14e-10	9.46e-09	-1	34	52	17	0	1	0	AT4G13420.1	ATHAK5,HAK5	high affinity K+ transporter 5
Potri.001G070200	2.17073	1.68766	2.37e-05	0.000375386	1	16	12	14	26	29	76	AT5G32450.1		RNA binding (RRM/RBD/RNP motifs) family protein
Potri.001G070500	-2.38875	4.42964	1.14e-11	1.16e-09	-1	448	499	359	52	91	31	AT1G44900.1	ATMCM2,MCM2	minichromosome maintenance (MCM2/3/5) family protein
Potri.001G070700	1.40268	1.01425	0.00110471	0.00956408	1	10	16	12	28	18	25	AT1G28190.1
Potri.001G070800	1.02517	5.04456	1.09e-05	0.000195013	1	295	268	234	410	351	374	AT1G44960.1		SNARE associated Golgi protein family
Potri.001G070900	2.31511	0.598224	8.11e-05	0.00107701	1	3	3	11	30	19	12	AT5G47910.1	ATRBOHD,RBOHD	respiratory burst oxidase homologue D
Potri.001G071700	-1.9453	3.73838	8.02e-07	2.14e-05	-1	214	295	249	48	72	18	AT2G19640.2	ASHR2,SDG39	ASH1-related protein 2
Potri.001G072100	-1.32641	3.70133	0.000190913	0.00221255	-1	209	262	196	59	94	33	AT1G09760.1	U2A\'	U2 small nuclear ribonucleoprotein A
Potri.001G072800	-1.96475	5.71043	2.69e-10	2.02e-08	-1	923	1076	1042	146	275	121	AT3G46740.1	MAR1,TOC75-III	translocon at the outer envelope membrane of chloroplasts 75-III
Potri.001G073000	-2.17308	1.01583	8.59e-06	0.000159227	-1	26	33	46	4	7	5	AT5G44600.1		S-adenosyl-L-methionine-dependent methyltransferases superfamily protein
Potri.001G073100	2.48443	6.17163	2.01e-21	9.83e-19	1	281	233	290	1420	812	941	AT1G30820.1		CTP synthase family protein
Potri.001G073800	0.835217	4.16161	0.0018599	0.0148481	1	153	170	146	206	149	230	AT2G34900.1	GTE01,GTE1,IMB1	Transcription factor GTE6
Potri.001G074000	-1.8241	3.10653	1.25e-05	0.000219524	-1	169	177	129	21	55	17	AT5G44635.1	MCM6	minichromosome maintenance (MCM2/3/5) family protein
Potri.001G074100	-1.67172	4.17628	4.21e-09	2.28e-07	-1	251	363	378	77	82	59	AT1G30840.2	ATPUP4,PUP4	purine permease 4
Potri.001G074200	-1.12353	2.30165	0.000734541	0.0067723	-1	86	79	70	22	28	25	AT5G44650.1	AtCEST,CEST
Potri.001G074300	-2.76267	-0.8233	0.00417243	0.0289135	-1	5	9	8	0	0	2	AT4G20190.1
Potri.001G076200	-1.20189	1.68983	0.0042966	0.0296115	-1	52	53	47	14	24	8	AT3G47630.2
Potri.001G076500	-0.717898	4.25805	0.00440798	0.0302095	-1	254	321	287	121	117	128
Potri.001G076800	5.20323	-1.41221	0.000798729	0.00725427	1	0	0	0	2	4	5
Potri.001G077100	0.781341	4.98163	0.00128281	0.010847	1	290	283	278	329	291	399
Potri.001G078600	-0.955532	4.6875	0.000435915	0.0044053	-1	385	415	436	131	198	115	AT1G33410.2	ATNUP160,NUP160,SAR1	SUPPRESSOR OF AUXIN RESISTANCE1
Potri.001G078700	1.37574	5.66312	1.62e-06	3.92e-05	1	387	301	348	569	435	861	AT2G02370.1		SNARE associated Golgi protein family
Potri.001G079400	1.89648	6.36212	1.4e-12	1.72e-10	1	464	383	434	1036	832	1445	AT5G51180.1		alpha/beta-Hydrolases superfamily protein
Potri.001G080700	-2.01499	3.41678	8.04e-08	2.96e-06	-1	254	199	157	31	54	20	AT5G07475.1		Cupredoxin superfamily protein
Potri.001G081100	-1.49554	1.45092	0.000231637	0.00258344	-1	50	39	45	11	14	8	AT3G06260.1	GATL4	galacturonosyltransferase-like 4
Potri.001G081200	2.50506	0.0787826	1.82e-05	0.00030285	1	3	4	3	12	12	17	AT1G72700.1		ATPase E1-E2 type family protein / haloacid dehalogenase-like hydrolase family protein
Potri.001G082900	0.868722	4.78964	0.000348184	0.00364123	1	223	208	286	347	270	300	AT1G56140.1		Leucine-rich repeat transmembrane protein kinase
Potri.001G083400	-1.74366	3.70082	1.69e-07	5.54e-06	-1	260	280	177	54	65	31	AT4G24140.1		alpha/beta-Hydrolases superfamily protein
Potri.001G083700	-0.985467	3.18437	0.00411973	0.0286268	-1	123	130	178	38	71	42	AT2G46680.1	ATHB-7,ATHB7,HB-7	homeobox 7
Potri.001G084000	3.49839	9.70698	5.06e-23	3.56e-20	1	1973	1749	1273	12411	7466	19333	AT1G64660.1	ATMGL,MGL	methionine gamma-lyase
Potri.001G084400	2.79025	4.85187	4.25e-11	3.83e-09	1	118	56	95	357	215	712	AT4G24120.1	ATYSL1,YSL1	YELLOW STRIPE like 1
Potri.001G084700	0.675696	5.91579	0.00496121	0.0333204	1	611	537	558	648	503	749	AT4G10730.1		Protein kinase superfamily protein
Potri.001G085200	-0.749867	5.40628	0.00280957	0.0208629	-1	608	634	701	297	321	192	AT4G10760.1	EMB1706,MTA	mRNAadenosine methylase
Potri.001G086400	0.77938	3.92016	0.00643933	0.0411868	1	142	149	115	159	126	201	AT4G24060.1		Dof-type zinc finger DNA-binding family protein
Potri.001G086800	-2.35027	3.27011	1.71e-09	1.04e-07	-1	177	205	189	23	43	12	AT1G64600.1		methyltransferases;copper ion binding
Potri.001G086900	-1.09102	3.30652	0.000156592	0.00186116	-1	174	171	136	58	54	46	AT4G24050.1		NAD(P)-binding Rossmann-fold superfamily protein
Potri.001G087500	-1.26373	8.6088	0.000123324	0.0015313	-1	6717	7083	6436	2194	2820	910	AT5G42020.1	BIP,BIP2	Heat shock protein 70 (Hsp 70) family protein
Potri.001G088100	1.36508	3.71888	7.3e-05	0.000982309	1	73	83	113	139	112	230	AT3G49290.1	ABIL2	ABL interactor-like protein 2
Potri.001G088900	4.01005	0.835888	5.69e-13	7.56e-11	1	1	3	3	36	23	25	AT1G64500.1		Glutaredoxin family protein
Potri.001G089800	-1.03629	4.56674	9.19e-05	0.00119398	-1	356	378	423	118	167	108	AT4G23940.1		FtsH extracellular protease family
Potri.001G090400	-1.75636	1.45794	0.000284558	0.00307311	-1	40	52	48	13	14	2	AT1G64450.1		Glycine-rich protein family
Potri.001G090500	1.39064	3.51241	0.000127548	0.00157827	1	93	78	59	127	87	205	AT4G10955.1		alpha/beta-Hydrolases superfamily protein
Potri.001G090700	2.36156	8.32695	5.26e-18	1.64e-15	1	1240	1382	1220	4745	3132	5902	AT4G10960.1	UGE5	UDP-D-glucose/UDP-D-galactose 4-epimerase 5
Potri.001G091100	1.22653	3.66913	9.58e-05	0.00123647	1	104	91	83	146	106	201	AT4G23895.3		Pleckstrin homology (PH) domain-containing protein
Potri.001G091500	1.68535	1.85069	2.21e-05	0.000355985	1	21	28	12	46	53	39	AT1G64405.1
Potri.001G091800	-1.50141	4.73322	7.93e-08	2.92e-06	-1	402	555	468	103	153	95	AT5G62050.1	ATOXA1,OXA1,OXA1AT	homolog of yeast oxidase assembly 1 (OXA1)
Potri.001G092000	0.899967	4.91364	0.00448189	0.0306056	1	280	232	259	295	205	497	AT4G23840.1		Leucine-rich repeat (LRR) family protein
Potri.001G092800	-1.38138	1.7587	0.00204669	0.0160558	-1	53	79	33	12	14	18	AT5G41850.1		alpha/beta-Hydrolases superfamily protein
Potri.001G093001	-1.14638	1.56549	0.00315517	0.0230349	-1	51	47	39	13	14	16	AT1G64355.1
Potri.001G093800	-1.46424	2.40867	4.01e-05	0.0005871	-1	90	96	85	31	25	13	AT4G11090.1	TBL23	TRICHOME BIREFRINGENCE-LIKE 23
Potri.001G093900	-1.05063	2.10084	0.0063186	0.0405535	-1	66	62	72	33	24	11	AT3G61670.1		Protein of unknown function (DUF3133)
Potri.001G094000	3.1619	0.903345	1.69e-08	7.54e-07	1	6	1	6	23	21	39	AT3G61660.1
Potri.001G094200	1.89441	2.1096	9.13e-06	0.000167384	1	28	21	17	50	37	84	AT5G41790.1	CIP1	COP1-interactive protein 1
Potri.001G094700	1.48856	3.35927	0.000119209	0.00148777	1	84	61	52	84	100	197	AT3G61640.1	AGP20,AtAGP20	arabinogalactan protein 20
Potri.001G095500	-1.7652	3.66133	1.66e-07	5.44e-06	-1	220	238	242	49	69	26	AT4G11160.1		Translation initiation factor 2, small GTP-binding protein
Potri.001G095600	-1.12317	4.99218	5.03e-05	0.000713111	-1	476	589	522	171	225	114	AT3G59140.1	ATMRP14,MRP14	multidrug resistance-associated protein 14
Potri.001G095800	-1.9206	8.0643	2.58e-08	1.08e-06	-1	5493	5176	4878	1164	1323	407	AT5G41670.2		6-phosphogluconate dehydrogenase family protein
Potri.001G096000	-3.61242	-0.260858	1.12e-05	0.000199843	-1	12	12	16	0	2	0	AT4G23720.1		Protein of unknown function (DUF1191)
Potri.001G096900	1.21601	2.03251	0.000984505	0.00867908	1	31	20	37	61	48	35	AT4G23690.1		Disease resistance-responsive (dirigent-like protein) family protein
Potri.001G097800	-1.6904	2.89347	3.76e-06	7.92e-05	-1	105	153	141	23	42	21	AT4G23620.1		Ribosomal protein L25/Gln-tRNA synthetase, anti-codon-binding domain
Potri.001G098400	1.88455	-0.435432	0.00468308	0.0317754	1	5	2	2	7	11	6	AT5G41590.1		Protein of unknown function (DUF567)
Potri.001G099600	-2.04233	6.65045	1.18e-08	5.59e-07	-1	1834	2167	1914	408	470	135	AT1G63940.2	MDAR6	monodehydroascorbate reductase 6
Potri.001G100200	2.15952	2.13359	2.47e-07	7.72e-06	1	27	18	13	67	38	77	AT4G25700.1	B1,BCH1,BETA-OHASE 1,chy1	beta-hydroxylase 1
Potri.001G100900	-1.00135	2.63293	0.00666702	0.0423405	-1	90	105	96	39	46	17	AT1G63850.1		BTB/POZ domain-containing protein
Potri.001G101900	0.881614	5.52552	0.000704724	0.00655068	1	446	384	359	467	404	651	AT1G63800.1	UBC5	ubiquitin-conjugating enzyme 5
Potri.001G102200	0.861959	5.24836	0.000559965	0.0054034	1	363	328	298	385	360	505	AT5G52430.1		hydroxyproline-rich glycoprotein family protein
Potri.001G102400	2.08617	10.9528	2.66e-14	4.33e-12	1	7754	12820	7100	27046	27112	28092	AT4G11650.1	ATOSM34,OSM34	osmotin 34
Potri.001G103300	-2.57905	2.01361	6.71e-07	1.84e-05	-1	73	70	91	6	19	2	AT1G63680.1	ATMURE,MURE,PDE316	acid-amino acid ligases;ligases;ATP binding;ATP binding;ligases
Potri.001G103400	1.41757	5.10225	1.56e-08	7.09e-07	1	234	199	254	492	329	464	AT1G63670.3		Protein of unknown function (DUF3741)
Potri.001G104400	1.51435	2.67211	1.47e-05	0.000251716	1	45	30	45	65	73	100	AT4G11570.2		Haloacid dehalogenase-like hydrolase (HAD) superfamily protein
Potri.001G104900	-0.932724	3.92718	0.00139613	0.0116616	-1	238	231	252	89	116	59	AT1G63470.1		AT hook motif DNA-binding family protein
Potri.001G105200	1.92399	7.41206	1.35e-12	1.67e-10	1	961	925	724	2565	1551	2812	AT4G11600.1	ATGPX6,GPX6,LSC803,PHGPX	glutathione peroxidase 6
Potri.001G105400	1.88152	0.665937	0.00207378	0.0162179	1	13	6	4	10	17	32	AT4G11610.1		C2 calcium/lipid-binding plant phosphoribosyltransferase family protein
Potri.001G105900	1.02189	5.72527	0.000935948	0.00829871	1	428	369	485	907	618	322	AT3G48990.1		AMP-dependent synthetase and ligase family protein
Potri.001G106100	1.15707	2.29386	0.00033512	0.0035252	1	36	32	41	57	55	58	AT5G23860.2	TUB8	tubulin beta 8
Potri.001G106600	-0.976108	3.90476	0.00548095	0.036135	-1	253	273	190	111	107	39	AT1G63430.1		Leucine-rich repeat protein kinase family protein
Potri.001G107300	-2.05956	3.08333	6.13e-08	2.33e-06	-1	133	183	166	16	41	23	AT1G63250.1		DEA(D/H)-box RNA helicase family protein
Potri.001G108800	0.946061	3.00032	0.00228885	0.0176113	1	78	66	54	109	69	90	AT4G23060.1	IQD22	IQ-domain 22
Potri.001G109100	1.66909	0.29657	0.00118527	0.010147	1	7	9	3	16	12	15	AT1G12740.1	CYP87A2	cytochrome P450, family 87, subfamily A, polypeptide 2
Potri.001G111400	1.05929	6.72674	3.27e-06	7.07e-05	1	946	806	772	1393	1031	1259	AT4G22990.1		Major Facilitator Superfamily with SPX (SYG1/Pho81/XPR1) domain-containing protein
Potri.001G111600	-1.64257	0.380122	0.00378801	0.0267206	-1	24	19	16	4	8	1	AT5G51920.1		Pyridoxal phosphate (PLP)-dependent transferases superfamily protein
Potri.001G112200	0.702981	6.23025	0.00344073	0.0247164	1	869	567	665	796	728	857	AT1G62990.1	IXR11,KNAT7	KNOTTED-like homeobox of Arabidopsis thaliana 7
Potri.001G112600	1.69839	6.34683	3.41e-07	1.02e-05	1	564	399	448	819	689	1650	AT4G22920.1	ATNYE1,NYE1	non-yellowing 1
Potri.001G113900	0.797877	5.30597	0.00437475	0.0300359	1	248	345	465	564	388	346	AT2G45550.1	CYP76C4	cytochrome P450, family 76, subfamily C, polypeptide 4
Potri.001G114000	2.87946	-0.924515	0.00644454	0.041214	1	1	1	1	1	3	13	AT4G37740.1	AtGRF2,GRF2	growth-regulating factor 2
Potri.001G114800	-1.53255	1.35408	0.000266925	0.00290827	-1	34	46	45	10	7	13	AT4G22830.1
Potri.001G115800	0.631893	6.97432	0.00810518	0.0495282	1	1301	1220	1101	1317	1043	1553	AT4G12080.1	AHL1,ATAHL1	AT-hook motif nuclear-localized protein 1
Potri.001G118000	0.739857	5.53039	0.0039535	0.0276687	1	475	399	396	534	352	595	AT4G12230.1		alpha/beta-Hydrolases superfamily protein
Potri.001G118100	-1.40212	6.79973	4.28e-07	1.24e-05	-1	1810	2144	1965	416	731	410	AT1G07770.1	RPS15A	ribosomal protein S15A
Potri.001G118300	1.16839	5.94314	0.0004707	0.00469389	1	690	403	301	629	539	1000	AT4G12290.1		Copper amine oxidase family protein
Potri.001G118500	1.50802	4.9466	9.09e-08	3.28e-06	1	217	131	242	375	331	460	AT4G12320.1	CYP706A6	cytochrome P450, family 706, subfamily A, polypeptide 6
Potri.001G118900	-1.4911	4.86011	1.16e-06	2.95e-05	-1	492	525	540	102	194	89	AT4G22670.1	AtHip1,HIP1	HSP70-interacting protein 1
Potri.001G119500	-0.762387	7.67502	0.0076824	0.0474693	-1	3106	3263	3067	1497	1699	716	AT4G12400.2		stress-inducible protein, putative
Potri.001G120000	1.56705	1.04506	0.000484446	0.00480689	1	16	7	13	27	18	30	AT1G12260.1	ANAC007,EMB2749,NAC007,VND4	NAC 007
Potri.001G120300	-1.33246	5.07807	8.96e-05	0.00116908	-1	760	442	564	171	236	83	AT4G12420.1	SKU5	Cupredoxin superfamily protein
Potri.001G120800	-0.859708	3.16572	0.00242704	0.0185087	-1	138	139	136	55	56	48	AT4G22580.1		Exostosin family protein
Potri.001G121100	0.720833	6.02601	0.00273602	0.0203837	1	640	590	576	751	528	801	AT1G63370.1		Flavin-binding monooxygenase family protein
Potri.001G121900	0.832377	3.21077	0.00484946	0.0327388	1	72	97	72	96	106	98	AT4G12510.1		Bifunctional inhibitor/lipid-transfer protein/seed storage 2S albumin superfamily protein
Potri.001G122400	-1.28473	5.49671	0.00207158	0.0162036	-1	778	791	768	244	364	66	AT4G17260.1		Lactate/malate dehydrogenase family protein
Potri.001G123000	-1.25128	2.77153	0.000243608	0.00269316	-1	135	121	83	43	32	25	AT2G35736.1
Potri.001G123100	-0.81856	3.46188	0.00543484	0.0359177	-1	140	149	216	70	67	63	AT5G47580.1
Potri.001G123600	-1.2657	4.60373	3.27e-06	7.07e-05	-1	369	431	446	117	156	89	AT1G45332.1		Translation elongation factor EFG/EF2 protein
Potri.001G124200	2.34491	6.02659	1.13e-18	3.9e-16	1	196	321	269	1154	835	827	AT3G47420.1	ATPS3,PS3	phosphate starvation-induced gene 3
Potri.001G124900	-0.992697	2.03929	0.0057254	0.0373717	-1	68	46	75	21	22	23	AT3G47450.2	ATNOA1,ATNOS1,NOA1,NOS1,RIF1	P-loop containing nucleoside triphosphate hydrolases superfamily protein
Potri.001G126100	-0.911095	5.04834	0.000221691	0.00249781	-1	519	428	630	188	210	186	AT5G61480.1	PXY	Leucine-rich repeat protein kinase family protein
Potri.001G126500	1.15968	4.41713	3.87e-05	0.000568636	1	183	143	158	273	172	310	AT5G61500.1	ATATG3,ATG3	autophagy 3 (APG3)
Potri.001G127600	1.47652	5.47766	1.66e-10	1.32e-08	1	279	266	320	577	537	567	AT5G17540.1		HXXXD-type acyl-transferase family protein
Potri.001G127700	3.08073	2.41806	3.65e-06	7.74e-05	1	16	18	7	71	157	17	AT5G47650.1	ATNUDT2,ATNUDX2,NUDT2	nudix hydrolase homolog 2
Potri.001G128100	-2.84427	0.125932	0.000530627	0.00518082	-1	6	12	36	2	2	1	AT1G31490.1		HXXXD-type acyl-transferase family protein
Potri.001G130100	2.6465	3.54776	3.66e-07	1.08e-05	1	38	50	30	100	77	332	AT3G45900.1		Ribonuclease P protein subunit P38-related
Potri.001G130800	-0.960865	5.1332	0.000729878	0.00674447	-1	642	548	502	291	201	123
Potri.001G131000	-0.767705	8.24097	0.000918618	0.00816681	-1	4186	4923	4879	1936	2242	1568	AT3G49010.3	ATBBC1,BBC1,RSU2	breast basic conserved 1
Potri.001G132800	0.73624	4.58594	0.0044415	0.0303907	1	244	216	199	296	188	285	AT1G32120.1
Potri.001G133000	2.10969	4.70841	3.85e-12	4.38e-10	1	129	123	109	382	229	477	AT4G34135.1	UGT73B2	UDP-glucosyltransferase 73B2
Potri.001G133500	-1.54125	2.96386	2.16e-06	5e-05	-1	143	152	115	28	40	30	AT1G80480.1	PTAC17	plastid transcriptionally active 17
Potri.001G133600	-1.21094	1.46983	0.00332273	0.0240214	-1	36	49	44	16	16	7	AT5G45590.1		Ribosomal protein L35
Potri.001G134500	0.788622	5.65323	0.00646935	0.0413603	1	531	358	467	573	344	714	AT3G07040.1	RPM1,RPS3	NB-ARC domain-containing disease resistance protein
Potri.001G134800	0.944518	2.51841	0.00507147	0.0339389	1	52	39	50	72	45	73	AT5G45610.1	SUV2	protein dimerizations
Potri.001G135000	0.631951	5.74585	0.00597271	0.038692	1	587	509	448	591	509	572	AT1G31940.1
Potri.001G135300	-0.713031	5.05861	0.00268307	0.020103	-1	526	459	526	201	245	196	AT1G31930.2	XLG3	extra-large GTP-binding protein 3
Potri.001G136100	0.635084	5.38137	0.00506424	0.0338958	1	431	381	385	491	384	427	AT1G32170.1	XTH30,XTR4	xyloglucan endotransglucosylase/hydrolase 30
Potri.001G136400	-1.7949	3.31787	1.55e-08	7.06e-07	-1	183	205	162	28	43	39	AT1G32190.1		alpha/beta-Hydrolases superfamily protein
Potri.001G136600	1.43966	6.03891	3.64e-05	0.000539472	1	437	377	488	671	452	1317	AT1G32200.1	ACT1,ATS1	phospholipid/glycerol acyltransferase family protein
Potri.001G137200	1.41944	9.06597	8.3e-08	3.03e-06	1	4006	3217	3509	6882	4565	8547	AT1G32230.1	ATP8,CEO,CEO1,RCD1	WWE protein-protein interaction domain protein family
Potri.001G137400	1.19908	2.9132	0.000983042	0.00866974	1	64	43	59	84	57	124
Potri.001G139500	-2.24918	3.24371	3.31e-10	2.42e-08	-1	161	145	249	23	36	22	AT4G17770.1	ATTPS5,TPS5	trehalose phosphatase/synthase 5
Potri.001G139800	-0.997804	3.30901	0.000568847	0.00547067	-1	145	162	165	54	64	47	AT3G57280.1		Transmembrane proteins 14C
Potri.001G140500	-0.998345	5.78891	0.000343536	0.00359999	-1	894	970	829	377	387	185	AT4G17940.1		Tetratricopeptide repeat (TPR)-like superfamily protein
Potri.001G140600	-0.65929	6.5947	0.00457808	0.031201	-1	1367	1494	1476	657	749	515	AT5G61510.1		GroES-like zinc-binding alcohol dehydrogenase family protein
Potri.001G140700	-2.09982	1.17088	0.000241313	0.00266917	-1	19	66	32	7	8	4	AT2G23910.1		NAD(P)-binding Rossmann-fold superfamily protein
Potri.001G141500	1.37948	6.52576	4.09e-05	0.000596223	1	701	619	560	815	744	1812	AT4G17900.1		PLATZ transcription factor family protein
Potri.001G141675	1.2201	1.75769	0.00815036	0.0497524	1	35	15	22	60	39	20
Potri.001G142000	-1.61373	0.825916	0.00438706	0.0300805	-1	33	39	12	6	7	6	AT5G46740.1	UBP21	ubiquitin-specific protease 21
Potri.001G142800	-0.669391	5.99953	0.00532719	0.0353527	-1	1114	937	827	531	403	339	AT4G17800.1		Predicted AT-hook DNA-binding family protein
Potri.001G143500	-1.8304	3.25145	0.000100467	0.00128885	-1	185	174	169	37	59	8	AT4G17950.1		AT hook motif DNA-binding family protein
Potri.001G144300	1.4848	1.53652	0.000634719	0.00599806	1	23	17	14	24	32	49	AT4G17970.1	ALMT12,ATALMT12	aluminum-activated, malate transporter 12
Potri.001G144500	-0.734824	5.13588	0.00307778	0.0225543	-1	535	566	501	259	254	163	AT1G32500.1	ATNAP6,NAP6	non-intrinsic ABC protein 6
Potri.001G144700	-1.02097	3.67825	0.0019447	0.0154133	-1	214	205	198	89	89	36	AT2G35350.1	PLL1	poltergeist like 1
Potri.001G145066	0.84393	5.30294	0.00127142	0.0107663	1	358	359	318	432	317	546
Potri.001G145200	0.780794	7.68514	0.00030755	0.00328343	1	1839	1964	1757	2333	2310	2040	AT1G32450.1	NRT1.5	nitrate transporter 1.5
Potri.001G145300	-1.23872	4.37323	5.19e-05	0.000730445	-1	324	374	356	110	143	60	AT1G32440.1	PKp3	plastidial pyruvate kinase 3
Potri.001G145800	-1.61804	5.38648	1.03e-05	0.000186513	-1	815	916	567	223	235	71	AT2G35380.1		Peroxidase superfamily protein
Potri.001G147300	1.25302	3.3023	2.75e-05	0.000427897	1	57	76	79	121	134	99	AT2G38740.1		Haloacid dehalogenase-like hydrolase (HAD) superfamily protein
Potri.001G147800	-4.56506	-1.52274	0.00658246	0.0419586	-1	3	4	3	0	0	0
Potri.001G148400	0.932011	6.58128	2.97e-05	0.000455125	1	867	782	770	1262	931	1044	AT5G47040.1	LON2	lon protease 2
Potri.001G148600	0.79222	4.26627	0.00670906	0.0425508	1	177	196	141	184	162	273	AT1G32740.1		SBP (S-ribonuclease binding protein) family protein
Potri.001G148900	2.75677	4.19572	6.07e-06	0.000118943	1	50	40	84	139	76	588	AT4G17090.1	BAM3,BMY8,CT-BMY	chloroplast beta-amylase
Potri.001G149200	-1.45685	1.87042	0.00218262	0.0169672	-1	47	66	69	11	28	7	AT2G35190.1	ATNPSN11,NPSN11,NSPN11	novel plant snare 11
Potri.001G149300	-1.29179	3.42709	2.64e-05	0.00041258	-1	149	218	178	44	58	53	AT3G10950.1		Zinc-binding ribosomal protein family protein
Potri.001G150500	-0.831687	7.36672	0.00012252	0.00152307	-1	2607	2683	2463	1075	1056	917	AT4G33510.1	DHS2	3-deoxy-d-arabino-heptulosonate 7-phosphate synthase
Potri.001G150600	-0.780423	3.26526	0.00555603	0.0365103	-1	143	141	151	62	64	51	AT2G44730.1		Alcohol dehydrogenase transcription factor Myb/SANT-like family protein
Potri.001G150700	-1.59945	2.98136	0.000487515	0.00483352	-1	96	154	169	48	41	9	AT5G04770.1	ATCAT6,CAT6	cationic amino acid transporter 6
Potri.001G150900	-1.43758	4.01762	2.07e-07	6.63e-06	-1	314	244	296	63	88	68	AT4G17610.1		tRNA/rRNA methyltransferase (SpoU) family protein
Potri.001G152100	1.01795	5.23077	5.24e-05	0.000736357	1	349	275	287	461	330	497	AT5G47180.1		Plant VAMP (vesicle-associated membrane protein) family protein
Potri.001G152200	1.07713	4.63521	0.000340615	0.003576	1	183	195	207	255	196	406	AT4G17560.1		Ribosomal protein L19 family protein
Potri.001G152800	1.13812	5.48253	5.88e-06	0.000116053	1	378	338	309	594	389	596	AT1G02130.1	ARA-5,ARA5,ATRAB1B,ATRABD2A,RA-5,RABD2A	RAS 5
Potri.001G153000	-0.993518	7.4712	2.82e-05	0.000435738	-1	2558	3022	3083	1096	1174	780	AT4G17520.1		Hyaluronan / mRNA binding family
Potri.001G153300	1.49406	4.39597	6.7e-06	0.000129319	1	135	142	127	222	169	398	AT4G16800.1		ATP-dependent caseinolytic (Clp) protease/crotonase family protein
Potri.001G153400	-0.996787	4.47092	0.00017888	0.00208831	-1	312	391	368	101	145	127	AT3G27740.1	CARA	carbamoyl phosphate synthetase A
Potri.001G154100	3.32799	3.554	4.07e-23	3.01e-20	1	32	27	19	160	178	209	AT4G17500.1	ATERF-1,ERF-1	ethylene responsive element binding factor 1
Potri.001G154200	2.3162	4.79469	2.89e-13	3.99e-11	1	128	113	100	292	322	560	AT5G47230.1	ATERF-5,ATERF5,ERF5	ethylene responsive element binding factor 5
Potri.001G154300	1.16898	2.99967	0.00562806	0.0368652	1	66	52	61	59	60	158	AT5G47240.1	atnudt8,NUDT8	nudix hydrolase homolog 8
Potri.001G154700	0.718922	6.82466	0.00375541	0.0265287	1	1166	1073	907	1188	945	1474	AT2G35680.1		Phosphotyrosine protein phosphatases superfamily protein
Potri.001G154901	-1.20293	2.17898	0.000909189	0.00809991	-1	57	83	78	20	28	18	AT5G47360.1		Tetratricopeptide repeat (TPR)-like superfamily protein
Potri.001G155800	-1.07614	3.62899	0.000521866	0.00511272	-1	188	241	173	69	85	46	AT5G47400.1
Potri.001G156100	-1.36922	6.98968	4.79e-08	1.88e-06	-1	2071	2396	2246	540	773	498	AT4G16720.1		Ribosomal protein L23/L15e family protein
Potri.001G157000	2.60695	10.0698	6.01e-22	3.35e-19	1	3999	2991	4170	16324	11488	19528	AT5G47450.1	ATTIP2;3,DELTA-TIP3,TIP2;3	tonoplast intrinsic protein 2;3
Potri.001G158200	-1.15755	3.57049	0.000113108	0.00142296	-1	177	209	202	47	75	61	AT2G35720.1	OWL1	DNAJ heat shock N-terminal domain-containing protein
Potri.001G159700	-1.20053	6.00147	8.12e-07	2.17e-05	-1	1080	1053	1134	341	402	251	AT2G35020.1	GlcNAc1pUT2	N-acetylglucosamine-1-phosphate uridylyltransferase 2
Potri.001G160800	-1.98109	3.01814	6.46e-09	3.32e-07	-1	157	146	153	19	37	24	AT1G30960.1		GTP-binding family protein
Potri.001G161200	1.18642	1.79696	0.00535442	0.035506	1	26	36	13	40	50	30	AT1G53708.1	RTFL9	ROTUNDIFOLIA like 9
Potri.001G161400	-1.13784	4.79175	0.000374048	0.00386652	-1	333	684	362	149	177	114	AT1G17260.1	AHA10	autoinhibited H(+)-ATPase isoform 10
Potri.001G161600	0.638405	7.42929	0.00357276	0.02549	1	1900	1490	1568	1919	1742	1731	AT1G53730.1	SRF6	STRUBBELIG-receptor family 6
Potri.001G162500	1.84604	5.27665	2.31e-10	1.76e-08	1	236	233	150	515	381	656	AT3G14310.1	ATPME3,PME3	pectin methylesterase 3
Potri.001G162600	1.82421	4.71619	1.13e-10	9.33e-09	1	132	169	123	331	274	442	AT3G14310.1	ATPME3,PME3	pectin methylesterase 3
Potri.001G163000	1.17293	3.85583	0.00525255	0.0349222	1	151	124	50	108	147	250	AT1G53860.1		Remorin family protein
Potri.001G163600	-1.79741	4.41936	0.000587928	0.00562019	-1	294	381	527	54	165	21	AT3G14240.1		Subtilase family protein
Potri.001G163900	1.24528	5.14949	3.23e-07	9.8e-06	1	286	232	255	509	339	437	AT3G14205.1		Phosphoinositide phosphatase family protein
Potri.001G164100	-1.5559	4.89302	1.65e-08	7.4e-07	-1	522	533	557	114	174	94	AT1G72440.1	EDA25,SWA2	CCAAT-binding factor
Potri.001G164800	1.63323	3.46032	0.000488733	0.00484447	1	99	39	59	90	83	246	AT1G54070.1		Dormancy/auxin associated family protein
Potri.001G165900	-0.957555	5.05436	4.64e-05	0.000664276	-1	533	524	542	182	215	177	AT3G14120.2
Potri.001G166200	3.72333	-1.23525	0.00203674	0.0160041	1	1	0	0	5	2	6	AT1G17380.1	JAZ5,TIFY11A	jasmonate-zim-domain protein 5
Potri.001G166500	-1.47329	3.79751	0.000697894	0.00649925	-1	254	240	241	47	114	23	AT1G72480.1		Lung seven transmembrane receptor family protein
Potri.001G166800	-0.723032	4.46558	0.00430014	0.0296264	-1	300	345	354	124	139	158	AT1G19110.1		inter-alpha-trypsin inhibitor heavy chain-related
Potri.001G167100	2.76267	9.82626	3.81e-16	8.75e-14	1	3170	2652	2756	12985	7247	20184	AT1G54100.2	ALDH7B4	aldehyde dehydrogenase 7B4
Potri.001G167800	-2.62369	1.5835	0.00176125	0.0141871	-1	15	43	112	5	14	0	AT5G07990.1	CYP75B1,D501,TT7	Cytochrome P450 superfamily protein
Potri.001G168200	1.07765	6.23628	2.43e-05	0.000383821	1	626	534	621	787	703	1119	AT1G54130.1	AT-RSH3,ATRSH3,RSH3	RELA/SPOT homolog 3
Potri.001G168400	1.4558	3.01527	1.15e-06	2.92e-05	1	46	51	60	111	90	101
Potri.001G168600	1.46917	3.02277	0.000513073	0.00504196	1	76	53	28	102	59	142	AT1G17430.1		alpha/beta-Hydrolases superfamily protein
Potri.001G169000	5.82071	0.251573	4.63e-10	3.26e-08	1	0	1	0	13	10	33	AT1G72610.1	ATGER1,GER1,GLP1	germin-like protein 1
Potri.001G169500	3.4045	-0.063263	1.46e-05	0.000249343	1	4	0	1	17	5	18	AT1G72570.1		Integrase-type DNA-binding superfamily protein
Potri.001G170500	1.98444	3.1145	1.33e-06	3.33e-05	1	51	25	52	102	74	175	AT1G54200.1
Potri.001G171600	2.91239	7.13462	1.71e-11	1.7e-09	1	512	325	377	1520	969	3791	AT1G80160.1		Lactoylglutathione lyase / glyoxalase I family protein
Potri.001G171800	-0.763454	4.00152	0.00458406	0.0312318	-1	207	273	248	94	91	114	AT1G15390.1	ATDEF1,PDF1A	peptide deformylase 1A
Potri.001G172500	-2.34668	2.00646	5.21e-09	2.75e-07	-1	62	94	71	10	12	9	AT3G49890.1
Potri.001G172600	-1.51212	4.03621	6.55e-08	2.47e-06	-1	259	310	306	57	75	81	AT3G15690.2		Single hybrid motif superfamily protein
Potri.001G172700	-1.59024	2.56579	7.92e-05	0.00105293	-1	75	111	124	25	35	12	AT3G15680.1		Ran BP2/NZF zinc finger-like superfamily protein
Potri.001G173100	-1.81776	2.40812	0.000220853	0.00249163	-1	84	115	87	9	37	10	AT1G15420.1
Potri.001G173300	-1.93878	-0.300492	0.00660064	0.0420331	-1	9	13	12	3	3	0	AT1G15420.1
Potri.001G173500	-2.25844	3.40157	8.47e-06	0.000157363	-1	192	220	209	20	62	8	AT1G15440.1	ATPWP2,PWP2	periodic tryptophan protein 2
Potri.001G173700	-1.92068	3.07679	0.000405144	0.00414301	-1	111	177	183	27	55	5	AT1G52700.1		alpha/beta-Hydrolases superfamily protein
Potri.001G174300	2.0514	7.29899	1.58e-09	9.65e-08	1	742	648	862	1619	1385	3431	AT1G52720.1
Potri.001G174400	1.48371	2.60728	6.4e-06	0.000124403	1	36	47	33	73	70	84	AT5G25460.1		Protein of unknown function, DUF642
Potri.001G174500	-0.642874	6.95371	0.0046216	0.0314377	-1	2008	1876	1660	852	925	705	AT1G15460.1	ATBOR4,BOR4	HCO3- transporter family
Potri.001G174600	-0.642193	6.42027	0.00488273	0.032913	-1	1274	1390	1159	592	632	490	AT1G52730.1		Transducin/WD40 repeat-like superfamily protein
Potri.001G175500	-2.29396	-0.250169	0.00128296	0.010847	-1	14	10	13	0	2	3	AT3G15550.1
Potri.001G175600	-0.859425	5.1027	0.00238946	0.0182806	-1	500	595	519	222	274	128	AT1G52780.1		Protein of unknown function (DUF2921)
Potri.001G176000	-3.76732	-0.139633	0.00107936	0.00936466	-1	6	4	35	0	1	1	AT1G52790.1		2-oxoglutarate (2OG) and Fe(II)-dependent oxygenase superfamily protein
Potri.001G176100	-1.53865	3.16343	0.000584224	0.00559349	-1	130	71	274	45	28	41	AT1G52800.1		2-oxoglutarate (2OG) and Fe(II)-dependent oxygenase superfamily protein
Potri.001G176200	2.57698	3.64666	2.77e-12	3.25e-10	1	52	37	43	171	113	264	AT1G52820.1		2-oxoglutarate (2OG) and Fe(II)-dependent oxygenase superfamily protein
Potri.001G176600	2.20406	0.0763441	0.00635647	0.0407539	1	9	3	0	7	8	24	AT1G15550.1	ATGA3OX1,GA3OX1,GA4	gibberellin 3-oxidase 1
Potri.001G177000	0.594789	6.99131	0.00660255	0.0420367	1	1306	1299	1116	1461	1253	1224	AT1G80360.1		Pyridoxal phosphate (PLP)-dependent transferases superfamily protein
Potri.001G177300	1.33556	2.27701	0.00348127	0.0249617	1	34	34	31	43	31	99	AT1G80380.2		P-loop containing nucleoside triphosphate hydrolases superfamily protein
Potri.001G177500	1.49316	1.69596	0.00204421	0.0160399	1	16	28	16	51	52	17	AT3G15540.1	IAA19,MSG2	indole-3-acetic acid inducible 19
Potri.001G178300	1.37076	2.6971	0.000182705	0.00212718	1	39	35	57	89	100	49	AT1G80440.1		Galactose oxidase/kelch repeat superfamily protein
Potri.001G179600	-1.07207	2.64845	0.00120225	0.0102739	-1	85	93	121	30	39	30	AT3G16000.1	MFP1	MAR binding filament-like protein 1
Potri.001G179700	-0.91084	5.24234	0.00156859	0.0128817	-1	532	722	546	272	269	134	AT5G11460.1		Protein of unknown function (DUF581)
Potri.001G181000	1.44691	2.08031	0.000345883	0.00361892	1	17	37	27	74	45	38	AT5G07610.1		F-box family protein
Potri.001G182000	2.90146	3.19151	2.6e-09	1.48e-07	1	24	28	27	100	64	245	AT1G79900.1	ATMBAC2,BAC2	Mitochondrial substrate carrier family protein
Potri.001G182700	-2.85948	1.17642	0.000734029	0.00677192	-1	11	16	100	5	5	2	AT2G25737.1		Sulfite exporter TauE/SafE family protein
Potri.001G182900	1.48824	4.55945	1.45e-07	4.87e-06	1	134	150	170	283	221	383	AT3G16100.1	ATRAB7D,ATRABG3C,RABG3c	RAB GTPase homolog G3C
Potri.001G184700	-1.26723	1.87045	0.000449681	0.00452623	-1	50	61	65	18	18	15	AT1G52220.1
Potri.001G185500	1.04465	7.20674	2.14e-06	4.97e-05	1	1179	1226	1137	2040	1543	1551	AT3G16170.1		AMP-dependent synthetase and ligase family protein
Potri.001G185600	-0.970562	4.82275	6.8e-05	0.000926088	-1	423	435	506	151	184	150	AT1G80560.1	ATIMD2,IMD2	isopropylmalate dehydrogenase 2
Potri.001G186500	-1.19489	1.16496	0.00353043	0.0252509	-1	33	37	32	11	9	11	AT3G23330.1		Tetratricopeptide repeat (TPR)-like superfamily protein
Potri.001G186700	2.44642	10.4117	1.97e-19	7.35e-17	1	6263	4265	5026	20154	14396	24448	AT3G16240.1	AQP1,ATTIP2;1,DELTA-TIP,DELTA-TIP1,TIP2;1	delta tonoplast integral protein
Potri.001G186900	-0.830898	4.25799	0.00391191	0.0274389	-1	267	324	296	106	157	85	AT3G16260.1	TRZ4	tRNAse Z4
Potri.001G187500	-1.07367	1.6304	0.00759908	0.0470696	-1	62	39	41	17	19	11	AT5G11590.1	TINY2	Integrase-type DNA-binding superfamily protein
Potri.001G188000	-1.12415	4.5967	0.000592795	0.00566042	-1	411	480	312	145	175	68	AT3G16300.1		Uncharacterised protein family (UPF0497)
Potri.001G189400	-2.10281	1.18372	7.71e-05	0.00103063	-1	49	26	44	4	12	3	AT1G79760.1	DTA4	downstream target of AGL15-4
Potri.001G189700	1.15424	8.56772	2.16e-07	6.87e-06	1	3163	2732	2756	5320	3831	4355	AT1G79750.1	ATNADP-ME4,NADP-ME4	NADP-malic enzyme 4
Potri.001G189800	0.883483	5.1736	0.00149979	0.0123973	1	336	262	333	388	279	527	AT3G16350.1		Homeodomain-like superfamily protein
Potri.001G190100	0.671438	6.80743	0.00196088	0.0155215	1	1091	1031	1051	1362	1093	1089	AT3G21360.1		2-oxoglutarate (2OG) and Fe(II)-dependent oxygenase superfamily protein
Potri.001G190300	0.941629	6.55524	0.000462682	0.00463329	1	960	731	676	1037	767	1358	AT3G16500.1	IAA26,PAP1	phytochrome-associated protein 1
Potri.001G190700	3.32199	5.69621	5.97e-08	2.28e-06	1	130	106	111	293	261	1803	AT5G56550.1	ATOXS3,OXS3	oxidative stress 3
Potri.001G191000	2.61911	5.39695	1.9e-21	9.48e-19	1	147	164	122	584	505	765	AT4G25150.1		HAD superfamily, subfamily IIIB acid phosphatase
Potri.001G191200	-0.959068	2.55228	0.00420934	0.0291223	-1	90	93	89	24	35	38	AT5G50340.1		ATP-dependent peptidases;nucleotide binding;serine-type endopeptidases;DNA helicases;ATP binding;damaged DNA binding;nucleoside-triphosphatases
Potri.001G191800	1.70085	0.176418	0.00256506	0.0193926	1	7	5	5	8	16	15	AT3G21330.1		basic helix-loop-helix (bHLH) DNA-binding superfamily protein
Potri.001G192700	0.684814	4.69443	0.0048714	0.0328611	1	230	248	248	290	224	302	AT5G25360.1
Potri.001G192800	3.48502	4.45469	4.69e-33	2.24e-29	1	35	42	55	365	300	371	AT1G52565.1
Potri.001G193400	1.10061	6.13143	0.000584952	0.00559797	1	578	507	553	597	559	1266	AT4G19160.2
Potri.001G193900	-0.895724	3.43821	0.00285167	0.0211244	-1	170	153	183	65	80	45	AT1G51745.1		Tudor/PWWP/MBT superfamily protein
Potri.001G194000	-1.12208	6.59179	1.71e-06	4.12e-05	-1	1514	1683	1644	523	609	423	AT2G19730.1		Ribosomal L28e protein family
Potri.001G194100	1.00403	3.1823	0.000461983	0.00462953	1	66	80	73	101	99	107
Potri.001G195300	-1.35206	3.25495	5.1e-06	0.000103206	-1	164	152	173	50	50	34	AT3G21300.1		RNA methyltransferase family protein
Potri.001G197200	-0.60841	4.9536	0.008116	0.0495568	-1	451	478	435	213	201	211	AT4G08520.1		SNARE-like superfamily protein
Potri.001G198600	-1.08548	4.74604	0.000187281	0.00217692	-1	411	454	461	156	195	87	AT3G13940.1		DNA binding;DNA-directed RNA polymerases
Potri.001G199200	0.860208	4.77019	0.00106684	0.00928296	1	279	183	249	340	230	332	AT5G20490.1	ATXIK,XI-17,XIK	Myosin family protein with Dil domain
Potri.001G199500	-1.08246	5.31737	1.62e-05	0.000274011	-1	633	709	633	195	270	185	AT1G51730.1		Ubiquitin-conjugating enzyme family protein
Potri.001G200100	1.12368	2.6731	0.0018464	0.0147678	1	54	47	44	56	60	103	AT3G13730.1	CYP90D1	cytochrome P450, family 90, subfamily D, polypeptide 1
Potri.001G201400	-1.7481	2.6511	3.24e-07	9.82e-06	-1	101	126	111	20	30	20	AT1G80480.1	PTAC17	plastid transcriptionally active 17
Potri.001G201700	-1.26353	3.59195	6.53e-06	0.000126578	-1	187	220	203	54	61	62	AT1G52530.1
Potri.001G202700	2.21599	1.62925	1.8e-07	5.85e-06	1	13	14	12	61	27	41
Potri.001G202800	2.75111	-0.324894	8.97e-05	0.00117039	1	0	4	2	9	12	9
Potri.001G203900	1.77598	1.74547	1.29e-06	3.24e-05	1	18	20	16	45	38	47
Potri.001G204900	0.823685	5.98373	0.000435901	0.0044053	1	598	500	580	722	570	780	AT1G15780.1
Potri.001G205300	-1.94318	2.39485	6.55e-07	1.8e-05	-1	72	119	97	13	24	15	AT5G09420.1	ATTOC64-V,MTOM64,TOC64-V	translocon at the outer membrane of chloroplasts 64-V
Potri.001G205400	1.25927	2.84926	0.000193115	0.00223505	1	61	50	43	70	76	110	AT4G33520.2	HMA6,PAA1	P-type ATP-ase 1
Potri.001G205800	1.4194	6.72376	4.84e-09	2.58e-07	1	691	571	854	1591	1109	1270	AT5G64170.2		dentin sialophosphoprotein-related
Potri.001G206800	2.18569	4.80451	3.5e-15	6.77e-13	1	116	108	146	305	440	422	AT5G64570.1	ATBXL4,XYL4	beta-D-xylosidase 4
Potri.001G206900	2.20278	2.34508	2.62e-06	5.89e-05	1	38	16	12	58	53	100	AT5G64530.1	ANAC104,XND1	xylem NAC domain 1
Potri.001G207000	-0.778487	5.64106	0.00474348	0.0321294	-1	759	804	741	219	302	407	AT3G26410.1		methyltransferases;nucleic acid binding
Potri.001G207900	-0.908388	4.83966	0.000281698	0.00304836	-1	453	453	454	145	205	154	AT4G14110.1	COP9,CSN8,EMB143,FUS7	COP9 signalosome, subunit CSN8
Potri.001G208000	-2.35312	0.151657	0.000142723	0.0017326	-1	15	15	23	2	4	1	AT2G01080.1		Late embryogenesis abundant (LEA) hydroxyproline-rich glycoprotein family
Potri.001G208800	1.19476	4.0164	6.1e-06	0.000119287	1	140	105	115	197	167	211	AT1G68140.1		Protein of unknown function (DUF1644)
Potri.001G209300	-1.26069	4.00158	0.00272271	0.0202986	-1	436	259	122	51	103	81	AT2G02850.1	ARPN	plantacyanin
Potri.001G209400	-0.735958	4.04139	0.00573279	0.0374086	-1	220	263	261	101	124	87	AT2G01070.1		Lung seven transmembrane receptor family protein
Potri.001G209500	0.978761	5.19233	0.000111765	0.00140812	1	333	317	252	495	448	307	AT1G33270.1		Acyl transferase/acyl hydrolase/lysophospholipase superfamily protein
Potri.001G210200	1.46755	4.4232	8.05e-08	2.96e-06	1	133	153	131	360	198	256	AT1G71240.2		Plant protein of unknown function (DUF639)
Potri.001G211600	0.789547	5.07689	0.00219682	0.0170533	1	365	281	261	386	281	427	AT1G71190.1	SAG18	senescence associated gene 18
Potri.001G211700	0.928432	6.72035	0.000139884	0.0017044	1	957	877	834	1149	938	1448	AT1G60995.1
Potri.001G212000	0.974369	5.21979	0.000500685	0.00493674	1	303	322	296	387	298	573	AT1G22020.1	SHM6	serine hydroxymethyltransferase 6
Potri.001G213300	4.53668	0.266243	2.07e-09	1.21e-07	1	0	1	2	13	14	28	AT5G22860.1		Serine carboxypeptidase S28 family protein
Potri.001G213500	5.43473	-1.28852	0.000364074	0.00377796	1	0	0	0	4	2	7	AT5G22860.1		Serine carboxypeptidase S28 family protein
Potri.001G213700	2.18017	4.21364	6.09e-16	1.33e-13	1	86	83	77	297	207	278	AT2G27880.1	AGO5	Argonaute family protein
Potri.001G213900	-1.01786	4.88092	3.19e-05	0.000483086	-1	438	500	497	144	174	175	AT5G22010.1	AtRFC1,RFC1	replication factor C1
Potri.001G216100	0.830375	4.73961	0.000546322	0.00529913	1	229	222	253	332	309	237	AT2G35930.1	PUB23	plant U-box 23
Potri.001G216400	-1.88499	2.61449	6.01e-06	0.00011819	-1	108	115	113	14	37	12	AT5G22100.1		RNA cyclase family protein
Potri.001G216500	0.754322	4.9224	0.00154489	0.0127186	1	278	285	263	322	284	366	AT5G22120.1
Potri.001G217200	4.50311	1.45029	7.47e-18	2.24e-15	1	2	1	5	53	48	33	AT1G08440.1		Aluminium activated malate transporter family protein
Potri.001G217600	-1.64069	0.461864	0.00189124	0.0150646	-1	15	25	23	7	3	4	AT1G05750.1	CLB19,PDE247	Tetratricopeptide repeat (TPR)-like superfamily protein
Potri.001G218300	-0.959809	2.47279	0.00318541	0.0232123	-1	88	83	86	28	37	27	AT2G27260.1		Late embryogenesis abundant (LEA) hydroxyproline-rich glycoprotein family
Potri.001G218700	-0.668123	8.71182	0.00251806	0.0190877	-1	6567	6369	5970	2542	2841	2897	AT3G52580.1		Ribosomal protein S11 family protein
Potri.001G219100	5.23747	4.79913	7.64e-11	6.51e-09	1	28	4	21	205	113	1045	AT5G04760.1		Duplicated homeodomain-like superfamily protein
Potri.001G219200	1.31864	6.39767	6.08e-06	0.000119055	1	649	614	509	976	667	1430	AT5G22360.1	ATVAMP714,VAMP714	vesicle-associated membrane protein 714
Potri.001G219500	0.733648	7.1495	0.000995937	0.00876547	1	1463	1315	1139	1627	1390	1537	AT5G21090.1		Leucine-rich repeat (LRR) family protein
Potri.001G220100	-0.965421	5.22232	8.76e-05	0.00114723	-1	607	614	580	220	259	166	AT5G21160.3		LA RNA-binding protein
Potri.001G220300	0.879202	3.69845	0.006601	0.0420331	1	98	108	127	132	96	198	AT3G59040.1		Tetratricopeptide repeat (TPR)-like superfamily protein
Potri.001G220800	3.26008	7.84007	2.23e-11	2.16e-09	1	625	444	526	2081	1461	6909	AT5G21170.1	AKINBETA1	5\'-AMP-activated protein kinase beta-2 subunit protein
Potri.001G222400	-1.42246	2.69558	1.27e-05	0.000223264	-1	96	117	118	26	34	26	AT4G15010.3		Mitochondrial substrate carrier family protein
Potri.001G222700	-0.674525	4.93489	0.00433816	0.0298309	-1	409	478	483	193	214	192	AT2G26990.1	ATCSN2,COP12,CSN2,FUS12	proteasome family protein
Potri.001G222800	4.37412	-0.838779	0.000232696	0.00259188	1	1	0	0	14	5	2	AT2G44480.1	BGLU17	beta glucosidase 17
Potri.001G222900	3.66913	5.15958	1.3e-20	5.65e-18	1	61	82	48	591	283	826	AT2G44480.1	BGLU17	beta glucosidase 17
Potri.001G223400	4.1329	1.40997	4.56e-10	3.22e-08	1	7	2	1	65	17	47	AT2G44480.1	BGLU17	beta glucosidase 17
Potri.001G223500	6.69177	-0.44396	1.38e-07	4.67e-06	1	0	0	0	17	11	4	AT3G60120.1	BGLU27	beta glucosidase 27
Potri.001G224100	-0.701807	7.76147	0.00180559	0.0144947	-1	2963	3588	3305	1351	1549	1329	AT2G27020.1	PAG1	20S proteasome alpha subunit G1
Potri.001G224400	0.900253	3.39042	0.000944216	0.00836512	1	94	81	91	120	115	112	AT1G21840.1	UREF	urease accessory protein F
Potri.001G224700	-0.818936	6.62724	0.000455598	0.00457408	-1	1382	1741	1496	572	684	571	AT5G12110.1		Glutathione S-transferase, C-terminal-like;Translation elongation factor EF1B/ribosomal protein S6
Potri.001G225400	1.57295	2.65659	4.69e-06	9.58e-05	1	42	38	35	79	59	101	AT3G12480.1	NF-YC11	nuclear factor Y, subunit C11
Potri.001G225600	-2.68127	0.93014	1.15e-06	2.92e-05	-1	38	42	23	4	6	1	AT3G59550.1	ATRAD21.2,ATSYN3,SYN3	Rad21/Rec8-like family protein
Potri.001G225700	-2.97289	2.48975	5.05e-06	0.000102209	-1	81	120	142	4	25	1	AT2G01290.1	RPI2	ribose-5-phosphate isomerase 2
Potri.001G225800	3.01105	5.18316	8.99e-25	8.58e-22	1	124	88	83	642	391	633	AT3G12490.2	ATCYS6,ATCYSB,CYSB	cystatin B
Potri.001G226600	-3.37466	-0.992977	0.00411441	0.0286069	-1	8	6	5	0	0	1	AT5G27350.1	SFP1	Major facilitator superfamily protein
Potri.001G226900	-1.09636	5.15297	0.000353639	0.00368971	-1	668	519	583	282	203	101	AT5G40850.1	UPM1	urophorphyrin methylase 1
Potri.001G227000	0.665392	5.73778	0.0066716	0.0423633	1	615	507	392	569	605	503	AT2G44500.1		O-fucosyltransferase family protein
Potri.001G227200	2.75027	4.4288	5e-09	2.66e-07	1	30	39	136	319	407	238	AT2G44480.1	BGLU17	beta glucosidase 17
Potri.001G227400	2.22685	0.45362	0.000790582	0.00719244	1	5	10	1	9	27	17	AT2G44480.1	BGLU17	beta glucosidase 17
Potri.001G228000	-2.00327	3.31929	1.17e-05	0.000207558	-1	160	210	197	33	57	9	AT1G04945.2		HIT-type Zinc finger family protein
Potri.001G229300	0.915794	3.7778	0.00690077	0.0435289	1	136	95	116	126	104	223	AT2G44430.1		DNA-binding bromodomain-containing protein
Potri.001G230900	2.01219	-0.136654	0.00443697	0.0303694	1	6	4	1	13	4	15	AT2G31945.1
Potri.001G231800	-0.942434	2.97117	0.00602315	0.0389835	-1	94	130	142	32	47	53	AT5G23880.1	ATCPSF100,CPSF100,EMB1265,ESP5	cleavage and polyadenylation specificity factor 100
Potri.001G232700	-3.19694	-0.15592	5.57e-05	0.000776537	-1	12	22	9	0	1	2	AT2G18370.1		Bifunctional inhibitor/lipid-transfer protein/seed storage 2S albumin superfamily protein
Potri.001G232900	-2.30437	5.92374	5.07e-13	6.8e-11	-1	1571	849	1280	163	243	115	AT2G18370.1		Bifunctional inhibitor/lipid-transfer protein/seed storage 2S albumin superfamily protein
Potri.001G233000	0.911047	5.96737	0.000146595	0.00176514	1	553	453	590	728	569	796	AT3G13510.1		Protein of Unknown Function (DUF239)
Potri.001G233300	-0.919073	3.37394	0.0031253	0.0228596	-1	150	186	149	46	59	73	AT3G45770.1		Polyketide synthase, enoylreductase family protein
Potri.001G234600	1.03635	2.63794	0.00752519	0.0466725	1	52	58	37	64	44	102	AT2G39380.1	ATEXO70H2,EXO70H2	exocyst subunit exo70 family protein H2
Potri.001G234700	2.413	2.66423	5.24e-09	2.76e-07	1	24	25	24	90	51	131	AT5G02600.2		Heavy metal transport/detoxification superfamily protein
Potri.001G234900	1.13037	2.39955	0.00429485	0.0296089	1	37	39	43	51	39	91	AT5G59750.1		DHBP synthase RibB-like alpha/beta domain;GTP cyclohydrolase II
Potri.001G235300	1.15836	3.44052	0.000204913	0.00234819	1	88	63	94	139	154	90	AT4G01470.1	ATTIP1.3,GAMMA-TIP3,TIP1;3	tonoplast intrinsic protein 1;3
Potri.001G235500	1.06922	6.26791	0.00057012	0.00548045	1	670	634	522	775	559	1322	AT3G46130.1	ATMYB48,ATMYB48-1,ATMYB48-2,ATMYB48-3,MYB48	myb domain protein 48
Potri.001G236000	0.743054	4.8817	0.0022245	0.017219	1	245	263	299	323	265	355	AT5G59830.2
Potri.001G237000	1.19656	5.37772	5.47e-05	0.000764373	1	314	290	323	410	348	713	AT5G59960.1
Potri.001G237100	0.812011	3.80633	0.00326509	0.0236805	1	130	119	121	139	130	183	AT2G39570.1		ACT domain-containing protein
Potri.001G237200	-0.688995	5.32501	0.00687832	0.0434247	-1	579	597	631	267	329	188	AT3G46440.1	UXS5	UDP-XYL synthase 5
Potri.001G237600	1.8903	4.47916	4.04e-05	0.00058994	1	182	127	39	182	297	409	AT2G28790.1		Pathogenesis-related thaumatin superfamily protein
Potri.001G237700	-2.74617	0.589964	1.57e-05	0.000265941	-1	18	18	43	4	3	1	AT5G59305.1
Potri.001G237800	1.1864	2.66689	0.000397345	0.00406914	1	41	47	52	79	54	90	AT2G28800.1	ALB3	63 kDa inner membrane family protein
Potri.001G238900	-2.59947	1.15458	5.96e-06	0.000117365	-1	22	42	58	9	2	3	AT5G02440.1
Potri.001G240000	-0.809227	5.29029	0.001286	0.010858	-1	612	572	636	281	279	169	AT5G24318.1		O-Glycosyl hydrolases family 17 protein
Potri.001G241600	-0.905712	4.83559	0.002167	0.0168549	-1	430	416	510	127	243	132	AT1G07540.1	TRFL2	TRF-like 2
Potri.001G241700	-1.3438	2.43583	0.000364849	0.00378509	-1	84	62	125	21	28	25	AT1G07530.1	ATGRAS2,GRAS2,SCL14	SCARECROW-like 14
Potri.001G242400	-1.87778	2.95099	0.000100619	0.00128925	-1	126	154	148	21	52	8	AT5G59500.1		protein C-terminal S-isoprenylcysteine carboxyl O-methyltransferases
Potri.001G242600	2.90557	0.883057	1.94e-08	8.48e-07	1	5	2	8	23	22	35	AT2G29090.1	CYP707A2	cytochrome P450, family 707, subfamily A, polypeptide 2
Potri.001G243400	-0.950235	6.2901	0.000199389	0.00229407	-1	1198	1326	1251	471	579	318	AT2G29190.1	APUM2,PUM2	pumilio 2
Potri.001G244100	-0.769904	5.08531	0.00212191	0.0165504	-1	529	432	602	198	252	188	AT5G59250.1		Major facilitator superfamily protein
Potri.001G244900	-1.12161	2.48268	0.000481719	0.00478599	-1	90	89	89	30	33	23	AT2G29260.1		NAD(P)-binding Rossmann-fold superfamily protein
Potri.001G246500	-1.05794	4.08225	0.00103615	0.00905444	-1	240	315	271	83	136	58	AT2G29530.2	TIM10	Tim10/DDP family zinc finger protein
Potri.001G246800	-1.59134	3.29437	8.94e-06	0.000164742	-1	161	186	177	33	63	25	AT5G52370.1
Potri.001G247700	-1.42596	3.84277	1.17e-07	4.05e-06	-1	262	261	229	61	69	65	AT2G29570.1	ATPCNA2,PCNA2	proliferating cell nuclear antigen 2
Potri.001G247800	-0.968751	2.41419	0.00563811	0.0369141	-1	83	71	93	29	39	20	AT5G58970.1	ATUCP2,UCP2	uncoupling protein 2
Potri.001G248100	0.884334	5.56092	0.000573309	0.00550248	1	488	324	407	619	389	567	AT1G07350.1		RNA-binding (RRM/RBD/RNP motifs) family protein
Potri.001G248400	-1.68794	2.34485	2.27e-06	5.22e-05	-1	82	102	84	19	25	14	AT5G58930.1		Protein of unknown function (DUF740)
Potri.001G249700	-1.75761	5.46124	9.62e-09	4.7e-07	-1	871	1015	590	185	221	108	AT5G58860.1	CYP86,CYP86A1	cytochrome P450, family 86, subfamily A, polypeptide 1
Potri.001G249900	1.25969	6.47234	0.00067029	0.00628031	1	734	560	630	771	578	1821	AT2G29660.1		zinc finger (C2H2 type) family protein
Potri.001G250100	1.68932	0.653299	0.000261414	0.00285693	1	6	9	10	19	16	22	AT2G29670.1		Tetratricopeptide repeat (TPR)-like superfamily protein
Potri.001G250200	-3.03858	0.488448	3.75e-06	7.9e-05	-1	26	31	17	0	5	1	AT1G07270.1		Cell division control, Cdc6
Potri.001G250500	1.10672	7.108	1.14e-05	0.000203144	1	1224	810	1187	1777	1250	1814	AT1G07230.1	NPC1	non-specific phospholipase C1
Potri.001G250700	-1.61358	3.30823	4.41e-05	0.000636935	-1	152	194	185	35	67	19	AT3G18600.1		P-loop containing nucleoside triphosphate hydrolases superfamily protein
Potri.001G250800	2.11714	5.06482	9.51e-07	2.49e-05	1	196	152	113	300	236	838	AT3G47160.1		RING/U-box superfamily protein
Potri.001G252000	-1.33441	3.15046	1.74e-05	0.000292041	-1	142	156	154	54	44	28	AT1G07220.1		Arabidopsis thaliana protein of unknown function (DUF821)
Potri.001G253200	-1.06718	3.12048	0.000588065	0.00562025	-1	136	142	141	38	59	42	AT3G60500.3	CER7,G3	3\'-5\'-exoribonuclease family protein
Potri.001G253300	2.08835	6.78119	1.35e-05	0.000235012	1	585	417	540	1048	506	2945	AT2G13360.2	AGT,AGT1,SGAT	alanine:glyoxylate aminotransferase
Potri.001G253800	1.76048	6.95049	3.13e-07	9.53e-06	1	812	577	686	1212	1024	2606	AT1G77210.2	AtSTP14,STP14	sugar transporter 14
Potri.001G255100	3.82191	3.26477	2.47e-10	1.86e-08	1	7	33	6	174	223	68	AT4G16260.1		Glycosyl hydrolase superfamily protein
Potri.001G256100	0.64087	5.24552	0.00783068	0.0482259	1	325	384	376	418	323	442	AT3G21070.2	ATNADK-1,NADK1	NAD kinase 1
Potri.001G258100	2.53172	1.15577	9.31e-08	3.34e-06	1	8	5	10	43	20	32	AT5G19855.1		Chaperonin-like RbcX protein
Potri.001G258500	-2.23178	-0.10049	0.000692808	0.00646029	-1	12	17	13	1	2	3	AT4G13650.1		Pentatricopeptide repeat (PPR) superfamily protein
Potri.001G258600	-1.2463	4.69717	0.000863451	0.00774869	-1	422	479	424	161	186	47	AT5G12860.1	DiT1	dicarboxylate transporter 1
Potri.001G258900	-1.18864	5.97883	3.5e-07	1.04e-05	-1	1002	1128	1075	311	375	295	AT1G50920.1		Nucleolar GTP-binding protein
Potri.001G259000	-2.00488	2.70286	3.39e-08	1.38e-06	-1	114	128	122	17	31	15	AT1G51310.1		transferases;tRNA (5-methylaminomethyl-2-thiouridylate)-methyltransferases
Potri.001G260700	1.36449	3.06959	1.93e-05	0.000318528	1	72	44	55	134	92	84	AT3G51970.1	ASAT1,ATASAT1,ATSAT1	acyl-CoA sterol acyl transferase 1
Potri.001G262000	-1.54439	2.95862	9.01e-06	0.000165603	-1	126	136	147	34	45	19	AT3G52040.1
Potri.001G262100	-1.08347	8.56405	2.84e-06	6.29e-05	-1	5784	6662	6428	1976	2443	1797	AT5G59240.1		Ribosomal protein S8e family protein
Potri.001G262200	-1.58661	1.15253	0.000305075	0.00325945	-1	30	43	35	9	10	6	AT5G12470.1		Protein of unknown function (DUF3411)
Potri.001G262400	0.967708	4.88882	0.000124999	0.00154985	1	250	208	277	330	278	393	AT3G63490.1		Ribosomal protein L1p/L10e family
Potri.001G263400	2.16013	5.18032	9.25e-12	9.67e-10	1	178	164	145	484	311	719	AT5G13700.1	APAO,ATPAO1,PAO1	polyamine oxidase 1
Potri.001G263700	2.50058	2.27958	1.42e-07	4.79e-06	1	25	19	9	44	60	104	AT5G13710.1	CPH,SMT1	sterol methyltransferase 1
Potri.001G263800	1.02746	4.73222	1.3e-05	0.000227187	1	227	197	217	344	267	304	AT5G09680.2	RLF	reduced lateral root formation
Potri.001G264500	1.12582	5.45493	0.000280828	0.00304124	1	346	347	318	415	345	767	AT3G27310.1	PUX1	plant UBX domain-containing protein 1
Potri.001G266400	-0.898642	5.70312	0.00165909	0.0134754	-1	873	739	870	329	419	184	AT5G05170.1	ATCESA3,ATH-B,CESA3,CEV1,IXR1	Cellulose synthase family protein
Potri.001G269400	1.11804	6.06326	0.000171941	0.00201938	1	552	498	499	701	501	1130	AT3G12630.1		A20/AN1-like zinc finger family protein
Potri.001G269600	-1.03954	7.2899	0.000101929	0.00130409	-1	2342	2844	2530	931	1136	566	AT2G19740.1		Ribosomal protein L31e family protein
Potri.001G271200	-0.772565	4.76555	0.00259663	0.0195899	-1	411	376	463	171	210	130	AT3G52140.1		tetratricopeptide repeat (TPR)-containing protein
Potri.001G271300	-1.78532	1.88512	0.000422226	0.00429934	-1	57	58	79	10	25	4	AT5G48030.1	GFA2	gametophytic factor 2
Potri.001G271500	-0.829786	7.44143	0.000698878	0.0065056	-1	2613	2814	2734	1025	1359	822	AT1G74050.1		Ribosomal protein L6 family protein
Potri.001G271700	2.1781	5.07097	6.92e-12	7.58e-10	1	152	142	153	354	352	692	AT3G45640.1	ATMAPK3,ATMPK3,MPK3	mitogen-activated protein kinase 3
Potri.001G272100	0.781563	5.48614	0.000818038	0.00739679	1	418	430	360	524	413	516	AT2G43760.3		molybdopterin biosynthesis MoaE family protein
Potri.001G272400	-2.32916	1.4215	8.56e-06	0.000158731	-1	45	54	47	4	14	2	AT5G12260.1
Potri.001G273400	0.762904	6.69542	0.00245874	0.0187239	1	1078	969	775	1091	885	1359	AT5G12200.1	PYD2	pyrimidine 2
Potri.001G274300	-1.16211	4.48205	4.47e-05	0.000644775	-1	312	419	388	106	155	88	AT1G14980.1	CPN10	chaperonin 10
Potri.001G275300	1.25925	5.1022	2.97e-07	9.09e-06	1	249	211	283	431	349	461	AT4G29070.2		Phospholipase A2 family protein
Potri.001G276400	0.982092	3.19864	0.00117817	0.0100982	1	89	76	59	111	115	84	AT5G12340.1
Potri.001G278000	-0.728071	4.70576	0.00223961	0.0173099	-1	362	398	424	164	181	154	AT1G65700.1		Small nuclear ribonucleoprotein family protein
Potri.001G278600	3.6076	0.479237	2.37e-05	0.000375386	1	5	1	1	15	5	42	AT1G07150.1	MAPKKK13	mitogen-activated protein kinase kinase kinase 13
Potri.001G278900	-1.04207	6.91935	1.22e-05	0.000215062	-1	1929	2052	1992	733	794	506	AT2G30060.1		Pleckstrin homology (PH) domain superfamily protein
Potri.001G279400	-2.2216	1.93883	6.64e-06	0.000128309	-1	55	88	70	14	16	2	AT2G30090.1		Acyl-CoA N-acyltransferases (NAT) superfamily protein
Potri.001G279500	-0.993251	3.35386	0.00058586	0.00560417	-1	163	158	166	48	62	60	AT3G51780.1	ATBAG4,BAG4	BCL-2-associated athanogene 4
Potri.001G280100	-1.16035	4.21419	7.73e-05	0.00103247	-1	305	355	267	119	113	60	AT3G51770.2	ATEOL1,ETO1	tetratricopeptide repeat (TPR)-containing protein
Potri.001G280500	0.817138	5.51373	0.000363787	0.0037759	1	429	364	421	571	428	499	AT2G30105.1
Potri.001G280600	-0.941859	6.88829	0.000336929	0.00354076	-1	1832	1941	1939	707	911	463	AT2G30110.1	ATUBA1,MOS5,UBA1	ubiquitin-activating enzyme 1
Potri.001G281200	-1.4872	2.39687	0.000374953	0.00387307	-1	101	81	88	20	37	10	AT3G10110.1	MEE67	Mitochondrial import inner membrane translocase subunit Tim17/Tim22/Tim23 family protein
Potri.001G281800	1.53217	5.52944	3.53e-10	2.55e-08	1	272	332	266	657	637	473	AT2G30150.1		UDP-Glycosyltransferase superfamily protein
Potri.001G282100	0.986557	5.9624	1.64e-05	0.00027653	1	475	576	482	705	686	731	AT2G30140.2		UDP-Glycosyltransferase superfamily protein
Potri.001G285500	-2.0639	6.21114	4.73e-06	9.65e-05	-1	1221	1647	1499	222	437	72	AT5G09590.1	HSC70-5,MTHSC70-2	mitochondrial HSO70 2
Potri.001G285600	-1.19629	3.86934	0.000469943	0.0046896	-1	220	282	230	55	115	52	AT5G64420.1		DNA polymerase V family
Potri.001G286900	-0.962097	4.60193	9.72e-05	0.00125161	-1	377	344	446	131	143	143	AT5G09650.1	AtPPa6,PPa6	pyrophosphorylase 6
Potri.001G288600	2.56568	7.06289	1.06e-07	3.71e-06	1	382	864	164	1790	1302	2747	AT2G14610.1	ATPR1,PR 1,PR1	pathogenesis-related gene 1
Potri.001G291700	-1.57351	0.330485	0.00256783	0.0194101	-1	15	21	20	6	3	4	AT5G36180.1	scpl1	serine carboxypeptidase-like 1
Potri.001G293300	-1.1999	6.0886	0.00173591	0.0140093	-1	1257	1067	1149	672	264	150	AT2G17150.1		Plant regulator RWP-RK family protein
Potri.001G294800	3.75391	3.92456	2.46e-22	1.47e-19	1	32	20	25	222	155	347	AT3G19615.1
Potri.001G295500	1.85027	6.8062	1.21e-09	7.65e-08	1	677	521	590	1243	1028	2187	AT1G27730.1	STZ,ZAT10	salt tolerance zinc finger
Potri.001G295800	-1.26598	2.33565	0.00100679	0.00883922	-1	87	76	85	25	35	12	AT1G49890.1		Family of unknown function (DUF566)
Potri.001G297400	-0.826025	3.3631	0.00411862	0.0286268	-1	146	171	154	55	64	66	AT2G14880.1		SWIB/MDM2 domain superfamily protein
Potri.001G298300	1.902	7.03823	1.27e-15	2.6e-13	1	752	616	673	1807	1487	2023	AT2G14960.1	GH3.1	Auxin-responsive GH3 family protein
Potri.001G298900	-1.10595	1.41133	0.00507794	0.0339661	-1	41	39	41	11	12	16	AT4G34260.1	FUC95A	1,2-alpha-L-fucosidases
Potri.001G299000	1.42275	2.49434	0.00283878	0.0210362	1	56	23	32	71	31	105	AT4G34260.1	FUC95A	1,2-alpha-L-fucosidases
Potri.001G299200	-1.65996	1.48553	7.03e-05	0.000951785	-1	48	50	43	10	15	6	AT3G19508.1
Potri.001G299400	2.2348	2.90744	1.96e-10	1.52e-08	1	36	28	32	108	74	134	AT2G15220.1		Plant basic secretory protein (BSP) family protein
Potri.001G299500	1.68337	5.91917	3.28e-10	2.41e-08	1	379	284	394	827	572	967	AT2G15220.1		Plant basic secretory protein (BSP) family protein
Potri.001G300900	-1.57734	7.41587	0.00176294	0.014198	-1	3087	3277	3016	850	1231	135	AT4G34200.1	EDA9	D-3-phosphoglycerate dehydrogenase
Potri.001G301100	-1.26257	3.25156	0.000313394	0.00333505	-1	157	117	206	31	51	56	AT4G34190.1	2025-09-01	stress enhanced protein 1
Potri.001G301900	0.695308	6.83831	0.00234212	0.01796	1	1250	1003	958	1359	1038	1241	AT4G34150.1		Calcium-dependent lipid-binding (CaLB domain) family protein
Potri.001G302300	-2.28219	0.511026	3.14e-05	0.000477386	-1	19	25	27	5	2	3	AT4G34131.1	UGT73B3	UDP-glucosyl transferase 73B3
Potri.001G303900	0.982543	3.4688	0.00141417	0.0117893	1	97	76	98	135	87	152	AT4G36910.1	CDCP2,LEJ2	Cystathionine beta-synthase (CBS) family protein
Potri.001G304000	-0.734985	7.9347	0.0012903	0.0108834	-1	3527	3766	3928	1673	1802	1246	AT1G49760.1	PAB8,PABP8	poly(A) binding protein 8
Potri.001G304200	-1.2897	3.50391	0.000197811	0.00227836	-1	170	205	201	34	80	49	AT3G19370.3		Plant protein of unknown function (DUF869)
Potri.001G304700	-1.637	6.19172	9.32e-07	2.44e-05	-1	1199	1439	1406	284	469	156	AT5G18380.1		Ribosomal protein S5 domain 2-like superfamily protein
Potri.001G305800	1.35263	4.03678	1.39e-05	0.000240098	1	124	107	107	186	137	277	AT1G34320.1		Protein of unknown function (DUF668)
Potri.001G306200	-1.98017	4.63455	9.88e-09	4.79e-07	-1	539	520	377	114	105	38	AT2G03200.1		Eukaryotic aspartyl protease family protein
Potri.001G307500	2.59133	-0.250297	0.00178845	0.0143819	1	3	2	2	24	5	3	AT5G05320.1		FAD/NAD(P)-binding oxidoreductase family protein
Potri.001G307700	-3.17867	2.10436	7.02e-12	7.67e-10	-1	84	87	91	7	12	1	AT5G09840.1		Putative endonuclease or glycosyl hydrolase
Potri.001G308600	0.719733	5.15761	0.00224401	0.0173377	1	303	356	328	460	332	351	AT1G07650.1		Leucine-rich repeat transmembrane protein kinase
Potri.001G309100	1.592	4.81174	1.63e-06	3.96e-05	1	194	143	177	281	241	548	AT1G76890.2	AT-GT2,GT2	Duplicated homeodomain-like superfamily protein
Potri.001G309300	2.26683	3.26254	9.06e-08	3.27e-06	1	36	30	55	116	76	212	AT5G09820.2		Plastid-lipid associated protein PAP / fibrillin family protein
Potri.001G309600	2.10332	2.68331	0.00466625	0.0316855	1	35	16	38	25	21	213	AT1G49230.1		RING/U-box superfamily protein
Potri.001G309700	2.08578	2.16728	2.81e-05	0.000434179	1	29	20	13	51	31	101	AT1G49230.1		RING/U-box superfamily protein
Potri.001G310500	0.957732	5.83954	4.44e-05	0.000640185	1	519	451	459	816	606	531	AT5G64300.1	ATGCH,ATRIBA1,GCH,RFD1	GTP cyclohydrolase II
Potri.001G310700	1.76196	0.352824	0.00196681	0.0155541	1	7	1	11	21	14	11	AT2G02220.1	ATPSKR1,PSKR1	phytosulfokin receptor 1
Potri.001G311700	2.06871	8.3884	6.63e-11	5.7e-09	1	1945	1707	1089	3727	3529	6508	AT5G64260.1	EXL2	EXORDIUM like 2
Potri.001G311900	-1.23042	1.61681	0.00240301	0.0183679	-1	60	38	47	15	19	9	AT1G22360.1	AtUGT85A2,UGT85A2	UDP-glucosyl transferase 85A2
Potri.001G312600	-0.834632	6.09645	0.000524234	0.00512778	-1	1197	1033	982	423	502	333	AT1G22360.1	AtUGT85A2,UGT85A2	UDP-glucosyl transferase 85A2
Potri.001G313000	0.883624	3.45698	0.00406194	0.0282893	1	72	115	93	110	144	107	AT1G22360.1	AtUGT85A2,UGT85A2	UDP-glucosyl transferase 85A2
Potri.001G314000	1.13511	5.67118	8.63e-05	0.00113277	1	379	421	369	508	428	845	AT5G48820.1	ICK6,KRP3	inhibitor/interactor with cyclin-dependent kinase
Potri.001G314500	-0.793722	8.38457	0.000659677	0.00620186	-1	4896	5506	5155	1765	2356	2116	AT5G48760.2		Ribosomal protein L13 family protein
Potri.001G314700	-2.36584	1.73534	5.88e-08	2.25e-06	-1	52	63	71	8	13	4	AT1G04900.1		Protein of unknown function (DUF185)
Potri.001G314800	0.911994	5.69262	0.00566207	0.0370484	1	430	421	466	483	333	899	AT4G13640.1	UNE16	Homeodomain-like superfamily protein
Potri.001G314900	1.38531	3.24312	0.000390591	0.00401625	1	66	64	61	86	73	186	AT3G24110.1		Calcium-binding EF-hand family protein
Potri.001G315001	-1.08506	2.56776	0.00437741	0.0300359	-1	115	91	77	18	38	36	AT2G32800.1	AP4.3A	protein kinase family protein
Potri.001G315300	1.04829	4.91373	4.02e-05	0.000587808	1	276	197	248	292	362	380	AT4G13620.1		Integrase-type DNA-binding superfamily protein
Potri.001G316300	4.62807	3.40214	2.3e-13	3.25e-11	1	11	10	9	110	57	349	AT3G01320.1	SNL1	SIN3-like 1
Potri.001G317001	1.73253	3.40453	7.98e-06	0.000149974	1	64	57	58	144	67	204	AT4G04980.1
Potri.001G317700	-2.30164	3.22101	2.94e-06	6.46e-05	-1	144	201	203	16	52	9	AT2G31740.1		S-adenosyl-L-methionine-dependent methyltransferases superfamily protein
Potri.001G318500	1.77624	3.00375	7.2e-08	2.69e-06	1	47	43	42	133	115	71	AT2G32830.1	PHT1;5,PHT5	phosphate transporter 1;5
Potri.001G318800	-1.8527	3.93857	8.6e-06	0.000159274	-1	236	289	338	30	101	34	AT4G30990.1		ARM repeat superfamily protein
Potri.001G319800	-2.16724	3.52594	7.53e-12	8.11e-10	-1	173	238	260	31	40	33	AT4G13850.1	ATGRP2,GR-RBP2,GRP2	glycine-rich RNA-binding protein 2
Potri.001G320500	-1.31565	9.9559	0.000491751	0.0048654	-1	17165	17796	17094	4574	8093	1958	AT4G13940.1	ATSAHH1,EMB1395,HOG1,MEE58,SAHH1	S-adenosyl-L-homocysteine hydrolase
Potri.001G320900	0.706533	4.26629	0.00357988	0.0255324	1	182	172	180	231	204	176	AT4G13980.1	AT-HSFA5,HSFA5	winged-helix DNA-binding transcription factor family protein
Potri.001G321100	-1.22629	2.92781	9.2e-05	0.00119447	-1	119	145	113	44	40	29	AT4G14000.1		Putative methyltransferase family protein
Potri.001G321600	2.33704	8.1099	2.5e-17	6.98e-15	1	1358	1199	798	4178	3025	4636	AT4G14030.1	SBP1	selenium-binding protein 1
Potri.001G321700	-1.92299	0.470498	0.000313145	0.00333406	-1	21	22	23	6	5	1	AT4G14050.1		Pentatricopeptide repeat (PPR) superfamily protein
Potri.001G321800	2.44991	4.73006	1.24e-12	1.54e-10	1	127	89	86	370	225	552	AT3G23790.1	AAE16	AMP-dependent synthetase and ligase family protein
Potri.001G322100	-1.06207	1.7373	0.00547138	0.0360976	-1	40	55	58	15	21	15	AT3G26782.1		Tetratricopeptide repeat (TPR)-like superfamily protein
Potri.001G322300	-0.957194	8.09754	0.000137043	0.00167931	-1	4078	4607	4584	1778	1938	1082	AT5G14040.1	PHT3;1	phosphate transporter 3;1
Potri.001G323000	-1.57543	1.9974	2.16e-05	0.000348415	-1	62	79	63	22	14	12	AT1G12830.1
Potri.001G323300	1.42734	1.19204	0.0017835	0.0143449	1	21	10	12	40	18	24	AT5G13200.1		GRAM domain family protein
Potri.001G323500	2.4081	-0.389803	0.000909472	0.00810075	1	2	3	2	5	6	16	AT2G33500.2		B-box type zinc finger protein with CCT domain
Potri.001G323600	3.01954	-0.145998	1.05e-05	0.000189072	1	6	0	0	11	11	14	AT5G14020.1		Endosomal targeting BRO1-like domain-containing protein
Potri.001G324200	1.88843	0.222276	0.00233282	0.0179047	1	7	5	4	13	6	23	AT5G41120.1		Esterase/lipase/thioesterase family protein
Potri.001G324300	-1.69636	3.88714	1.23e-06	3.1e-05	-1	224	298	290	54	89	32	AT5G64670.1		Ribosomal protein L18e/L15 superfamily protein
Potri.001G324700	0.646588	4.49156	0.00628473	0.0403641	1	229	204	208	231	233	236	AT3G26890.3
Potri.001G325100	1.24847	6.90726	8.9e-07	2.35e-05	1	1038	922	652	1431	1242	1653	AT5G13180.1	ANAC083,NAC083,VNI2	NAC domain containing protein 83
Potri.001G325200	3.57938	4.01136	2.27e-22	1.39e-19	1	22	44	25	369	231	176	AT3G02040.1	SRG3	senescence-related gene 3
Potri.001G325400	-0.693963	5.3821	0.00264977	0.0198999	-1	640	632	611	305	290	221	AT3G26935.1		DHHC-type zinc finger family protein
Potri.001G325800	2.82775	2.97177	2.48e-06	5.61e-05	1	30	27	14	54	52	240	AT3G02000.1	ROXY1	Thioredoxin superfamily protein
Potri.001G326300	-1.1394	6.08901	0.00102574	0.0089801	-1	1285	1223	918	406	527	160	AT5G41040.1		HXXXD-type acyl-transferase family protein
Potri.001G326400	-1.75677	5.2245	3.29e-06	7.08e-05	-1	576	810	712	130	240	64	AT3G62870.1		Ribosomal protein L7Ae/L30e/S12e/Gadd45 family protein
Potri.001G327000	1.72448	5.70368	5.19e-05	0.000730423	1	340	246	305	347	405	1259	AT3G01990.1	ACR6	ACT domain repeat 6
Potri.001G327300	0.762519	7.80909	0.0019627	0.0155319	1	2240	1844	2033	2145	2026	3028	AT3G27020.1	YSL6	YELLOW STRIPE like 6
Potri.001G329200	5.41194	-1.29369	0.000565405	0.0054461	1	0	0	0	8	4	1	AT5G14130.1		Peroxidase superfamily protein
Potri.001G329900	1.39518	4.12727	4.89e-05	0.000695051	1	131	88	134	231	119	297	AT1G60550.1	DHNS,ECHID	enoyl-CoA hydratase/isomerase D
Potri.001G330501	0.66541	4.81118	0.00687113	0.0433929	1	296	288	210	341	282	261	AT1G64940.1	CYP89A6	cytochrome P450, family 87, subfamily A, polypeptide 6
Potri.001G331100	3.70109	2.53278	1.04e-14	1.83e-12	1	13	15	2	80	76	119	AT3G01900.1	CYP94B2	cytochrome P450, family 94, subfamily B, polypeptide 2
Potri.001G331500	1.38211	7.80008	7.86e-10	5.21e-08	1	1622	1605	1313	3190	2573	2541	AT3G27150.1		Galactose oxidase/kelch repeat superfamily protein
Potri.001G333100	-1.66495	4.19791	5.35e-09	2.8e-07	-1	354	363	290	75	94	53	AT3G01820.1		P-loop containing nucleoside triphosphate hydrolases superfamily protein
Potri.001G333300	1.68398	4.66592	3.21e-05	0.000485914	1	175	119	149	200	196	580	AT5G14210.1		Leucine-rich repeat protein kinase family protein
Potri.001G333600	0.835659	3.76742	0.00236285	0.0180996	1	130	133	93	147	154	143	AT5G14230.1
Potri.001G333700	-2.08942	2.79122	1.16e-05	0.000205742	-1	94	145	153	16	40	8	AT3G01800.1		Ribosome recycling factor
Potri.001G333901	3.52657	1.80616	1.12e-09	7.12e-08	1	7	9	4	57	22	85	AT5G20090.1		Uncharacterised protein family (UPF0041)
Potri.001G335700	-1.30814	6.59839	2.05e-07	6.56e-06	-1	1372	1890	1788	418	568	435	AT5G40770.1	ATPHB3,PHB3	prohibitin 3
Potri.001G336200	-2.01125	3.44196	7.08e-09	3.59e-07	-1	167	168	286	45	39	24	AT5G40690.1
Potri.001G336766	0.959818	5.60604	8.62e-05	0.00113156	1	497	310	409	586	501	563	AT3G27330.1		zinc finger (C3HC4-type RING finger) family protein
Potri.001G337400	-0.951009	7.25228	0.000135049	0.00165867	-1	2139	2966	2253	953	1037	681	AT5G40760.1	G6PD6	glucose-6-phosphate dehydrogenase 6
Potri.001G338000	-0.651473	5.51843	0.00693957	0.0436999	-1	640	691	716	339	347	228	AT3G27325.2		hydrolases, acting on ester bonds
Potri.001G338900	0.680612	5.61734	0.00558142	0.0366379	1	509	424	451	607	381	566	AT5G40640.1
Potri.001G340000	0.689078	4.47515	0.00434576	0.029864	1	209	214	199	234	212	254	AT5G14390.1		alpha/beta-Hydrolases superfamily protein
Potri.001G340200	1.2673	2.09829	0.00514122	0.0343227	1	18	20	52	59	34	59	AT3G01680.1
Potri.001G340300	1.44211	2.8544	0.000130472	0.00160936	1	24	48	69	99	78	92	AT3G01680.1
Potri.001G340400	1.27149	5.12975	4.61e-06	9.44e-05	1	170	268	313	471	342	458	AT3G01680.1
Potri.001G340600	0.826613	3.63185	0.00742923	0.0461774	1	79	111	135	129	111	162	AT3G01680.1
Potri.001G341100	-0.88588	7.37257	0.000294793	0.00316851	-1	2418	2890	2575	884	1245	844	AT5G20890.1		TCP-1/cpn60 chaperonin family protein
Potri.001G341400	-0.903309	4.57609	0.000655048	0.00616575	-1	323	417	388	113	154	152	AT4G35850.1		Pentatricopeptide repeat (PPR) superfamily protein
Potri.001G341700	1.86504	2.21475	1.23e-05	0.000216651	1	27	31	14	67	82	36
Potri.001G341900	-1.01203	3.01073	0.000778674	0.00710065	-1	130	119	134	38	49	45	AT5G60040.1	NRPC1	nuclear RNA polymerase C1
Potri.001G342000	2.2085	2.95125	0.000854587	0.00768359	1	25	5	71	108	50	166	AT3G45780.2	JK224,NPH1,PHOT1,RPT1	phototropin 1
Potri.001G342400	-0.841219	4.94584	0.000244022	0.00269636	-1	465	495	481	203	188	172	AT5G40570.1		Surfeit locus protein 2 (SURF2)
Potri.001G342500	-1.05529	7.56303	4.24e-05	0.000615674	-1	2732	3462	3165	950	1374	818	AT4G15000.1		Ribosomal L27e protein family
Potri.001G343100	-2.27009	2.8443	5.78e-07	1.61e-05	-1	130	125	162	16	37	7	AT5G14460.1		Pseudouridine synthase family protein
Potri.001G343400	1.89998	6.74626	6.12e-11	5.31e-09	1	636	545	487	1445	929	1959	AT3G01640.1	ATGLCAK,GLCAK	glucuronokinase G
Potri.001G343500	0.686835	6.80896	0.0023126	0.0177685	1	1111	974	1072	1270	990	1290	AT3G27530.1	GC6,MAG4	golgin candidate 6
Potri.001G343700	-3.01598	1.96117	3.38e-12	3.87e-10	-1	73	80	80	10	8	2	AT3G27550.1		RNA-binding CRS1 / YhbY (CRM) domain protein
Potri.001G343900	0.827966	5.07964	0.00203198	0.0159783	1	327	290	276	333	285	483	AT5G50180.1		Protein kinase superfamily protein
Potri.001G344000	-1.07578	2.67614	0.000825939	0.00745411	-1	103	115	87	33	39	29	AT5G40530.1		S-adenosyl-L-methionine-dependent methyltransferases superfamily protein
Potri.001G345100	-1.31348	4.77625	1.56e-07	5.16e-06	-1	488	448	485	120	161	117	AT5G40480.1	EMB3012	embryo defective 3012
Potri.001G345300	1.11446	6.44499	0.000931989	0.00826998	1	596	747	676	905	549	1580	AT5G40450.1
Potri.001G345400	-2.9464	-0.0398017	5.38e-05	0.000753053	-1	14	21	12	1	2	1	AT3G27640.1		Transducin/WD40 repeat-like superfamily protein
Potri.001G345900	-0.832786	4.11782	0.000796249	0.00723633	-1	282	271	252	113	100	103	AT5G14530.1		Transducin/WD40 repeat-like superfamily protein
Potri.001G346800	-1.69814	3.02622	0.00026624	0.00290302	-1	85	92	264	24	42	28	AT5G14650.1		Pectin lyase-like superfamily protein
Potri.001G347100	0.704032	7.29093	0.00342676	0.0246325	1	1631	1270	1480	1563	1389	2007	AT5G14610.2		DEAD box RNA helicase family protein
Potri.001G347400	1.02703	3.57052	0.000174964	0.00204872	1	106	89	90	144	117	145	AT3G27770.1
Potri.001G347800	-1.37164	5.26094	4.2e-08	1.67e-06	-1	589	744	681	168	214	161	AT5G14590.1		Isocitrate/isopropylmalate dehydrogenase family protein
Potri.001G347900	-3.01965	2.56266	1.33e-09	8.29e-08	-1	105	135	123	8	21	2	AT5G14580.1		polyribonucleotide nucleotidyltransferase, putative
Potri.001G348600	1.07405	5.49105	2.97e-05	0.000455383	1	358	327	378	691	528	360	AT5G14760.1	AO	L-aspartate oxidase
Potri.001G348700	-0.91645	4.23019	0.000514936	0.00505635	-1	288	321	279	92	112	123	AT3G27930.1
Potri.001G349900	0.74733	4.77377	0.00179917	0.0144492	1	264	223	261	361	254	267	AT3G28450.1		Leucine-rich repeat protein kinase family protein
Potri.001G350600	4.96355	0.975489	3.64e-09	2.01e-07	1	2	2	0	20	13	62	AT5G14920.1		Gibberellin-regulated family protein
Potri.001G351000	-1.16064	3.02932	0.00554155	0.0364263	-1	135	112	154	38	70	17	AT3G28200.1		Peroxidase superfamily protein
Potri.001G351200	0.914523	6.65988	0.000582306	0.00557771	1	830	922	820	1018	843	1508	AT5G62680.1		Major facilitator superfamily protein
Potri.001G351300	2.8552	-0.927587	0.00164719	0.0134092	1	0	2	1	4	3	10	AT3G01490.1		Protein kinase superfamily protein
Potri.001G351400	1.32093	2.87061	0.00643002	0.0411357	1	42	42	68	53	46	162	AT3G01480.1	ATCYP38,CYP38	cyclophilin 38
Potri.001G352100	4.99435	1.72165	4.44e-11	3.99e-09	1	3	1	3	31	23	108	AT4G18210.1	ATPUP10,PUP10	purine permease 10
Potri.001G352400	-1.14985	1.83686	0.00809878	0.0495079	-1	51	49	68	21	25	7	AT4G18170.1	ATWRKY28,WRKY28	WRKY DNA-binding protein 28
Potri.001G352700	-1.85826	3.22109	2.37e-08	1.01e-06	-1	151	185	182	23	42	34	AT1G29790.2		S-adenosyl-L-methionine-dependent methyltransferases superfamily protein
Potri.001G353000	-0.881009	2.96123	0.00509515	0.0340549	-1	121	111	127	59	47	31	AT1G29820.1		Magnesium transporter CorA-like family protein
Potri.001G353100	0.73377	6.99265	0.0026046	0.0196362	1	1181	1172	1159	1181	1186	1687	AT1G29350.1		Kinase-related protein of unknown function (DUF1296)
Potri.001G353500	-1.43611	4.41592	4.64e-05	0.000664276	-1	238	369	521	67	88	133	AT1G29390.1	COR314-TM2,COR413IM2	cold regulated 314 thylakoid membrane 2
Potri.001G353900	-1.17585	6.4603	8.48e-06	0.000157419	-1	1341	1586	1541	433	614	334	AT4G18100.1		Ribosomal protein L32e
Potri.001G356500	-1.35802	5.48674	2.84e-07	8.74e-06	-1	748	873	731	159	241	236	AT5G55230.1	ATMAP65-1,MAP65-1	microtubule-associated proteins 65-1
Potri.001G356600	2.1485	-0.276349	0.000530249	0.00517831	1	3	2	4	11	11	7	AT1G50720.1		Stigma-specific Stig1 family protein
Potri.001G358300	0.864972	7.19614	0.00286693	0.0212264	1	1576	832	1423	1591	1182	2069	AT1G30360.1	ERD4	Early-responsive to dehydration stress protein (ERD4)
Potri.001G358400	-1.05439	3.01378	0.000870671	0.00780532	-1	99	132	156	42	47	41	AT2G34640.1	HMR,PTAC12	plastid transcriptionally active 12
Potri.001G359000	-1.34402	4.60272	0.00505907	0.0338664	-1	446	392	428	159	172	22	AT5G55250.1	IAMT1	IAA carboxylmethyltransferase 1
Potri.001G359500	-1.33977	4.74473	6.55e-07	1.8e-05	-1	430	475	491	122	168	95	AT5G55280.1	ATFTSZ1-1,CPFTSZ,FTSZ1-1	homolog of bacterial cytokinesis Z-ring protein FTSZ 1-1
Potri.001G360100	0.664943	4.17025	0.00775053	0.0478283	1	171	173	164	212	200	153	AT4G26700.2	ATFIM1,FIM1	fimbrin 1
Potri.001G360200	-1.12002	2.88282	0.00268932	0.0201371	-1	112	94	152	27	56	31	AT3G20150.1		Kinesin motor family protein
Potri.001G361500	-1.63441	4.62545	8.99e-07	2.37e-05	-1	414	490	449	89	158	57	AT3G02650.1		Tetratricopeptide repeat (TPR)-like superfamily protein
Potri.001G361900	-1.15038	3.30452	6.96e-05	0.000944771	-1	156	181	149	52	55	46	AT4G37190.1
Potri.001G364500	-1.31437	2.23458	0.000159826	0.00189523	-1	68	88	76	20	26	19	AT1G55900.1	emb1860,TIM50	Haloacid dehalogenase-like hydrolase (HAD) superfamily protein
Potri.001G366300	-2.05233	-0.222381	0.00194248	0.0154015	-1	13	12	12	2	1	3	AT1G55900.1	emb1860,TIM50	Haloacid dehalogenase-like hydrolase (HAD) superfamily protein
Potri.001G367400	-0.78538	5.03158	0.00132458	0.0111463	-1	476	503	530	198	171	241	AT4G26630.1		DEK domain-containing chromatin associated protein
Potri.001G367500	3.16337	4.24138	2.67e-10	2e-08	1	49	29	62	171	146	543	AT4G14540.1	NF-YB3	nuclear factor Y, subunit B3
Potri.001G368200	1.58354	1.23248	0.000129819	0.00160352	1	12	14	15	22	33	31	AT5G55820.1
Potri.001G368400	-1.80318	1.40139	4.03e-05	0.000588551	-1	43	53	39	12	11	4	AT1G55870.2	AHG2,ATPARN	Polynucleotidyl transferase, ribonuclease H-like superfamily protein
Potri.001G369100	0.664401	5.40535	0.00317072	0.0231327	1	416	386	400	516	405	415	AT1G55850.1	ATCSLE1,CSLE1	cellulose synthase like E1
Potri.001G369500	-2.394	3.5565	5.21e-10	3.61e-08	-1	216	252	236	23	53	17	AT1G60620.1	ATRPAC43,RPAC43	RNA polymerase I subunit 43
Potri.001G369600	-2.24227	4.9626	1.01e-07	3.58e-06	-1	517	711	639	62	171	41	AT4G26600.1		S-adenosyl-L-methionine-dependent methyltransferases superfamily protein
Potri.001G369900	-1.27403	1.95637	0.000381015	0.00392696	-1	64	55	69	16	21	17	AT5G66520.1		Tetratricopeptide repeat (TPR)-like superfamily protein
Potri.001G370000	-0.714128	5.66019	0.00231374	0.0177708	-1	767	800	730	354	367	260	AT5G55940.1	emb2731	Uncharacterised protein family (UPF0172)
Potri.001G371200	1.0644	3.36588	0.00107319	0.00931933	1	82	57	104	144	130	83	AT5G55970.1		RING/U-box superfamily protein
Potri.001G371800	1.24781	3.93335	0.000267159	0.00291009	1	103	103	125	133	134	276	AT4G21740.1
Potri.001G371900	-0.966873	7.83525	1.32e-05	0.00022991	-1	3637	3886	3564	1361	1461	1145	AT4G05390.1	ATRFNR1,RFNR1	root FNR 1
Potri.001G372000	0.701861	4.2713	0.00586315	0.0381362	1	184	169	184	214	164	232	AT4G21160.4	AGD12,ZAC	Calcium-dependent ARF-type GTPase activating protein family
Potri.001G374100	2.37263	7.97915	4.12e-12	4.64e-10	1	1146	877	983	3062	2066	5634	AT5G54080.1	HGO	homogentisate 1,2-dioxygenase
Potri.001G375500	1.02877	7.13994	8.55e-06	0.000158585	1	1310	1142	957	1841	1396	1635	AT1G53210.1		sodium/calcium exchanger family protein / calcium-binding EF hand family protein
Potri.001G375800	-1.20842	4.1398	3.39e-05	0.000508636	-1	270	222	399	108	76	86	AT3G15030.1	MEE35,TCP4	TCP family transcription factor 4
Potri.001G376100	2.79058	0.402213	1.59e-07	5.24e-06	1	2	3	6	19	16	20	AT1G73165.1	CLE1	CLAVATA3/ESR-RELATED 1
Potri.001G376200	6.74822	2.99196	7.82e-21	3.5e-18	1	1	1	3	125	47	233	AT2G31085.1	CLE6	CLAVATA3/ESR-RELATED 6
Potri.001G376500	-1.18735	6.35869	0.000770805	0.00704384	-1	1193	1474	1506	437	660	188	AT1G53240.1	mMDH1	Lactate/malate dehydrogenase family protein
Potri.001G376800	-1.62171	2.12012	6.99e-06	0.000133757	-1	65	81	79	18	20	13	AT1G17780.2
Potri.001G376900	-1.84152	0.769797	0.00041314	0.00421681	-1	24	34	25	5	9	2	AT1G53460.1
Potri.001G379000	1.1119	5.83316	6.99e-07	1.9e-05	1	425	414	485	719	655	628	AT1G17100.1		SOUL heme-binding family protein
Potri.001G379300	2.20466	-0.244041	0.000548858	0.00531532	1	6	1	2	9	11	10
Potri.001G379800	1.25226	4.71883	1.36e-07	4.61e-06	1	205	170	196	343	284	324	AT3G14590.2	NTMC2T6.2,NTMC2TYPE6.2	Calcium-dependent lipid-binding (CaLB domain) family protein
Potri.001G379850	1.31016	2.5667	2.29e-05	0.000366397	1	42	38	43	79	73	62	AT1G53590.1	NTMC2T6.1,NTMC2TYPE6.1	Calcium-dependent lipid-binding (CaLB domain) family protein
Potri.001G380500	1.55617	3.93443	8.44e-08	3.07e-06	1	90	85	109	212	140	232	AT1G78510.1	SPS1	solanesyl diphosphate synthase 1
Potri.001G380800	4.615	2.20526	6.09e-11	5.29e-09	1	3	0	10	56	35	135	AT1G78530.1		Protein kinase superfamily protein
Potri.001G381300	0.758266	6.35408	0.00445518	0.0304746	1	710	728	793	830	625	1169	AT3G14720.1	ATMPK19,MPK19	MAP kinase 19
Potri.001G381900	-4.56324	-1.52337	0.00707723	0.0444072	-1	3	2	5	0	0	0	AT1G68470.1		Exostosin family protein
Potri.001G383000	2.11405	5.4664	6.53e-09	3.35e-07	1	216	188	206	476	342	1005	AT3G14770.1		Nodulin MtN3 family protein
Potri.001G386700	0.971026	5.45319	0.000722522	0.00668656	1	383	383	319	410	371	693	AT3G14830.1
Potri.001G387100	0.879905	5.55239	0.000114345	0.00143558	1	427	397	388	576	445	540	AT1G78680.1	ATGGH2,GGH2	gamma-glutamyl hydrolase 2
Potri.001G387400	0.877856	3.27503	0.00630894	0.0404976	1	95	68	85	89	88	139	AT1G53400.1		Ubiquitin domain-containing protein
Potri.001G387600	-0.744963	8.01176	0.00416017	0.0288471	-1	3886	4242	3735	1863	2054	1056	AT2G34250.1		SecY protein transport family protein
Potri.001G388900	3.67789	9.46759	2.1e-45	9.02e-41	1	1326	978	1475	11712	9910	12095
Potri.001G390200	0.733823	6.23286	0.00350882	0.0251173	1	773	661	640	724	660	1011	AT1G53320.1	AtTLP7,TLP7	tubby like protein 7
Potri.001G390600	-2.80518	1.51047	5.86e-08	2.25e-06	-1	45	62	56	3	11	2	AT3G14900.1
Potri.001G390700	0.708154	4.7243	0.00462137	0.0314377	1	261	257	216	273	237	326	AT3G14910.1
Potri.001G391300	4.45912	5.02993	3.74e-36	2.29e-32	1	34	48	22	708	354	559	AT1G78860.1		D-mannose binding lectin protein with Apple-like carbohydrate-binding domain
Potri.001G391400	-0.924265	4.17972	0.00383205	0.0269903	-1	243	334	281	109	147	61	AT1G31860.1	AT-IE,HISN2	histidine biosynthesis bifunctional protein (HISIE)
Potri.001G392600	0.638408	5.70392	0.00799778	0.0490437	1	501	452	543	525	457	639	AT1G53300.1	TTL1	tetratricopetide-repeat thioredoxin-like 1
Potri.001G393300	-1.66472	1.16084	0.000815807	0.00737972	-1	41	45	24	6	13	5	AT1G53270.1		ABC-2 type transporter family protein
Potri.001G393400	-1.00514	5.61375	0.000291383	0.00313578	-1	669	907	809	266	372	193	AT3G15000.1		cobalt ion binding
Potri.001G393800	2.27339	5.99817	7.35e-14	1.12e-11	1	180	238	387	914	1075	732	AT3G14440.1	ATNCED3,NCED3,SIS7,STO1	nine-cis-epoxycarotenoid dioxygenase 3
Potri.001G394200	-2.16112	2.73851	8e-10	5.27e-08	-1	123	127	131	14	27	18	AT4G20010.1	OSB2,PTAC9	plastid transcriptionally active 9
Potri.001G394400	1.52089	4.71087	3.41e-05	0.000510154	1	215	103	180	366	169	460	AT3G14420.2		Aldolase-type TIM barrel family protein
Potri.001G394500	-1.16312	3.33269	5.88e-05	0.000814952	-1	155	190	152	51	56	48	AT3G14410.1		Nucleotide/sugar transporter family protein
Potri.001G396100	-0.868166	4.63354	0.00381156	0.0268635	-1	395	395	376	151	209	87	AT2G33845.1		Nucleic acid-binding, OB-fold-like protein
Potri.001G398700	-2.16259	0.925904	0.00541228	0.0358178	-1	11	11	76	5	5	5	AT5G53880.1
Potri.001G398900	-1.06272	2.86959	0.000391191	0.0040205	-1	111	110	129	42	35	40	AT5G53860.2	emb2737,EMB64	embryo defective 2737
Potri.001G399700	-0.728965	4.73641	0.00270786	0.0202195	-1	384	408	418	159	197	153	AT1G53050.1		Protein kinase superfamily protein
Potri.001G400401	-2.26143	1.23136	0.00110169	0.0095448	-1	26	61	38	4	14	0
Potri.001G400800	-0.837514	3.70834	0.00544959	0.035987	-1	216	199	189	89	99	49	AT5G53770.1		Nucleotidyltransferase family protein
Potri.001G401600	0.748549	3.8777	0.00554074	0.0364263	1	139	117	144	137	154	176	AT4G27470.1	ATRMA3,RMA3	RING membrane-anchor 3
Potri.001G403000	5.67994	8.55313	1.03e-26	1.3e-23	1	193	183	152	4304	2425	11891	AT4G27450.1		Aluminium induced protein with YGL and LRDR motifs
Potri.001G403100	-0.974215	4.93286	0.000210555	0.00240037	-1	431	567	474	150	218	154	AT3G15460.1		Ribosomal RNA processing Brix domain protein
Potri.001G403600	-0.827313	4.45502	0.00160485	0.0131292	-1	306	318	395	144	157	101	AT3G15480.1		Protein of unknown function (DUF1218)
Potri.001G404100	2.31141	6.61767	5.22e-18	1.64e-15	1	460	346	406	1101	1349	1711	AT4G27410.2	ANAC072,RD26	NAC (No Apical Meristem) domain transcriptional regulator superfamily protein
Potri.001G404600	1.09695	3.93991	0.000391045	0.00401996	1	156	86	116	182	131	220	AT1G52870.2		Peroxisomal membrane 22 kDa (Mpv17/PMP22) family protein
Potri.001G406600	1.63245	-0.0886975	0.00634773	0.0407161	1	2	8	4	10	8	13	AT1G61260.1		Protein of unknown function (DUF761)
Potri.001G406700	0.804734	4.09712	0.00205417	0.0160998	1	172	144	139	205	150	201	AT5G54290.2	CcdA	cytochrome c biogenesis protein family
Potri.001G407200	-1.87097	-0.0288765	0.00158072	0.0129614	-1	16	15	12	3	2	3
Potri.001G409500	1.09709	3.65753	0.000325324	0.00343984	1	106	103	84	143	107	187	AT1G50600.1	SCL5	scarecrow-like 5
Potri.001G409800	-0.776307	4.3603	0.00211462	0.0165012	-1	297	313	331	119	150	114	AT5G54580.1		RNA-binding (RRM/RBD/RNP motifs) family protein
Potri.001G409900	3.34189	4.80094	5.92e-13	7.8e-11	1	74	64	46	289	208	788	AT5G54570.1	BGLU41	beta glucosidase 41
Potri.001G410300	-1.73137	1.90318	1.55e-05	0.000264134	-1	56	65	74	16	18	7	AT5G54530.1		Protein of unknown function, DUF538
Potri.001G411300	1.19905	1.37605	0.00659142	0.0419907	1	20	19	16	24	20	44	AT4G27290.1		S-locus lectin protein kinase family protein
Potri.001G411800	0.988077	2.56955	0.00305936	0.0224495	1	50	60	33	71	64	64	AT4G27280.1		Calcium-binding EF-hand family protein
Potri.001G412000	1.52447	5.51246	1.75e-08	7.78e-07	1	327	271	267	569	419	744	AT4G27290.1		S-locus lectin protein kinase family protein
Potri.001G412100	-0.979743	3.35511	0.000857914	0.00770866	-1	140	158	188	72	47	54	AT4G27290.1		S-locus lectin protein kinase family protein
Potri.001G412500	1.34871	3.72071	3.14e-05	0.000477074	1	105	115	51	173	154	157
Potri.001G414700	2.63824	2.49506	1.06e-08	5.08e-07	1	30	14	13	59	63	124	AT5G54470.1		B-box type zinc finger family protein
Potri.001G415200	1.02326	4.17277	0.000614247	0.00582768	1	167	136	132	186	150	278	AT5G48150.2	PAT1	GRAS family transcription factor
Potri.001G415300	-1.32958	4.51125	1.91e-05	0.000315302	-1	455	383	346	119	150	61	AT5G54590.2	CRLK1	Protein kinase superfamily protein
Potri.001G415700	0.829677	5.80928	0.000285601	0.0030836	1	555	435	493	723	566	559	AT1G51060.1	HTA10	histone H2A 10
Potri.001G416400	4.36173	0.925417	0.000161371	0.00191091	1	0	1	5	5	6	78	AT3G01440.1	PQL1,PQL2	PsbQ-like 1
Potri.001G416500	4.73928	7.82482	6.04e-14	9.27e-12	1	299	166	138	1950	1136	7891	AT1G11530.1	ATCXXS1,CXXS1	C-terminal cysteine residue is changed to a serine 1
Potri.001G416600	0.630697	6.1159	0.00625194	0.0401676	1	665	654	678	721	611	824	AT5G54680.1	bHLH105,ILR3	basic helix-loop-helix (bHLH) DNA-binding superfamily protein
Potri.001G417000	1.09392	5.34981	9.95e-06	0.000180769	1	346	288	321	473	383	564	AT5G54730.1	ATATG18F,ATG18F,G18F	homolog of yeast autophagy 18 (ATG18) F
Potri.001G417400	-2.11542	1.31724	4.22e-06	8.76e-05	-1	52	34	46	6	11	4	AT4G04790.1		Tetratricopeptide repeat (TPR)-like superfamily protein
Potri.001G418500	0.824614	12.0454	0.000111932	0.00140982	1	39954	35499	36746	52430	42912	43852	AT4G05320.2	UBQ10	polyubiquitin 10
Potri.001G420400	-1.03719	3.96054	0.000141793	0.00172366	-1	256	283	216	89	71	97	AT3G20550.1	DDL	SMAD/FHA domain-containing protein
Potri.001G421300	-1.12808	4.12347	0.000216611	0.00245215	-1	295	316	253	86	129	61	AT1G50840.1	POLGAMMA2	polymerase gamma 2
Potri.001G422301	2.74336	5.83195	7.27e-09	3.66e-07	1	217	156	172	609	306	1594
Potri.001G423300	-2.35386	2.29247	8.87e-07	2.34e-05	-1	81	99	101	8	25	5	AT5G54910.1		DEA(D/H)-box RNA helicase family protein
Potri.001G423500	-0.778284	4.83683	0.000845832	0.00761444	-1	424	468	422	178	180	177	AT1G65980.1	TPX1	thioredoxin-dependent peroxidase 1
Potri.001G423600	-1.84497	3.37119	4.4e-06	9.07e-05	-1	153	192	231	36	60	16	AT4G27010.1
Potri.001G423700	-0.897749	5.50504	0.000252164	0.00277277	-1	728	698	734	316	305	193	AT3G20500.1	ATPAP18,PAP18	purple acid phosphatase 18
Potri.001G424700	1.95261	2.21735	6.92e-07	1.89e-05	1	34	18	17	86	56	47	AT4G27030.1	FAD4,FADA	fatty acid desaturase A
Potri.001G430100	1.38448	1.84872	0.00122252	0.0104119	1	23	29	19	33	32	64	AT3G20340.1
Potri.001G430600	1.22076	1.6625	0.00454801	0.0310059	1	21	32	14	29	32	48	AT3G14370.1	WAG2	Protein kinase superfamily protein
Potri.001G432500	2.60024	-1.35707	0.00786242	0.0483867	1	0	1	1	2	3	5
Potri.001G435400	1.99609	1.79455	0.00102724	0.00898755	1	14	17	19	18	24	95	AT3G20340.1
Potri.001G436800	0.91423	5.0348	0.000613295	0.00582251	1	300	309	223	295	357	436	AT1G17180.1	ATGSTU25,GSTU25	glutathione S-transferase TAU 25
Potri.001G437200	-1.43581	3.53534	4.01e-06	8.38e-05	-1	270	177	160	49	56	51	AT1G78380.1	ATGSTU19,GST8,GSTU19	glutathione S-transferase TAU 19
Potri.001G437400	-2.49768	2.61393	2.1e-08	9.1e-07	-1	160	84	118	10	9	25	AT1G78380.1	ATGSTU19,GST8,GSTU19	glutathione S-transferase TAU 19
Potri.001G438400	1.0503	3.05375	0.00051206	0.00503502	1	70	68	58	121	88	77	AT1G16670.1		Protein kinase superfamily protein
Potri.001G438700	5.48908	2.82256	2.34e-17	6.6e-15	1	4	2	5	105	44	206	AT1G79040.1	PSBR	photosystem II subunit R
Potri.001G440100	-1.5662	5.86614	2.07e-08	8.99e-07	-1	993	1136	1056	255	338	160	AT5G44500.1		Small nuclear ribonucleoprotein family protein
Potri.001G440300	-0.830467	3.9614	0.0035586	0.0254067	-1	235	223	263	104	117	63	AT4G20430.1		Subtilase family protein
Potri.001G442300	-1.86689	4.35385	1.2e-06	3.06e-05	-1	383	519	255	69	115	38	AT5G44550.1		Uncharacterised protein family (UPF0497)
Potri.001G442600	1.1456	3.00258	0.00449914	0.0307117	1	69	67	45	68	62	147	AT2G36840.1		ACT-like superfamily protein
Potri.001G448000	0.721757	8.40492	0.00276995	0.0205936	1	3840	2497	3086	3707	3052	4062	AT5G17540.1		HXXXD-type acyl-transferase family protein
Potri.001G449100	-1.24108	5.14102	8.26e-06	0.000154327	-1	645	546	618	206	223	108	AT1G32860.1		Glycosyl hydrolase superfamily protein
Potri.001G449500	-1.71351	4.65899	1.35e-05	0.000234877	-1	364	456	584	126	141	35	AT1G32900.1		UDP-Glycosyltransferase superfamily protein
Potri.001G449700	3.91796	-0.595308	0.000424785	0.00431517	1	0	1	1	14	12	0
Potri.001G450200	-1.02034	2.71454	0.00512858	0.034257	-1	100	109	101	38	50	19	AT1G32930.1		Galactosyltransferase family protein
Potri.001G451100	0.910194	5.96764	0.000658109	0.00619049	1	586	546	463	735	476	881	AT5G54160.1	ATOMT1,OMT1	O-methyltransferase 1
Potri.001G451600	1.39352	1.80885	0.00203872	0.0160108	1	25	9	35	35	46	45	AT4G10500.1		2-oxoglutarate (2OG) and Fe(II)-dependent oxygenase superfamily protein
Potri.001G452000	4.74612	-1.62415	0.00715697	0.0448145	1	0	0	0	4	1	3	AT2G36090.1		F-box family protein
Potri.001G452100	-1.18046	3.96013	0.000133985	0.00164749	-1	212	288	278	66	111	62	AT1G61570.1	TIM13	translocase of the inner mitochondrial membrane 13
Potri.001G452200	0.822064	3.83681	0.00374377	0.0264683	1	147	141	88	173	143	150	AT2G46870.1	NGA1	AP2/B3-like transcriptional factor family protein
Potri.001G452400	1.87604	4.19969	8.13e-06	0.00015249	1	116	81	92	204	108	421	AT2G18196.1		Heavy metal transport/detoxification superfamily protein
Potri.001G452700	0.713069	4.67738	0.00349022	0.025005	1	259	246	204	252	292	266	AT1G33060.1	ANAC014,NAC014	NAC 014
Potri.001G452800	-0.91875	2.88711	0.00297992	0.021927	-1	110	122	111	46	49	32	AT2G45530.1		RING/U-box superfamily protein
Potri.001G453400	-1.06045	3.63507	0.000258677	0.00283423	-1	201	218	184	55	81	65	AT1G73940.1
Potri.001G453600	-1.31678	6.43629	1.03e-07	3.64e-06	-1	1471	1383	1675	458	507	308	AT5G09810.1	ACT7	actin 7
Potri.001G454000	-1.30183	5.46334	7.63e-06	0.000144484	-1	703	792	795	175	314	157	AT1G33140.1	PGY2	Ribosomal protein L6 family
Potri.001G454100	-1.38979	6.37049	2e-06	4.69e-05	-1	1092	1679	1606	337	539	289
Potri.001G456400	1.11632	3.54845	7.82e-05	0.00104233	1	92	93	84	174	130	107	AT1G76520.1		Auxin efflux carrier family protein
Potri.001G457000	-1.7979	2.35456	1.06e-06	2.73e-05	-1	82	72	121	19	18	18	AT1G76490.1	HMG1,HMGR1	hydroxy methylglutaryl CoA reductase 1
Potri.001G457300	-1.09807	6.23882	1.33e-05	0.000232429	-1	1126	1389	1250	384	519	325	AT1G79080.1		Pentatricopeptide repeat (PPR) superfamily protein
Potri.001G457900	-1.8592	2.5311	1.03e-06	2.66e-05	-1	113	112	90	12	29	19	AT1G56050.1		GTP-binding protein-related
Potri.001G458200	-1.99702	3.21006	5.4e-06	0.000108258	-1	158	191	175	20	57	14	AT5G16930.1		AAA-type ATPase family protein
Potri.001G459700	1.09895	4.95916	7.47e-06	0.000141805	1	257	224	245	374	293	418	AT1G30620.1	HSR8,MUR4,UXE1	NAD(P)-binding Rossmann-fold superfamily protein
Potri.001G460100	-1.44654	5.16447	4.22e-07	1.22e-05	-1	592	740	577	182	209	101	AT1G25260.1		Ribosomal protein L10 family protein
Potri.001G460400	-1.3311	3.30928	0.00066369	0.00622935	-1	138	111	258	34	42	63	AT1G07090.1	LSH6	Protein of unknown function (DUF640)
Potri.001G461100	-2.00263	2.60933	2.55e-05	0.000399302	-1	111	124	105	16	37	6	AT2G44510.1		CDK inhibitor P21 binding protein
Potri.001G461300	-1.51736	2.54507	0.000120218	0.00149749	-1	84	93	125	16	38	19	AT1G30680.1		toprim domain-containing protein
Potri.001G461400	-1.79783	4.30779	3.05e-10	2.24e-08	-1	351	299	463	72	90	61	AT1G30690.1		Sec14p-like phosphatidylinositol transfer family protein
Potri.001G461700	4.50977	-0.749746	0.000195647	0.00225706	1	0	1	0	12	10	1	AT4G20820.1		FAD-binding Berberine family protein
Potri.001G461800	1.98795	4.33729	1.38e-12	1.7e-10	1	95	72	132	314	271	246	AT5G44440.1		FAD-binding Berberine family protein
Potri.001G461900	2.02463	1.95399	1.01e-07	3.57e-06	1	24	12	19	66	50	42	AT4G20820.1		FAD-binding Berberine family protein
Potri.001G462000	2.07521	0.866588	5.65e-06	0.000112315	1	9	6	9	30	25	17	AT5G44440.1		FAD-binding Berberine family protein
Potri.001G462100	1.86262	2.42534	2.43e-07	7.6e-06	1	24	19	41	74	71	69	AT4G20820.1		FAD-binding Berberine family protein
Potri.001G462200	4.25467	7.32305	1.91e-41	2.73e-37	1	189	139	259	3226	1817	2818	AT1G30700.1		FAD-binding Berberine family protein
Potri.001G462300	5.06172	2.13726	9.22e-18	2.71e-15	1	3	3	3	93	32	96	AT1G30700.1		FAD-binding Berberine family protein
Potri.001G462400	4.26535	2.6215	3.34e-21	1.61e-18	1	6	6	10	149	71	85	AT1G30700.1		FAD-binding Berberine family protein
Potri.001G462700	-2.01558	-0.248003	0.00436235	0.0299684	-1	14	13	9	2	4	0	AT5G44400.1		FAD-binding Berberine family protein
Potri.001G463300	-1.21913	7.72415	0.0009722	0.00858647	-1	3673	3573	3613	1197	1669	411	AT2G34790.1	EDA28,MEE23	FAD-binding Berberine family protein
Potri.001G463400	2.22035	4.29605	3.01e-12	3.51e-10	1	69	110	75	269	364	197	AT5G44400.1		FAD-binding Berberine family protein
Potri.001G463650	-1.78967	0.729988	0.000166877	0.00196528	-1	25	25	30	7	5	4	AT2G34780.1	EMB1611,MEE22	maternal effect embryo arrest 22
Potri.001G463700	-1.67169	1.05936	0.000521997	0.00511283	-1	35	25	42	4	10	8	AT2G34780.1	EMB1611,MEE22	maternal effect embryo arrest 22
Potri.001G464800	2.51103	7.27508	1.65e-09	1e-07	1	245	459	995	2998	2328	1515	AT5G44440.1		FAD-binding Berberine family protein
Potri.001G465300	-1.26171	3.0795	0.000245614	0.00270976	-1	120	169	134	49	51	24	AT5G63890.2	ATHDH,HDH,HISN8	histidinol dehydrogenase
Potri.001G465800	-1.13849	2.29431	0.00141825	0.0118187	-1	71	98	65	21	28	25	AT4G20940.1		Leucine-rich receptor-like protein kinase family protein
Potri.001G465900	-1.26365	5.84859	1.44e-06	3.56e-05	-1	844	1133	993	280	366	219	AT1G30580.1		GTP binding
Potri.001G466000	-1.20469	9.902	0.000279041	0.00302342	-1	14474	17327	17194	5637	7039	2282	AT5G56000.1	AtHsp90.4,Hsp81.4	HEAT SHOCK PROTEIN 81.4
Potri.001G466066	-2.04141	1.533	0.000103322	0.00131917	-1	52	53	49	9	16	1	AT4G33990.1	EMB2758	Tetratricopeptide repeat (TPR)-like superfamily protein
Potri.001G466200	-1.69713	1.77771	2.24e-05	0.000358757	-1	76	50	51	15	14	9	AT2G45600.1		alpha/beta-Hydrolases superfamily protein
Potri.001G466800	-1.00556	3.74187	0.00180804	0.0145025	-1	169	205	269	102	78	46	AT2G34730.1		myosin heavy chain-related
Potri.001G467300	-0.915177	5.52461	0.00787022	0.0484278	-1	747	952	494	400	291	136	AT5G56040.2		Leucine-rich receptor-like protein kinase family protein
Potri.001G467400	-1.21527	2.32723	0.000800824	0.00726617	-1	87	76	81	20	35	18	AT3G13226.1		regulatory protein RecX family protein
Potri.001G467600	-1.28517	3.28895	0.001124	0.00970364	-1	139	126	230	50	69	23	AT3G44730.1	ATKP1,KP1	kinesin-like protein 1
Potri.001G467800	1.00081	5.70027	2.9e-05	0.000446046	1	405	419	447	698	457	629	AT1G55810.3	UKL3	uridine kinase-like 3
Potri.001G468400	-1.34714	1.48535	0.00129534	0.0109195	-1	42	46	46	20	8	9	AT4G26490.1		Late embryogenesis abundant (LEA) hydroxyproline-rich glycoprotein family
Potri.001G469732	-1.41866	1.1731	0.00212663	0.0165754	-1	31	31	45	14	10	4	AT5G56090.1	COX15	cytochrome c oxidase 15
Potri.001G470200	-1.3275	3.03217	1.42e-05	0.000244709	-1	153	139	123	49	35	32	AT1G77380.1	AAP3,ATAAP3	amino acid permease 3
Potri.001G470300	1.11243	5.44205	0.000172793	0.00202772	1	374	327	308	427	357	727	AT2G04690.1		Pyridoxamine 5\'-phosphate oxidase family protein
Potri.001G471100	1.24009	5.49057	7.74e-06	0.000146093	1	330	335	316	532	365	717	AT4G26470.1		Calcium-binding EF-hand family protein
Potri.001G471700	1.2158	4.79235	4.75e-06	9.68e-05	1	255	179	178	413	251	334	AT5G56180.1	ARP8,ATARP8	actin-related protein 8
Potri.001G472200	0.859054	4.33045	0.00329276	0.0238409	1	176	198	148	179	186	292	AT5G56220.1		P-loop containing nucleoside triphosphate hydrolases superfamily protein
Potri.002G000100	0.949829	5.63772	4.56e-05	0.000654364	1	457	374	416	597	476	609	AT1G79600.1		Protein kinase superfamily protein
Potri.002G001000	0.807596	4.45091	0.00154462	0.0127186	1	224	171	187	228	207	274	AT5G42400.1	ATXR7,SDG25	SET domain protein 25
Potri.002G001400	2.59199	2.32983	1.05e-06	2.7e-05	1	19	19	14	56	31	131	AT5G42380.1	CML37,CML39	calmodulin like 37
Potri.002G001500	-0.628208	5.39751	0.00504206	0.0337736	-1	618	628	624	289	272	284	AT1G21065.1
Potri.002G001900	-1.35709	3.005	0.00103234	0.00902852	-1	156	146	107	42	56	14	AT1G76620.1		Protein of unknown function, DUF547
Potri.002G002200	2.0746	6.36339	2.26e-10	1.73e-08	1	463	319	381	953	723	1710	AT1G21000.2		PLATZ transcription factor family protein
Potri.002G002400	0.800217	5.77234	0.000512527	0.00503846	1	511	428	525	619	521	639	AT1G20980.1	ATSPL14,FBR6,SPL14,SPL1R2	squamosa promoter binding protein-like 14
Potri.002G002900	1.75247	3.94131	0.000228573	0.00255923	1	104	78	76	130	83	384	AT2G33560.1	BUBR1	BUB1-related (BUB1: budding uninhibited by benzymidazol 1)
Potri.002G004600	0.936236	5.37168	0.000565978	0.00545039	1	380	311	352	430	340	616	AT1G76460.1		RNA-binding (RRM/RBD/RNP motifs) family protein
Potri.002G005500	1.6031	2.25343	0.000134598	0.00165455	1	37	25	23	98	51	35	AT1G76430.1	PHT1;9	phosphate transporter 1;9
Potri.002G005600	-0.94547	3.90792	0.000231265	0.00258063	-1	232	245	236	92	92	75	AT5G03780.1	TRFL10	TRF-like 10
Potri.002G006200	-0.910843	5.44844	0.000207764	0.00237326	-1	678	778	624	241	307	224	AT4G35300.1	TMT2	tonoplast monosaccharide transporter2
Potri.002G006900	-0.817497	3.82742	0.00335422	0.0242083	-1	215	245	193	98	98	64	AT2G33640.1		DHHC-type zinc finger family protein
Potri.002G007300	-1.04497	4.43044	0.00255063	0.0193005	-1	322	325	407	83	193	78	AT5G24318.1		O-Glycosyl hydrolases family 17 protein
Potri.002G008800	-1.05644	4.08252	0.00126042	0.0106859	-1	269	327	230	141	90	51	AT4G35550.1	ATWOX13,HB-4,WOX13	WUSCHEL related homeobox 13
Potri.002G009100	0.821857	5.83825	0.000676709	0.00633106	1	582	465	471	695	488	693	AT1G20670.1		DNA-binding bromodomain-containing protein
Potri.002G009800	1.54704	11.4503	5.55e-09	2.89e-07	1	20163	16309	16024	36495	24765	45577	AT4G35090.1	CAT2	catalase 2
Potri.002G010100	0.96914	5.51322	0.000494711	0.0048868	1	438	334	362	499	357	687	AT2G30600.3		BTB/POZ domain-containing protein
Potri.002G010200	-1.39844	4.78353	7.67e-07	2.06e-05	-1	502	496	453	119	177	88	AT1G20580.1		Small nuclear ribonucleoprotein family protein
Potri.002G011000	-1.13536	3.04172	0.000218882	0.00247212	-1	129	133	140	46	51	31	AT1G63610.1
Potri.002G012000	0.972412	6.77776	2.05e-05	0.000335059	1	947	773	1004	1382	1063	1292	AT5G42270.1	FTSH5,VAR1	FtsH extracellular protease family
Potri.002G013000	1.26364	3.83135	0.000523199	0.00512227	1	121	100	85	133	109	266	AT1G20460.1
Potri.002G013200	3.98617	4.06379	5.69e-16	1.25e-13	1	21	7	45	399	261	162	AT1G20450.1	ERD10,LTI29,LTI45	Dehydrin family protein
Potri.002G013601	-0.908166	2.88928	0.00472059	0.0319945	-1	119	111	113	48	52	28	AT1G20430.1
Potri.002G014000	-1.93701	0.483756	0.00147917	0.0122551	-1	28	10	29	5	5	2	AT1G76140.1		Prolyl oligopeptidase family protein
Potri.002G014100	-1.59101	2.01115	1.64e-05	0.000276592	-1	71	60	76	20	18	10	AT4G38430.1	ATROPGEF1,ROPGEF1	rho guanyl-nucleotide exchange factor 1
Potri.002G014300	-1.19102	4.69125	0.00158218	0.0129709	-1	242	311	754	151	148	102	AT1G76130.1	AMY2,ATAMY2	alpha-amylase-like 2
Potri.002G014366	-1.55337	2.2241	3.92e-05	0.000576002	-1	59	92	89	18	24	15	AT1G20370.1		Pseudouridine synthase family protein
Potri.002G014432	-1.17575	3.29132	0.00047807	0.00475356	-1	135	174	175	52	68	30	AT1G20370.1		Pseudouridine synthase family protein
Potri.002G014700	1.83552	7.55158	1.51e-07	5.04e-06	1	1404	763	860	1818	1769	3843	AT4G35750.1		SEC14 cytosolic factor family protein / phosphoglyceride transfer family protein
Potri.002G014800	-1.68295	1.37228	0.000103742	0.00132296	-1	42	33	55	8	12	8	AT5G40410.1		Tetratricopeptide repeat (TPR)-like superfamily protein
Potri.002G015700	2.61782	-0.599795	0.00607416	0.0392309	1	2	2	1	6	16	1	AT2G17030.1		F-box family protein with a domain of unknown function (DUF295)
Potri.002G016300	-0.790906	7.15686	0.00318712	0.0232169	-1	2666	2255	1717	925	1129	630	AT1G20330.1	CVP1,FRL1,SMT2	sterol methyltransferase 2
Potri.002G016500	2.62135	0.577673	1.46e-06	3.59e-05	1	6	6	2	25	13	24	AT1G76070.1
Potri.002G017200	1.28739	4.8773	2.05e-06	4.78e-05	1	162	198	266	333	314	417	AT1G60420.1		DC1 domain-containing protein
Potri.002G017800	-3.00779	0.0017817	1.77e-05	0.000295478	-1	17	19	13	2	1	1	AT1G75990.1		PAM domain (PCI/PINT associated module) protein
Potri.002G017900	5.62919	-1.17533	8.58e-05	0.00112765	1	0	0	0	6	6	3	AT1G20190.1	ATEXP11,ATEXPA11,ATHEXP ALPHA 1.14,EXP11,EXPA11	expansin 11
Potri.002G018200	2.22178	2.08205	3.5e-07	1.04e-05	1	25	19	10	52	43	81	AT1G20180.1		Protein of unknown function (DUF677)
Potri.002G018300	1.1418	5.96135	6.41e-05	0.000879186	1	416	509	500	865	921	428	AT4G39330.1	ATCAD9,CAD9	cinnamyl alcohol dehydrogenase 9
Potri.002G018400	-1.20111	3.94255	0.000700614	0.00652034	-1	288	254	231	57	50	125	AT2G17770.1	ATBZIP27,BZIP27,FDP	basic region/leucine zipper motif 27
Potri.002G018600	1.48568	5.75525	4.95e-10	3.45e-08	1	390	338	316	814	691	549	AT1G20160.1	ATSBT5.2	Subtilisin-like serine endopeptidase family protein
Potri.002G019300	1.31346	3.81159	8.17e-06	0.000153077	1	97	108	89	222	178	116	AT4G35030.3		Protein kinase superfamily protein
Potri.002G019700	1.61735	7.40306	1.12e-07	3.92e-06	1	605	1144	1302	2607	1583	2391	AT3G21570.1
Potri.002G019800	1.87473	3.30535	6.9e-08	2.59e-06	1	47	32	76	160	108	131	AT1G20080.1	ATSYTB,NTMC2T1.2,NTMC2TYPE1.2,SYT2,SYTB	Calcium-dependent lipid-binding (CaLB domain) family protein
Potri.002G020600	5.66286	-1.16882	0.000610694	0.00580037	1	0	0	0	1	3	11	AT4G24175.1
Potri.002G020700	5.67499	4.8367	7.11e-12	7.76e-10	1	12	17	11	141	98	1162	AT2G17880.1		Chaperone DnaJ-domain superfamily protein
Potri.002G020800	3.81444	6.51802	6.69e-09	3.42e-07	1	175	124	149	567	364	3347	AT2G17880.1		Chaperone DnaJ-domain superfamily protein
Potri.002G021300	-1.70458	1.92711	0.000425271	0.00431806	-1	64	50	84	10	26	6	AT1G20230.1		Pentatricopeptide repeat (PPR) superfamily protein
Potri.002G021800	2.60795	5.5888	1.2e-09	7.55e-08	1	140	139	220	424	404	1259	AT1G20010.1	TUB5	tubulin beta-5 chain
Potri.002G023300	-1.47228	3.94014	5.14e-05	0.000725486	-1	257	251	305	58	111	35	AT2G45730.1		eukaryotic initiation factor 3 gamma subunit family protein
Potri.002G023500	0.944077	4.47979	0.000948113	0.00839791	1	193	196	169	234	180	333	AT5G42560.1		Abscisic acid-responsive (TB2/DP1, HVA22) family protein
Potri.002G023700	-0.825274	3.72062	0.00195151	0.0154616	-1	207	212	188	77	87	75	AT4G31790.2		Tetrapyrrole (Corrin/Porphyrin) Methylases
Potri.002G024000	0.822472	4.57491	0.00601636	0.0389454	1	256	210	164	281	167	330	AT2G28305.1	ATLOG1,LOG1	Putative lysine decarboxylase family protein
Potri.002G024600	-1.85058	0.705076	0.000620634	0.00587919	-1	25	25	29	2	10	3	AT1G75670.1		DNA-directed RNA polymerases
Potri.002G026700	-0.660986	5.98661	0.00385292	0.0271029	-1	831	989	1022	441	448	369	AT5G42520.1	ATBPC6,BBR/BPC6,BPC6	basic pentacysteine 6
Potri.002G027800	-1.88143	-0.170129	0.00358792	0.0255727	-1	13	14	11	3	2	2	AT1G25360.1		Pentatricopeptide repeat (PPR) superfamily protein
Potri.002G028800	1.36035	5.75956	2.1e-09	1.22e-07	1	405	372	338	733	618	653	AT5G10400.1		Histone superfamily protein
Potri.002G029100	-1.03149	7.19402	7.27e-06	0.000138504	-1	2338	2525	2347	763	959	737	AT1G75500.1	WAT1	Walls Are Thin 1
Potri.002G030000	1.58351	7.56122	3.18e-09	1.77e-07	1	1248	1166	1059	2230	1782	3219	AT3G51030.1	ATTRX H1,ATTRX1,TRX1	thioredoxin H-type 1
Potri.002G030200	-0.887252	2.47873	0.00689469	0.0434969	-1	94	82	78	35	37	24	AT1G19720.1		Pentatricopeptide repeat (PPR-like) superfamily protein
Potri.002G030400	-1.0382	3.54369	0.0037447	0.0264705	-1	155	173	235	68	91	33	AT1G19715.3		Mannose-binding lectin superfamily protein
Potri.002G030600	3.48989	-1.35467	0.00666094	0.0423206	1	0	0	1	4	1	6
Potri.002G030900	2.14806	1.34011	2.5e-05	0.000394056	1	8	6	19	23	34	45	AT1G75430.1	BLH11	BEL1-like homeodomain 11
Potri.002G031000	0.998953	5.35722	5.97e-05	0.000825952	1	368	318	317	632	385	397	AT2G16400.1	BLH7	BEL1-like homeodomain 7
Potri.002G031200	2.07271	5.10036	7.93e-09	3.97e-07	1	149	241	92	330	501	576	AT1G44970.1		Peroxidase superfamily protein
Potri.002G031900	-1.26509	4.66138	0.00228117	0.0175623	-1	461	484	352	241	102	45	AT1G75390.1	AtbZIP44,bZIP44	basic leucine-zipper 44
Potri.002G032500	1.57186	7.11382	2.53e-06	5.71e-05	1	999	731	836	1344	1128	2786	AT1G75380.2	ATBBD1,BBD1	bifunctional nuclease in basal defense response 1
Potri.002G033000	-1.7965	0.730455	0.00315186	0.0230186	-1	13	26	41	7	8	1	AT1G19630.1	CYP722A1	cytochrome P450, family 722, subfamily A, polypeptide 1
Potri.002G033400	0.696017	6.54536	0.00552756	0.0363678	1	663	885	1067	1117	1064	793	AT1G27680.1	APL2	ADPGLC-PPase large subunit
Potri.002G034000	1.8372	6.63192	1.16e-12	1.46e-10	1	547	514	533	1448	926	1606	AT1G19600.1		pfkB-like carbohydrate kinase family protein
Potri.002G034500	4.04859	3.73682	7.06e-07	1.92e-05	1	36	15	5	83	52	497	AT1G19530.1
Potri.002G035700	-0.808451	6.85129	0.000751267	0.00690054	-1	1655	1960	1770	644	869	630	AT4G27090.1		Ribosomal protein L14
Potri.002G035900	1.10904	4.9724	4.28e-05	0.0006205	1	259	237	233	360	261	474	AT1G03950.1	VPS2.3	vacuolar protein sorting-associated protein 2.3
Potri.002G036500	-0.980392	4.03411	0.000323049	0.00342303	-1	279	254	253	79	115	83	AT2G20490.1	EDA27,NOP10	nucleolar RNA-binding Nop10p family protein
Potri.002G036600	-1.13321	6.6182	1.49e-05	0.000253709	-1	1500	1768	1673	483	698	391	AT4G21150.3	HAP6	ribophorin II (RPN2) family protein
Potri.002G037400	-0.932147	2.16931	0.00706051	0.0443282	-1	78	61	66	27	29	19	AT3G54690.1		Sugar isomerase (SIS) family protein
Potri.002G037500	-1.71582	2.12472	0.00136591	0.0114359	-1	30	74	125	9	19	20	AT2G31160.1	LSH3	Protein of unknown function (DUF640)
Potri.002G037700	-1.11976	3.38847	0.000531552	0.0051875	-1	161	177	175	68	67	31	AT3G54790.1		ARM repeat superfamily protein
Potri.002G037800	-0.802331	3.86595	0.00811034	0.0495363	-1	205	222	242	99	115	55	AT1G06190.1		Rho termination factor
Potri.002G038400	1.4491	1.74262	0.00282114	0.0209271	1	23	12	29	30	27	64	AT2G20500.1
Potri.002G039100	1.35426	3.34052	1.41e-05	0.000243191	1	61	91	55	114	134	122	AT3G23240.1	ATERF1,ERF1	ethylene response factor 1
Potri.002G039500	-2.35818	-0.448652	0.00190713	0.0151743	-1	9	9	13	3	1	0	AT5G24530.1	DMR6	2-oxoglutarate (2OG) and Fe(II)-dependent oxygenase superfamily protein
Potri.002G039800	-5.79203	-0.83208	9.77e-06	0.000177891	-1	8	9	7	0	0	0	AT2G31240.1		Tetratricopeptide repeat (TPR)-like superfamily protein
Potri.002G039900	0.755418	5.45494	0.00183249	0.0146674	1	441	418	337	530	379	505	AT2G31260.1	APG9,ATAPG9	autophagy 9 (APG9)
Potri.002G040100	-3.01004	1.30238	2.8e-09	1.59e-07	-1	41	60	40	4	6	2	AT2G31270.1	ATCDT1A,CDT1,CDT1A	homolog of yeast CDT1 A
Potri.002G040600	-0.714618	6.06892	0.00153935	0.0126876	-1	991	907	1159	478	402	423	AT2G31280.1	CPUORF7	conserved peptide upstream open reading frame 7
Potri.002G041300	-0.922285	5.07974	7.69e-05	0.00102802	-1	579	557	478	218	181	197	AT2G31320.1	ATPARP2,PARP2	poly(ADP-ribose) polymerase 2
Potri.002G041600	-1.70593	0.991614	0.00324646	0.0235732	-1	34	42	21	14	6	1	AT4G17810.1		C2H2 and C2HC zinc fingers superfamily protein
Potri.002G043000	3.47998	-0.0239667	0.000309378	0.00330049	1	2	0	3	5	5	31	AT1G06750.2		P-loop containing nucleoside triphosphate hydrolases superfamily protein
Potri.002G043100	1.63659	6.78428	5.21e-11	4.63e-09	1	785	605	583	1881	1146	1293	AT2G30620.1		winged-helix DNA-binding transcription factor family protein
Potri.002G043200	-0.648066	8.53321	0.00412987	0.0286694	-1	5158	6026	5414	2308	2783	2296	AT5G09500.1		Ribosomal protein S19 family protein
Potri.002G044566	-2.30839	-0.745948	0.00527129	0.0350413	-1	8	7	8	1	1	1	AT5G14050.1		Transducin/WD40 repeat-like superfamily protein
Potri.002G044900	1.26745	1.31788	0.00691938	0.0436142	1	25	19	7	28	23	35	AT4G14550.1	IAA14,SLR	indole-3-acetic acid inducible 14
Potri.002G045100	-2.51736	0.263511	0.000187057	0.00217491	-1	13	29	17	3	4	0	AT1G47720.1	OSB1	Primosome PriB/single-strand DNA-binding
Potri.002G045400	1.00194	6.23931	0.000667202	0.0062582	1	570	520	759	689	657	1214	AT4G02590.1	UNE12	basic helix-loop-helix (bHLH) DNA-binding superfamily protein
Potri.002G045500	1.16504	4.55167	0.000315033	0.00334586	1	205	171	154	231	183	409	AT5G43680.2
Potri.002G046200	1.69519	3.96738	1.78e-10	1.4e-08	1	94	100	76	235	183	196	AT2G38830.1		Ubiquitin-conjugating enzyme/RWD-like protein
Potri.002G047100	-0.79312	5.70734	0.000562181	0.00541869	-1	752	826	844	304	345	325	AT3G63410.1	APG1,E37,IEP37,VTE3	S-adenosyl-L-methionine-dependent methyltransferases superfamily protein
Potri.002G047200	-0.696568	3.88146	0.00667681	0.0423839	-1	229	203	227	98	102	84	AT3G63400.1		Cyclophilin-like peptidyl-prolyl cis-trans isomerase family protein
Potri.002G048200	-1.36112	2.18702	0.00156682	0.012872	-1	88	42	97	17	16	28	AT3G22830.1	AT-HSFA6B,HSFA6B	heat shock transcription factor A6B
Potri.002G048300	0.806048	6.75686	0.000381084	0.00392696	1	1016	956	918	1259	976	1296	AT4G02680.1	EOL1	ETO1-like 1
Potri.002G048500	-0.925053	3.54121	0.000956389	0.00846249	-1	170	167	211	75	72	55	AT4G14720.1	PPD2,TIFY4B	TIFY domain/Divergent CCT motif family protein
Potri.002G049200	-0.721324	4.65143	0.00282872	0.0209725	-1	429	357	353	152	163	166	AT3G22810.1		Plant protein of unknown function (DUF828) with plant pleckstrin homology-like region
Potri.002G049700	0.655854	4.89824	0.00655351	0.0418112	1	269	249	330	359	264	313	AT3G22750.1		Protein kinase superfamily protein
Potri.002G049800	-0.860673	5.03862	0.00112326	0.00969923	-1	534	534	477	189	260	145	AT3G63250.1	ATHMT-2,HMT-2,HMT2	homocysteine methyltransferase 2
Potri.002G049900	-1.29508	4.84131	1.29e-07	4.42e-06	-1	497	499	485	124	162	134	AT5G26110.1		Protein kinase superfamily protein
Potri.002G050300	-2.44055	2.11694	1.88e-08	8.28e-07	-1	90	102	57	13	14	5	AT2G48130.1		Bifunctional inhibitor/lipid-transfer protein/seed storage 2S albumin superfamily protein
Potri.002G050400	-1.86474	4.4419	3.92e-08	1.57e-06	-1	423	459	351	92	109	37	AT3G22600.1		Bifunctional inhibitor/lipid-transfer protein/seed storage 2S albumin superfamily protein
Potri.002G050800	1.44382	8.02213	5.5e-07	1.54e-05	1	1554	1707	1873	2651	2370	4648	AT3G22550.1		Protein of unknown function (DUF581)
Potri.002G051200	1.40775	0.660863	0.00201222	0.0158462	1	11	8	10	15	16	23	AT1G05420.1	ATOFP12,OFP12	ovate family protein 12
Potri.002G051300	-1.1876	7.55136	2.14e-05	0.000345492	-1	2856	3474	3227	861	1383	682	AT1G34030.1		Ribosomal protein S13/S18 family
Potri.002G051400	-1.002	3.42895	0.0013114	0.0110484	-1	168	152	195	43	72	63	AT5G36740.1		Acyl-CoA N-acyltransferase with RING/FYVE/PHD-type zinc finger protein
Potri.002G052300	0.584555	6.87659	0.00820176	0.0499846	1	1244	1045	1166	1321	1054	1247	AT3G63180.1	ATTKL,TKL	TIC-like
Potri.002G054000	-0.727198	4.48804	0.0026243	0.0197397	-1	314	361	341	157	149	124	AT1G03190.2	ATXPD,UVH6	RAD3-like DNA-binding helicase protein
Potri.002G054700	-0.734356	3.54006	0.00718617	0.0449332	-1	194	155	174	71	75	73	AT3G52420.1	ATOEP7,OEP7	outer envelope membrane protein 7
Potri.002G054800	-1.06048	5.78495	8.45e-06	0.000157164	-1	856	976	891	269	345	295	AT4G02840.1		Small nuclear ribonucleoprotein family protein
Potri.002G054900	2.09237	6.47177	2.52e-13	3.52e-11	1	279	405	554	1418	963	1322	AT1G03220.1		Eukaryotic aspartyl protease family protein
Potri.002G055100	-2.58766	4.62497	2.08e-05	0.000339519	-1	220	978	320	55	108	15	AT3G59030.1	ATTT12,TT12	MATE efflux family protein
Potri.002G055300	1.15775	8.02992	8.81e-07	2.33e-05	1	1978	1579	2397	3580	3075	2653	AT2G43020.1	ATPAO2,PAO2	polyamine oxidase 2
Potri.002G055400	1.58094	1.94319	0.000546819	0.00530275	1	32	20	17	58	23	64	AT2G43010.2	PIF4,SRL2	phytochrome interacting factor 4
Potri.002G055566	-3.29264	0.46641	4.01e-06	8.38e-05	-1	19	14	41	2	2	1
Potri.002G055800	0.59633	6.53367	0.00820605	0.0499846	1	849	981	875	984	844	1030	AT5G08560.2		transducin family protein / WD-40 repeat family protein
Potri.002G056100	-1.05697	1.97015	0.00255399	0.0193225	-1	67	52	63	22	22	17	AT5G36930.1		Disease resistance protein (TIR-NBS-LRR class) family
Potri.002G056200	-1.22327	7.66117	4.09e-06	8.53e-05	-1	3357	3748	3289	877	1418	804	AT2G32060.3		Ribosomal protein L7Ae/L30e/S12e/Gadd45 family protein
Potri.002G056400	3.00026	5.11401	3.42e-07	1.02e-05	1	110	56	118	215	200	1128
Potri.002G057000	0.937481	2.50537	0.00650037	0.0415153	1	61	49	30	70	58	60	AT1G06660.1
Potri.002G057400	2.0657	9.43824	2.44e-14	4.04e-12	1	3655	2887	3303	9736	6603	12349	AT1G06570.1	HPD,PDS1	phytoene desaturation 1
Potri.002G057600	-1.60048	6.84489	6.32e-06	0.000123179	-1	1924	2303	2103	393	809	252	AT2G34480.1		Ribosomal protein L18ae/LX family protein
Potri.002G057900	-2.14603	0.420888	0.000207906	0.00237363	-1	18	19	28	2	6	2	AT4G18260.1		Cytochrome b561/ferric reductase transmembrane protein family
Potri.002G059700	-1.46063	4.54608	3.32e-08	1.36e-06	-1	355	460	426	91	123	100	AT2G42910.1		Phosphoribosyltransferase family protein
Potri.002G060200	-1.1655	4.71828	0.00135321	0.0113472	-1	474	433	417	219	148	53	AT1G06530.1		Tropomyosin-related
Potri.002G060300	-1.39344	4.2201	0.000350869	0.00366397	-1	265	391	318	110	121	31	AT2G42860.1
Potri.002G060500	1.48753	0.52671	0.00286878	0.0212365	1	8	11	6	24	11	15	AT4G14130.1	XTH15,XTR7	xyloglucan endotransglucosylase/hydrolase 15
Potri.002G060900	1.02135	4.21341	0.0018146	0.014546	1	204	141	103	275	236	130	AT5G09970.1	CYP78A7	cytochrome P450, family 78, subfamily A, polypeptide 7
Potri.002G061000	1.59646	4.71297	9.5e-09	4.65e-07	1	159	155	164	393	221	399	AT1G71810.1		Protein kinase superfamily protein
Potri.002G061200	0.601955	5.45236	0.00780322	0.0480844	1	428	400	447	517	397	442	AT1G71800.1	CSTF64	cleavage stimulating factor 64
Potri.002G061500	-1.26131	6.77196	1.95e-06	4.57e-05	-1	1573	2185	1885	525	711	410	AT4G02450.1		HSP20-like chaperones superfamily protein
Potri.002G061900	-0.848571	3.3116	0.00742433	0.046167	-1	120	187	149	56	73	48	AT1G79500.1	AtkdsA1	Aldolase-type TIM barrel family protein
Potri.002G063500	0.949945	2.47301	0.0028601	0.0211796	1	38	44	54	64	63	57	AT1G71710.2		DNAse I-like superfamily protein
Potri.002G063800	6.56878	1.67399	3.59e-13	4.9e-11	1	1	1	0	75	78	11	AT1G34060.1		Pyridoxal phosphate (PLP)-dependent transferases superfamily protein
Potri.002G064400	0.711123	7.7389	0.00505523	0.033846	1	2432	1568	1965	2293	1775	2725	AT1G22770.1	FB,GI	gigantea protein (GI)
Potri.002G064800	0.933422	6.54689	5.15e-05	0.00072619	1	833	775	752	1121	856	1172	AT4G09830.1		Uncharacterised conserved protein UCP009193
Potri.002G065200	-1.01921	4.72992	1.35e-05	0.000234877	-1	433	449	410	159	151	136	AT4G09890.1		Protein of unknown function (DUF3511)
Potri.002G065300	1.32018	7.8294	4.24e-05	0.000616137	1	1341	2483	932	2633	2851	2831	AT1G71695.1		Peroxidase superfamily protein
Potri.002G065600	2.11012	5.97061	4.35e-12	4.89e-10	1	342	245	281	713	637	1241	AT2G33710.1		Integrase-type DNA-binding superfamily protein
Potri.002G066200	-0.895886	9.67659	0.000113543	0.0014276	-1	12071	13558	13466	4195	5537	4875	AT1G43170.2	ARP1,emb2207,RP1,RPL3A	ribosomal protein 1
Potri.002G066400	2.29541	-0.184007	0.000212663	0.00241637	1	4	3	2	9	13	10	AT1G76740.1
Potri.002G066500	4.75101	-1.62292	0.00732134	0.0456256	1	0	0	0	3	1	4
Potri.002G067300	6.48834	3.18071	1.19e-12	1.49e-10	1	3	1	3	74	27	353	AT1G20180.1		Protein of unknown function (DUF677)
Potri.002G067900	-0.905996	2.51683	0.00680457	0.0430168	-1	94	90	78	25	35	37
Potri.002G068000	1.24179	1.35642	0.00561093	0.0367811	1	17	17	19	45	16	28
Potri.002G068200	0.657783	7.24351	0.00594034	0.0385252	1	1458	1477	1382	1524	1281	1937	AT1G43640.1	AtTLP5,TLP5	tubby like protein 5
Potri.002G068400	1.36321	5.10779	6.32e-06	0.000123156	1	286	208	215	384	287	594	AT1G76890.2	AT-GT2,GT2	Duplicated homeodomain-like superfamily protein
Potri.002G068700	0.634234	5.38254	0.00622397	0.0400179	1	414	395	389	540	399	369	AT1G21200.1		sequence-specific DNA binding transcription factors
Potri.002G068800	-1.30378	3.40402	1.44e-05	0.000246746	-1	168	196	174	47	64	41	AT1G76860.1		Small nuclear ribonucleoprotein family protein
Potri.002G069000	4.59969	-0.700969	4.28e-05	0.00062025	1	0	1	0	7	3	14	AT1G43670.1		Inositol monophosphatase family protein
Potri.002G069400	1.00772	3.21107	0.00514519	0.0343359	1	82	91	50	101	144	69	AT3G43660.1		Vacuolar iron transporter (VIT) family protein
Potri.002G069500	0.618525	7.35235	0.00483735	0.0326725	1	1696	1497	1544	1692	1551	1827	AT1G43700.1	SUE3,VIP1	VIRE2-interacting protein 1
Potri.002G070100	1.99567	6.62638	4.62e-17	1.2e-14	1	435	573	445	1517	1237	1313	AT1G21310.1	ATEXT3,EXT3,RSH	extensin 3
Potri.002G070500	0.804934	4.27487	0.00198557	0.0156765	1	190	166	159	275	190	169	AT3G18710.1	ATPUB29,PUB29	plant U-box 29
Potri.002G070700	3.9105	1.33398	6.29e-16	1.36e-13	1	4	2	5	44	36	40	AT1G21340.1		Dof-type zinc finger DNA-binding family protein
Potri.002G071500	1.7721	0.652519	0.000907962	0.00809234	1	12	4	8	23	10	25	AT1G77160.1		Protein of unknown function (DUF506)
Potri.002G072500	-1.9563	1.47683	1.36e-05	0.000235316	-1	37	44	65	7	11	8	AT3G21470.1		Pentatricopeptide repeat (PPR-like) superfamily protein
Potri.002G074400	0.658705	5.62333	0.0040012	0.0279434	1	528	465	409	568	473	508	AT1G43890.1	ATRAB-C1,ATRAB18,ATRABC1,RAB18,RAB18-1,RABC1	RAB GTPASE HOMOLOG B18
Potri.002G074700	0.640038	5.8245	0.00437671	0.0300359	1	537	519	569	680	513	582	AT1G21410.1	SKP2A	F-box/RNI-like superfamily protein
Potri.002G074800	1.05933	4.99886	7.57e-05	0.00101425	1	305	216	240	472	258	384	AT1G76990.1	ACR3	ACT domain repeat 3
Potri.002G075300	-1.90166	0.730179	0.00025853	0.00283334	-1	18	36	27	6	5	4	AT3G26540.1		Tetratricopeptide repeat (TPR)-like superfamily protein
Potri.002G075400	-1.33626	3.51306	0.000107115	0.00135951	-1	175	165	246	49	35	77	AT1G76980.1
Potri.002G075800	-1.32063	4.20924	6.17e-07	1.71e-05	-1	352	247	358	92	85	90	AT2G34300.2		S-adenosyl-L-methionine-dependent methyltransferases superfamily protein
Potri.002G076400	2.1325	-0.164419	0.00186239	0.0148652	1	5	5	0	15	12	5
Potri.002G077900	0.837869	4.46144	0.000461635	0.00462712	1	210	190	178	240	235	246	AT1G77280.1		Protein kinase protein with adenine nucleotide alpha hydrolases-like domain
Potri.002G078100	3.2012	1.88457	2.31e-14	3.87e-12	1	9	11	6	74	50	47	AT2G01170.1	BAT1	bidirectional amino acid transporter 1
Potri.002G078700	1.21273	5.16488	5.53e-06	0.000110398	1	308	231	255	416	325	539	AT1G21640.1	ATNADK2,NADK2	NAD kinase 2
Potri.002G078900	-1.67464	3.34747	2.74e-06	6.11e-05	-1	148	178	226	43	56	22	AT1G21600.2	PTAC6	plastid transcriptionally active 6
Potri.002G079500	2.83042	3.16284	4.06e-07	1.19e-05	1	37	27	17	95	48	255	AT1G77380.1	AAP3,ATAAP3	amino acid permease 3
Potri.002G079700	3.00701	2.70841	3.47e-07	1.04e-05	1	26	15	12	62	38	194	AT1G77380.1	AAP3,ATAAP3	amino acid permease 3
Potri.002G080300	-1.79693	1.07747	0.000159794	0.00189523	-1	31	48	26	8	8	5	AT1G77405.1		Pentatricopeptide repeat (PPR) superfamily protein
Potri.002G080500	-0.70875	5.12573	0.003529	0.0252449	-1	551	602	426	235	233	208	AT1G80830.1	ATNRAMP1,NRAMP1,PMIT1	natural resistance-associated macrophage protein 1
Potri.002G081000	0.890845	6.75787	0.000395066	0.00405063	1	915	856	1015	1097	963	1528	AT1G01720.1	ANAC002,ATAF1	NAC (No Apical Meristem) domain transcriptional regulator superfamily protein
Potri.002G081900	-1.06613	7.00079	4.53e-05	0.000651455	-1	1628	2326	2394	751	854	521	AT1G77490.1	TAPX	thylakoidal ascorbate peroxidase
Potri.002G082100	-1.05948	8.80937	8.37e-05	0.00110392	-1	7231	8069	6954	2448	3365	1656	AT1G77510.1	ATPDI6,ATPDIL1-2,PDI6,PDIL1-2	PDI-like 1-2
Potri.002G082400	2.0288	5.63409	2.96e-12	3.46e-10	1	273	253	192	597	521	916	AT1G44350.1	ILL6	IAA-leucine resistant (ILR)-like gene 6
Potri.002G082500	0.836415	5.14869	0.000881897	0.00788949	1	349	281	304	392	305	465	AT1G21760.1	ATFBP7,FBP7	F-box protein 7
Potri.002G083200	0.992861	3.84458	0.00341906	0.0245854	1	100	85	166	192	103	194	AT1G44446.1	ATCAO,CAO,CH1	Pheophorbide a oxygenase family protein with Rieske [2Fe-2S] domain
Potri.002G083300	1.18676	1.9178	0.00194939	0.0154476	1	27	29	26	49	28	54	AT1G21790.1		TRAM, LAG1 and CLN8 (TLC) lipid-sensing domain containing protein
Potri.002G084800	-1.32507	4.18668	3.23e-06	6.99e-05	-1	276	334	330	72	114	75	AT1G21880.2	LYM1	lysm domain GPI-anchored protein 1 precursor
Potri.002G084900	1.17795	5.28677	3.3e-05	0.000496512	1	312	280	286	417	326	636	AT1G44770.1
Potri.002G085100	2.78783	7.80922	6.97e-17	1.76e-14	1	1019	489	585	3239	2312	4470	AT1G21890.1		nodulin MtN21 /EamA-like transporter family protein
Potri.002G085200	-0.888413	2.41295	0.00678217	0.0429194	-1	72	81	89	28	28	35	AT4G08280.1		Thioredoxin superfamily protein
Potri.002G085900	0.982735	4.90999	7.1e-05	0.000959836	1	241	286	212	371	286	366	AT1G77660.1		Histone H3 K4-specific methyltransferase SET7/9 family protein
Potri.002G086100	-1.7912	2.03115	0.00186371	0.0148702	-1	116	49	52	21	21	2	AT4G08250.1		GRAS family transcription factor
Potri.002G086500	-1.11061	4.25894	0.000772902	0.0070555	-1	362	273	314	139	122	49	AT5G35370.1		S-locus lectin protein kinase family protein
Potri.002G086900	1.32825	2.46575	0.00381762	0.0269018	1	50	25	39	43	43	111	AT4G36020.1	CSDP1	cold shock domain protein 1
Potri.002G087000	1.65411	4.05275	8.01e-09	4.01e-07	1	107	101	85	186	188	267	AT1G77690.1	LAX3	like AUX1 3
Potri.002G088700	0.6735	7.39623	0.00342751	0.0246338	1	1602	1487	1682	1870	1422	2020	AT4G08460.3		Protein of unknown function (DUF1644)
Potri.002G090000	-0.814685	3.44927	0.00768062	0.0474651	-1	153	204	142	86	65	49	AT1G36390.1		Co-chaperone GrpE family protein
Potri.002G090600	1.20705	2.63922	0.000902562	0.00804922	1	50	46	40	83	44	93	AT1G77930.1		Chaperone DnaJ-domain superfamily protein
Potri.002G090700	1.06132	8.03575	0.000144491	0.00174764	1	2521	1740	1998	2877	2091	4096	AT1G77920.1		bZIP transcription factor family protein
Potri.002G090900	0.862104	5.08048	0.00149718	0.012378	1	284	278	318	369	261	484	AT4G08540.1		DNA-directed RNA polymerase II protein
Potri.002G091000	-1.20651	2.87947	0.000189289	0.00219729	-1	119	125	119	39	46	25	AT1G36320.1
Potri.002G091400	-0.907465	4.60209	0.000269338	0.00293159	-1	391	399	361	125	163	139	AT5G02130.1	NDP1	Tetratricopeptide repeat (TPR)-like superfamily protein
Potri.002G092100	0.736074	5.92256	0.00196364	0.0155319	1	491	504	675	757	644	551	AT5G10080.1		Eukaryotic aspartyl protease family protein
Potri.002G092500	-0.855809	6.08626	0.00705523	0.0443015	-1	1595	795	825	523	467	258	AT1G22150.1	SULTR1;3	sulfate transporter 1;3
Potri.002G092600	-1.92531	1.96477	1.01e-05	0.000182982	-1	76	55	79	6	20	12	AT1G78010.1		tRNA modification GTPase, putative
Potri.002G093500	0.656862	5.17589	0.00485139	0.0327416	1	331	320	377	449	367	322	AT4G30100.1		P-loop containing nucleoside triphosphate hydrolases superfamily protein
Potri.002G094100	0.869456	6.89528	0.000140675	0.00171307	1	1121	912	1063	1344	1138	1461	AT1G78070.1		Transducin/WD40 repeat-like superfamily protein
Potri.002G095300	-0.934879	5.70697	0.000568713	0.0054706	-1	826	780	903	314	405	199	AT1G35780.1
Potri.002G095400	-2.76685	1.75593	6.54e-08	2.47e-06	-1	42	61	93	9	9	2	AT1G78160.1	APUM7,PUM7	pumilio 7
Potri.002G095800	-0.719687	4.37602	0.00292262	0.0215681	-1	331	319	288	137	138	123	AT5G64200.1	ATSC35,SC35	ortholog of human splicing factor SC35
Potri.002G096800	-1.99511	3.40401	5.41e-08	2.09e-06	-1	203	233	166	56	34	17	AT1G34670.1	AtMYB93,MYB93	myb domain protein 93
Potri.002G097600	1.25082	6.15143	3.22e-07	9.77e-06	1	531	488	526	836	683	1041	AT1G34780.1	APRL4,ATAPRL4	APR-like 4
Potri.002G097900	-2.15601	1.52558	1.52e-06	3.73e-05	-1	45	60	50	5	13	6	AT4G08940.1		Ubiquitin carboxyl-terminal hydrolase family protein
Potri.002G098100	2.00065	1.65379	6.85e-06	0.000131518	1	19	6	20	41	33	52	AT1G22330.1		RNA-binding (RRM/RBD/RNP motifs) family protein
Potri.002G098300	1.51464	9.23896	2.2e-07	6.98e-06	1	4276	3988	3250	5863	5991	10882	AT1G22360.1	AtUGT85A2,UGT85A2	UDP-glucosyl transferase 85A2
Potri.002G099400	0.915049	4.76168	0.0001277	0.0015797	1	250	200	239	329	261	318	AT1G78280.1		transferases, transferring glycosyl groups
Potri.002G099600	1.22483	5.67135	1.72e-05	0.00028796	1	409	329	384	583	407	832	AT1G28220.1	ATPUP3,PUP3	purine permease 3
Potri.002G099900	0.748886	4.84902	0.00723328	0.0451685	1	255	257	275	303	210	408	AT1G78310.1		VQ motif-containing protein
Potri.002G100000	-0.682173	4.45008	0.00651191	0.0415705	-1	281	370	326	136	143	146	AT1G22450.1	ATCOX6B2,COX6B	cytochrome C oxidase 6B
Potri.002G100200	1.40461	3.5915	1.26e-06	3.16e-05	1	74	88	79	184	113	152	AT4G40030.2		Histone superfamily protein
Potri.002G100400	-1.75318	1.86356	1.36e-05	0.000235287	-1	53	54	83	10	16	13	AT1G22460.1		O-fucosyltransferase family protein
Potri.002G100600	-2.42825	2.07224	1.53e-07	5.09e-06	-1	69	67	105	9	18	4	AT4G40060.1	ATHB-16,ATHB16,HB16	homeobox protein 16
Potri.002G100900	0.67174	5.5125	0.00493336	0.0331852	1	384	475	430	498	546	394	AT4G09020.1	ATISA3,ISA3	isoamylase 3
Potri.002G101500	1.13506	2.71285	0.00160851	0.0131466	1	52	58	38	97	47	85	AT2G14095.1
Potri.002G101600	2.03664	3.56666	2.24e-11	2.16e-09	1	63	53	54	196	118	176	AT2G14095.1
Potri.002G103500	-1.35561	3.28851	0.000324032	0.00342957	-1	171	207	122	36	70	30	AT2G22490.2	ATCYCD2;1,CYCD2;1	Cyclin D2;1
Potri.002G104100	-0.93101	4.45541	0.000166062	0.00195783	-1	356	342	347	143	140	101	AT4G24610.1
Potri.002G104200	0.99361	5.10021	0.000453907	0.00455924	1	306	264	271	391	255	520	AT5G49710.3
Potri.002G104300	-1.55941	1.49614	7.62e-05	0.00102039	-1	46	45	49	11	13	9	AT4G24580.1	REN1	Rho GTPase activation protein (RhoGAP) with PH domain
Potri.002G104400	-1.40838	7.22736	4.77e-05	0.000679993	-1	3265	2380	2351	1078	758	304	AT2G22500.1	ATPUMP5,DIC1,UCP5	uncoupling protein 5
Potri.002G104500	-2.82597	-0.421905	0.000299155	0.00320737	-1	12	12	9	2	1	0	AT1G58120.1
Potri.002G104600	-2.45285	4.77455	0.000663348	0.00622749	-1	272	337	1072	29	169	13	AT1G09750.1		Eukaryotic aspartyl protease family protein
Potri.002G105800	-0.955213	3.91853	0.000513235	0.00504196	-1	229	241	250	81	108	70	AT4G24530.1		O-fucosyltransferase family protein
Potri.002G105900	1.61323	6.1233	2.18e-11	2.12e-09	1	472	365	426	959	730	1008	AT1G58200.2	MSL3	MSCS-like 3
Potri.002G106200	-0.921622	5.05651	0.00033627	0.00353557	-1	477	586	523	177	245	162	AT5G10920.1		L-Aspartase-like family protein
Potri.002G106300	1.49696	5.54581	3.32e-07	1e-05	1	359	282	257	515	426	816	AT4G38060.2
Potri.002G107200	1.27026	5.59769	5.48e-07	1.54e-05	1	252	380	408	605	600	551	AT1G58340.1	ZF14	MATE efflux family protein
Potri.002G107700	2.15014	9.6575	5.15e-14	7.94e-12	1	5127	2795	3026	12569	8534	12797	AT4G37870.1	PCK1,PEPCK	phosphoenolpyruvate carboxykinase 1
Potri.002G108500	1.79029	6.76523	4.67e-13	6.29e-11	1	497	672	621	1810	1419	1137	AT5G64460.4		Phosphoglycerate mutase family protein
Potri.002G108600	2.70695	2.89013	1.01e-07	3.58e-06	1	12	20	40	91	59	177	AT5G64460.1		Phosphoglycerate mutase family protein
Potri.002G109500	-0.718898	4.27333	0.00561679	0.0368082	-1	288	268	317	109	147	113	AT1G09900.1		Pentatricopeptide repeat (PPR-like) superfamily protein
Potri.002G110800	0.797793	5.42968	0.0041903	0.0290139	1	436	308	412	482	316	601	AT3G21175.2	GATA24,TIFY2B,ZML1	ZIM-like 1
Potri.002G111900	-0.826435	4.73961	0.00086188	0.00773621	-1	394	415	434	155	196	138	AT1G50010.1	TUA2	tubulin alpha-2 chain
Potri.002G113066	1.14421	1.18772	0.00399612	0.0279169	1	20	17	12	25	27	24	AT1G58370.1	ATXYN1,RXF12	glycosyl hydrolase family 10 protein / carbohydrate-binding domain-containing protein
Potri.002G113400	2.13266	1.59215	0.00438123	0.0300453	1	5	17	18	18	11	92	AT4G37790.1	HAT22	Homeobox-leucine zipper protein family
Potri.002G113600	4.31113	6.16841	1.05e-18	3.67e-16	1	121	74	59	818	547	2103	AT1G10070.1	ATBCAT-2,BCAT-2	branched-chain amino acid transaminase 2
Potri.002G113800	1.50269	3.98237	1.12e-07	3.91e-06	1	105	83	114	227	148	224	AT1G58520.1	RXW8	lipases;hydrolases, acting on ester bonds
Potri.002G113900	5.4335	1.42117	8.22e-21	3.64e-18	1	3	1	0	48	51	35	AT4G37770.1	ACS8	1-amino-cyclopropane-1-carboxylate synthase 8
Potri.002G114800	-2.97423	3.37899	2.71e-10	2.02e-08	-1	150	194	310	19	33	6	AT4G37750.1	ANT,CKC,CKC1,DRG	Integrase-type DNA-binding superfamily protein
Potri.002G116200	-1.11332	2.71123	0.00033502	0.00352501	-1	113	89	114	38	33	31	AT4G10810.1
Potri.002G117200	-0.833364	3.49004	0.00241708	0.0184422	-1	161	162	194	75	66	62	AT5G48570.1	ATFKBP65,FKBP65,ROF2	FKBP-type peptidyl-prolyl cis-trans isomerase family protein
Potri.002G117500	-1.0308	4.96694	2.38e-05	0.000377203	-1	541	504	485	186	202	136	AT4G07410.1		Transducin family protein / WD-40 repeat family protein
Potri.002G117900	0.799286	4.55649	0.00297234	0.0218749	1	223	212	193	267	183	313	AT3G12350.1		F-box family protein
Potri.002G118700	-2.94939	-0.713194	0.00192118	0.0152664	-1	5	9	11	1	1	0	AT5G43190.1		Galactose oxidase/kelch repeat superfamily protein
Potri.002G118900	2.22497	6.55321	2.92e-07	8.95e-06	1	480	404	333	820	633	2450	AT3G03990.1		alpha/beta-Hydrolases superfamily protein
Potri.002G118950	5.4951	-0.0364507	1.11e-05	0.000198913	1	1	0	0	6	4	34
Potri.002G119100	0.674864	5.96132	0.00248936	0.0189157	1	600	566	595	784	598	592	AT1G27760.3	ATSAT32,SAT32	interferon-related developmental regulator family protein / IFRD protein family
Potri.002G119600	-1.0934	4.74751	6.97e-05	0.000945468	-1	468	423	440	183	167	89	AT4G33865.1		Ribosomal protein S14p/S29e family protein
Potri.002G120100	0.658389	7.87197	0.00810136	0.0495166	1	2708	1985	1992	2451	1931	2961	AT2G23090.1		Uncharacterised protein family SERF
Potri.002G120200	2.47618	6.15853	4.39e-16	9.9e-14	1	273	259	268	1009	643	1445	AT4G24230.6	ACBP3	acyl-CoA-binding domain 3
Potri.002G120700	-3.09297	3.7257	0.000153882	0.00183437	-1	30	202	613	10	47	11	AT4G24220.1	AWI31,VEP1	NAD(P)-binding Rossmann-fold superfamily protein
Potri.002G123000	-1.07749	5.07816	7.94e-06	0.000149275	-1	479	549	642	181	180	191	AT4G34160.1	CYCD3,CYCD3;1	CYCLIN D3;1
Potri.002G123200	-1.77319	1.87519	1.45e-05	0.00024929	-1	69	73	50	11	19	9	AT4G34150.1		Calcium-dependent lipid-binding (CaLB domain) family protein
Potri.002G123300	0.933213	5.40583	0.000741101	0.00682312	1	367	334	368	418	350	648	AT4G24240.1	ATWRKY7,WRKY7	WRKY DNA-binding protein 7
Potri.002G123500	-1.00191	3.34142	0.00115489	0.00993775	-1	188	152	144	48	72	48	AT5G47820.2	FRA1	P-loop containing nucleoside triphosphate hydrolases superfamily protein
Potri.002G125000	6.27697	-0.775808	0.000174137	0.00204127	1	0	0	0	2	2	19	AT3G50330.1	HEC2	basic helix-loop-helix (bHLH) DNA-binding superfamily protein
Potri.002G125700	-0.849877	3.52492	0.00331471	0.0239715	-1	179	167	186	56	83	66	AT1G45230.1		Protein of unknown function (DUF3223)
Potri.002G126200	1.40105	6.60552	2.49e-08	1.05e-06	1	697	652	616	1408	849	1379	AT5G42890.1	ATSCP2,SCP2	sterol carrier protein 2
Potri.002G127000	2.86297	-0.926725	0.00251138	0.0190471	1	0	1	2	3	3	11	AT5G42380.1	CML37,CML39	calmodulin like 37
Potri.002G127100	4.01287	-1.07256	4.6e-05	0.00065935	1	1	0	0	7	4	5	AT5G42750.1	BKI1	BRI1 kinase inhibitor 1
Potri.002G128100	-1.1307	3.44866	0.00460442	0.0313656	-1	148	204	184	63	87	22	AT1G47490.1	ATRBP47C,RBP47C	RNA-binding protein 47C
Potri.002G128300	3.7293	2.466	1.2e-14	2.09e-12	1	5	11	12	142	52	74	AT2G26560.1	PLA IIA,PLA2A,PLP2	phospholipase A 2A
Potri.002G129300	0.88731	6.12447	0.000217921	0.00246373	1	694	537	568	779	643	896	AT4G33300.2	ADR1-L1	ADR1-like 1
Potri.002G129700	-1.0832	4.1182	0.000288357	0.00310688	-1	192	342	317	83	98	99	AT5G25900.1	ATKO1,CYP701A3,GA3	GA requiring 3
Potri.002G129800	-1.45561	3.54513	7.94e-07	2.13e-05	-1	223	230	159	55	54	47	AT4G33280.1		AP2/B3-like transcriptional factor family protein
Potri.002G130200	2.84907	1.34233	0.000351602	0.00367072	1	9	10	3	15	10	85	AT5G42630.1	ATS,KAN4	Homeodomain-like superfamily protein
Potri.002G131300	-0.944511	3.26299	0.00781478	0.0481418	-1	139	172	140	67	71	27	AT1G65430.1	ARI8,ATARI8	IBR domain-containing protein
Potri.002G131500	1.838	0.986878	0.000163868	0.00193568	1	11	6	13	19	20	36	AT5G42655.1		Disease resistance-responsive (dirigent-like protein) family protein
Potri.002G132100	2.39531	0.863926	7.83e-06	0.000147572	1	9	5	6	31	12	32
Potri.002G132500	2.0501	3.12676	1.08e-09	6.91e-08	1	43	40	41	165	81	117	AT5G42380.1	CML37,CML39	calmodulin like 37
Potri.002G133100	0.867738	3.68659	0.00180228	0.0144715	1	131	113	88	165	123	137	AT1G75020.1	LPAT4	lysophosphatidyl acyltransferase 4
Potri.002G134200	-0.972579	3.19101	0.000798728	0.00725427	-1	136	129	167	58	50	46	AT1G47740.1		PPPDE putative thiol peptidase family protein
Potri.002G134300	3.36031	3.37949	2.21e-10	1.69e-08	1	28	12	28	104	82	295	AT1G75100.1	JAC1	J-domain protein required for chloroplast accumulation response 1
Potri.002G135300	-0.923081	4.05852	0.00402767	0.0280962	-1	263	260	266	97	140	54	AT2G13560.1	NAD-ME1	NAD-dependent malic enzyme 1
Potri.002G135900	-1.69646	3.61052	1e-06	2.6e-05	-1	225	226	217	35	75	33
Potri.002G136000	-1.48025	1.51004	0.00522313	0.0347588	-1	38	80	21	15	9	11	AT1G02180.1		ferredoxin-related
Potri.002G136200	0.632825	4.8891	0.00633879	0.0406709	1	294	291	265	308	288	324	AT3G60410.1		Protein of unknown function (DUF1639)
Potri.002G136600	0.676288	4.61414	0.0076186	0.0471497	1	233	239	217	267	201	301	AT3G60380.1
Potri.002G138300	-0.910488	8.2845	0.000200467	0.00230462	-1	4303	5495	5132	1919	2244	1401	AT4G17520.1		Hyaluronan / mRNA binding family
Potri.002G138800	-1.04131	8.53146	2.78e-05	0.000430737	-1	5585	6386	6309	1910	2659	1627	AT4G09320.1	NDPK1	Nucleoside diphosphate kinase family protein
Potri.002G139400	-0.960977	3.44984	0.0011726	0.0100566	-1	146	192	179	66	72	48	AT1G02150.1		Tetratricopeptide repeat (TPR)-like superfamily protein
Potri.002G140100	-1.07551	7.07552	2.23e-06	5.14e-05	-1	2126	2265	2317	697	842	680	AT3G10950.1		Zinc-binding ribosomal protein family protein
Potri.002G140400	-1.17993	7.34548	3.6e-06	7.66e-05	-1	2444	3015	2811	714	1094	732	AT5G23740.1	RPS11-BETA	ribosomal protein S11-beta
Potri.002G140700	-1.63755	2.13206	4.27e-06	8.86e-05	-1	83	64	81	18	19	14	AT4G00026.1
Potri.002G141500	-1.1124	8.53347	2.84e-06	6.29e-05	-1	5946	6370	6287	1997	2450	1567	AT4G16720.1		Ribosomal protein L23/L15e family protein
Potri.002G142600	1.5344	3.12327	4.87e-05	0.000692035	1	62	51	50	98	66	164	AT3G60520.1
Potri.002G142800	5.06807	5.76824	6.43e-18	1.95e-15	1	48	32	36	515	318	1835	AT2G45050.1	GATA2	GATA transcription factor 2
Potri.002G144600	1.59439	5.99849	4.15e-07	1.21e-05	1	390	396	382	753	483	1213	AT4G16520.2	ATG8F	Ubiquitin-like superfamily protein
Potri.002G145500	1.79825	1.41345	0.000212894	0.00241708	1	19	9	14	43	16	44	AT2G45220.1		Plant invertase/pectin methylesterase inhibitor superfamily
Potri.002G145800	2.8432	-0.265683	1.05e-05	0.000189276	1	3	0	3	12	9	11	AT4G00080.1	UNE11	Plant invertase/pectin methylesterase inhibitor superfamily protein
Potri.002G146200	2.74961	6.24224	8.52e-12	9.01e-10	1	253	217	251	836	554	1951	AT4G08900.1		arginase
Potri.002G147100	1.24618	4.58773	0.000617701	0.00585528	1	249	131	144	214	199	443	AT3G60780.1		Protein of unknown function (DUF1442)
Potri.002G148400	1.96943	0.737633	2.14e-05	0.000345399	1	4	9	10	23	23	18	AT3G60810.1
Potri.002G148600	0.742278	6.48554	0.0046625	0.0316708	1	810	819	832	989	651	1231	AT4G12080.1	AHL1,ATAHL1	AT-hook motif nuclear-localized protein 1
Potri.002G148900	1.93764	0.710578	0.000783143	0.00713686	1	10	8	5	18	10	34	AT4G00210.1	LBD31	LOB domain-containing protein 31
Potri.002G149400	-0.959929	3.09703	0.00389176	0.0273301	-1	155	118	130	41	67	36	AT1G01950.1	ARK2	armadillo repeat kinesin 2
Potri.002G149500	-0.912877	5.35792	0.000106147	0.00134842	-1	602	706	646	238	271	216	AT2G45440.1	DHDPS2	dihydrodipicolinate synthase
Potri.002G150700	0.68617	7.05266	0.00390284	0.0273855	1	1418	1135	1188	1604	1069	1539	AT3G61050.1	NTMC2T4,NTMC2TYPE4	Calcium-dependent lipid-binding (CaLB domain) family protein
Potri.002G152200	0.941357	3.22122	0.00349414	0.0250289	1	99	70	63	124	117	72	AT2G45680.1		TCP family transcription factor
Potri.002G152600	5.5322	-1.23166	0.000188803	0.00219223	1	0	0	0	6	2	6	AT3G52790.1		peptidoglycan-binding LysM domain-containing protein
Potri.002G153200	-1.6297	1.86868	2.9e-05	0.00044635	-1	58	68	61	14	9	19	AT2G01850.1	ATXTH27,EXGT-A3,XTH27	endoxyloglucan transferase A3
Potri.002G153600	-0.838407	3.01089	0.00529806	0.0351811	-1	126	117	125	40	54	49	AT4G25500.1	AT-SRP40,ATRSP35,ATRSP40,RSP35	arginine/serine-rich splicing factor 35
Potri.002G153800	0.76527	5.98515	0.0025903	0.019549	1	682	546	495	675	534	830	AT2G45740.2	PEX11D	peroxin 11D
Potri.002G154100	-1.10211	3.49289	0.00716228	0.0448295	-1	175	204	171	104	58	21	AT1G33060.2	ANAC014,NAC014	NAC 014
Potri.002G155300	2.24922	4.34331	1.76e-09	1.06e-07	1	90	88	81	179	210	459	AT2G45760.1	BAL,BAP2	BON association protein 2
Potri.002G155500	1.35951	4.71973	4.54e-07	1.3e-05	1	217	172	153	333	249	388	AT3G61200.1		Thioesterase superfamily protein
Potri.002G155600	1.41694	7.37955	2.04e-10	1.58e-08	1	1157	1120	1057	2322	1773	2139	AT1G63220.1		Calcium-dependent lipid-binding (CaLB domain) family protein
Potri.002G155800	-0.734291	5.02432	0.00185922	0.0148455	-1	445	530	506	206	227	189	AT4G00585.1
Potri.002G156000	-0.762868	5.26361	0.00604942	0.0391064	-1	564	609	591	229	334	163	AT4G00570.1	NAD-ME2	NAD-dependent malic enzyme 2
Potri.002G156200	0.758219	3.80782	0.00448977	0.0306527	1	124	125	130	179	120	151	AT3G09970.1		Calcineurin-like metallo-phosphoesterase superfamily protein
Potri.002G156300	1.3596	7.54776	6.76e-06	0.000129995	1	1226	1206	1425	2046	1449	3367	AT3G61220.1		NAD(P)-binding Rossmann-fold superfamily protein
Potri.002G156500	0.862744	3.99245	0.00089106	0.00795821	1	140	138	134	199	140	186	AT3G09970.1		Calcineurin-like metallo-phosphoesterase superfamily protein
Potri.002G156600	1.81908	3.67609	5.24e-05	0.000736357	1	65	54	88	119	82	302	AT3G61220.1		NAD(P)-binding Rossmann-fold superfamily protein
Potri.002G156800	1.47561	3.82352	9.8e-06	0.000178267	1	88	81	105	146	126	256	AT3G61220.1		NAD(P)-binding Rossmann-fold superfamily protein
Potri.002G156900	-0.706852	4.38494	0.00404789	0.0282024	-1	347	312	282	130	144	128	AT2G37360.1		ABC-2 type transporter family protein
Potri.002G157100	-1.40318	4.02722	1.57e-06	3.83e-05	-1	227	330	295	83	89	54	AT4G00620.1		Amino acid dehydrogenase family protein
Potri.002G157200	-0.913274	4.42003	0.000137978	0.00168693	-1	325	328	362	137	119	121	AT4G00630.1	ATKEA2,KEA2	K+ efflux antiporter 2
Potri.002G157400	0.847164	4.61756	0.00088628	0.00792706	1	239	205	198	301	205	302	AT1G01770.1
Potri.002G158300	-1.39911	1.64329	0.000732233	0.00676186	-1	47	62	43	10	19	11	AT2G45860.1
Potri.002G158400	-1.27565	1.22999	0.00676195	0.0428167	-1	30	27	52	6	12	13	AT4G00710.1	BSK3	BR-signaling kinase 3
Potri.002G159300	0.722796	4.74513	0.003002	0.0220758	1	270	221	250	293	239	321	AT2G45880.1	BAM7,BMY4	beta-amylase 7
Potri.002G159500	-1.48455	1.38709	0.00222873	0.0172395	-1	33	59	35	17	11	4	AT4G23340.1		2-oxoglutarate (2OG) and Fe(II)-dependent oxygenase superfamily protein
Potri.002G159800	-1.15852	1.98915	0.00501473	0.033622	-1	58	74	56	22	28	9
Potri.002G160000	-0.796658	4.83982	0.00115269	0.00992342	-1	420	471	432	208	192	135	AT4G00440.2		Protein of unknown function (DUF3741)
Potri.002G160700	1.02143	6.5542	6.48e-05	0.000887716	1	827	720	732	1029	811	1377	AT4G00355.3
Potri.002G160800	0.772368	4.83039	0.00192321	0.0152797	1	276	258	235	271	283	359	AT3G61440.1	ARATH;BSAS3;1,ATCYSC1,CYSC1	cysteine synthase C1
Potri.002G161000	1.57493	5.28393	2.47e-07	7.7e-06	1	241	267	210	443	333	710	AT1G63800.1	UBC5	ubiquitin-conjugating enzyme 5
Potri.002G162000	0.63325	4.96367	0.00741852	0.0461375	1	335	280	281	378	272	324	AT5G28350.1		Quinoprotein amine dehydrogenase, beta chain-like; RIC1-like guanyl-nucleotide exchange factor
Potri.002G162400	1.92858	8.38665	2.76e-11	2.6e-09	1	1433	1314	2378	5230	3226	5191	AT3G61490.3		Pectin lyase-like superfamily protein
Potri.002G163400	1.14926	3.76673	6.25e-05	0.000860046	1	91	129	88	161	140	177	AT1G01490.2		Heavy metal transport/detoxification superfamily protein
Potri.002G164700	0.644857	6.6364	0.00636486	0.0407955	1	1068	943	839	1080	846	1184	AT3G61540.1		alpha/beta-Hydrolases superfamily protein
Potri.002G164800	-1.02841	4.07157	9.28e-05	0.00120401	-1	271	253	292	90	111	78	AT1G14620.1	DECOY	decoy
Potri.002G164900	-1.79007	0.157005	0.0048352	0.032663	-1	15	13	22	7	3	0	AT2G46130.1	ATWRKY43,WRKY43	WRKY DNA-binding protein 43
Potri.002G165000	1.62909	4.91602	8.17e-05	0.00108265	1	232	125	186	290	189	676	AT2G46140.1		Late embryogenesis abundant protein
Potri.002G165300	2.48137	2.65824	2.44e-08	1.04e-06	1	28	22	20	66	58	147	AT4G01240.1		S-adenosyl-L-methionine-dependent methyltransferases superfamily protein
Potri.002G167200	0.836644	5.06492	0.000372924	0.00385768	1	306	305	269	446	344	315	AT3G61610.1		Galactose mutarotase-like superfamily protein
Potri.002G168200	1.51025	6.56484	3.84e-09	2.1e-07	1	700	635	472	1600	1018	1014	AT2G46370.4	FIN219,JAR1	Auxin-responsive GH3 family protein
Potri.002G169300	-1.51259	2.24286	0.00013909	0.00169617	-1	83	84	75	17	31	11	AT4G01037.1	AtWTF1,WTF1	Ubiquitin carboxyl-terminal hydrolase family protein
Potri.002G169800	-1.65373	4.642	3.08e-08	1.27e-06	-1	369	481	523	77	139	87	AT5G08610.1		P-loop containing nucleoside triphosphate hydrolases superfamily protein
Potri.002G170100	0.74223	6.29279	0.00219683	0.0170533	1	751	723	679	825	666	1018	AT3G61710.1	ATATG6,AtBECLIN1,ATG6,BECLIN1	AUTOPHAGY 6
Potri.002G170900	0.87471	4.24389	0.00184105	0.0147277	1	146	133	210	211	169	245	AT1G01320.1		Tetratricopeptide repeat (TPR)-like superfamily protein
Potri.002G171500	0.694481	5.76316	0.00424711	0.0293694	1	535	523	463	548	480	686	AT3G61790.1		Protein with RING/U-box and TRAF-like domains
Potri.002G171700	-0.631366	5.20242	0.00664586	0.0422436	-1	602	467	567	276	243	220	AT1G01300.1		Eukaryotic aspartyl protease family protein
Potri.002G172101	0.671516	5.12589	0.00518963	0.0345788	1	376	315	296	457	317	331	AT1G01260.1		basic helix-loop-helix (bHLH) DNA-binding superfamily protein
Potri.002G173200	1.03734	5.52794	0.000259996	0.00284287	1	404	329	377	464	379	736	AT2G46550.1
Potri.002G173700	0.668703	6.38669	0.00416167	0.0288529	1	798	897	674	995	745	901	AT4G10810.1
Potri.002G174600	1.11085	5.31701	8.43e-06	0.000156985	1	281	265	380	582	412	412	AT4G00910.1		Aluminium activated malate transporter family protein
Potri.002G175000	-1.09538	4.55272	2.78e-05	0.000430737	-1	404	388	369	131	156	93	AT3G61860.1	ATRSP31,RSP31	RNA-binding (RRM/RBD/RNP motifs) family protein
Potri.002G175400	-0.896784	5.04647	0.0049106	0.0330529	-1	296	510	760	244	179	169	AT2G46630.1
Potri.002G175600	2.01289	4.88401	2.63e-14	4.3e-12	1	169	125	137	382	345	483	AT2G46620.1		P-loop containing nucleoside triphosphate hydrolases superfamily protein
Potri.002G175700	1.0834	3.05207	0.000876493	0.00784769	1	71	61	61	80	79	125	AT1G01200.1	ATRAB-A3,ATRABA3,RABA3	RAB GTPase homolog A3
Potri.002G175900	-1.35772	1.2703	0.000825395	0.00745076	-1	39	39	36	13	8	10	AT5G08510.1		Pentatricopeptide repeat (PPR) superfamily protein
Potri.002G176300	1.01506	6.57638	1.19e-05	0.000211704	1	763	671	888	1044	1033	1189	AT2G46680.1	ATHB-7,ATHB7,HB-7	homeobox 7
Potri.002G178000	-1.39537	4.32914	0.000154088	0.00183631	-1	388	373	293	100	142	39	AT1G01120.1	KCS1	3-ketoacyl-CoA synthase 1
Potri.002G178200	-0.708493	4.19234	0.00390628	0.0274052	-1	269	280	273	129	104	119	AT4G00830.2		RNA-binding (RRM/RBD/RNP motifs) family protein
Potri.002G178300	1.90609	0.380378	0.000102361	0.00130807	1	7	4	7	17	17	14	AT2G46760.1		D-arabinono-1,4-lactone oxidase family protein
Potri.002G179400	-0.801528	8.01918	0.000550996	0.00533327	-1	3809	4215	4075	1426	1913	1493	AT5G24510.1		60S acidic ribosomal protein family
Potri.002G179600	-0.775745	4.61355	0.00353203	0.0252582	-1	387	382	355	190	171	101	AT4G01400.2
Potri.002G180100	0.984436	8.82295	8.68e-06	0.000160642	1	4288	3430	3468	5324	4815	5303	AT2G46800.2	ATCDF1,ATMTP1,MTP1,ZAT,ZAT1	zinc transporter of Arabidopsis thaliana
Potri.002G180400	1.80977	1.88268	0.00746987	0.0463696	1	14	5	40	38	20	85	AT2G46820.2	PSAP,PSI-P,PTAC8,TMP14	photosystem I P subunit
Potri.002G180600	-3.59591	0.914209	0.000744449	0.00684782	-1	8	7	93	3	3	0	AT5G54160.1	ATOMT1,OMT1	O-methyltransferase 1
Potri.002G180800	1.05168	5.09994	0.000365855	0.0037946	1	238	257	323	573	393	236	AT1G01060.1	LHY,LHY1	Homeodomain-like superfamily protein
Potri.002G181000	0.901276	3.68033	0.00192556	0.0152927	1	133	97	96	138	117	169	AT3G61960.1		Protein kinase superfamily protein
Potri.002G182500	2.30652	5.64572	1.78e-09	1.07e-07	1	225	199	195	534	375	1203	AT1G02270.1		Calcium-binding endonuclease/exonuclease/phosphatase family
Potri.002G182600	-1.08532	3.53175	0.000151101	0.00180731	-1	190	187	187	67	73	46	AT4G01560.1	MEE49	Ribosomal RNA processing Brix domain protein
Potri.002G182700	3.21521	-0.200953	4.78e-07	1.37e-05	1	1	1	3	12	11	12	AT3G30340.1		nodulin MtN21 /EamA-like transporter family protein
Potri.002G184100	4.96155	-0.439182	1.28e-07	4.41e-06	1	0	1	0	10	5	16	AT1G28200.1	FIP1	FH interacting protein 1
Potri.002G184201	1.02721	8.84838	5.67e-05	0.000789417	1	4651	3382	3133	5222	4203	6407	AT1G02305.1		Cysteine proteinases superfamily protein
Potri.002G184400	0.688522	6.21368	0.00394787	0.0276383	1	729	680	677	783	626	934	AT3G62010.1
Potri.002G184700	2.6114	5.00352	7.02e-17	1.76e-14	1	111	81	140	530	593	300	AT4G01630.1	ATEXP17,ATEXPA17,ATHEXP ALPHA 1.13,EXPA17	expansin A17
Potri.002G185100	-2.20516	-0.538344	0.00296589	0.0218349	-1	9	8	11	1	2	1	AT4G01650.2		Polyketide cyclase / dehydrase and lipid transport protein
Potri.002G185300	0.871367	6.78039	0.00586915	0.038155	1	1347	586	932	1561	1358	763	AT5G59480.1		Haloacid dehalogenase-like hydrolase (HAD) superfamily protein
Potri.002G186500	3.70105	1.26094	2.17e-10	1.67e-08	1	6	3	3	28	60	24	AT4G01700.1		Chitinase family protein
Potri.002G187700	-1.40401	3.5032	0.000133226	0.00163909	-1	214	199	176	57	76	23	AT2G47010.2
Potri.002G188100	1.64756	3.93729	0.000498732	0.004922	1	102	77	93	105	96	382	AT1G75250.1	ATRL6,RL6,RSM3	RAD-like 6
Potri.002G188600	0.80584	5.08522	0.000518147	0.0050844	1	305	296	304	425	312	372	AT3G62220.1		Protein kinase superfamily protein
Potri.002G189450	1.29207	6.04006	6.41e-06	0.000124481	1	540	444	418	774	526	1087	AT3G15580.1	APG8H,ATG8I	Ubiquitin-like superfamily protein
Potri.002G189900	1.92139	10.0752	6.31e-12	6.96e-10	1	6305	5490	4775	15201	9553	19000	AT1G23800.1	ALDH2B,ALDH2B7	aldehyde dehydrogenase 2B7
Potri.002G190600	2.91774	5.01307	3.01e-18	9.73e-16	1	79	97	101	728	272	485	AT1G02460.1		Pectin lyase-like superfamily protein
Potri.002G191000	-2.22741	5.57639	3.71e-10	2.68e-08	-1	940	1162	761	148	214	67	AT3G62270.1		HCO3- transporter family
Potri.002G191400	-0.636093	8.13955	0.00621361	0.0399573	-1	3971	4217	4412	1949	2248	1475	AT1G10630.1	ARFA1F,ATARFA1F	ADP-ribosylation factor A1F
Potri.002G191600	0.912429	6.38741	0.00542499	0.0358798	1	548	586	1000	995	1287	532	AT2G47180.1	AtGolS1,GolS1	galactinol synthase 1
Potri.002G191800	3.41002	0.493597	9.54e-07	2.49e-05	1	2	5	1	17	10	35	AT2G47190.1	ATMYB2,MYB2	myb domain protein 2
Potri.002G192400	-1.36656	2.31814	0.000191624	0.00222019	-1	70	100	79	32	21	15	AT2G47240.1	CER8,LACS1	AMP-dependent synthetase and ligase family protein
Potri.002G193000	0.897579	5.26455	0.00250957	0.0190401	1	336	339	309	342	310	617	AT2G47260.1	ATWRKY23,WRKY23	WRKY DNA-binding protein 23
Potri.002G194000	-0.943711	6.82543	6.19e-05	0.00085318	-1	1717	1892	1860	609	796	577	AT3G62360.1		Carbohydrate-binding-like fold
Potri.002G195700	1.1264	5.67345	8.93e-06	0.000164606	1	429	338	411	635	446	713	AT4G02020.1	EZA1,SDG10,SWN	SET domain-containing protein
Potri.002G196200	1.47551	5.35617	2.78e-05	0.000430737	1	283	236	277	435	274	822	AT3G62420.1	ATBZIP53,BZIP53	basic region/leucine zipper motif 53
Potri.002G196700	1.85703	3.89801	5.06e-05	0.000716371	1	86	55	96	125	100	364	AT3G62550.1		Adenine nucleotide alpha hydrolases-like superfamily protein
Potri.002G197200	0.990196	5.06569	0.000251901	0.00277059	1	291	182	351	432	327	385	AT1G02640.1	ATBXL2,BXL2	beta-xylosidase 2
Potri.002G197900	2.07277	3.98463	1.35e-10	1.1e-08	1	74	68	81	196	153	303	AT1G02660.1		alpha/beta-Hydrolases superfamily protein
Potri.002G198000	-0.721631	4.23617	0.00733932	0.0457111	-1	298	283	270	150	131	82	AT3G62600.1	ATERDJ3B,ERDJ3B	DNAJ heat shock family protein
Potri.002G198200	-1.16818	1.51226	0.00587367	0.0381713	-1	42	56	34	14	18	9	AT3G62620.1		sucrose-phosphatase-related
Potri.002G198500	-0.723513	6.49808	0.00325161	0.0236026	-1	1266	1480	1377	608	711	430	AT4G26300.1	emb1027	Arginyl-tRNA synthetase, class Ic
Potri.002G198600	-1.93496	4.91498	5.81e-13	7.68e-11	-1	520	669	546	101	132	84	AT3G55010.2	ATPURM,PUR5	phosphoribosylformylglycinamidine cyclo-ligase, chloroplast / phosphoribosyl-aminoimidazole synthetase / AIR synthase (PUR5)
Potri.002G199700	-1.45918	1.46152	0.000423053	0.0043047	-1	43	54	37	13	13	8	AT4G13030.1		P-loop containing nucleoside triphosphate hydrolases superfamily protein
Potri.002G199800	-1.77874	1.69583	1.97e-05	0.00032425	-1	43	61	64	10	16	8	AT4G16141.1		GATA type zinc finger transcription factor family protein
Potri.002G201200	-1.32244	3.94217	1.34e-05	0.000233815	-1	240	280	271	84	94	44	AT4G02220.1		zinc finger (MYND type) family protein / programmed cell death 2 C-terminal domain-containing protein
Potri.002G202300	2.39381	8.95465	4.14e-14	6.51e-12	1	2060	1835	1939	5996	4546	10673	AT4G02280.1	ATSUS3,SUS3	sucrose synthase 3
Potri.002G203500	1.58354	7.28952	6.41e-10	4.32e-08	1	917	1033	924	2616	2120	1347	AT4G02380.1	AtLEA5,SAG21	senescence-associated gene 21
Potri.002G203600	-1.2576	3.70596	0.000147273	0.00176983	-1	215	222	224	39	90	62	AT2G47580.1	U1A	spliceosomal protein U1A
Potri.002G203700	-0.944081	4.61095	0.000406877	0.00415783	-1	357	409	402	147	178	100	AT4G02400.1		U3 ribonucleoprotein (Utp) family protein
Potri.002G204100	-1.52197	6.08812	8.56e-07	2.27e-05	-1	1218	1252	1221	306	433	161	AT3G05560.3		Ribosomal L22e protein family
Potri.002G204900	-1.87822	2.4709	0.000145793	0.00175746	-1	98	124	80	13	37	7	AT5G61770.2	PPAN	PETER PAN-like protein
Potri.002G205300	1.13951	3.50321	0.00165096	0.0134287	1	100	86	72	133	73	190	AT2G47710.1		Adenine nucleotide alpha hydrolases-like superfamily protein
Potri.002G205400	1.56672	5.22201	2.14e-07	6.82e-06	1	245	204	243	472	294	660	AT1G02860.1	BAH1,NLA	SPX (SYG1/Pho81/XPR1) domain-containing protein
Potri.002G206400	1.62511	5.95303	2.24e-05	0.000359069	1	422	393	299	484	504	1372	AT2G47750.1	GH3.9	putative indole-3-acetic acid-amido synthetase GH3.9
Potri.002G206700	1.21205	2.92428	0.000372035	0.00385034	1	46	51	69	71	84	112
Potri.002G207400	0.93604	3.61292	0.0032904	0.0238278	1	121	101	84	95	153	157	AT1G48910.1	YUC10	Flavin-containing monooxygenase family protein
Potri.002G207800	0.686976	4.45555	0.00797748	0.0489685	1	227	223	164	204	241	243	AT3G62980.1	TIR1	F-box/RNI-like superfamily protein
Potri.002G208500	5.59911	0.0451834	8.28e-05	0.00109448	1	0	0	1	4	2	41	AT3G62950.1		Thioredoxin superfamily protein
Potri.002G209700	-1.59807	4.47572	5.52e-07	1.55e-05	-1	363	464	383	107	125	49	AT1G03010.1		Phototropic-responsive NPH3 family protein
Potri.002G209900	2.29894	6.79484	8.36e-13	1.07e-10	1	522	407	451	1552	895	2272	AT4G03200.1		catalytics
Potri.002G210000	-1.59955	0.940639	0.00257252	0.0194365	-1	23	21	48	7	10	4	AT1G74680.1		Exostosin family protein
Potri.002G212400	0.754043	4.15195	0.00382368	0.0269401	1	169	160	154	188	156	224	AT4G02980.1	ABP,ABP1	endoplasmic reticulum auxin binding protein 1
Potri.002G212900	0.883566	3.97407	0.000547089	0.00530297	1	142	137	124	196	147	178	AT2G48020.1		Major facilitator superfamily protein
Potri.002G213100	1.60106	7.25118	3.73e-09	2.04e-07	1	1071	1068	634	2326	2122	1470	AT3G63010.1	ATGID1B,GID1B	alpha/beta-Hydrolases superfamily protein
Potri.002G213500	-1.31591	4.51807	0.00047161	0.00470078	-1	344	453	387	118	172	44	AT2G47990.1	EDA13,EDA19,SWA1	transducin family protein / WD-40 repeat family protein
Potri.002G214000	1.09416	4.09836	9.2e-05	0.00119443	1	159	108	133	191	163	240	AT4G03110.1	AtRBP-DR1,RBP-DR1	RNA-binding protein-defense related 1
Potri.002G214100	-2.65115	-0.253093	0.000666671	0.00625459	-1	8	20	10	2	2	0	AT1G53310.2	ATPEPC1,ATPPC1,PEPC1,PPC1	phosphoenolpyruvate carboxylase 1
Potri.002G215100	1.2049	4.87534	0.000345092	0.00361153	1	199	161	292	340	207	497	AT2G30950.1	FTSH2,VAR2	FtsH extracellular protease family
Potri.002G215400	-1.49351	0.991462	0.00176738	0.0142285	-1	29	30	35	4	12	7	AT1G03310.1	ATISA2,BE2,DBE1,ISA2	debranching enzyme 1
Potri.002G215900	-0.884565	5.42068	0.000223061	0.00250833	-1	619	755	653	239	290	237	AT4G02930.1		GTP binding Elongation factor Tu family protein
Potri.002G216200	-0.676756	5.45795	0.00313817	0.0229381	-1	669	634	674	340	289	239	AT5G58230.1	ATMSI1,MEE70,MSI1	Transducin/WD40 repeat-like superfamily protein
Potri.002G217700	-1.24846	2.04066	0.00204429	0.0160399	-1	68	64	67	13	31	14	AT2G05120.1		Nucleoporin, Nup133/Nup155-like
Potri.002G219900	-1.61381	0.36484	0.00253394	0.0191911	-1	17	16	25	3	6	4	AT1G03310.2	ATISA2,BE2,DBE1,ISA2	debranching enzyme 1
Potri.002G220300	-2.39846	0.00703482	0.000264917	0.0028908	-1	12	14	21	3	2	1	AT1G11290.1	CRR22	Pentatricopeptide repeat (PPR) superfamily protein
Potri.002G221300	-1.19217	3.75157	0.000535311	0.00521944	-1	226	221	227	54	108	43	AT2G05120.1		Nucleoporin, Nup133/Nup155-like
Potri.002G222300	-1.35617	0.892659	0.00411449	0.0286069	-1	32	33	20	7	7	9	AT3G07800.1		Thymidine kinase
Potri.002G223000	0.646727	5.06791	0.00586101	0.0381294	1	313	325	319	344	312	389	AT3G07870.1		F-box and associated interaction domains-containing protein
Potri.002G223100	2.76728	5.07214	6.37e-22	3.51e-19	1	129	91	97	578	352	581
Potri.002G223700	-1.11842	4.50058	7.92e-05	0.00105314	-1	315	439	369	156	130	79	AT1G04990.2		Zinc finger C-x8-C-x5-C-x3-H type family protein
Potri.002G224300	-1.37511	2.19922	0.000230477	0.00257585	-1	86	69	74	13	26	22	AT2G31340.1	emb1381	embryo defective 1381
Potri.002G226600	1.0406	6.42381	4.22e-06	8.77e-05	1	749	668	646	1102	839	1029	AT3G21630.1	CERK1,LYSM RLK1	chitin elicitor receptor kinase 1
Potri.002G226700	0.694051	5.29661	0.00463891	0.0315305	1	352	366	382	516	432	305	AT4G15417.1	ATRTL1,RTL1	RNAse II-like 1
Potri.002G226800	-0.973139	2.49735	0.00475383	0.0321843	-1	78	106	78	42	30	22	AT3G21620.1		ERD (early-responsive to dehydration stress) family protein
Potri.002G226900	0.990506	4.13506	0.000396254	0.00406087	1	157	135	138	227	138	233	AT3G21610.1		Acid phosphatase/vanadium-dependent haloperoxidase-related protein
Potri.002G227300	1.73161	3.93285	8.7e-08	3.15e-06	1	121	87	51	186	195	218	AT2G32540.1	ATCSLB04,ATCSLB4,CSLB04	cellulose synthase-like B4
Potri.002G228200	-1.67946	1.62496	0.000104463	0.00133018	-1	52	60	45	9	18	7	AT5G55090.1	MAPKKK15	mitogen-activated protein kinase kinase kinase 15
Potri.002G228800	0.770285	6.3738	0.00356844	0.0254634	1	802	761	687	900	618	1156	AT2G05630.1	ATG8D	Ubiquitin-like superfamily protein
Potri.002G229300	2.92266	2.66607	1.36e-15	2.76e-13	1	26	14	14	105	81	102	AT3G21680.1
Potri.002G229900	1.13427	2.22754	0.000529058	0.00516903	1	37	35	33	63	52	47	AT2G32400.1	ATGLR3.7,GLR3.7,GLR5	glutamate receptor 5
Potri.002G230700	0.749222	5.37085	0.00309892	0.0226821	1	374	385	372	460	326	541	AT3G59300.1		Pentatricopeptide repeat (PPR) superfamily protein
Potri.002G231350	0.789985	4.15377	0.00224296	0.0173327	1	166	164	146	169	216	188
Potri.002G232600	-0.712271	5.76662	0.00165071	0.0134287	-1	805	832	836	360	386	309	AT2G31660.1	SAD2,URM9	ARM repeat superfamily protein
Potri.002G233600	-1.29922	1.86946	0.00330884	0.0239492	-1	51	57	69	14	28	8	AT3G28040.1		Leucine-rich receptor-like protein kinase family protein
Potri.002G233900	-1.75712	1.41986	9.12e-05	0.00118641	-1	36	50	50	10	14	4	AT5G62990.1	emb1692	Ubiquitin carboxyl-terminal hydrolase family protein
Potri.002G234000	-1.46454	4.72746	2.45e-08	1.04e-06	-1	395	550	465	126	137	95	AT1G60690.1		NAD(P)-linked oxidoreductase superfamily protein
Potri.002G234100	-1.04048	6.19482	1.05e-05	0.000189276	-1	1117	1378	1109	373	419	429	AT1G60710.1	ATB2	NAD(P)-linked oxidoreductase superfamily protein
Potri.002G234200	-1.1886	6.13641	2.87e-07	8.82e-06	-1	1220	1204	1155	400	409	291	AT1G60690.1		NAD(P)-linked oxidoreductase superfamily protein
Potri.002G235800	2.12006	3.01952	1.41e-09	8.65e-08	1	46	24	41	91	115	129	AT2G31980.1	AtCYS2,CYS2	PHYTOCYSTATIN 2
Potri.002G236000	-1.63117	3.25039	8.16e-08	2.99e-06	-1	141	181	189	37	38	40	AT3G23710.1		Tic22-like family protein
Potri.002G236200	-1.22405	4.60507	0.000327991	0.00346208	-1	473	411	354	139	176	57	AT3G23730.1	XTH16	xyloglucan endotransglucosylase/hydrolase 16
Potri.002G236300	-2.6814	1.55472	4.05e-09	2.2e-07	-1	58	67	42	7	7	4	AT3G23740.1
Potri.002G236600	-0.858481	3.23126	0.00722006	0.0451057	-1	166	136	131	59	72	36	AT3G26780.1		Phosphoglycerate mutase family protein
Potri.002G236800	-1.22234	3.54612	0.000138259	0.00168892	-1	173	200	213	64	77	35	AT3G02020.1	AK3	aspartate kinase 3
Potri.002G237000	-1.04673	4.913	0.00100446	0.00882418	-1	446	532	499	205	218	81	AT2G31410.1
Potri.002G237600	-0.783912	3.05582	0.00807256	0.0493828	-1	120	126	129	64	49	40	AT3G26700.1		Protein kinase superfamily protein
Potri.002G238900	-1.25879	3.29745	6.15e-05	0.000847996	-1	168	159	168	56	59	30	AT3G07470.1		Protein of unknown function, DUF538
Potri.002G239700	4.7753	2.36439	8.59e-20	3.45e-17	1	4	2	7	77	57	121	AT4G12800.1	PSAL	photosystem I subunit l
Potri.002G239800	-1.07792	1.79992	0.00637723	0.0408687	-1	46	49	66	15	24	14	AT3G25480.1		Rhodanese/Cell cycle control phosphatase superfamily protein
Potri.002G240601	-1.01301	4.31416	9.28e-05	0.00120381	-1	364	292	309	104	132	97	AT3G07030.1		Alba DNA/RNA-binding protein
Potri.002G241100	-1.26044	5.23527	4.47e-06	9.19e-05	-1	604	666	667	183	254	128	AT3G07050.1		GTP-binding family protein
Potri.002G241700	0.743889	7.00778	0.00412781	0.0286644	1	1150	1026	1361	1808	1456	913	AT3G07090.1		PPPDE putative thiol peptidase family protein
Potri.002G242300	-1.11379	3.59677	3.38e-05	0.00050721	-1	184	201	209	70	61	61	AT5G48800.1		Phototropic-responsive NPH3 family protein
Potri.002G242600	-1.59112	7.15616	5.46e-08	2.11e-06	-1	2460	2840	2547	581	867	373	AT4G13170.1		Ribosomal protein L13 family protein
Potri.002G244000	-0.9324	3.24567	0.00229415	0.0176488	-1	142	177	125	47	57	58	AT5G48720.2	XRI,XRI1	x-ray induced transcript 1
Potri.002G245100	-2.25145	-0.505571	0.00262182	0.0197308	-1	11	11	7	0	2	2	AT1G06440.1		Ubiquitin carboxyl-terminal hydrolase family protein
Potri.002G246300	-0.766517	7.44442	0.000581431	0.00557173	-1	2600	2923	2522	1152	1200	958	AT3G07230.1		wound-responsive protein-related
Potri.002G246600	-0.671309	7.48341	0.00304613	0.0223682	-1	2564	2893	2606	1189	1349	1002	AT3G25150.2		Nuclear transport factor 2 (NTF2) family protein with RNA binding (RRM-RBD-RNP motifs) domain
Potri.002G247500	0.872849	6.07376	0.000281553	0.00304756	1	659	563	525	938	585	726	AT4G13020.1	MHK	Protein kinase superfamily protein
Potri.002G247800	1.16906	1.79945	0.00208384	0.0162848	1	24	23	29	32	37	50	AT3G07320.1		O-Glycosyl hydrolases family 17 protein
Potri.002G247900	-0.829471	4.31609	0.00555756	0.0365148	-1	252	313	359	113	166	84	AT3G07320.1		O-Glycosyl hydrolases family 17 protein
Potri.002G248200	-0.797156	6.58598	0.0012488	0.0105955	-1	1333	1598	1535	552	752	489	AT5G48580.1	FKBP15-2	FK506- and rapamycin-binding protein 15 kD-2
Potri.002G248300	-1.22179	8.6536	2.62e-06	5.88e-05	-1	6377	7016	7304	2216	2633	1372	AT3G25230.1	ATFKBP62,FKBP62,ROF1	rotamase FKBP 1
Potri.002G249000	-1.28592	7.96829	2.63e-06	5.9e-05	-1	4002	4642	4385	1002	1744	969	AT4G18100.1		Ribosomal protein L32e
Potri.002G249500	-0.842696	4.9206	0.00160714	0.0131404	-1	439	451	527	193	234	126	AT1G05810.1	ARA,ARA-1,ATRAB11D,ATRABA5E,RABA5E	RAB GTPase homolog A5E
Potri.002G250000	1.61964	6.02917	1.83e-06	4.35e-05	1	489	371	319	761	475	1275	AT3G25400.1
Potri.002G250800	-1.46559	3.55297	0.000104365	0.00132932	-1	225	212	180	62	74	21	AT5G48500.1
Potri.002G250900	-1.05881	3.78876	0.00166137	0.0134888	-1	190	240	242	78	107	41
Potri.002G251200	0.604931	8.94869	0.00525076	0.0349157	1	4707	5198	4489	5163	5126	5007	AT5G48480.1		Lactoylglutathione lyase / glyoxalase I family protein
Potri.002G251400	-1.94268	1.81514	8.45e-06	0.000157164	-1	53	64	71	11	18	5	AT5G48470.1
Potri.002G251700	-1.54669	4.90987	1.54e-07	5.09e-06	-1	516	518	595	121	185	83	AT3G24660.1	TMKL1	transmembrane kinase-like 1
Potri.002G252900	-1.77571	5.59576	1.02e-08	4.92e-07	-1	795	954	981	174	273	110	AT3G23990.1	HSP60,HSP60-3B	heat shock protein 60
Potri.002G253200	-0.630888	6.01034	0.00716523	0.0448414	-1	976	925	968	496	478	326	AT2G20190.1	ATCLASP,CLASP	CLIP-associated protein
Potri.002G254000	-1.88455	3.9332	4.59e-08	1.81e-06	-1	236	288	340	73	66	26	AT2G29420.1	ATGSTU7,GST25,GSTU7	glutathione S-transferase tau 7
Potri.002G254500	1.04299	3.69651	0.000309914	0.00330457	1	117	97	95	182	107	158	AT4G28706.3		pfkB-like carbohydrate kinase family protein
Potri.002G254600	-1.00005	3.96131	0.000110598	0.00139629	-1	243	241	266	90	98	74	AT2G20300.1	ALE2	Protein kinase superfamily protein
Potri.002G256900	2.65125	3.46326	1.72e-14	2.95e-12	1	33	29	49	228	147	119	AT4G17940.1		Tetratricopeptide repeat (TPR)-like superfamily protein
Potri.002G257200	-2.14822	4.92398	5.53e-09	2.89e-07	-1	586	644	568	83	157	43	AT5G43970.1	ATTOM22-V,TOM22-V,TOM9-2	translocase of outer membrane 22-V
Potri.002G257500	-1.2301	6.51374	7.88e-07	2.11e-05	-1	1438	1673	1579	413	588	392	AT1G04480.1		Ribosomal protein L14p/L23e family protein
Potri.002G257601	-1.58121	1.97522	0.000103632	0.00132233	-1	58	67	76	19	21	7	AT5G44005.1
Potri.002G259200	-0.668758	4.93702	0.00500103	0.0335414	-1	441	486	443	188	226	187	AT3G07880.1	SCN1	Immunoglobulin E-set superfamily protein
Potri.002G259300	0.926975	4.86058	0.000248055	0.00273319	1	242	212	280	374	247	356	AT4G28600.1	NPGR2	no pollen germination related 2
Potri.002G259400	0.783487	3.91525	0.00200733	0.0158222	1	136	142	126	186	158	144	AT1G04000.1
Potri.002G260100	0.710865	4.80642	0.00271412	0.0202592	1	240	273	263	286	280	320	AT2G16250.1		Leucine-rich repeat protein kinase family protein
Potri.002G260800	1.54621	2.25768	0.00122174	0.0104094	1	28	28	32	45	29	104
Potri.002G263000	1.38546	4.55794	3.4e-06	7.29e-05	1	178	152	148	314	181	377	AT1G45160.2		Protein kinase superfamily protein
Potri.003G000800	1.97331	6.38564	6.89e-17	1.75e-14	1	385	405	457	1331	1186	922	AT1G59740.1		Major facilitator superfamily protein
Potri.003G001000	1.12225	7.39548	1.1e-05	0.00019619	1	1378	1275	1242	2048	1388	2477	AT1G59750.4	ARF1	auxin response factor 1
Potri.003G001800	1.74226	0.0553864	0.00505255	0.0338333	1	4	1	10	17	9	10	AT3G45290.1	ATMLO3,MLO3	Seven transmembrane MLO family protein
Potri.003G002950	-2.42718	1.20366	1.4e-07	4.71e-06	-1	47	33	45	6	7	3	AT1G10270.1	GRP23	glutamine-rich protein 23
Potri.003G003100	1.23379	1.711	0.00225009	0.0173753	1	24	24	21	53	40	22	AT4G18530.1		Protein of unknown function (DUF707)
Potri.003G004200	-2.48551	-0.361102	0.00060964	0.00579421	-1	9	12	13	2	0	2	AT1G76680.1	ATOPR1,OPR1	12-oxophytodienoate reductase 1
Potri.003G004600	-1.58401	1.94713	0.000287734	0.00310273	-1	53	61	83	19	21	6	AT1G76680.1	ATOPR1,OPR1	12-oxophytodienoate reductase 1
Potri.003G004700	-1.60437	5.70812	1.86e-06	4.39e-05	-1	840	1069	961	216	335	110	AT1G09640.1		Translation elongation factor EF1B, gamma chain
Potri.003G005900	-0.7077	6.994	0.00184878	0.0147785	-1	1793	2012	1992	937	890	664	AT1G09840.1	ATSK41,SK41	shaggy-like protein kinase 41
Potri.003G006200	1.40444	0.421176	0.00443433	0.0303561	1	7	7	10	18	9	18	AT5G49920.1		Octicosapeptide/Phox/Bem1p family protein
Potri.003G006300	-0.706042	8.18192	0.00176904	0.0142392	-1	4186	4128	4914	2033	2099	1544	AT5G49910.1	cpHsc70-2,CPHSC70-2EAT SHOCK PROTEIN 70-2,HSC70-7	chloroplast heat shock protein 70-2
Potri.003G006900	-1.2579	2.7813	0.000889892	0.00795109	-1	101	102	139	50	35	16	AT1G09812.1
Potri.003G008500	-1.2241	1.05114	0.00427021	0.0294817	-1	27	30	37	11	7	10	AT1G09800.1		Pseudouridine synthase family protein
Potri.003G008900	-1.05341	2.32614	0.00479674	0.0324339	-1	88	69	79	22	39	18	AT2G32630.1		Pentatricopeptide repeat (PPR-like) superfamily protein
Potri.003G009000	2.74229	2.08729	2.72e-07	8.39e-06	1	20	14	6	64	29	95	AT1G15380.1		Lactoylglutathione lyase / glyoxalase I family protein
Potri.003G009300	1.31039	5.05766	1.31e-07	4.48e-06	1	242	226	234	418	321	476	AT5G49940.1	ATCNFU2,NFU2	NIFU-like protein 2
Potri.003G009700	0.611065	5.68024	0.00790611	0.048586	1	492	472	524	595	438	558	AT1G71900.1		Protein of unknown function (DUF803)
Potri.003G009800	1.20322	3.86206	0.000165255	0.00194885	1	123	92	107	171	111	234	AT1G09794.1		Cox19 family protein (CHCH motif)
Potri.003G010000	-0.740601	4.25682	0.00551859	0.0363199	-1	261	299	307	136	141	87	AT1G17690.1	NOF1
Potri.003G010200	-1.17209	5.40102	2.14e-05	0.000346164	-1	631	781	722	223	293	147	AT5G57290.1		60S acidic ribosomal protein family
Potri.003G012300	-0.750105	6.08734	0.00415739	0.0288365	-1	960	1034	1128	433	565	300	AT1G80530.1		Major facilitator superfamily protein
Potri.003G015100	-1.55848	4.53365	1.76e-07	5.73e-06	-1	397	421	435	72	141	82	AT4G20020.1
Potri.003G018500	1.86413	6.80745	8.03e-11	6.83e-09	1	640	510	626	1470	984	2040	AT1G22930.2		T-complex protein 11
Potri.003G018600	1.92064	0.0861674	0.000361396	0.00375514	1	5	5	4	15	11	12
Potri.003G020200	-1.05949	3.49789	0.00542148	0.0358621	-1	155	149	244	53	96	34	AT5G64080.2		Bifunctional inhibitor/lipid-transfer protein/seed storage 2S albumin superfamily protein
Potri.003G020300	-1.27156	5.89508	8.79e-06	0.000162341	-1	887	1202	983	252	416	219	AT5G10160.1		Thioesterase superfamily protein
Potri.003G021800	0.776485	6.58092	0.00057062	0.00548403	1	920	869	802	1144	872	1090	AT1G68140.1		Protein of unknown function (DUF1644)
Potri.003G026500	0.952158	4.3564	0.000766938	0.00701	1	204	150	157	226	170	292	AT3G14830.1
Potri.003G026800	0.783224	6.11175	0.00100408	0.00882266	1	685	644	536	787	613	842	AT1G78680.1	ATGGH2,GGH2	gamma-glutamyl hydrolase 2
Potri.003G030101	-0.719304	4.93557	0.0029293	0.0216063	-1	486	460	442	198	231	160	AT1G80480.1	PTAC17	plastid transcriptionally active 17
Potri.003G030300	1.53269	4.93247	6.97e-06	0.000133481	1	182	205	188	357	209	590	AT3G18430.1		Calcium-binding EF-hand family protein
Potri.003G030700	2.83892	1.57326	8.83e-08	3.19e-06	1	13	8	5	63	20	50	AT3G52820.1	ATPAP22,PAP22	purple acid phosphatase 22
Potri.003G030800	-1.23937	1.42206	0.00299663	0.0220424	-1	36	53	36	14	15	8	AT3G59310.1		Eukaryotic protein of unknown function (DUF914)
Potri.003G030900	1.76449	7.60006	3.9e-09	2.13e-07	1	1388	956	904	2665	1609	3408	AT1G80460.1	GLI1,NHO1	Actin-like ATPase superfamily protein
Potri.003G031000	-1.00237	4.24045	0.00325901	0.0236483	-1	241	205	469	101	134	83	AT1G15290.1		Tetratricopeptide repeat (TPR)-like superfamily protein
Potri.003G031600	-2.31168	-0.0579015	0.000662326	0.00622334	-1	13	19	12	4	2	0	AT3G15930.1		Pentatricopeptide repeat (PPR) superfamily protein
Potri.003G033600	1.46921	4.73352	0.00111309	0.00962111	1	251	150	118	175	200	607	AT5G23710.1		DNA binding;DNA-directed RNA polymerases
Potri.003G034600	3.12454	4.34988	3.67e-19	1.34e-16	1	54	49	51	477	303	176	AT1G17710.1		Pyridoxal phosphate phosphatase-related protein
Potri.003G034700	-3.68751	1.73957	8.17e-08	2.99e-06	-1	20	101	83	7	3	1	AT3G21250.2	ATMRP6,MRP6	multidrug resistance-associated protein 6
Potri.003G035000	-1.32695	3.91661	3.95e-06	8.27e-05	-1	236	285	256	55	85	75	AT3G13700.2		RNA-binding (RRM/RBD/RNP motifs) family protein
Potri.003G038400	1.31589	1.26444	0.00500624	0.0335703	1	14	13	21	19	21	43	AT1G55140.1		Ribonuclease III family protein
Potri.003G038500	3.80599	9.25309	8.23e-12	8.75e-10	1	1367	834	799	6140	2990	19576	AT3G13750.1	BGAL1	beta galactosidase 1
Potri.003G038600	1.72208	3.39022	9.06e-06	0.000166371	1	55	65	58	129	72	208	AT1G17665.1
Potri.003G045000	1.226	2.80836	0.00120338	0.0102815	1	58	49	45	84	47	117	AT2G25930.1	ELF3,PYK20	hydroxyproline-rich glycoprotein family protein
Potri.003G045200	0.632032	6.66456	0.00432416	0.0297632	1	927	1079	912	1169	1035	967	AT1G51760.1	IAR3,JR3	peptidase M20/M25/M40 family protein
Potri.003G045500	-0.986527	6.21029	7.54e-05	0.00101084	-1	1015	1237	1349	396	520	352	AT2G19730.3		Ribosomal L28e protein family
Potri.003G046300	-1.98634	2.41712	6.09e-08	2.31e-06	-1	75	99	121	21	14	17
Potri.003G048600	0.992365	4.57202	0.00271914	0.0202826	1	218	176	189	184	204	411	AT4G10170.1		SNARE-like superfamily protein
Potri.003G048800	-0.890285	3.44493	0.00240244	0.0183668	-1	166	181	160	51	71	68	AT5G48120.1		ARM repeat superfamily protein
Potri.003G050600	-0.993776	4.51495	0.000753198	0.00691089	-1	319	361	425	129	176	83	AT3G16290.1	EMB2083	AAA-type ATPase family protein
Potri.003G050900	3.56487	5.58927	7.72e-25	7.53e-22	1	115	86	75	638	518	1107	AT3G16240.1	AQP1,ATTIP2;1,DELTA-TIP,DELTA-TIP1,TIP2;1	delta tonoplast integral protein
Potri.003G051600	-1.01043	4.88978	0.000594239	0.00567042	-1	332	456	654	186	192	124	AT4G29100.1		basic helix-loop-helix (bHLH) DNA-binding superfamily protein
Potri.003G052800	3.52283	6.80077	2.45e-11	2.33e-09	1	220	181	256	794	787	3564	AT1G52240.2	ATROPGEF11,PIRF1,ROPGEF11	RHO guanyl-nucleotide exchange factor 11
Potri.003G053100	-1.44088	4.77774	4e-08	1.6e-06	-1	447	501	508	115	159	100	AT3G16080.1		Zinc-binding ribosomal protein family protein
Potri.003G053600	1.17825	2.71604	0.00222657	0.0172308	1	57	28	61	89	49	93	AT1G15260.1
Potri.003G054900	1.15388	5.59839	4.48e-06	9.19e-05	1	339	410	352	703	420	600	AT4G19640.1	ARA-7,ARA7,ATRAB-F2B,ATRAB5B,ATRABF2B,RAB-F2B,RABF2B	Ras-related small GTP-binding family protein
Potri.003G055200	1.03987	3.61499	0.000572366	0.00549684	1	100	103	89	141	101	177	AT1G52343.1
Potri.003G057000	1.45467	3.23679	5.53e-05	0.000772134	1	43	86	54	89	113	147	AT5G67150.1		HXXXD-type acyl-transferase family protein
Potri.003G057100	1.91279	0.952005	5.11e-05	0.000721784	1	7	10	11	17	30	27	AT3G50280.1		HXXXD-type acyl-transferase family protein
Potri.003G058300	-1.32359	4.91681	2.16e-05	0.00034808	-1	482	531	557	136	217	85	AT2G15690.1		Tetratricopeptide repeat (TPR)-like superfamily protein
Potri.003G058550	1.30499	0.803369	0.00376508	0.0265796	1	13	10	11	19	15	25	AT1G80380.3		P-loop containing nucleoside triphosphate hydrolases superfamily protein
Potri.003G058600	-1.3226	2.30547	0.000179854	0.00209797	-1	76	78	91	18	30	20	AT3G15550.1
Potri.003G058700	-2.32627	0.868961	2.2e-06	5.08e-05	-1	27	36	32	4	4	5	AT1G15510.1	ATECB2,ECB2,VAC1	Tetratricopeptide repeat (TPR)-like superfamily protein
Potri.003G058900	-1.14973	6.65376	6.28e-06	0.000122629	-1	1566	1697	1823	569	666	371	AT1G80300.1	ATNTT1,NTT1	nucleotide transporter 1
Potri.003G060100	-0.71947	5.93221	0.00260169	0.0196212	-1	842	978	959	437	446	301	AT1G80230.1		Rubredoxin-like superfamily protein
Potri.003G060300	-2.78921	2.25256	3.35e-09	1.86e-07	-1	70	115	99	19	6	4	AT1G52700.1		alpha/beta-Hydrolases superfamily protein
Potri.003G060500	-2.55807	2.71963	1.48e-05	0.000252912	-1	116	139	137	9	35	2	AT1G15440.1	ATPWP2,PWP2	periodic tryptophan protein 2
Potri.003G061300	-2.39545	1.86042	7.2e-07	1.95e-05	-1	41	59	105	9	12	6	AT3G15680.1		Ran BP2/NZF zinc finger-like superfamily protein
Potri.003G061600	-2.79522	0.473336	9.7e-07	2.53e-05	-1	20	23	29	3	2	2	AT3G19360.1		Zinc finger (CCCH-type) family protein
Potri.003G061800	-1.43709	4.96125	2.37e-08	1.01e-06	-1	535	517	604	130	179	117	AT1G15410.1		aspartate-glutamate racemase family
Potri.003G062000	-2.89382	1.22224	9.8e-05	0.00126046	-1	23	16	93	2	6	4	AT1G27340.1		Galactose oxidase/kelch repeat superfamily protein
Potri.003G062300	2.2525	3.19316	2.35e-11	2.25e-09	1	52	40	24	140	138	110	AT1G15385.1
Potri.003G062400	1.26549	8.34678	7.99e-06	0.000149974	1	2788	2313	1932	4332	2452	5024	AT1G80160.1		Lactoylglutathione lyase / glyoxalase I family protein
Potri.003G062800	-0.586703	6.26009	0.00764756	0.0473153	-1	1065	1153	1152	552	546	472	AT1G52600.1		Peptidase S24/S26A/S26B/S26C family protein
Potri.003G063300	-0.754246	5.01088	0.00147675	0.0122398	-1	469	486	521	224	225	164	AT3G13990.2		Kinase-related protein of unknown function (DUF1296)
Potri.003G064600	1.21265	2.99482	0.000124216	0.00154104	1	55	74	45	89	97	96	AT5G14750.1	ATMYB66,MYB66,WER,WER1	myb domain protein 66
Potri.003G065100	0.883797	3.07339	0.00426596	0.0294571	1	74	85	55	91	83	102	ATCG00360.1		Tetratricopeptide repeat (TPR)-like superfamily protein
Potri.003G066000	1.05954	6.59425	8.71e-05	0.00114171	1	893	748	661	1027	830	1475	AT1G54130.1	AT-RSH3,ATRSH3,RSH3	RELA/SPOT homolog 3
Potri.003G066600	-2.90485	1.2151	0.000366889	0.00380441	-1	12	36	83	4	8	0	AT5G07990.1	CYP75B1,D501,TT7	Cytochrome P450 superfamily protein
Potri.003G066800	-2.79047	2.61269	6.23e-06	0.000121735	-1	41	115	214	9	23	5	AT5G07990.1	CYP75B1,D501,TT7	Cytochrome P450 superfamily protein
Potri.003G067000	1.00239	7.34954	8.3e-05	0.0010957	1	1575	1181	1239	1478	1800	2258	AT3G14067.1		Subtilase family protein
Potri.003G067400	1.22889	1.06655	0.00245617	0.0187076	1	12	14	17	26	26	19	ATCG00640.1		ribosomal protein L33
Potri.003G067800	1.81122	3.18762	0.000111458	0.00140525	1	62	36	50	78	63	216	AT1G72510.1		Protein of unknown function (DUF1677)
Potri.003G068900	3.50729	3.13862	8.58e-17	2.11e-14	1	25	22	5	172	114	133	AT1G72450.1	JAZ6,TIFY11B	jasmonate-zim-domain protein 6
Potri.003G070500	5.04919	4.35631	4.1e-16	9.36e-14	1	14	11	19	168	137	698	AT1G54070.1		Dormancy/auxin associated family protein
Potri.003G070600	0.822689	4.5422	0.000513205	0.00504196	1	222	183	211	265	247	249	AT3G14200.1		Chaperone DnaJ-domain superfamily protein
Potri.003G071100	1.51421	4.73542	0.000315111	0.00334586	1	201	128	179	153	253	584	AT1G54050.1		HSP20-like chaperones superfamily protein
Potri.003G071666	0.703324	8.19885	0.00148426	0.0122901	1	2941	2753	2522	3220	2734	3385	AT1G53910.2	RAP2.12	related to AP2 12
Potri.003G072200	3.49353	7.32777	1.42e-18	4.83e-16	1	430	275	260	1803	1528	4146	AT3G14260.1		Protein of unknown function (DUF567)
Potri.003G072300	1.0613	6.95119	5.04e-06	0.000102094	1	1074	866	1008	1366	1279	1634	AT3G14270.1	FAB1B	phosphatidylinositol-4-phosphate 5-kinase family protein
Potri.003G072500	-1.26323	6.71162	1.98e-07	6.36e-06	-1	1722	1890	1808	499	653	424	AT3G14290.1	PAE2	20S proteasome alpha subunit E2
Potri.003G072600	0.636573	7.66465	0.0037176	0.0263092	1	1948	1941	1946	2552	1816	2004	AT1G72330.1	ALAAT2	alanine aminotransferase 2
Potri.003G072800	0.927832	4.52684	0.000949228	0.00840605	1	193	150	239	226	221	321	AT3G14310.1	ATPME3,PME3	pectin methylesterase 3
Potri.003G073000	-2.36203	3.66419	1.31e-07	4.46e-06	-1	211	293	253	33	60	10	AT1G72320.1	APUM23,PUM23	pumilio 23
Potri.003G073200	2.32683	0.258924	0.000552941	0.00534762	1	6	3	4	8	9	29	AT3G06840.1
Potri.003G073300	1.54906	4.35112	5.92e-08	2.26e-06	1	145	124	112	258	190	329	AT1G72310.1	ATL3	RING/U-box superfamily protein
Potri.003G073500	-0.659774	5.43787	0.00355213	0.0253723	-1	645	600	696	294	299	265	AT1G17270.1		O-fucosyltransferase family protein
Potri.003G074500	-3.853	-0.0924306	1.69e-06	4.07e-05	-1	12	19	16	2	0	0	AT3G47530.1		Pentatricopeptide repeat (PPR) superfamily protein
Potri.003G074800	-1.34775	3.68021	2.97e-05	0.000455219	-1	205	243	212	44	86	50	AT1G70190.1		Ribosomal protein L7/L12, oligomerisation;Ribosomal protein L7/L12, C-terminal/adaptor protein ClpS-like
Potri.003G075900	-2.2925	3.29075	3.35e-07	1.01e-05	-1	192	204	180	25	49	8	AT4G25200.1	ATHSP23.6-MITO,HSP23.6-MITO	mitochondrion-localized small heat shock protein 23.6
Potri.003G076300	0.901068	4.22285	0.0054363	0.0359214	1	174	200	101	150	225	240	AT4G16563.1		Eukaryotic aspartyl protease family protein
Potri.003G076500	-1.96332	2.99664	6.44e-09	3.31e-07	-1	150	145	153	25	37	18	AT4G16570.1	ATPRMT7,PRMT7	protein arginine methyltransferase 7
Potri.003G076600	-0.811616	3.47449	0.00558125	0.0366379	-1	170	193	145	76	76	51	AT2G35720.1	OWL1	DNAJ heat shock N-terminal domain-containing protein
Potri.003G076800	0.805992	4.54694	0.00196303	0.0155319	1	203	160	260	287	218	257	AT4G16600.1		Nucleotide-diphospho-sugar transferases superfamily protein
Potri.003G077300	2.68624	-0.062738	0.000221218	0.00249444	1	3	2	3	5	10	22	AT5G47470.1		Nodulin MtN21 /EamA-like transporter family protein
Potri.003G077500	-0.645413	5.10766	0.00758298	0.0469834	-1	485	540	509	234	267	185	AT4G16650.1		O-fucosyltransferase family protein
Potri.003G078700	-2.06712	2.54163	1.6e-08	7.23e-07	-1	87	124	115	14	23	17	AT4G16720.1		Ribosomal protein L23/L15e family protein
Potri.003G078900	-0.962975	4.59658	8.84e-05	0.00115488	-1	391	396	375	158	151	109	AT5G47420.1		Tryptophan RNA-binding attenuator protein-like
Potri.003G079200	1.32229	7.42852	4.2e-09	2.27e-07	1	1219	1248	1148	2432	1755	2152	AT4G16760.1	ACX1,ATACX1	acyl-CoA oxidase 1
Potri.003G079500	2.40256	7.63145	4.86e-12	5.41e-10	1	839	638	845	2191	1746	4527	AT5G47390.1		myb-like transcription factor family protein
Potri.003G079700	-1.08503	4.05176	0.000161711	0.00191294	-1	259	285	270	86	119	63	AT2G39810.1	HOS1	ubiquitin-protein ligases
Potri.003G079900	1.09892	3.65285	0.000490975	0.00485996	1	77	81	134	167	164	108	AT4G16790.1		hydroxyproline-rich glycoprotein family protein
Potri.003G080000	1.33515	7.29781	3.88e-08	1.56e-06	1	1100	995	1189	2040	1463	2279	AT2G35680.1		Phosphotyrosine protein phosphatases superfamily protein
Potri.003G080400	1.87732	0.66537	0.000698595	0.00650437	1	11	6	6	10	22	27	AT5G47240.1	atnudt8,NUDT8	nudix hydrolase homolog 8
Potri.003G080900	-1.57062	4.4787	3.19e-07	9.68e-06	-1	333	439	435	79	136	68	AT3G27740.1	CARA	carbamoyl phosphate synthetase A
Potri.003G081200	2.19199	2.08337	1.33e-05	0.000232282	1	28	21	6	46	44	85	AT4G17500.1	ATERF-1,ERF-1	ethylene responsive element binding factor 1
Potri.003G081400	0.73396	4.76323	0.00179576	0.0144299	1	278	217	252	310	265	293	AT4G16845.1	VRN2	VEFS-Box of polycomb protein
Potri.003G081600	-0.984062	5.63234	9.17e-05	0.00119207	-1	709	903	793	287	345	219	AT4G17520.1		Hyaluronan / mRNA binding family
Potri.003G081700	-1.82887	0.753988	0.000264703	0.0028892	-1	25	25	32	8	6	2	AT4G16835.1		Tetratricopeptide repeat (TPR)-like superfamily protein
Potri.003G081800	0.975687	7.55257	2.64e-05	0.00041258	1	1611	1466	1575	2445	1636	2325	AT1G02130.1	ARA-5,ARA5,ATRAB1B,ATRABD2A,RA-5,RABD2A	RAS 5
Potri.003G081900	0.609742	6.02408	0.00723972	0.0451956	1	689	645	556	703	605	707	AT2G35658.1
Potri.003G082500	1.72211	5.55799	1.39e-10	1.13e-08	1	288	258	259	657	428	769	AT5G47180.1		Plant VAMP (vesicle-associated membrane protein) family protein
Potri.003G083200	3.12273	10.0335	8.41e-18	2.49e-15	1	3213	3243	1468	16218	10261	21657	AT4G17030.1	AT-EXPR,ATEXLB1,ATEXPR1,ATHEXP BETA 3.1,EXLB1,EXPR	expansin-like B1
Potri.003G083400	-2.24763	1.20853	3.72e-06	7.86e-05	-1	45	48	30	9	7	2	AT5G43530.1		Helicase protein with RING/U-box domain
Potri.003G084200	0.843562	3.52675	0.00257809	0.0194671	1	95	94	111	146	135	97	AT1G27170.1		transmembrane receptors;ATP binding
Potri.003G085100	-0.906042	7.65361	0.000234906	0.00261041	-1	3032	3277	3326	1177	1521	895	AT3G10950.1		Zinc-binding ribosomal protein family protein
Potri.003G085500	3.57215	-0.834353	5.8e-05	0.000806157	1	0	2	0	7	4	9	AT4G17090.1	BAM3,BMY8,CT-BMY	chloroplast beta-amylase
Potri.003G086500	2.53056	0.0972949	1.45e-05	0.000248108	1	4	2	4	18	10	14	AT5G46940.1		Plant invertase/pectin methylesterase inhibitor superfamily protein
Potri.003G087100	-1.77794	0.273482	0.00145023	0.0120549	-1	14	17	24	4	3	4	AT3G29230.1		Tetratricopeptide repeat (TPR)-like superfamily protein
Potri.003G087300	-1.83734	0.841927	6.97e-05	0.000945468	-1	34	28	26	6	7	4	AT1G32415.1		pentatricopeptide (PPR) repeat-containing protein
Potri.003G087400	1.55401	5.01163	3.39e-07	1.02e-05	1	248	226	127	375	529	327	AT4G21700.1		Protein of unknown function (DUF2921)
Potri.003G088300	1.23544	4.39037	2.53e-05	0.000396607	1	134	169	154	375	208	181	AT4G18010.2	5PTASE2,AT5PTASE2,IP5PII	myo-inositol polyphosphate 5-phosphatase 2
Potri.003G088400	0.939153	4.79798	0.000323421	0.00342394	1	193	227	278	409	288	247	AT2G35390.2		Phosphoribosyltransferase family protein
Potri.003G088600	-1.73597	-0.120291	0.00594325	0.0385302	-1	15	14	10	4	3	1	AT1G31430.1		Pentatricopeptide repeat (PPR-like) superfamily protein
Potri.003G088700	0.622422	4.91959	0.00667824	0.0423866	1	294	297	281	308	324	305	AT1G32440.1	PKp3	plastidial pyruvate kinase 3
Potri.003G088900	-0.965821	4.23058	0.00023633	0.00262216	-1	292	353	253	103	113	105	AT5G46570.1	BSK2	BR-signaling kinase 2
Potri.003G089500	-1.35943	2.1032	0.000205933	0.00235623	-1	74	59	80	23	23	12	AT2G35350.1	PLL1	poltergeist like 1
Potri.003G089600	-0.780485	3.97667	0.00782062	0.0481709	-1	233	212	275	89	131	72	AT5G46580.1		pentatricopeptide (PPR) repeat-containing protein
Potri.003G090100	1.46996	6.07397	0.000361437	0.00375514	1	528	365	422	479	474	1539	AT4G35470.1	PIRL4	plant intracellular ras group-related LRR 4
Potri.003G090300	1.56002	1.94728	8.78e-05	0.00114877	1	30	19	21	45	34	65	AT1G32540.3	LOL1	lsd one like 1
Potri.003G091000	1.4866	5.11858	1.33e-08	6.2e-07	1	233	196	242	440	334	536	AT3G02890.1		RING/FYVE/PHD zinc finger superfamily protein
Potri.003G091400	1.20258	1.3797	0.00128284	0.010847	1	19	18	18	33	27	29	AT2G35290.1
Potri.003G091500	0.999024	5.26408	3.99e-05	0.000584512	1	333	340	266	439	382	489	AT5G46800.1	BOU	Mitochondrial substrate carrier family protein
Potri.003G092800	1.26809	6.38112	6.74e-06	0.000129837	1	625	605	566	833	751	1412	AT4G17900.1		PLATZ transcription factor family protein
Potri.003G093000	1.44325	3.05629	0.000200682	0.00230648	1	64	43	56	97	58	153	AT5G46700.1	TET1,TRN2	Tetraspanin family protein
Potri.003G093900	-2.21262	-0.537343	0.00507478	0.0339557	-1	7	14	7	2	0	2	AT5G46840.1		RNA-binding (RRM/RBD/RNP motifs) family protein
Potri.003G094000	1.6303	5.30412	2.07e-06	4.83e-05	1	266	252	190	437	296	786	AT4G17790.1		SNARE associated Golgi protein family
Potri.003G094700	-1.35636	3.30074	0.00467189	0.0317145	-1	129	165	211	82	48	11	AT5G10530.1		Concanavalin A-like lectin protein kinase family protein
Potri.003G095300	0.887277	5.96212	7.65e-05	0.0010234	1	574	517	515	759	604	715	AT5G46860.1	ATSYP22,ATVAM3,SGR3,SYP22,VAM3	Syntaxin/t-SNARE family protein
Potri.003G096300	-2.02867	1.74886	2.06e-05	0.00033592	-1	42	54	85	14	13	4	AT1G32240.1	KAN2	Homeodomain-like superfamily protein
Potri.003G097100	-1.1562	2.4951	0.0019773	0.0156227	-1	113	68	92	39	31	16	AT3G03050.1	ATCSLD3,CSLD3,KJK	cellulose synthase-like D3
Potri.003G097300	1.65606	6.68727	2.41e-08	1.03e-06	1	737	478	613	1180	941	1867	AT1G32170.1	XTH30,XTR4	xyloglucan endotransglucosylase/hydrolase 30
Potri.003G097400	0.972516	3.43189	0.00397055	0.0277519	1	83	87	95	104	84	173	AT1G32160.1		Protein of unknown function (DUF760)
Potri.003G098200	1.10987	6.66646	9.7e-05	0.00124997	1	864	696	805	1038	828	1670	AT1G31930.1	XLG3	extra-large GTP-binding protein 3
Potri.003G098800	-1.61692	5.1503	3.36e-07	1.01e-05	-1	605	696	648	128	226	89	AT5G63120.2		P-loop containing nucleoside triphosphate hydrolases superfamily protein
Potri.003G098900	2.3329	0.68056	3.25e-05	0.000491476	1	9	2	7	31	11	23	AT3G07040.1	RPM1,RPS3	NB-ARC domain-containing disease resistance protein
Potri.003G099000	1.98016	5.23064	7.75e-12	8.28e-10	1	216	173	169	613	321	609	AT3G07040.1	RPM1,RPS3	NB-ARC domain-containing disease resistance protein
Potri.003G099100	0.986031	2.79068	0.0034628	0.0248459	1	69	44	55	79	57	96	AT3G07040.1	RPM1,RPS3	NB-ARC domain-containing disease resistance protein
Potri.003G099800	1.05146	5.61236	2.23e-05	0.000358252	1	455	368	346	563	462	663	AT1G32090.1		early-responsive to dehydration stress protein (ERD4)
Potri.003G100200	0.921366	5.27435	0.00092095	0.00818432	1	362	222	399	500	488	316	AT1G32100.1	ATPRR1,PRR1	pinoresinol reductase 1
Potri.003G100700	0.67642	5.33754	0.00495963	0.0333204	1	348	383	409	436	349	487	AT1G32120.1
Potri.003G101800	1.15459	5.6372	2.93e-06	6.45e-05	1	390	379	363	700	429	639	AT2G42690.1		alpha/beta-Hydrolases superfamily protein
Potri.003G102000	1.39144	1.95477	0.00157086	0.0128929	1	17	42	17	53	55	33
Potri.003G102100	2.10956	0.291171	0.000231972	0.00258583	1	6	5	4	13	10	23
Potri.003G102800	-1.72207	5.23637	1.14e-08	5.44e-07	-1	590	847	666	111	209	123	AT3G49010.2	ATBBC1,BBC1,RSU2	breast basic conserved 1
Potri.003G103100	-1.42949	2.66128	0.00312944	0.022886	-1	147	99	78	42	36	7
Potri.003G103300	-1.08811	5.27548	1.94e-05	0.000320183	-1	537	688	695	215	252	165	AT5G45390.1	CLPP4,NCLPP4	CLP protease P4
Potri.003G104000	-2.42376	5.92629	1.52e-22	9.72e-20	-1	1486	1096	1168	172	175	141	AT5G45380.1	ATDUR3,DUR3	solute:sodium symporters;urea transmembrane transporters
Potri.003G104400	0.978183	6.22208	3.12e-05	0.000475256	1	547	639	658	970	681	896	AT5G61230.1		Ankyrin repeat family protein
Potri.003G104700	-1.20219	1.92605	0.00248965	0.0189157	-1	67	75	39	21	16	18	AT5G41880.1	POLA3,POLA4	DNA primases;DNA primases
Potri.003G106100	2.63869	4.81539	5.04e-10	3.51e-08	1	113	100	73	612	514	141	AT5G47650.1	ATNUDT2,ATNUDX2,NUDT2	nudix hydrolase homolog 2
Potri.003G106900	-2.22156	3.34416	5.57e-06	0.000111078	-1	182	143	270	43	41	6	AT4G23340.1		2-oxoglutarate (2OG) and Fe(II)-dependent oxygenase superfamily protein
Potri.003G107000	0.852971	3.75172	0.00255907	0.0193575	1	126	104	120	140	120	180	AT5G61500.1	ATATG3,ATG3	autophagy 3 (APG3)
Potri.003G107300	0.960772	3.07717	0.00396329	0.0277191	1	73	52	83	82	78	121	AT4G25180.1		RNA polymerase III RPC4
Potri.003G107600	-1.68884	5.33819	1.82e-09	1.09e-07	-1	630	620	1003	155	199	133	AT5G61480.1	PXY	Leucine-rich repeat protein kinase family protein
Potri.003G107700	-0.8878	3.73059	0.00103864	0.00907256	-1	218	199	204	79	66	89	AT5G61460.1	ATRAD18,MIM,SMC6B	P-loop containing nucleoside triphosphate hydrolases superfamily protein
Potri.003G107800	-0.85894	6.30917	0.00093213	0.00826998	-1	951	1294	1496	496	574	374	AT2G43090.1		Aconitase/3-isopropylmalate dehydratase protein
Potri.003G108200	1.30622	2.7788	8.57e-05	0.00112721	1	46	50	47	111	83	56	AT4G08850.1		Leucine-rich repeat receptor-like protein kinase family protein
Potri.003G109300	1.47147	7.29021	2.64e-10	1.98e-08	1	975	1012	1061	2562	1714	1682	AT3G47420.1	ATPS3,PS3	phosphate starvation-induced gene 3
Potri.003G109700	1.47009	5.53629	1.73e-09	1.04e-07	1	317	282	305	630	457	663	AT2G35060.1	KUP11	K+ uptake permease 11
Potri.003G110700	-0.999503	3.93097	0.000159932	0.00189596	-1	222	229	283	85	80	91	AT4G17250.1
Potri.003G110901	1.12392	7.61741	3.55e-05	0.000527865	1	1542	1650	1343	2152	1624	3098	AT4G16520.2	ATG8F	Ubiquitin-like superfamily protein
Potri.003G111300	1.6618	4.11725	5.74e-08	2.21e-06	1	103	114	88	174	304	193	AT1G62500.1		Bifunctional inhibitor/lipid-transfer protein/seed storage 2S albumin superfamily protein
Potri.003G111400	1.98964	8.92947	9.23e-15	1.66e-12	1	2782	2574	1852	6405	5703	7827	AT4G12520.1		Bifunctional inhibitor/lipid-transfer protein/seed storage 2S albumin superfamily protein
Potri.003G111500	1.00615	6.92115	3.33e-05	0.000500513	1	1190	917	855	1249	1308	1575	AT1G12110.1	ATNRT1,B-1,CHL1,CHL1-1,NRT1,NRT1.1	nitrate transporter 1.1
Potri.003G112000	-1.02469	1.85454	0.00735885	0.0458194	-1	57	45	64	22	23	12	AT1G62530.1		Plant protein of unknown function (DUF863)
Potri.003G112350	3.06793	0.848533	1.43e-05	0.000245425	1	3	4	6	56	17	8	AT4G12432.1	CPuORF26	conserved peptide upstream open reading frame 26
Potri.003G112400	2.66616	4.90311	7.83e-07	2.1e-05	1	73	79	147	910	352	111	AT4G12430.1		Haloacid dehalogenase-like hydrolase (HAD) superfamily protein
Potri.003G112600	2.47976	8.72946	5.29e-21	2.42e-18	1	1790	1201	1763	6788	4675	7042	AT1G12240.1	ATBETAFRUCT4,VAC-INV	Glycosyl hydrolases family 32 protein
Potri.003G113100	2.37012	0.0982873	1.14e-05	0.000203696	1	3	4	4	13	15	13	AT4G22620.1		SAUR-like auxin-responsive protein family
Potri.003G113300	-0.708298	5.51273	0.00196928	0.015568	-1	617	674	779	314	286	286	AT1G62710.1	BETA-VPE,BETAVPE	beta vacuolar processing enzyme
Potri.003G113700	2.43978	7.69706	1.8e-08	8e-07	1	1138	825	413	2052	1774	5040	AT4G12390.1	PME1	pectin methylesterase inhibitor 1
Potri.003G114800	-1.30263	6.28793	3.39e-06	7.29e-05	-1	1143	1526	1396	364	526	262	AT1G07770.2	RPS15A	ribosomal protein S15A
Potri.003G115200	1.94503	5.7072	2.22e-06	5.13e-05	1	304	251	237	497	335	1266	AT3G60780.1		Protein of unknown function (DUF1442)
Potri.003G115800	0.797344	5.94257	0.000478498	0.00475618	1	560	557	531	762	551	694	AT1G12360.1	KEU	Sec1/munc18-like (SM) proteins superfamily
Potri.003G116700	0.831049	6.40947	0.00066989	0.00627794	1	829	630	790	1197	920	699	AT4G22790.1		MATE efflux family protein
Potri.003G117200	-4.01827	-0.581465	0.00153116	0.0126322	-1	4	5	21	0	1	0	AT3G60890.2	ZPR2	protein binding
Potri.003G117400	1.04647	6.1939	8.48e-05	0.00111779	1	630	564	560	804	602	1113	AT1G12450.1		SNARE associated Golgi protein family
Potri.003G117700	0.749625	4.47295	0.00165355	0.0134431	1	224	179	203	253	225	234	AT1G62960.1	ACS10	ACC synthase 10
Potri.003G119400	-1.68628	1.37284	0.000447843	0.00450993	-1	43	42	45	8	17	3	AT4G11950.1		Protein of unknown function (DUF1191)
Potri.003G119600	1.11564	4.96854	0.000428159	0.00434176	1	314	205	207	338	235	518	AT4G22920.1	ATNYE1,NYE1	non-yellowing 1
Potri.003G119700	1.21076	5.34104	8.8e-06	0.000162542	1	286	338	272	441	370	632	AT4G22950.1	AGL19,GL19	AGAMOUS-like 19
Potri.003G122300	0.685513	6.09383	0.00233935	0.0179452	1	616	603	703	755	639	765	AT4G11740.1	SAY1	Ubiquitin-like superfamily protein
Potri.003G122400	-1.13515	1.49899	0.00618016	0.039772	-1	34	41	55	10	16	15	AT1G63100.1		GRAS family transcription factor
Potri.003G122800	-1.88086	0.341944	0.000859295	0.00771784	-1	20	22	17	4	6	1	AT4G23060.1	IQD22	IQ-domain 22
Potri.003G123101	-1.2628	7.36604	1.56e-06	3.82e-05	-1	2353	3199	2979	732	1083	664	AT2G36620.1	RPL24A	ribosomal protein L24
Potri.003G123200	-0.846656	4.13404	0.000872505	0.00782013	-1	255	306	255	105	110	102	AT1G63160.1	RFC2	replication factor C 2
Potri.003G123700	3.5373	7.54849	6.9e-16	1.48e-13	1	378	300	415	2293	1255	5196	AT1G12780.1	ATUGE1,UGE1	UDP-D-glucose/UDP-D-galactose 4-epimerase 1
Potri.003G124100	-3.40748	1.74262	1.45e-10	1.17e-08	-1	47	82	73	2	9	2	AT1G63250.1		DEA(D/H)-box RNA helicase family protein
Potri.003G124600	-1.07421	3.3419	0.00268991	0.020138	-1	136	134	222	41	78	43	AT1G63300.1		Myosin heavy chain-related protein
Potri.003G124700	-1.70541	5.53838	3.04e-07	9.28e-06	-1	810	959	824	175	285	96	AT5G41190.1
Potri.003G125600	0.832092	5.31504	0.00114194	0.00984078	1	438	270	344	534	357	422	AT1G63440.1	HMA5	heavy metal atpase 5
Potri.003G126100	1.17593	7.88934	1.89e-05	0.000312561	1	1913	1885	1546	2560	1998	3829	AT4G11600.1	ATGPX6,GPX6,LSC803,PHGPX	glutathione peroxidase 6
Potri.003G126500	-1.75804	2.86387	1.25e-06	3.15e-05	-1	103	142	150	34	33	15	AT1G63470.1		AT hook motif DNA-binding family protein
Potri.003G126900	0.612927	7.31566	0.00571539	0.0373291	1	1368	1609	1646	1927	1583	1456	AT4G23100.1	ATECS1,CAD2,GSH1,GSHA,PAD2,RML1	glutamate-cysteine ligase
Potri.003G127100	0.926965	5.19782	0.000107728	0.00136488	1	329	278	321	415	350	465	AT4G11570.1		Haloacid dehalogenase-like hydrolase (HAD) superfamily protein
Potri.003G127200	1.3032	2.8873	0.00150893	0.0124704	1	53	47	55	61	58	145	AT5G41270.1
Potri.003G127400	0.90421	5.0865	0.00128001	0.0108306	1	308	250	310	362	261	506	AT4G11560.1		bromo-adjacent homology (BAH) domain-containing protein
Potri.003G127600	-1.02288	2.25127	0.00341761	0.0245791	-1	83	65	74	23	33	20	AT4G11440.1		Mitochondrial substrate carrier family protein
Potri.003G128000	-1.40433	2.99131	1.32e-05	0.000231139	-1	121	114	174	41	36	31	AT5G41315.1	GL3,MYC6.2	basic helix-loop-helix (bHLH) DNA-binding superfamily protein
Potri.003G128200	-1.60564	5.46554	8.09e-09	4.03e-07	-1	775	819	832	170	257	129	AT1G63660.1		GMP synthase (glutamine-hydrolyzing), putative / glutamine amidotransferase, putative
Potri.003G128600	0.895279	11.3326	0.000285749	0.00308442	1	22452	21843	22001	25729	23281	36611	AT4G00430.1	PIP1;4,PIP1E,TMP-C	plasma membrane intrinsic protein 1;4
Potri.003G129100	-1.2316	1.58183	0.00248245	0.0188777	-1	46	50	45	17	18	7	AT1G63710.1	CYP86A7	cytochrome P450, family 86, subfamily A, polypeptide 7
Potri.003G129400	1.38259	3.19658	0.000145138	0.00175349	1	61	62	62	108	66	162	AT5G52430.1		hydroxyproline-rich glycoprotein family protein
Potri.003G129700	1.16997	4.25288	6.07e-06	0.000118983	1	151	148	130	240	183	252	AT1G63800.1	UBC5	ubiquitin-conjugating enzyme 5
Potri.003G130900	2.23305	3.30426	0.00022334	0.00251046	1	44	48	35	46	59	302	AT1G63840.1		RING/U-box superfamily protein
Potri.003G131600	1.23024	5.08721	2.19e-06	5.06e-05	1	193	269	282	457	454	315	AT1G26355.1	SP1L1	SPIRAL1-like1
Potri.003G132200	-1.348	2.39968	0.000177185	0.0020719	-1	97	82	85	36	23	14	AT5G52740.1		Copper transport protein family
Potri.003G132600	-1.32319	5.5335	3.54e-07	1.05e-05	-1	736	839	840	215	290	169	AT1G63980.1		D111/G-patch domain-containing protein
Potri.003G133100	0.778514	3.84414	0.00347813	0.0249433	1	119	141	125	150	139	172	AT1G64050.1
Potri.003G133300	-1.43518	4.90367	0.00113062	0.00975405	-1	558	517	515	139	236	37	AT1G64060.1	ATRBOH F,ATRBOHF,RBOH F,RBOHAP108,RBOHF	respiratory burst oxidase protein F
Potri.003G133700	2.2855	-0.0741292	0.000420181	0.00427953	1	4	2	4	9	8	18	AT1G64110.2		P-loop containing nucleoside triphosphate hydrolases superfamily protein
Potri.003G134200	1.454	8.26706	2.33e-09	1.34e-07	1	2054	1954	2048	3732	3056	4759	AT1G64140.1
Potri.003G134500	-1.03843	8.71905	7.84e-05	0.00104446	-1	5959	6683	8176	2448	3014	1633	AT4G24220.2	AWI31,VEP1	NAD(P)-binding Rossmann-fold superfamily protein
Potri.003G134800	2.5201	2.244	5.04e-11	4.52e-09	1	18	11	22	87	68	52	AT1G64160.1		Disease resistance-responsive (dirigent-like protein) family protein
Potri.003G134900	0.900204	7.10344	0.00559021	0.0366844	1	1392	1154	980	2258	1681	731	AT5G41610.1	ATCHX18,CHX18	cation/H+ exchanger 18
Potri.003G135600	-1.08187	6.70932	0.00191248	0.0152141	-1	1868	1892	1447	636	845	248	AT5G41670.1		6-phosphogluconate dehydrogenase family protein
Potri.003G136600	1.00511	4.94839	4.26e-05	0.000617692	1	282	225	246	327	319	405	AT3G61640.1	AGP20,AtAGP20	arabinogalactan protein 20
Potri.003G136700	4.44758	2.15821	7.94e-16	1.7e-13	1	7	4	3	73	109	38	AT5G41761.1
Potri.003G137000	0.989095	3.71581	0.00483953	0.0326769	1	123	94	104	250	113	91	AT1G64300.1		Protein kinase family protein
Potri.003G137800	-1.2037	3.00956	0.000375951	0.00387965	-1	114	145	139	43	53	25	AT4G11090.1	TBL23	TRICHOME BIREFRINGENCE-LIKE 23
Potri.003G138200	-0.953599	5.78444	0.00126448	0.0107182	-1	904	912	842	306	462	191	AT4G01070.1	GT72B1,UGT72B1	UDP-Glycosyltransferase superfamily protein
Potri.003G138300	-0.61681	4.99616	0.00704733	0.0442648	-1	472	467	470	210	222	209	AT1G64350.1	SEH1H	Transducin/WD40 repeat-like superfamily protein
Potri.003G138500	-1.05173	2.5578	0.00176661	0.0142249	-1	80	81	118	35	27	32	AT1G64355.1
Potri.003G140500	1.35662	4.95176	3.59e-05	0.000532248	1	236	192	210	334	224	574	AT4G23895.2		Pleckstrin homology (PH) domain-containing protein
Potri.003G140900	0.712987	4.62907	0.00454726	0.0310057	1	214	206	266	250	234	299	AT4G10960.1	UGE5	UDP-D-glucose/UDP-D-galactose 4-epimerase 5
Potri.003G141800	3.35921	3.30023	6.17e-18	1.88e-15	1	26	21	17	233	101	134	AT1G64500.1		Glutaredoxin family protein
Potri.003G142300	-1.96919	1.70826	4.7e-05	0.000671106	-1	33	62	79	12	14	5	AT4G23990.1	ATCSLG3,CSLG3	cellulose synthase like G3
Potri.003G142400	1.77024	3.69798	4.05e-07	1.19e-05	1	83	88	44	156	130	225	AT4G23990.1	ATCSLG3,CSLG3	cellulose synthase like G3
Potri.003G143600	-1.3654	7.77999	0.00013481	0.00165668	-1	3804	4125	3687	1385	1401	404	AT5G42020.1	BIP,BIP2	Heat shock protein 70 (Hsp 70) family protein
Potri.003G143700	0.615949	5.75874	0.00575467	0.0375286	1	495	543	529	629	552	503	AT1G55090.1		carbon-nitrogen hydrolase family protein
Potri.003G143800	1.42377	2.57681	8.81e-05	0.00115213	1	32	46	39	66	55	98	AT4G10810.1
Potri.003G144000	2.71019	1.29961	9.69e-10	6.22e-08	1	8	10	5	36	42	29	AT4G24040.1	ATTRE1,TRE1	trehalase 1
Potri.003G144100	2.6108	1.33295	9.63e-09	4.7e-07	1	11	10	4	47	28	34	AT4G24050.1		NAD(P)-binding Rossmann-fold superfamily protein
Potri.003G144600	0.650007	5.65898	0.0036198	0.0257572	1	526	450	467	583	521	481	AT5G42000.1		ORMDL family protein
Potri.003G145300	0.669929	5.53179	0.00689413	0.0434969	1	474	398	438	478	383	590	AT5G41990.1	ATWNK8,WNK8	with no lysine (K) kinase 8
Potri.003G145600	-1.16727	4.61111	5.22e-06	0.00010507	-1	393	409	426	127	156	99	AT1G64650.1		Major facilitator superfamily protein
Potri.003G145900	-2.06527	4.11881	1.62e-07	5.33e-06	-1	310	373	326	35	100	32	AT5G41970.1		Metal-dependent protein hydrolase
Potri.003G146900	0.683262	4.74606	0.00586581	0.0381433	1	246	263	244	286	228	330	AT1G26665.1		Mediator complex, subunit Med10
Potri.003G147400	-2.26988	0.247481	0.000223965	0.00251616	-1	26	20	11	2	3	3	AT1G64670.1	BDG1	alpha/beta-Hydrolases superfamily protein
Potri.003G148100	-2.52375	-0.332297	0.00116979	0.0100404	-1	5	13	17	1	1	2	AT1G31335.1
Potri.003G148300	0.967196	4.28094	7.52e-05	0.00100947	1	167	156	158	259	197	204	AT3G07200.2		RING/U-box superfamily protein
Potri.003G149600	-0.680859	4.5066	0.00548856	0.0361776	-1	311	364	342	181	138	127	AT4G19610.1		nucleotide binding;nucleic acid binding;RNA binding
Potri.003G149800	1.08238	3.68409	0.000298889	0.00320531	1	109	84	108	148	110	186	AT5G43470.1	HRT,RCY1,RPP8	Disease resistance protein (CC-NBS-LRR class) family
Potri.003G150300	-2.05668	1.93823	1.45e-07	4.88e-06	-1	64	79	66	13	15	7	AT5G07475.1		Cupredoxin superfamily protein
Potri.003G150700	1.9059	2.46226	4.16e-07	1.21e-05	1	22	35	27	59	98	63	AT4G17500.1	ATERF-1,ERF-1	ethylene responsive element binding factor 1
Potri.003G150800	0.79513	4.51691	0.000889611	0.00795055	1	216	206	190	245	235	261	AT5G51190.1		Integrase-type DNA-binding superfamily protein
Potri.003G151100	0.715008	4.33486	0.00405831	0.0282686	1	193	188	177	247	226	170	AT5G61580.1	PFK4	phosphofructokinase 4
Potri.003G151500	-1.56564	4.72045	5.3e-09	2.78e-07	-1	431	456	544	116	140	82	AT3G06530.2		ARM repeat superfamily protein
Potri.003G152300	1.22548	4.85037	2.43e-05	0.000383634	1	202	220	211	368	215	451
Potri.003G155400	-1.65562	3.93194	7.9e-06	0.000148669	-1	225	335	272	61	95	29	AT1G30880.1
Potri.003G155600	-2.79312	0.294584	1.31e-05	0.000229542	-1	13	22	27	2	3	1	AT5G66520.1		Tetratricopeptide repeat (TPR)-like superfamily protein
Potri.003G156000	-4.69779	-1.46003	0.00503651	0.033747	-1	1	4	6	0	0	0
Potri.003G156200	-0.990616	4.59476	0.00080874	0.00732814	-1	456	415	297	161	167	85	AT4G20140.1	GSO1	Leucine-rich repeat transmembrane protein kinase
Potri.003G156900	-2.25221	3.12537	3.01e-09	1.7e-07	-1	128	169	212	17	37	20	AT1G30840.1	ATPUP4,PUP4	purine permease 4
Potri.003G157100	1.31298	6.16758	0.00168715	0.0136594	1	758	342	421	679	421	1498	AT4G20260.1	ATPCAP1,PCAP1	plasma-membrane associated cation-binding protein 1
Potri.003G157900	2.14569	4.92038	2.73e-13	3.8e-11	1	176	96	139	474	305	491	AT1G30820.1		CTP synthase family protein
Potri.003G158000	-1.07937	2.89023	0.000809498	0.00733346	-1	111	130	115	32	36	49	AT2G25840.2	OVA4	Nucleotidylyl transferase superfamily protein
Potri.003G158100	-1.64793	5.96082	6.54e-08	2.47e-06	-1	1081	1219	1150	198	388	179	AT3G46740.1	MAR1,TOC75-III	translocon at the outer envelope membrane of chloroplasts 75-III
Potri.003G158901	-1.66459	0.797371	0.00230401	0.017712	-1	33	21	29	4	12	2	AT1G66580.1	RPL10C,SAG24	senescence associated gene 24
Potri.003G159200	1.45411	5.06775	4.64e-07	1.33e-05	1	199	205	254	420	280	556	AT5G47900.1		Protein of unknown function (DUF1624)
Potri.003G159500	-0.955049	7.57194	0.000107426	0.00136218	-1	3033	3129	3050	1076	1413	830	AT1G09690.1		Translation protein SH3-like family protein
Potri.003G159700	2.39383	1.04544	3.24e-06	7.01e-05	1	10	2	11	37	18	31	AT5G13870.1	EXGT-A4,XTH5	xyloglucan endotransglucosylase/hydrolase 5
Potri.003G159800	1.40353	4.82785	3.09e-06	6.72e-05	1	229	167	176	353	226	474	AT5G47910.1	ATRBOHD,RBOHD	respiratory burst oxidase homologue D
Potri.003G160000	1.94642	2.10924	1.56e-05	0.000264203	1	24	30	10	44	50	78	AT1G28190.1
Potri.003G161100	3.95079	-0.195081	6.51e-07	1.79e-05	1	1	2	0	13	18	6	AT1G12880.1	atnudt12,NUDT12	nudix hydrolase homolog 12
Potri.003G161200	-0.866504	7.58826	0.000215293	0.00244023	-1	2721	3200	3195	1111	1384	995	AT3G61110.1	ARS27A,RS27A	ribosomal protein S27
Potri.003G161700	-1.13434	6.27258	7.91e-05	0.00105266	-1	1123	1421	1341	339	593	300	AT1G11680.1	CYP51,CYP51A2,CYP51G1,EMB1738	CYTOCHROME P450 51G1
Potri.003G161900	-0.59745	9.86143	0.00785676	0.0483588	-1	13321	14818	12990	6188	7243	5554	AT5G13420.1		Aldolase-type TIM barrel family protein
Potri.003G162100	-0.871974	3.40098	0.00760662	0.0471027	-1	194	162	134	75	76	37	AT1G01630.1		Sec14p-like phosphatidylinositol transfer family protein
Potri.003G162300	-1.90475	4.85629	1.58e-08	7.17e-07	-1	463	630	565	113	148	50	AT1G29880.1		glycyl-tRNA synthetase / glycine--tRNA ligase
Potri.003G163600	-1.42677	4.1214	1.06e-07	3.71e-06	-1	268	293	355	81	90	67	AT5G62000.3	ARF1-BP,ARF2,HSS,ORE14	auxin response factor 2
Potri.003G164900	-1.53923	0.477579	0.00282672	0.0209612	-1	23	16	24	7	6	2	AT5G13230.1		Tetratricopeptide repeat (TPR)-like superfamily protein
Potri.003G165000	1.24963	1.87153	0.000415317	0.00423501	1	29	27	21	53	37	39	AT5G13220.1	JAS1,JAZ10,TIFY9	jasmonate-zim-domain protein 10
Potri.003G165200	-1.28259	4.00156	0.000255672	0.00280775	-1	197	250	372	111	85	42	AT5G13210.1		Uncharacterised conserved protein UCP015417, vWA
Potri.003G165300	2.4641	-0.357454	0.000754671	0.00691997	1	4	1	2	5	7	16	AT2G33520.1
Potri.003G166200	1.46636	4.916	3.79e-07	1.12e-05	1	180	162	247	343	291	496	AT5G21090.1		Leucine-rich repeat (LRR) family protein
Potri.003G167100	-3.07255	0.516943	1.84e-05	0.000306047	-1	15	22	39	0	5	1	AT5G13140.1		Pollen Ole e 1 allergen and extensin family protein
Potri.003G167400	-0.91723	6.38687	0.000155633	0.00185216	-1	1264	1512	1228	627	492	376	AT5G50760.1		SAUR-like auxin-responsive protein family
Potri.003G167600	-0.969877	3.52493	0.00111201	0.00961368	-1	160	171	216	56	61	77	AT2G35450.1		catalytics;hydrolases
Potri.003G168801	1.46494	6.08319	7.83e-10	5.2e-08	1	499	375	452	1052	720	798	AT1G27980.1	ATDPL1,DPL1	dihydrosphingosine phosphate lyase
Potri.003G169100	2.42842	4.41856	2.63e-09	1.5e-07	1	86	87	73	231	158	526	AT5G13080.1	ATWRKY75,WRKY75	WRKY DNA-binding protein 75
Potri.003G169300	-1.19066	2.96239	0.000188162	0.00218597	-1	135	132	117	33	50	34	AT1G67320.2		DNA primase, large subunit family
Potri.003G169400	1.3602	5.67742	1.38e-05	0.000238812	1	440	343	271	579	410	889	AT5G50570.2		Squamosa promoter-binding protein-like (SBP domain) transcription factor family protein
Potri.003G170300	0.900568	5.24551	0.000231757	0.0025841	1	356	328	286	390	382	488	AT1G27290.1
Potri.003G170600	0.600862	5.60927	0.00774345	0.047798	1	518	440	465	504	478	523	AT1G67310.1		Calmodulin-binding transcription activator protein with CG-1 and Ankyrin domains
Potri.003G170700	1.17683	4.90709	6.28e-05	0.000863469	1	254	208	213	287	270	499	AT1G27300.1
Potri.003G171200	1.03254	4.93532	8.46e-05	0.00111473	1	269	210	258	343	270	436	AT5G53150.1		DNAJ heat shock N-terminal domain-containing protein
Potri.003G171400	0.859281	5.10972	0.000524239	0.00512778	1	344	268	288	459	293	393	AT1G67340.1		HCP-like superfamily protein with MYND-type zinc finger
Potri.003G171800	1.65921	5.06663	5.02e-09	2.67e-07	1	219	177	196	437	295	570	AT5G43260.1		chaperone protein dnaJ-related
Potri.003G171900	-0.940655	3.47997	0.00114468	0.00985645	-1	160	182	184	58	77	56	AT1G11780.1		oxidoreductase, 2OG-Fe(II) oxygenase family protein
Potri.003G173200	-2.01249	-0.445918	0.00514852	0.0343528	-1	13	9	8	4	0	1	AT1G67370.1	ASY1,ATASY1	DNA-binding HORMA family protein
Potri.003G173400	-1.14346	3.48797	0.000184945	0.00215151	-1	156	191	206	47	73	54	AT3G27080.1	TOM20-3	translocase of outer membrane 20 kDa subunit 3
Potri.003G173500	-1.82848	5.83306	0.000153163	0.00182681	-1	1331	334	1605	264	286	95	AT1G74110.1	CYP78A10	cytochrome P450, family 78, subfamily A, polypeptide 10
Potri.003G173900	-1.97379	5.43551	4.91e-07	1.4e-05	-1	691	953	867	103	265	76	AT3G23990.1	HSP60,HSP60-3B	heat shock protein 60
Potri.003G174900	0.736951	5.8959	0.00231074	0.0177574	1	528	581	528	600	537	763	AT2G33170.1		Leucine-rich repeat receptor-like protein kinase family protein
Potri.003G176600	-0.806985	5.17195	0.00191455	0.0152278	-1	452	593	627	182	247	235	AT3G23940.1		dehydratase family
Potri.003G178000	1.1436	6.87191	1.36e-05	0.000235194	1	991	748	946	1494	948	1696	AT3G24180.1		Beta-glucosidase, GBA2 type family protein
Potri.003G178200	1.06641	9.04703	1.19e-06	3.03e-05	1	4440	4007	4124	7415	5629	5448	AT3G24170.1	ATGR1,GR1	glutathione-disulfide reductase
Potri.003G178500	-1.19145	1.49472	0.00567292	0.0371025	-1	29	43	59	15	11	14
Potri.003G178800	-1.5656	4.64219	1.63e-06	3.95e-05	-1	417	495	441	84	166	68	AT1G80620.1		S15/NS1, RNA-binding protein
Potri.003G178900	-2.09385	3.37109	2.69e-05	0.000419643	-1	125	178	293	64	26	10	AT1G15520.1	ABCG40,ATABCG40,ATPDR12,PDR12	pleiotropic drug resistance 12
Potri.003G179000	-1.74821	3.91284	1.92e-05	0.000316357	-1	221	250	364	98	58	21	AT1G15520.1	ABCG40,ATABCG40,ATPDR12,PDR12	pleiotropic drug resistance 12
Potri.003G181000	-0.702824	5.02616	0.00250646	0.0190232	-1	472	484	516	197	219	214	AT1G15910.1		XH/XS domain-containing protein
Potri.003G181100	0.615473	5.67704	0.00717354	0.044869	1	536	443	504	634	466	494	AT1G80780.1		Polynucleotidyl transferase, ribonuclease H-like superfamily protein
Potri.003G181200	-0.802593	3.73145	0.00342362	0.0246141	-1	190	218	200	74	95	74	AT2G32060.2		Ribosomal protein L7Ae/L30e/S12e/Gadd45 family protein
Potri.003G183100	-0.823508	4.20712	0.00195586	0.0154875	-1	244	283	328	130	123	86	AT1G80870.1		Protein kinase superfamily protein
Potri.003G183200	-1.77996	6.20337	9.75e-07	2.54e-05	-1	1661	1306	1213	335	408	113	AT1G15520.1	ABCG40,ATABCG40,ATPDR12,PDR12	pleiotropic drug resistance 12
Potri.003G183700	3.0486	6.36895	3.55e-11	3.26e-09	1	267	203	186	709	631	2375	AT1G80920.1	J8	Chaperone DnaJ-domain superfamily protein
Potri.003G184900	1.24617	1.19486	0.00657761	0.0419339	1	17	17	13	24	16	38	AT1G80940.1
Potri.003G185000	1.83417	5.29682	3.05e-08	1.26e-06	1	248	147	239	416	376	768	AT2G24100.1
Potri.003G186500	0.610674	9.35206	0.00745489	0.0462833	1	6823	6164	6028	7285	5409	7592	AT1G16180.1		Serinc-domain containing serine and sphingolipid biosynthesis protein
Potri.003G186600	-0.881164	4.9463	0.000172127	0.00202101	-1	465	518	472	185	200	167	AT1G79650.2	RAD23,RAD23B	Rad23 UV excision repair protein family
Potri.003G187100	1.8494	3.92892	3.99e-11	3.61e-09	1	71	91	80	241	216	157	AT1G64660.1	ATMGL,MGL	methionine gamma-lyase
Potri.003G187500	1.73096	4.11493	2.39e-11	2.29e-09	1	96	88	110	221	235	225	AT5G43150.1
Potri.003G188600	-1.60554	0.750882	0.00153464	0.0126512	-1	20	37	22	6	8	4	AT1G48560.2
Potri.003G189066	2.59201	1.27312	0.000100665	0.00128946	1	7	13	4	55	42	8	AT5G07010.1	ATST2A,ST2A	sulfotransferase 2A
Potri.003G190000	-0.809924	5.0765	0.00428077	0.0295237	-1	415	576	574	231	263	133	AT3G11450.1		DnaJ domain ;Myb-like DNA-binding domain
Potri.003G190400	-2.06255	0.576929	0.00055431	0.00535846	-1	20	34	19	3	8	1	AT5G07900.1		Mitochondrial transcription termination factor family protein
Potri.003G190700	-1.1909	2.28726	0.000473447	0.00471471	-1	84	67	85	24	28	20	AT5G07900.1		Mitochondrial transcription termination factor family protein
Potri.003G190800	-1.65999	6.10665	3.98e-08	1.6e-06	-1	1108	1473	1242	235	415	193	AT3G12390.1		Nascent polypeptide-associated complex (NAC), alpha subunit family protein
Potri.003G191500	2.15891	-0.686143	0.00628839	0.0403777	1	2	3	1	11	5	4	AT2G03220.1	ATFT1,ATFUT1,FT1,MUR2	fucosyltransferase 1
Potri.003G192100	0.713602	5.03013	0.00431616	0.0297177	1	309	273	325	332	283	420	AT3G12480.1	NF-YC11	nuclear factor Y, subunit C11
Potri.003G192200	0.855473	9.00737	0.000136811	0.00167695	1	4488	4805	4162	5758	4979	6259	AT3G12490.2	ATCYS6,ATCYSB,CYSB	cystatin B
Potri.003G192500	2.38337	5.66079	1.08e-21	5.59e-19	1	227	156	216	762	671	748	AT5G07050.1		nodulin MtN21 /EamA-like transporter family protein
Potri.003G192900	1.33356	4.73526	1.05e-05	0.000189245	1	198	168	189	329	200	445	AT5G40240.1		nodulin MtN21 /EamA-like transporter family protein
Potri.003G193000	0.727696	4.72589	0.00167311	0.0135662	1	254	242	233	317	267	262	AT1G74320.1		Protein kinase superfamily protein
Potri.003G193200	1.11541	2.10612	0.00796623	0.0489064	1	32	35	30	55	70	23	AT5G07010.1	ATST2A,ST2A	sulfotransferase 2A
Potri.003G193600	-2.55047	1.22403	1.84e-06	4.35e-05	-1	32	53	43	3	10	2	AT1G80270.1	PPR596	PENTATRICOPEPTIDE REPEAT 596
Potri.003G193800	1.73392	2.67372	7.4e-07	2e-05	1	32	32	43	116	77	59	AT5G06980.4
Potri.003G194700	1.38063	2.34663	0.0075614	0.0468632	1	54	33	15	39	42	102	AT3G56710.1	SIB1	sigma factor binding protein 1
Potri.003G195000	2.33929	3.58497	1.45e-10	1.17e-08	1	65	52	28	215	192	111
Potri.003G196100	1.64126	3.26295	1.89e-07	6.1e-06	1	58	55	57	121	94	155	AT5G12330.4	LRP1	Lateral root primordium (LRP) protein-related
Potri.003G196500	-1.484	3.2261	2.13e-06	4.94e-05	-1	148	171	171	36	53	33	AT3G54440.1		glycoside hydrolase family 2 protein
Potri.003G197100	1.85903	0.658076	0.000194062	0.00224299	1	11	7	5	18	27	14	AT3G13080.1	ATMRP3,MRP3	multidrug resistance-associated protein 3
Potri.003G197400	2.18296	3.57662	9.38e-09	4.6e-07	1	62	43	53	138	104	255	AT3G54450.1		Major facilitator superfamily protein
Potri.003G197500	1.8275	1.06967	6.43e-05	0.000881949	1	11	11	10	27	17	36	AT3G57040.1	ARR9,ATRR4	response regulator 9
Potri.003G198200	-1.08211	2.18631	0.00450232	0.0307286	-1	68	77	69	15	33	22	AT2G11890.1		adenylate cyclases
Potri.003G198300	1.17966	6.00088	1.49e-05	0.000254847	1	497	475	468	675	558	1031	AT3G07940.1		Calcium-dependent ARF-type GTPase activating protein family
Potri.003G198400	1.96707	2.23361	2.26e-06	5.18e-05	1	23	34	12	64	78	48	AT3G13080.1	ATMRP3,MRP3	multidrug resistance-associated protein 3
Potri.003G198500	-2.43355	4.38143	2.07e-09	1.21e-07	-1	379	483	406	38	99	26	AT3G54470.1		uridine 5\'-monophosphate synthase / UMP synthase (PYRE-F) (UMPS)
Potri.003G201100	-1.22914	2.87233	0.00025893	0.00283623	-1	132	117	114	35	49	24	AT1G63780.1	IMP4	Ribosomal RNA processing Brix domain protein
Potri.003G201400	1.24513	6.30323	7.2e-05	0.000970324	1	473	608	638	885	568	1380	AT2G38800.1		Plant calmodulin-binding protein-related
Potri.003G201500	1.21235	4.33511	0.000462329	0.00463084	1	173	128	145	202	143	370	AT1G34570.1		Essential protein Yae1, N-terminal
Potri.003G201700	2.17049	4.38796	4.2e-10	2.99e-08	1	112	68	100	222	216	432	AT1G29050.1	TBL38	TRICHOME BIREFRINGENCE-LIKE 38
Potri.003G203600	1.58171	4.05433	0.000278087	0.00301384	1	151	84	70	343	228	79	AT3G63440.1	ATCKX6,ATCKX7,CKX6	cytokinin oxidase/dehydrogenase 6
Potri.003G204100	-1.21253	2.36449	0.00224988	0.0173753	-1	59	98	93	19	37	19	AT1G07740.1		Tetratricopeptide repeat (TPR)-like superfamily protein
Potri.003G204500	-1.2453	3.46124	1.27e-05	0.000223004	-1	187	204	163	52	59	52	AT3G63530.2	BB,BB2	RING/U-box superfamily protein
Potri.003G204900	-0.904237	3.82365	0.000552472	0.0053443	-1	244	212	210	92	86	71	AT5G19620.1	ATOEP80,EMB213,OEP80,TOC75	outer envelope protein of 80 kDa
Potri.003G205200	-1.23259	2.65811	0.00105995	0.00923421	-1	100	112	99	38	41	14	AT3G51790.1	ATG1,TG1	transmembrane protein G1P-related 1
Potri.003G205500	0.801956	8.76328	0.00263491	0.0198126	1	4473	3697	3479	4353	3446	6300	AT1G51200.4		A20/AN1-like zinc finger family protein
Potri.003G205700	1.50378	3.78744	0.000513863	0.00504697	1	121	112	30	129	172	216	AT3G20840.1	PLT1	Integrase-type DNA-binding superfamily protein
Potri.003G210400	2.28109	1.00944	0.00205411	0.0160998	1	12	10	2	13	12	56	AT5G12890.1		UDP-Glycosyltransferase superfamily protein
Potri.003G210800	-1.3053	4.0335	3.42e-05	0.000511119	-1	341	273	228	80	108	50	AT3G57880.1		Calcium-dependent lipid-binding (CaLB domain) plant phosphoribosyltransferase family protein
Potri.003G211200	-1.08699	2.39513	0.00360411	0.0256626	-1	63	110	76	27	35	20	AT3G57930.2
Potri.003G212700	-1.46816	3.21054	4.91e-05	0.00069671	-1	139	176	168	27	62	32	AT2G05990.1	ENR1,MOD1	NAD(P)-binding Rossmann-fold superfamily protein
Potri.003G214200	0.944663	6.36225	3.95e-05	0.000579045	1	763	590	715	1126	856	812	AT5G13000.1	ATGSL12,gsl12	glucan synthase-like 12
Potri.003G214500	2.63351	7.22745	2.03e-11	1.99e-09	1	428	850	242	1749	2269	2556	AT5G19890.1		Peroxidase superfamily protein
Potri.003G214700	-3.45358	-0.950568	0.00074125	0.00682312	-1	8	8	4	1	0	0	AT5G06720.1	ATPA2,PA2	peroxidase 2
Potri.003G214900	1.59716	9.02882	8.61e-11	7.25e-09	1	3699	3082	2763	7707	5060	7446	AT4G08780.1		Peroxidase superfamily protein
Potri.003G215201	1.29167	4.09195	0.000387498	0.00398731	1	156	121	85	197	116	303	AT3G45240.1	ATSNAK2,GRIK1	geminivirus rep interacting kinase 1
Potri.003G215600	-2.83622	3.20669	1.03e-14	1.83e-12	-1	171	222	178	23	24	9	AT3G58060.1		Cation efflux family protein
Potri.003G216100	2.15059	2.506	4.83e-09	2.58e-07	1	29	18	29	67	70	98	AT5G19875.1
Potri.003G216600	1.9734	3.47131	1.09e-08	5.22e-07	1	66	39	60	169	97	187	AT1G55230.1		Family of unknown function (DUF716)
Potri.003G218000	2.2708	1.0114	2.69e-07	8.3e-06	1	6	9	9	26	26	30	AT5G17230.1	PSY	PHYTOENE SYNTHASE
Potri.003G218100	0.989972	2.94574	0.00441653	0.0302584	1	71	55	61	77	61	120	AT1G55280.1		Lipase/lipooxygenase, PLAT/LH2 family protein
Potri.003G218400	2.26258	5.25236	2.11e-07	6.73e-06	1	169	126	189	286	314	988	AT2G44130.1		Galactose oxidase/kelch repeat superfamily protein
Potri.003G219300	1.45386	1.6619	0.000711929	0.00660703	1	29	21	10	37	31	47	AT5G11950.2		Putative lysine decarboxylase family protein
Potri.003G219400	1.49245	1.41437	0.00145993	0.0121238	1	16	21	12	30	49	18	AT4G25650.1	ACD1-LIKE,PTC52,TIC55-IV	ACD1-like
Potri.003G219900	1.55131	3.78799	2.89e-05	0.000445522	1	87	88	82	145	101	276	AT3G13540.1	ATMYB5,MYB5	myb domain protein 5
Potri.003G220300	-1.48851	7.47353	1.35e-07	4.6e-06	-1	2875	3323	3411	866	1060	477	AT5G19770.1	TUA3	tubulin alpha-3
Potri.003G220400	-0.594546	7.35081	0.00778695	0.047991	-1	2539	2357	2314	1161	1254	924	AT5G19760.1		Mitochondrial substrate carrier family protein
Potri.003G221000	-1.02826	3.35747	0.000214169	0.00242963	-1	162	171	159	65	53	51	AT1G55340.1		Protein of unknown function (DUF1639)
Potri.003G221800	1.04111	4.65071	0.00362425	0.0257803	1	180	175	247	207	183	464	AT3G13480.1
Potri.003G222400	-2.01099	6.88087	4.52e-08	1.79e-06	-1	1883	2333	2700	367	647	185	AT3G13470.1		TCP-1/cpn60 chaperonin family protein
Potri.003G222800	2.02949	6.40729	3.05e-09	1.71e-07	1	435	381	412	1152	583	1750	AT1G55510.1	BCDH BETA1	branched-chain alpha-keto acid decarboxylase E1 beta subunit
Potri.004G000600	-0.874893	4.74418	0.000494644	0.0048868	-1	454	429	379	142	191	146	AT5G60870.1		Regulator of chromosome condensation (RCC1) family protein
Potri.004G001800	0.719069	4.99432	0.00593371	0.0384982	1	351	310	221	375	269	372	AT1G12020.1
Potri.004G001900	1.37428	3.66194	3.7e-05	0.000547147	1	103	59	96	129	127	207	AT1G62400.1	HT1	Protein kinase superfamily protein
Potri.004G002800	1.88519	2.61539	1.07e-05	0.000192236	1	48	24	23	97	44	105	AT1G05000.1		Phosphotyrosine protein phosphatases superfamily protein
Potri.004G002900	-0.85268	4.41229	0.000775933	0.00707715	-1	311	315	369	131	149	105	AT1G62390.1		Octicosapeptide/Phox/Bem1p (PB1) domain-containing protein / tetratricopeptide repeat (TPR)-containing protein
Potri.004G003000	1.65801	7.01852	2.18e-10	1.67e-08	1	783	579	935	1901	1276	1888	AT1G05010.1	ACO4,EAT1,EFE	ethylene-forming enzyme
Potri.004G003101	2.03899	-0.0263526	0.0051404	0.0343227	1	7	4	1	8	6	21	AT4G03965.1		RING/U-box superfamily protein
Potri.004G003200	1.37312	7.99854	1.19e-09	7.54e-08	1	1614	1649	1973	3424	2733	3327	AT4G22240.1		Plastid-lipid associated protein PAP / fibrillin family protein
Potri.004G004700	-3.32213	-0.068698	0.00177208	0.0142556	-1	7	4	36	1	2	0	AT1G62360.1	BUM,BUM1,SHL,STM,WAM,WAM1	KNOX/ELK homeobox transcription factor
Potri.004G004800	-1.4196	4.84464	1.07e-07	3.76e-06	-1	455	510	555	109	169	117	AT2G20060.1		Ribosomal protein L4/L1 family
Potri.004G005400	-0.904563	2.13933	0.00777599	0.047951	-1	65	69	65	22	28	24	AT4G22130.1	SRF8	STRUBBELIG-receptor family 8
Potri.004G005900	1.08535	5.46865	2.39e-06	5.43e-05	1	349	323	369	611	452	487	AT4G22120.2		ERD (early-responsive to dehydration stress) family protein
Potri.004G006500	-1.97835	-0.274545	0.00532391	0.0353419	-1	15	13	7	3	2	1	AT2G32580.1		Protein of unknown function (DUF1068)
Potri.004G006800	2.34557	1.98736	1.39e-05	0.000239525	1	27	14	6	66	78	25	AT1G11925.1		Stigma-specific Stig1 family protein
Potri.004G007500	0.84055	5.60913	0.000629657	0.00595416	1	524	361	400	675	489	453	AT4G04450.1	AtWRKY42,WRKY42	WRKY family transcription factor
Potri.004G007600	2.75817	7.67523	1.17e-15	2.43e-13	1	877	508	555	3139	1712	4271	AT1G11910.1	APA1,ATAPA1	aspartic proteinase A1
Potri.004G012500	2.10216	4.92846	1.2e-13	1.76e-11	1	108	191	122	482	446	345	AT5G40010.1	AATP1	AAA-ATPase 1
Potri.004G012700	2.04424	6.33497	1.54e-16	3.65e-14	1	347	480	328	1174	1154	1012	AT5G40010.1	AATP1	AAA-ATPase 1
Potri.004G013700	0.910501	4.57534	0.00119455	0.0102183	1	189	228	188	259	191	343	AT1G62040.2	ATG8C	Ubiquitin-like superfamily protein
Potri.004G014000	-0.917831	2.98466	0.00153116	0.0126322	-1	125	119	124	47	47	42	AT4G04630.1		Protein of unknown function, DUF584
Potri.004G015100	2.31538	3.72193	3.73e-06	7.87e-05	1	47	51	64	122	74	359	AT2G46410.1	CPC	Homeodomain-like superfamily protein
Potri.004G015200	-1.38927	4.29371	1.77e-06	4.22e-05	-1	303	323	401	70	119	83	AT4G04670.1		Met-10+ like family protein / kelch repeat-containing protein
Potri.004G015800	1.64091	-0.0907037	0.00680388	0.0430168	1	9	1	4	9	13	9	AT1G50660.1
Potri.004G016800	-3.77569	2.91465	4.18e-16	9.49e-14	-1	122	176	192	13	11	1	AT1G11655.1
Potri.004G017600	1.05551	4.74292	0.00225552	0.0174079	1	121	261	253	418	338	180	AT3G26040.1		HXXXD-type acyl-transferase family protein
Potri.004G017700	-1.46747	4.41402	0.00471804	0.0319945	-1	190	228	718	95	156	36	AT5G36110.1	CYP716A1	cytochrome P450, family 716, subfamily A, polypeptide 1
Potri.004G018000	-2.89586	3.22132	3.31e-05	0.000498124	-1	181	211	188	12	42	0	AT1G61870.1	PPR336	pentatricopeptide repeat 336
Potri.004G018200	0.754789	5.29306	0.00312453	0.0228579	1	332	351	386	415	322	520	AT4G04860.1	DER2.2	DERLIN-2.2
Potri.004G019500	1.33961	3.2895	0.000712163	0.00660778	1	82	61	59	99	67	188	AT1G61820.1	BGLU46	beta glucosidase 46
Potri.004G019700	1.72491	2.08552	0.000215738	0.0024442	1	25	18	28	57	24	83	AT1G61820.1	BGLU46	beta glucosidase 46
Potri.004G019900	-1.84329	1.66256	0.000493345	0.0048778	-1	33	77	55	9	19	4	AT1G61800.1	ATGPT2,GPT2	glucose-6-phosphate/phosphate translocator 2
Potri.004G020500	-3.84237	0.914633	2.66e-06	5.95e-05	-1	16	20	73	1	3	1	AT5G54770.1	THI1,THI4,TZ	thiazole biosynthetic enzyme, chloroplast (ARA6) (THI1) (THI4)
Potri.004G021200	0.894875	5.93942	0.000431748	0.00437245	1	578	533	464	672	522	846	AT1G61780.1		postsynaptic protein-related
Potri.004G021300	1.56537	6.69149	2.37e-07	7.44e-06	1	646	677	594	963	1015	1940	AT2G46410.1	CPC	Homeodomain-like superfamily protein
Potri.004G021500	0.949046	9.54303	1.95e-05	0.000321504	1	6423	5839	6459	9758	8776	6825	AT4G05320.4	UBQ10	polyubiquitin 10
Potri.004G023800	1.33458	0.571087	0.00758049	0.0469748	1	15	5	8	22	14	14	AT4G23180.1	CRK10,RLK4	cysteine-rich RLK (RECEPTOR-like protein kinase) 10
Potri.004G023900	3.9364	3.47361	6.19e-13	8.1e-11	1	22	14	14	122	76	332	AT4G23180.1	CRK10,RLK4	cysteine-rich RLK (RECEPTOR-like protein kinase) 10
Potri.004G024000	2.1029	0.515361	2.89e-05	0.00044474	1	7	6	5	19	13	23	AT4G23310.1	CRK23	cysteine-rich RLK (RECEPTOR-like protein kinase) 23
Potri.004G024101	1.71072	2.81617	1.96e-07	6.33e-06	1	51	31	38	101	74	100	AT4G23180.1	CRK10,RLK4	cysteine-rich RLK (RECEPTOR-like protein kinase) 10
Potri.004G026000	-1.40861	1.95901	0.000297453	0.00319231	-1	63	64	66	23	20	8	AT4G05200.1	CRK25	cysteine-rich RLK (RECEPTOR-like protein kinase) 25
Potri.004G027400	-2.29771	0.934754	3.93e-06	8.25e-05	-1	43	31	26	6	5	3	AT1G11330.1		S-locus lectin protein kinase family protein
Potri.004G027800	0.80303	4.05662	0.00503874	0.0337566	1	144	162	136	155	149	232	AT4G21390.1	B120	S-locus lectin protein kinase family protein
Potri.004G029900	-2.17513	4.70185	9.14e-09	4.49e-07	-1	409	589	544	65	134	39	AT3G13160.1		Tetratricopeptide repeat (TPR)-like superfamily protein
Potri.004G032900	1.0504	8.14589	0.000141203	0.00171803	1	2232	2553	1985	3164	4474	2169	AT1G24020.1	MLP423	MLP-like protein 423
Potri.004G033000	1.19269	7.20926	0.000144635	0.00174889	1	1207	1208	892	1783	2543	969	AT1G24020.1	MLP423	MLP-like protein 423
Potri.004G033100	0.816236	4.86841	0.00183521	0.0146864	1	343	224	209	341	345	269	AT4G21440.1	ATM4,ATMYB102,MYB102	MYB-like 102
Potri.004G033600	3.27544	8.48778	2.04e-24	1.87e-21	1	921	740	812	5195	3419	8001	AT1G11260.1	ATSTP1,STP1	sugar transporter 1
Potri.004G034400	2.30706	4.31817	6.23e-16	1.35e-13	1	72	83	91	260	239	349	AT1G61340.1		F-box family protein
Potri.004G035700	2.44325	1.65871	1.01e-08	4.89e-07	1	13	14	8	51	54	30	AT1G61260.1		Protein of unknown function (DUF761)
Potri.004G035800	1.07739	4.40013	1.43e-05	0.000246052	1	183	155	159	293	205	238	AT5G54310.1	AGD5,NEV	ARF-GAP domain 5
Potri.004G036350	1.2438	1.61171	0.00242496	0.0184962	1	29	23	12	33	33	40
Potri.004G036500	0.836649	4.92175	0.000532532	0.0051947	1	319	225	254	365	291	340	AT1G61255.1
Potri.004G036900	1.03452	3.43204	0.000839347	0.0075624	1	102	72	84	121	93	154	AT1G61215.1	BRD4	bromodomain 4
Potri.004G037000	-1.22146	2.93094	0.000336555	0.0035377	-1	169	86	124	38	38	37	AT4G03390.1	SRF3	STRUBBELIG-receptor family 3
Potri.004G038000	1.72179	3.33246	2.46e-06	5.57e-05	1	50	60	61	124	79	190	AT1G61110.1	anac025,NAC025	NAC domain containing protein 25
Potri.004G038100	1.68666	0.369627	0.0036368	0.0258482	1	5	2	13	22	12	12	AT5G08370.1	AGAL2,AtAGAL2	alpha-galactosidase 2
Potri.004G038500	1.08526	6.82797	0.000295992	0.00317901	1	1026	860	789	1018	969	1933
Potri.004G038800	1.34446	3.08327	0.000205976	0.00235623	1	65	55	54	159	97	58	AT5G60850.1	OBP4	OBF binding protein 4
Potri.004G039300	-2.0086	1.90476	0.00269636	0.0201686	-1	88	64	51	10	25	0	AT1G61050.1		alpha 1,4-glycosyltransferase family protein
Potri.004G040600	5.74562	10.4448	5.51e-31	1.58e-27	1	768	484	627	17950	9848	41565	AT4G27450.1		Aluminium induced protein with YGL and LRDR motifs
Potri.004G041200	1.04217	4.78998	0.0026222	0.0197308	1	247	207	209	203	230	506	AT3G47160.1		RING/U-box superfamily protein
Potri.004G042500	-1.35356	2.04295	0.00428025	0.0295237	-1	68	82	53	11	34	10	AT4G21705.1		Tetratricopeptide repeat (TPR)-like superfamily protein
Potri.004G042600	3.82082	-1.18041	0.00135008	0.0113305	1	0	0	1	7	2	5	AT1G32330.1	ATHSFA1D,HSFA1D	heat shock transcription factor A1D
Potri.004G042700	0.778964	3.98373	0.00416473	0.0288648	1	166	140	119	207	134	171	AT4G03510.2	ATRMA1,RMA1	RING membrane-anchor 1
Potri.004G043400	-1.46051	1.58261	0.000677195	0.00633258	-1	49	48	50	9	20	8	AT2G33760.1		Pentatricopeptide repeat (PPR) superfamily protein
Potri.004G043700	-0.982901	7.80198	2.24e-05	0.000358351	-1	3321	4033	3513	1180	1464	1190	AT3G58610.3		ketol-acid reductoisomerase
Potri.004G044000	2.37396	6.92747	9.69e-09	4.71e-07	1	561	426	462	1151	869	3136	AT1G53035.1
Potri.004G044300	2.20284	6.24176	0.000113908	0.00143174	1	317	235	443	384	411	2311	AT4G32480.1		Protein of unknown function (DUF506)
Potri.004G044500	-0.907339	7.9658	0.00122103	0.0104054	-1	3701	4120	4147	1648	1969	864	AT4G20980.3		Eukaryotic translation initiation factor 3 subunit 7 (eIF-3)
Potri.004G044700	0.880427	2.69325	0.00578804	0.0377004	1	64	59	41	69	74	68	AT2G34700.1		Pollen Ole e 1 allergen and extensin family protein
Potri.004G045300	1.06655	5.83892	0.000814404	0.00737169	1	474	399	486	514	438	1013	AT1G28260.1		Telomerase activating protein Est1
Potri.004G047100	1.73232	10.2949	4.31e-06	8.92e-05	1	10217	5302	5914	13646	9013	26429	AT1G28330.1	DRM1,DYL1	dormancy-associated protein-like 1
Potri.004G047300	-0.859903	4.86274	0.000566702	0.00545614	-1	390	439	537	159	190	175	AT1G28340.1	AtRLP4,RLP4	receptor like protein 4
Potri.004G048300	-1.26347	5.5763	1.62e-07	5.33e-06	-1	831	753	878	262	272	184	AT1G28400.1
Potri.004G050150	-1.37692	5.51848	3.77e-07	1.11e-05	-1	837	749	832	257	263	134	AT2G33860.1	ARF3,ETT	Transcriptional factor B3 family protein / auxin-responsive factor AUX/IAA-related
Potri.004G050500	1.23037	6.67042	0.000537757	0.00523853	1	724	764	747	1525	1694	483	AT4G35150.1		O-methyltransferase family protein
Potri.004G051000	-1.75763	2.40448	0.000106633	0.0013542	-1	84	101	98	13	36	9	AT1G28530.1
Potri.004G051800	2.07646	1.24493	0.000185248	0.00215445	1	15	11	6	21	19	54	AT4G18450.1		Integrase-type DNA-binding superfamily protein
Potri.004G052600	2.65791	-1.03063	0.00314104	0.0229552	1	0	2	1	8	4	3	AT2G29120.1	ATGLR2.7,GLR2.7	glutamate receptor 2.7
Potri.004G053000	-0.815286	4.19577	0.00694466	0.0437159	-1	343	247	258	131	140	67	AT2G33990.1	iqd9	IQ-domain 9
Potri.004G054000	-1.55831	0.965843	0.00134357	0.011284	-1	23	38	32	9	10	3	AT1G28690.1		Tetratricopeptide repeat (TPR)-like superfamily protein
Potri.004G054100	-1.15938	1.63949	0.00416335	0.0288599	-1	37	54	54	11	15	19	AT4G33070.1		Thiamine pyrophosphate dependent pyruvate decarboxylase family protein
Potri.004G054800	1.35904	4.14162	9.54e-05	0.00123279	1	168	102	93	232	126	291	AT4G18550.1		alpha/beta-Hydrolases superfamily protein
Potri.004G055500	1.31524	2.72135	5.29e-05	0.000741305	1	49	39	49	65	84	88	AT2G27430.1		ARM repeat superfamily protein
Potri.004G055600	1.20047	6.10033	2.38e-07	7.47e-06	1	537	487	504	951	655	855	AT5G45900.1	APG7,ATAPG7,ATATG7,ATG7	ThiF family protein
Potri.004G056900	1.29843	3.90879	2.18e-06	5.04e-05	1	108	118	91	186	152	207	AT1G29160.1		Dof-type zinc finger DNA-binding family protein
Potri.004G057300	-0.918436	5.25658	0.00195498	0.0154833	-1	460	498	868	209	280	184	AT2G42610.1	LSH10	Protein of unknown function (DUF640)
Potri.004G057700	-1.00964	5.99909	0.00165746	0.0134673	-1	710	1613	788	315	412	353	AT1G09850.1	XBCP3	xylem bark cysteine peptidase 3
Potri.004G058100	1.5572	3.85043	3.52e-05	0.000523818	1	113	81	74	165	101	281	AT4G18640.1	MRH1	Leucine-rich repeat protein kinase family protein
Potri.004G058300	1.42973	5.75144	2.79e-07	8.61e-06	1	370	346	355	657	453	898	AT4G18700.1	ATWL4,CIPK12,SnRK3.9,WL4	CBL-interacting protein kinase 12
Potri.004G059200	0.851236	4.12796	0.00437891	0.0300359	1	182	127	147	186	135	251	AT5G05830.1		RING/FYVE/PHD zinc finger superfamily protein
Potri.004G059500	-1.22412	0.746212	0.00675707	0.0427984	-1	26	27	21	8	8	6	AT4G18760.1	AtRLP51,RLP51	receptor like protein 51
Potri.004G059900	1.63159	1.16276	7.52e-05	0.00100947	1	17	11	10	31	24	28	AT2G42760.1
Potri.004G061500	0.888847	5.16614	0.0024012	0.0183639	1	319	256	349	295	336	550	AT1G06410.1	ATTPS7,ATTPSA,TPS7	trehalose-phosphatase/synthase 7
Potri.004G061600	-1.3375	1.89241	0.000763329	0.00698147	-1	60	78	43	17	20	13	AT1G29300.1	UNE1	Plant protein of unknown function (DUF641)
Potri.004G062500	1.22073	5.39195	5.13e-06	0.000103502	1	358	274	294	530	353	622	AT1G29800.1		RING/FYVE/PHD-type zinc finger family protein
Potri.004G062600	-1.64225	4.95144	7.31e-08	2.73e-06	-1	515	597	591	97	189	93	AT5G23535.1		KOW domain-containing protein
Potri.004G063000	1.25047	5.03103	0.000894272	0.00798191	1	300	193	218	378	177	618	AT4G18910.1	ATNLM2,NIP1;2,NLM2	NOD26-like intrinsic protein 1;2
Potri.004G063200	1.44275	3.18343	5.82e-05	0.000807835	1	59	56	63	97	75	164	AT1G29750.2	RKF1	receptor-like kinase in flowers 1
Potri.004G063500	1.00627	3.133	0.00241646	0.0184422	1	75	48	89	104	76	117	AT1G29750.2	RKF1	receptor-like kinase in flowers 1
Potri.004G064000	1.0712	5.17745	4.59e-05	0.000657336	1	307	269	280	387	326	537	AT1G29690.1	CAD1	MAC/Perforin domain-containing protein
Potri.004G065900	0.720459	5.44654	0.00443278	0.0303531	1	424	418	365	424	382	577	AT5G46170.1		F-box family protein
Potri.004G067400	1.08545	6.02727	3.34e-06	7.17e-05	1	487	522	524	942	616	730	AT1G73390.3		Endosomal targeting BRO1-like domain-containing protein
Potri.004G067800	1.96708	4.8692	1.27e-06	3.19e-05	1	226	131	81	347	230	608	AT1G17860.1		Kunitz family trypsin and protease inhibitor protein
Potri.004G067900	2.85258	6.98887	2.13e-13	3.05e-11	1	474	432	229	1489	1171	3007	AT1G17860.1		Kunitz family trypsin and protease inhibitor protein
Potri.004G068000	1.39789	4.54861	8.26e-08	3.02e-06	1	147	184	140	330	230	311	AT5G08350.1		GRAM domain-containing protein / ABA-responsive protein-related
Potri.004G068500	1.43783	5.2509	3.62e-06	7.7e-05	1	377	175	204	476	373	574	AT5G14940.1		Major facilitator superfamily protein
Potri.004G068700	1.2602	4.14072	0.00011774	0.00147261	1	120	126	134	177	141	313	AT1G73210.1		Protein of unknown function (DUF789)
Potri.004G068800	-1.76326	0.922792	0.000211663	0.00240946	-1	36	22	35	9	7	3
Potri.004G069200	0.759228	4.00852	0.00487057	0.0328607	1	164	147	125	175	140	200	AT1G65730.1	YSL7	YELLOW STRIPE like 7
Potri.004G071800	-2.16326	-0.149668	0.00102019	0.00894406	-1	14	11	15	2	2	2	AT5G52850.1		Pentatricopeptide repeat (PPR) superfamily protein
Potri.004G073500	-1.11957	7.71101	7.06e-06	0.000134931	-1	3181	3934	3405	1059	1428	894	AT4G25740.1		RNA binding Plectin/S10 domain-containing protein
Potri.004G074300	2.19098	5.68043	1.51e-12	1.85e-10	1	170	204	303	654	537	957	AT5G17300.1	RVE1	Homeodomain-like superfamily protein
Potri.004G075600	-0.852013	4.91682	0.00119922	0.0102542	-1	415	504	496	179	233	136	AT5G22480.1		ZPR1 zinc-finger domain protein
Potri.004G075800	1.18702	6.19128	1.57e-06	3.82e-05	1	597	619	420	1035	726	856	AT1G65840.1	ATPAO4,PAO4	polyamine oxidase 4
Potri.004G078100	-0.986424	7.44703	0.000193368	0.00223711	-1	2916	2809	2787	1054	1312	643	AT1G65820.1		microsomal glutathione s-transferase, putative
Potri.004G078200	-0.989847	5.20149	6.71e-05	0.000914709	-1	514	537	735	213	228	187	AT5G37020.1	ARF8,ATARF8	auxin response factor 8
Potri.004G078300	-0.980771	5.73676	0.000100201	0.00128581	-1	816	959	810	242	324	343	AT1G17880.1	ATBTF3,BTF3	basic transcription factor 3
Potri.004G079300	-0.851763	4.06629	0.00163817	0.0133459	-1	261	299	219	103	116	83	AT5G52540.1		Protein of unknown function (DUF819)
Potri.004G079800	0.772332	5.59216	0.00607669	0.0392413	1	463	411	433	467	361	721	AT4G25680.1		PPPDE putative thiol peptidase family protein
Potri.004G080100	-1.80844	3.73645	6.41e-08	2.42e-06	-1	231	251	261	34	74	39	AT5G24020.1	ARC11,ATMIND1,MIND	septum site-determining protein (MIND)
Potri.004G080200	-1.57344	3.58844	4.6e-08	1.81e-06	-1	234	203	208	48	61	42	AT3G03220.1	ATEXP13,ATEXPA13,ATHEXP ALPHA 1.22,EXP13,EXPA13	expansin A13
Potri.004G080800	-1.3784	4.02398	8.72e-07	2.31e-05	-1	239	292	316	80	91	57	AT5G17270.1		Protein prenylyltransferase superfamily protein
Potri.004G081300	1.98088	6.55042	2.54e-12	3e-10	1	410	489	492	1897	1168	834	AT1G73370.1	ATSUS6,SUS6	sucrose synthase 6
Potri.004G081400	-1.04109	2.6338	0.000962541	0.00851166	-1	90	93	111	39	32	29	AT5G17240.1	SDG40	SET domain group 40
Potri.004G082100	-0.852214	3.03366	0.00714194	0.0447543	-1	123	134	118	46	63	36	AT1G66080.1
Potri.004G083200	-1.34159	4.35219	5.65e-07	1.58e-05	-1	333	378	349	118	108	68	AT5G37530.1		NAD(P)-binding Rossmann-fold superfamily protein
Potri.004G083300	1.22928	6.30989	1.71e-06	4.1e-05	1	686	527	531	1049	682	1125	AT3G02850.1	SKOR	STELAR K+ outward rectifier
Potri.004G083700	-1.80307	1.83783	0.000968033	0.00855494	-1	72	48	68	21	16	1	AT4G14090.1		UDP-Glycosyltransferase superfamily protein
Potri.004G084000	0.933333	4.66557	0.00560322	0.0367586	1	270	168	202	195	219	427	AT1G66150.1	TMK1	transmembrane kinase 1
Potri.004G084600	1.25503	1.04945	0.00402089	0.0280642	1	12	12	18	18	22	30	AT4G24130.1		Protein of unknown function, DUF538
Potri.004G086300	1.05882	3.1975	0.000243089	0.00268812	1	68	73	75	120	112	84	AT5G16600.1	AtMYB43,MYB43	myb domain protein 43
Potri.004G086400	-1.48931	3.19133	2.49e-05	0.000392227	-1	162	149	168	38	59	22	AT1G66250.1		O-Glycosyl hydrolases family 17 protein
Potri.004G086700	-2.4948	2.9534	1.93e-11	1.9e-09	-1	149	192	120	18	26	13	AT5G37690.1		SGNH hydrolase-type esterase superfamily protein
Potri.004G087600	-1.73531	4.03866	3.58e-07	1.06e-05	-1	272	276	363	74	87	31	AT1G70750.1		Protein of unknown function, DUF593
Potri.004G088600	0.87236	7.95566	0.000231095	0.00257941	1	2447	2084	1917	2962	2152	3131	AT3G03380.1	DegP7	DegP protease 7
Potri.004G088800	0.7406	4.86995	0.00164303	0.0133804	1	311	253	238	348	290	300	AT3G03440.1		ARM repeat superfamily protein
Potri.004G090600	-3.93137	0.39772	4.61e-07	1.32e-05	-1	40	13	19	1	2	0	AT4G36810.1	GGPS1	geranylgeranyl pyrophosphate synthase 1
Potri.004G091300	2.11134	4.74433	1.69e-12	2.06e-10	1	115	153	101	462	423	241	AT5G40010.1	AATP1	AAA-ATPase 1
Potri.004G093000	3.34075	-0.975239	0.000229337	0.00256512	1	0	0	2	6	8	3	AT2G01300.1
Potri.004G093200	0.900815	3.97126	0.000650597	0.0061289	1	137	140	122	185	141	195	AT1G71090.1		Auxin efflux carrier family protein
Potri.004G093500	-1.52847	0.957765	0.00415175	0.0288139	-1	15	32	45	5	9	8	AT2G01275.1		RING/FYVE/PHD zinc finger superfamily protein
Potri.004G094100	-0.880354	3.82828	0.00122471	0.0104244	-1	217	227	220	112	72	70	AT4G05320.4	UBQ10	polyubiquitin 10
Potri.004G094200	-0.967321	2.56235	0.00283788	0.0210331	-1	95	74	106	33	35	30	AT1G66730.1	AtLIG6,LIG6	DNA LIGASE 6
Potri.004G094500	-0.809213	4.00463	0.00434332	0.0298521	-1	230	281	227	80	123	90	AT1G60640.1
Potri.004G094600	0.857839	8.02197	0.000126556	0.0015678	1	2188	2250	2353	3373	2992	2281	AT5G17380.1		Thiamine pyrophosphate dependent pyruvate decarboxylase family protein
Potri.004G095000	-0.947605	3.20428	0.0024609	0.018737	-1	138	158	137	53	67	37	AT2G34260.1		transducin family protein / WD-40 repeat family protein
Potri.004G095600	0.872405	3.1602	0.00340951	0.0245326	1	87	75	67	103	79	111	AT5G16220.1		Octicosapeptide/Phox/Bem1p family protein
Potri.004G097900	-1.04242	4.53799	0.000917132	0.00815714	-1	325	435	374	168	154	67	AT1G67030.1	ZFP6	zinc finger protein 6
Potri.004G098200	-4.69747	-1.46004	0.00701282	0.0440867	-1	4	5	2	0	0	0	AT5G38300.1
Potri.004G099200	-1.33069	7.03565	1.43e-05	0.000245438	-1	2068	2448	2363	635	925	355	AT3G02560.2		Ribosomal protein S7e family protein
Potri.004G099400	2.56775	0.340452	7.88e-06	0.000148327	1	4	2	6	16	11	24	AT1G73830.2	BEE3	BR enhanced expression 3
Potri.004G100400	1.17713	3.10243	0.00212207	0.0165504	1	67	77	47	106	55	141	AT5G38450.1	CYP735A1	cytochrome P450, family 735, subfamily A, polypeptide 1
Potri.004G100900	-2.5943	1.62152	2.73e-08	1.14e-06	-1	71	37	67	8	8	4	AT1G13340.1		Regulator of Vps4 activity in the MVB pathway protein
Potri.004G101500	-1.33473	4.34375	5.26e-06	0.000105718	-1	325	381	346	100	130	62	AT3G02530.1		TCP-1/cpn60 chaperonin family protein
Potri.004G102000	1.15121	6.37001	5.54e-07	1.55e-05	1	650	619	617	1121	786	1028	AT4G05160.1		AMP-dependent synthetase and ligase family protein
Potri.004G102700	-1.78036	1.18383	4.68e-05	0.000668528	-1	41	38	35	8	10	5	AT1G52640.1		Pentatricopeptide repeat (PPR) superfamily protein
Potri.004G102800	-2.05088	0.660086	0.000151312	0.00180926	-1	23	36	19	6	2	5	AT5G61340.1
Potri.004G104800	1.58685	2.41112	1.73e-06	4.14e-05	1	37	30	29	71	57	74	AT5G15860.1	ATPCME,PCME	prenylcysteine methylesterase
Potri.004G105600	-2.00912	0.321662	0.000905027	0.00806785	-1	16	14	29	3	5	2	AT5G15900.1	TBL19	TRICHOME BIREFRINGENCE-LIKE 19
Potri.004G106000	1.48811	0.711256	0.00123765	0.0105178	1	11	9	9	14	18	25	AT1G67180.1		zinc finger (C3HC4-type RING finger) family protein / BRCT domain-containing protein
Potri.004G106400	4.1876	5.55408	6.16e-15	1.13e-12	1	72	47	61	487	273	1491	AT5G38710.1		Methylenetetrahydrofolate reductase family protein
Potri.004G106700	0.693532	4.77931	0.00554905	0.03647	1	255	282	230	280	246	339	AT5G15930.1	PAM1	plant adhesion molecule 1
Potri.004G106750	2.3048	5.31336	8.52e-14	1.28e-11	1	113	130	249	679	493	535	AT5G15948.1	CPuORF10	conserved peptide upstream open reading frame 10
Potri.004G106800	2.47009	9.50202	5.17e-17	1.34e-14	1	2217	2179	3762	10613	7912	12949	AT3G02470.1	SAMDC	S-adenosylmethionine decarboxylase
Potri.004G108000	-1.04336	3.12686	0.00214259	0.0166771	-1	155	141	123	47	66	29	AT3G02490.1		Pentatricopeptide repeat (PPR) superfamily protein
Potri.004G108901	1.16723	3.76404	2.36e-05	0.000374436	1	82	116	107	178	166	137	AT3G02360.1		6-phosphogluconate dehydrogenase family protein
Potri.004G109200	3.52946	0.735028	3.51e-08	1.43e-06	1	3	2	4	18	16	41	AT5G42260.1	BGLU12	beta glucosidase 12
Potri.004G110200	3.82598	-1.17914	0.00223006	0.0172454	1	1	0	0	6	1	7	AT1G26560.1	BGLU40	beta glucosidase 40
Potri.004G111300	-1.98561	0.791546	0.000154275	0.00183803	-1	18	34	34	6	3	6	AT3G02330.1		Pentatricopeptide repeat (PPR) superfamily protein
Potri.004G111600	-2.42418	1.55226	5.36e-08	2.08e-06	-1	60	56	47	7	11	3	AT5G15700.1		DNA/RNA polymerases superfamily protein
Potri.004G112300	0.908885	3.97904	0.00107067	0.00930691	1	152	133	115	178	137	209	AT3G30380.2		alpha/beta-Hydrolases superfamily protein
Potri.004G112600	1.91224	0.515581	0.00219687	0.0170533	1	7	10	3	13	9	31
Potri.004G112800	-2.57472	6.77475	1.16e-11	1.18e-09	-1	2294	2289	2285	401	322	96	AT3G47520.1	MDH	malate dehydrogenase
Potri.004G113600	-1.39855	2.96063	1.08e-05	0.000193803	-1	134	149	116	40	40	26	AT5G15750.1		Alpha-L RNA-binding motif/Ribosomal protein S4 family protein
Potri.004G113900	-0.706698	7.21655	0.00204938	0.0160739	-1	2165	2402	2196	852	1087	945	AT3G62870.1		Ribosomal protein L7Ae/L30e/S12e/Gadd45 family protein
Potri.004G114800	1.65864	5.55655	3.98e-07	1.17e-05	1	311	260	261	461	412	940	AT5G15790.2		RING/U-box superfamily protein
Potri.004G115500	-3.0407	-1.18074	0.00540418	0.0357697	-1	8	3	4	0	1	0	AT3G02310.1	AGL4,SEP2	K-box region and MADS-box transcription factor family protein
Potri.004G116500	-2.02157	2.25477	0.000122134	0.00151916	-1	78	94	91	12	30	3	AT3G29770.1	ATMES11,MES11	methyl esterase 11
Potri.004G116800	-1.35212	3.21211	6.05e-06	0.000118765	-1	160	161	153	49	49	32	AT3G02220.1
Potri.004G117900	-1.5003	3.30706	1.59e-05	0.000268486	-1	133	204	183	35	61	32	AT3G02320.1		N2,N2-dimethylguanosine tRNA methyltransferase
Potri.004G118700	-1.52411	1.06528	0.000534742	0.00521507	-1	33	35	32	5	10	9	AT5G15510.1		TPX2 (targeting protein for Xklp2) protein family
Potri.004G118800	-0.661372	9.0841	0.00376854	0.0265996	-1	7723	8885	7801	3207	4021	3518	AT5G61170.1		Ribosomal protein S19e family protein
Potri.004G119500	0.739517	3.59872	0.00524307	0.0348753	1	105	107	118	143	119	124	AT5G39250.1		F-box family protein
Potri.004G121400	-1.61105	4.55595	5.84e-06	0.000115301	-1	329	554	398	96	147	51	AT5G14520.1		pescadillo-related
Potri.004G121900	1.0547	4.90236	1.42e-05	0.000244679	1	216	273	222	344	315	373	AT3G01170.1		Ribosomal protein L34e superfamily protein
Potri.004G122100	0.721301	4.84058	0.00185286	0.0148084	1	253	289	249	324	295	294	AT3G28970.1	AAR3	Domain of unknown function (DUF298)
Potri.004G122200	-1.37248	2.29728	0.00146233	0.0121367	-1	87	74	85	18	38	10	AT5G14520.1		pescadillo-related
Potri.004G122900	1.05724	3.23675	0.000613801	0.00582473	1	77	86	59	140	100	86	AT5G39670.1		Calcium-binding EF-hand family protein
Potri.004G124400	-1.62142	1.18177	0.000266634	0.00290584	-1	27	44	40	7	10	8	AT5G39350.1		Tetratricopeptide repeat (TPR)-like superfamily protein
Potri.004G125000	0.943917	7.59205	0.00016172	0.00191294	1	1741	1554	1556	2129	1624	2742	AT5G39360.1	EDL2	EID1-like 2
Potri.004G125301	2.67184	-1.02659	0.00717133	0.0448665	1	0	2	1	5	1	9	AT3G01060.1
Potri.004G125800	1.46295	1.89464	0.00415474	0.0288248	1	26	13	32	30	28	77	AT3G29240.1		Protein of unknown function (DUF179)
Potri.004G127400	0.876376	7.71099	4.19e-05	0.000609085	1	1847	1805	1777	2448	2179	2339	AT5G39570.1
Potri.004G129700	2.33104	6.97428	6.88e-13	8.9e-11	1	523	691	314	1625	1396	2335	AT3G47800.1		Galactose mutarotase-like superfamily protein
Potri.004G131500	-0.986732	5.62464	0.000111698	0.00140769	-1	718	972	702	304	325	218	AT5G46290.1	KAS I,KAS1	3-ketoacyl-acyl carrier protein synthase I
Potri.004G131600	-1.50812	4.05704	9.81e-08	3.49e-06	-1	304	353	230	73	82	63	AT5G46280.1	MCM3	Minichromosome maintenance (MCM2/3/5) family protein
Potri.004G132700	0.958554	2.95007	0.00420186	0.0290799	1	56	59	75	102	56	101	AT1G30080.1		Glycosyl hydrolase superfamily protein
Potri.004G133180	2.85652	2.78236	5.17e-16	1.15e-13	1	25	17	19	94	96	119	AT1G30260.1
Potri.004G133800	-1.35516	6.73623	5.54e-07	1.55e-05	-1	1689	1974	1951	506	686	343	AT5G26360.1		TCP-1/cpn60 chaperonin family protein
Potri.004G134066	0.759508	6.0972	0.00227574	0.0175355	1	638	688	538	698	606	894	AT1G04290.1		Thioesterase superfamily protein
Potri.004G135300	2.88874	7.06007	4.4e-16	9.9e-14	1	429	357	382	1747	1092	3149	AT4G15093.1		catalytic LigB subunit of aromatic ring-opening dioxygenase family
Potri.004G135700	-2.20796	1.44699	5.1e-05	0.000720612	-1	51	55	41	6	15	1	AT3G56570.1		SET domain-containing protein
Potri.004G138100	2.7397	-0.153971	0.00149148	0.012341	1	1	6	0	16	16	3	AT5G63660.1	LCR74,PDF2.5	Scorpion toxin-like knottin superfamily protein
Potri.004G138400	3.65097	0.690279	5.16e-07	1.46e-05	1	0	4	4	17	12	44	AT2G30390.1	ATFC-II,FC-II,FC2	ferrochelatase 2
Potri.004G138700	2.0984	5.32289	1.02e-11	1.06e-09	1	205	171	181	612	320	734	AT5G63620.1		GroES-like zinc-binding alcohol dehydrogenase family protein
Potri.004G139500	3.12754	-0.757454	0.000331902	0.00349907	1	0	2	1	12	6	3	AT5G08640.2	ATFLS1,FLS,FLS1	flavonol synthase 1
Potri.004G139700	3.28107	3.06437	1.31e-12	1.63e-10	1	25	19	13	183	157	55	AT5G08640.1	ATFLS1,FLS,FLS1	flavonol synthase 1
Potri.004G140800	-1.14447	8.40576	0.00145527	0.0120874	-1	5828	5656	5669	2660	2174	678	AT2G15620.1	ATHNIR,NIR,NIR1	nitrite reductase 1
Potri.004G140900	1.55898	2.0217	0.00197392	0.0155988	1	17	15	42	38	33	80	AT3G19270.1	CYP707A4	cytochrome P450, family 707, subfamily A, polypeptide 4
Potri.004G141700	1.03268	5.91862	0.00014307	0.00173486	1	554	403	503	688	490	899	AT3G19190.1	ATATG2,ATG2	autophagy 2
Potri.004G142000	1.24183	5.33454	8.09e-06	0.000151825	1	332	248	301	445	357	644	AT2G15695.1		Protein of unknown function DUF829, transmembrane 53
Potri.004G144100	-1.24272	4.30475	9.85e-07	2.56e-05	-1	340	333	333	101	114	82	AT4G33945.1		ARM repeat superfamily protein
Potri.004G144600	1.67224	2.61504	5.49e-06	0.000109758	1	41	36	29	105	87	47	AT1G49570.1		Peroxidase superfamily protein
Potri.004G145500	0.671654	6.42699	0.00265042	0.0199013	1	821	844	770	952	792	967	AT4G33950.1	ATOST1,OST1,P44,SNRK2-6,SNRK2.6,SRK2E	Protein kinase superfamily protein
Potri.004G145600	-2.00466	2.56844	2.74e-08	1.14e-06	-1	92	115	123	14	24	19	AT1G49510.1	emb1273	embryo defective 1273
Potri.004G146900	-0.844357	5.47729	0.000668036	0.00626329	-1	709	722	659	254	339	219	AT3G18990.1	REM39,VRN1	AP2/B3-like transcriptional factor family protein
Potri.004G147600	2.03487	4.29121	4.96e-09	2.64e-07	1	95	82	105	242	159	401	AT4G31940.1	CYP82C4	cytochrome P450, family 82, subfamily C, polypeptide 4
Potri.004G147700	-1.18599	1.32415	0.00706617	0.0443507	-1	30	38	47	8	17	10	AT2G15630.1		Pentatricopeptide repeat (PPR) superfamily protein
Potri.004G148200	2.1912	1.89107	1.58e-06	3.85e-05	1	23	13	12	45	33	75	AT2G15960.1
Potri.004G149000	2.10939	7.99198	6.03e-18	1.85e-15	1	1106	1424	984	3834	3083	3709	AT5G42650.1	AOS,CYP74A,DDE2	allene oxide synthase
Potri.004G149100	1.0214	7.1073	0.0003584	0.00373079	1	1485	779	1090	1525	1192	2006	AT3G50830.1	ATCOR413-PM2,COR413-PM2	cold-regulated 413-plasma membrane 2
Potri.004G149200	-1.16911	3.9312	0.00136126	0.0114058	-1	223	267	271	68	128	40	AT1G49410.1	TOM6	translocase of the outer mitochondrial membrane 6
Potri.004G149500	3.46501	1.24723	2.78e-06	6.17e-05	1	7	1	6	13	24	71	AT2G16050.1		Cysteine/Histidine-rich C1 domain family protein
Potri.004G149900	-1.12992	2.87808	0.000238987	0.00264753	-1	109	120	128	40	43	31	AT2G16070.2	PDV2	plastid division2
Potri.004G150200	-1.19566	2.27614	0.000476573	0.00474249	-1	72	76	86	20	28	23	AT4G34360.1		S-adenosyl-L-methionine-dependent methyltransferases superfamily protein
Potri.004G150800	1.71316	2.11745	5.13e-07	1.45e-05	1	29	21	23	61	50	57	AT4G34320.1		Protein of unknown function (DUF677)
Potri.004G151700	2.20013	1.01108	1.79e-06	4.26e-05	1	6	8	11	23	24	34	AT3G18830.1	ATPLT5,ATPMT5,PMT5	polyol/monosaccharide transporter 5
Potri.004G152300	2.34613	4.76377	2.83e-20	1.18e-17	1	110	102	116	378	351	434	AT3G18830.1	ATPLT5,ATPMT5,PMT5	polyol/monosaccharide transporter 5
Potri.004G153100	-0.999483	5.53384	0.000105694	0.00134346	-1	849	715	694	276	328	186	AT1G49320.1	ATUSPL1,USPL1	unknown seed protein like 1
Potri.004G153700	0.583992	5.99384	0.0076168	0.0471453	1	617	644	609	682	649	629	AT4G34460.1	AGB1,ATAGB1,ELK4	GTP binding protein beta 1
Potri.004G154000	-1.62873	1.77513	0.000147625	0.00177357	-1	45	80	49	9	15	15	AT4G34500.1		Protein kinase superfamily protein
Potri.004G154600	0.709245	5.83688	0.0035844	0.0255601	1	579	505	508	556	521	732	AT1G63850.1		BTB/POZ domain-containing protein
Potri.004G154800	-1.77403	2.43648	7.53e-06	0.000142819	-1	82	121	87	16	30	13	AT4G39300.1
Potri.004G155100	-1.10831	4.54481	3.68e-05	0.00054411	-1	402	337	420	134	154	88	AT2G16250.1		Leucine-rich repeat protein kinase family protein
Potri.004G155300	-0.840814	7.34943	0.000662814	0.00622384	-1	3030	2315	2345	1193	1111	711	AT4G39260.3	ATGRP8,CCR1,GR-RBP8,GRP8	cold, circadian rhythm, and RNA binding 1
Potri.004G155500	-0.896704	3.69009	0.000819723	0.0074089	-1	187	222	195	80	79	68	AT4G39235.1
Potri.004G155700	-1.59802	2.75671	6.19e-06	0.000121087	-1	152	119	86	25	33	24	AT2G18360.1		alpha/beta-Hydrolases superfamily protein
Potri.004G155800	1.82	1.02059	2.94e-05	0.000451111	1	10	7	14	24	24	29	AT2G18360.1		alpha/beta-Hydrolases superfamily protein
Potri.004G156300	3.14987	3.35543	3.92e-17	1.05e-14	1	38	22	16	190	175	111	AT2G21610.1	ATPE11,PE11	pectinesterase 11
Potri.004G156500	3.25913	-1.02358	0.000373429	0.00386104	1	2	0	0	5	5	6
Potri.004G157000	0.8686	5.80047	0.00174818	0.0140924	1	544	413	492	514	479	838	AT2G16365.2		F-box family protein
Potri.004G157500	-1.09553	5.43052	0.000276443	0.00299981	-1	692	795	656	221	339	141	AT5G11880.1		Pyridoxal-dependent decarboxylase family protein
Potri.004G160100	3.84449	4.18276	2.26e-13	3.21e-11	1	38	23	26	182	127	551	AT2G16430.2	ATPAP10,PAP10	purple acid phosphatase 10
Potri.004G160300	0.980063	10.3254	3.86e-05	0.000566946	1	10959	11111	9648	14883	11451	17318	AT4G39090.1	RD19,RD19A	Papain family cysteine protease
Potri.004G161000	4.93575	-1.54723	0.00604826	0.0391047	1	0	0	0	1	1	7	AT1G75540.1	STH2	salt tolerance homolog2
Potri.004G162400	-3.13159	1.93963	0.00765565	0.047338	-1	11	2	219	4	11	3	AT4G38970.1	FBA2	fructose-bisphosphate aldolase 2
Potri.004G162600	1.13264	3.2301	0.00082534	0.00745076	1	67	50	97	122	78	128	AT4G38960.1		B-box type zinc finger family protein
Potri.004G163100	-3.64658	-0.827458	0.00104841	0.00914531	-1	4	9	10	0	0	1	AT2G21290.1
Potri.004G164000	-1.12518	4.69216	5.91e-05	0.000818839	-1	419	445	424	150	178	86	AT4G34740.1	ASE2,ATASE2,ATPURF2,CIA1	GLN phosphoribosyl pyrophosphate amidotransferase 2
Potri.004G164300	-1.39081	1.45561	0.000580717	0.00556612	-1	52	46	34	12	12	11	AT5G10990.1		SAUR-like auxin-responsive protein family
Potri.004G164400	-1.70344	0.948934	0.00324	0.0235342	-1	24	24	46	7	12	1	AT4G34760.1		SAUR-like auxin-responsive protein family
Potri.004G166600	0.918159	4.32148	0.00292102	0.0215637	1	160	155	191	202	149	313	AT4G34830.1	MRL1	Pentatricopeptide repeat (PPR) superfamily protein
Potri.004G166900	2.1585	7.24591	1.07e-19	4.26e-17	1	664	739	637	2673	1782	1959	AT4G38810.2		Calcium-binding EF-hand family protein
Potri.004G167200	-0.71784	6.34371	0.00135595	0.0113657	-1	1160	1248	1292	531	575	466	AT4G38800.1	ATMTAN1,ATMTN1,MTAN1,MTN1	methylthioadenosine nucleosidase 1
Potri.004G167600	-1.98133	3.62547	2.83e-08	1.18e-06	-1	225	234	245	34	66	24	AT4G30150.1
Potri.004G168500	-0.855746	6.93179	0.000202101	0.00232091	-1	1832	2170	1759	806	807	619	AT2G16595.1		Translocon-associated protein (TRAP), alpha subunit
Potri.004G168800	-0.832041	9.32907	0.00773533	0.047762	-1	8522	11375	10320	3863	5832	2192	AT2G16600.1	ROC3	rotamase CYP 3
Potri.004G169100	-0.774942	5.07306	0.000835396	0.00753154	-1	511	506	533	253	203	180	AT4G38710.2		glycine-rich protein
Potri.004G169300	-1.27295	2.5081	0.000102194	0.00130639	-1	90	106	85	25	28	28	AT4G34880.1		Amidase family protein
Potri.004G172000	0.954881	6.4824	0.00494727	0.0332632	1	908	607	724	732	651	1604	AT4G38690.1		PLC-like phosphodiesterases superfamily protein
[truncated: 5,055 more rows]
