# Supplementary material for: The Class I HD-ZIP transcription factor PagHB7a functions as a positive regulator of salt tolerance in Populus
Source: For Res (Fayettev). 2025 Dec 31;5:e030. doi: 10.48130/forres-0025-0030 (PMC12982921; doi:10.48130/forres-0025-0030)
Supplement: Supplementary file 1 — Supplementary data to this article can be found online. [file forres-0025-0030-Supplementary.zip › 10.48130_forres-0025-0030-Suppl-TableS3.xlsx]

## Sheet: Table S3
Table S3. Summary of DEGs between PagHB7a-KO and the WT plants under 100mM NaCl treatment for 6h.
genes	logFC	logCPM	PValue	FDR	OX-WT	WT	WT	WT	PagHB7a-KO	PagHB7a-KO	PagHB7a-KO	Pfam	Panther	KOG	ec	KO	GO	Best.hit.arabi.name	arabi.symbol	arabi.defline
Potri.001G027400	0.718503	7.0457	0.000195878	0.032992	1	1267	1079	1115	1642	1533	2379	PF00703,PF16353,PF02837,PF02929,PF02836	PTHR10066,PTHR10066:SF72	KOG2024	3.2.1.23	K01190	GO:0005975,GO:0004553,GO:0009341,GO:0004565	AT3G54440.1		glycoside hydrolase family 2 protein
Potri.001G032500	0.782385	7.22114	3.67453e-05	0.00996621	1	1255	970	1574	2100	2032	2251	PF00892	PTHR31218,PTHR31218:SF19				GO:0016021,GO:0016020,GO:0022857	AT5G07050.1		nodulin MtN21 /EamA-like transporter family protein
Potri.001G042700	0.947036	3.21671	5.09355e-05	0.012501	1	68	75	73	167	124	120	PF00012	PTHR19375,PTHR19375:SF229			K03283		AT1G16030.1	Hsp70b	heat shock protein 70B
Potri.001G051500	-1.89921	3.47103	0.000285705	0.0424604	-1	47	388	158	57	44	56	PF08541,PF00195	PTHR11877,PTHR11877:SF27		2.3.1.74	K00660	GO:0016747,GO:0008610	AT5G13930.1	ATCHS,CHS,TT4	Chalcone and stilbene synthase family protein
Potri.001G069801	-3.40979	0.851151	2.03561e-07	0.000263703	-1	34	52	17	1	7	1	PF02705	PTHR30540,PTHR30540:SF7				GO:0071805,GO:0016020,GO:0015079	AT4G13420.1	ATHAK5,HAK5	high affinity K+ transporter 5
Potri.001G073100	0.822217	5.01152	5.02465e-05	0.0124756	1	281	233	290	431	380	579	PF07722,PF06418	PTHR11550,PTHR11550:SF11		6.3.4.2	K01937	GO:0016787,GO:0006541,GO:0006221,GO:0003883	AT1G30820.1		CTP synthase family protein
Potri.001G124200	1.13918	5.19162	1.42961e-05	0.0049468	1	196	321	269	530	374	799	PF00083	PTHR11662,PTHR11662:SF302	KOG2533	3.6.3.20	K13783	GO:0055085,GO:0022857,GO:0016021	AT3G47420.1	ATPS3,PS3	phosphate starvation-induced gene 3
Potri.001G162500	0.949011	4.71741	5.20229e-06	0.00241051	1	236	233	150	446	316	415	PF04043,PF01095	PTHR31707,PTHR31707:SF40		3.1.1.11	K01051	GO:0004857,GO:0042545,GO:0030599,GO:0005618	AT3G14310.1	ATPME3,PME3	pectin methylesterase 3
Potri.001G162600	0.866781	4.12484	6.23441e-05	0.0147938	1	132	169	123	271	201	289	PF04043,PF01095	PTHR31707,PTHR31707:SF40		3.1.1.11	K01051	GO:0004857,GO:0042545,GO:0030599,GO:0005618	AT3G14310.1	ATPME3,PME3	pectin methylesterase 3
Potri.001G167800	-3.79385	1.49477	4.00709e-07	0.000409773	-1	15	43	112	8	3	1	PF00067	PTHR24298,PTHR24298:SF51	KOG0156	1.14.13.21		GO:0055114,GO:0020037,GO:0016705,GO:0005506	AT5G07990.1	CYP75B1,D501,TT7	Cytochrome P450 superfamily protein
Potri.001G192600	1.49714	4.29308	1.4163e-08	3.0415e-05	1	95	107	150	408	359	212	PF00011	PTHR11527,PTHR11527:SF173	KOG0710		K13993		AT1G52560.1		HSP20-like chaperones superfamily protein
Potri.001G206800	0.954268	3.98759	0.000279298	0.0420907	1	116	108	146	320	137	259	PF14310,PF00933,PF01915	PTHR30620,PTHR30620:SF40		3.2.1.55,3.2.1.37	K15920	GO:0005975,GO:0004553	AT5G64570.1	ATBXL4,XYL4	beta-D-xylosidase 4
Potri.001G207000	-0.632757	5.77727	0.000117223	0.0226274	-1	759	804	741	570	474	417	PF01170	PTHR13370,PTHR13370:SF3		2.1.1.214	K15430		AT3G26410.1		methyltransferases;nucleic acid binding
Potri.001G209500	0.776757	5.14732	7.89913e-06	0.00314137	1	333	317	252	571	450	498	PF01734	PTHR12406,PTHR12406:SF7	KOG3773	3.1.1.3		GO:0006629	AT1G33270.1		Acyl transferase/acyl hydrolase/lysophospholipase superfamily protein
Potri.001G217200	2.69066	0.0876581	0.000194974	0.032992	1	2	1	5	16	6	31	PF11744	PTHR31086,PTHR31086:SF22				GO:0015743	AT1G08440.1		Aluminium activated malate transporter family protein
Potri.001G222900	1.0967	3.14054	0.000169095	0.0300109	1	61	82	48	121	106	173	PF00232	PTHR10353,PTHR10353:SF37		3.2.1.21	K01188	GO:0005975,GO:0004553	AT2G44480.1	BGLU17	beta glucosidase 17
Potri.001G278400	0.937435	8.42301	0.000104205	0.0211114	1	3215	2003	2954	3945	4308	6926	PF00733	PTHR11772,PTHR11772:SF13		6.3.5.4		GO:0006529,GO:0004066	AT3G47340.1	ASN1,AT-ASN1,DIN6	glutamine-dependent asparagine synthase 1
Potri.001G311700	0.83009	7.56805	5.79788e-05	0.0139117	1	1945	1707	1089	2791	2313	3145	PF04674	PTHR31279,PTHR31279:SF12					AT5G64260.1	EXL2	EXORDIUM like 2
Potri.001G353500	-1.18701	4.56432	5.33212e-06	0.00241068	-1	238	369	521	199	144	147	PF05562	PTHR33596,PTHR33596:SF3					AT1G29390.1	COR314-TM2,COR413IM2	cold regulated 314 thylakoid membrane 2
Potri.001G393800	1.11005	5.20687	1.24386e-05	0.004452	1	180	238	387	637	431	650	PF03055	PTHR10543,PTHR10543:SF26		1.13.11.51	K09840		AT3G14440.1	ATNCED3,NCED3,SIS7,STO1	nine-cis-epoxycarotenoid dioxygenase 3
Potri.001G400100	-1.10012	4.97969	3.44291e-06	0.00177333	-1	514	482	488	345	131	218		PTHR33357					AT3G15353.1	ATMT3,MT3	metallothionein 3
Potri.001G403300	-1.47657	4.17446	0.000102412	0.0210571	-1	176	197	536	120	126	74	PF00106	PTHR24322,PTHR24322:SF393	KOG1208	1.3.1.33	K00218	GO:0016491,GO:0008152	AT5G54190.1	PORA	protochlorophyllide oxidoreductase A
Potri.001G404100	0.716675	5.53393	6.07592e-05	0.0144978	1	460	346	406	618	665	656	PF02365	PTHR31719,PTHR31719:SF39				GO:0006355,GO:0003677	AT4G27410.2	ANAC072,RD26	NAC (No Apical Meristem) domain transcriptional regulator superfamily protein
Potri.001G437200	-1.2873	3.64342	2.77589e-06	0.00150917	-1	270	177	160	77	98	66	PF13410,PF02798	PTHR11260,PTHR11260:SF230	KOG0406	2.5.1.18	K00799	GO:0005515	AT1G78380.1	ATGSTU19,GST8,GSTU19	glutathione S-transferase TAU 19
Potri.001G437400	-1.79469	2.78564	5.27817e-08	9.06789e-05	-1	160	84	118	32	43	26	PF13410,PF02798	PTHR11260,PTHR11260:SF230	KOG0406	2.5.1.18	K00799	GO:0005515	AT1G78380.1	ATGSTU19,GST8,GSTU19	glutathione S-transferase TAU 19
Potri.001G460400	-1.3199	3.38331	3.17199e-05	0.00914342	-1	138	111	258	79	61	60	PF04852	PTHR31165					AT1G07090.1	LSH6	Protein of unknown function (DUF640)
Potri.001G462200	1.32258	4.89778	4.9287e-06	0.00235208	1	189	139	259	385	344	704	PF08031,PF01565	PTHR32448,PTHR32448:SF25		1.3.3.8		GO:0055114,GO:0050660,GO:0016491	AT1G30700.1		FAD-binding Berberine family protein
Potri.001G462400	1.85567	0.721352	8.79566e-05	0.0188887	1	6	6	10	23	18	38	PF08031,PF01565	PTHR32448,PTHR32448:SF25		1.3.3.8		GO:0055114,GO:0050660,GO:0016491	AT1G30700.1		FAD-binding Berberine family protein
Potri.002G020500	-0.777682	5.14654	4.97425e-05	0.0124756	-1	605	510	430	271	307	298	PF00314	PTHR31048,PTHR31048:SF27					AT1G75800.1		Pathogenesis-related thaumatin superfamily protein
Potri.002G034400	-1.13771	5.66235	1.9438e-05	0.00616045	-1	600	596	1205	355	406	303	PF01370	PTHR10366,PTHR10366:SF391				GO:0050662,GO:0003824	AT1G75280.1		NmrA-like negative transcriptional regulator family protein
Potri.002G043100	0.989905	6.40949	8.58688e-05	0.0187211	1	785	605	583	1031	904	1883	PF00538	PTHR11467,PTHR11467:SF54			K11275	GO:0006334,GO:0005634,GO:0003677,GO:0000786	AT2G30620.1		winged-helix DNA-binding transcription factor family protein
Potri.002G057400	0.684446	8.5314	0.000268237	0.0414417	1	3655	2887	3303	4603	4388	6431	PF00903	PTHR11959,PTHR11959:SF1	KOG0638	1.13.11.27	K00457	GO:0055114,GO:0016701,GO:0009072,GO:0003868	AT1G06570.1	HPD,PDS1	phytoene desaturation 1
Potri.002G060900	1.28301	4.47974	0.000149102	0.0272507	1	204	141	103	424	158	501	PF00067	PTHR24298,PTHR24298:SF66	KOG0156			GO:0055114,GO:0020037,GO:0016705,GO:0005506	AT5G09970.1	CYP78A7	cytochrome P450, family 78, subfamily A, polypeptide 7
Potri.002G085100	1.61512	6.93508	8.18835e-05	0.0179433	1	1019	489	585	1524	886	3846	PF00892	PTHR31218,PTHR31218:SF12				GO:0016021,GO:0016020,GO:0022857	AT1G21890.1		nodulin MtN21 /EamA-like transporter family protein
Potri.002G088600	0.848111	4.88348	4.60746e-05	0.0117792	1	256	174	297	506	400	382	PF00173,PF00175,PF00970,PF00174,PF03404	PTHR19370,PTHR19370:SF100		1.7.1.1	K10534	GO:0055114,GO:0016491,GO:0042128,GO:0030151	AT1G77760.1	GNR1,NIA1,NR1	nitrate reductase 1
Potri.002G100600	-1.28627	2.34592	0.000122242	0.0234123	-1	69	67	105	43	18	37	PF02183,PF00046	PTHR24326,PTHR24326:SF193	KOG0483		K09338	GO:0043565,GO:0006355,GO:0003700,GO:0003677	AT4G40060.1	ATHB-16,ATHB16,HB16	homeobox protein 16
Potri.002G108500	0.960727	6.25422	6.07364e-07	0.000521726	1	497	672	621	1020	1038	1342	PF00300	PTHR23029,PTHR23029:SF40	KOG4754				AT5G64460.4		Phosphoglycerate mutase family protein
Potri.002G120700	-3.76927	3.73894	3.2636e-07	0.000350429	-1	30	202	613	19	12	30	PF01370	PTHR32487,PTHR32487:SF0		1.3.1.3		GO:0050662,GO:0003824	AT4G24220.1	AWI31,VEP1	NAD(P)-binding Rossmann-fold superfamily protein
Potri.002G174600	0.908503	5.27107	4.17933e-05	0.0110804	1	281	265	380	449	579	657	PF11744	PTHR31086,PTHR31086:SF4				GO:0015743	AT4G00910.1		Aluminium activated malate transporter family protein
Potri.002G186500	2.35811	0.32421	5.30903e-06	0.00241068	1	6	3	3	26	22	14	PF00182	PTHR22595,PTHR22595:SF35	KOG4742	3.2.1.14		GO:0016998,GO:0006032,GO:0004568	AT4G01700.1		Chitinase family protein
Potri.002G191000	-0.823582	6.01813	6.80774e-05	0.0154795	-1	940	1162	761	728	460	418	PF00955	PTHR11453,PTHR11453:SF44				GO:0016021,GO:0006820,GO:0016020,GO:0005452	AT3G62270.1		HCO3- transporter family
Potri.002G203500	0.725549	6.78396	4.69618e-05	0.011935	1	917	1033	924	1598	1198	1875	PF03242	PTHR33509,PTHR33509:SF5				GO:0006950	AT4G02380.1	AtLEA5,SAG21	senescence-associated gene 21
Potri.002G227300	1.44945	3.81527	2.68044e-07	0.000311149	1	121	87	51	298	212	188	PF03552	PTHR13301,PTHR13301:SF53		2.4.1.12		GO:0030244,GO:0016760,GO:0016020	AT2G32540.1	ATCSLB04,ATCSLB4,CSLB04	cellulose synthase-like B4
Potri.002G242300	-0.854144	3.75387	0.000289715	0.0427604	-1	184	201	209	118	73	133	PF00651,PF03000	PTHR32370,PTHR32370:SF21				GO:0005515	AT5G48800.1		Phototropic-responsive NPH3 family protein
Potri.003G000800	1.27035	5.94451	0.000103528	0.0211114	1	385	405	457	1003	406	1572	PF00854	PTHR11654,PTHR11654:SF177				GO:0016020,GO:0006810,GO:0005215	AT1G59740.1		Major facilitator superfamily protein
Potri.003G034600	1.37031	3.02319	4.41823e-06	0.0021564	1	54	49	51	108	100	181	PF06888	PTHR20889,PTHR20889:SF4	KOG3120	3.6.1.1,3.1.3.75	K13248	GO:0016791,GO:0008152	AT1G17710.1		Pyridoxal phosphate phosphatase-related protein
Potri.003G034700	-2.197	1.91706	4.46262e-05	0.0115232	-1	20	101	83	11	18	14	PF00664,PF00005	PTHR24223,PTHR24223:SF108		3.6.3.44		GO:0055085,GO:0042626,GO:0016021,GO:0006810,GO:0005524,GO:0016887	AT3G21250.2	ATMRP6,MRP6	multidrug resistance-associated protein 6
Potri.003G050900	1.52462	3.95982	8.48294e-07	0.000649511	1	115	86	75	160	245	360	PF00230	PTHR19139,PTHR19139:SF99	KOG0223		K09873	GO:0016020,GO:0006810,GO:0005215	AT3G16240.1	AQP1,ATTIP2;1,DELTA-TIP,DELTA-TIP1,TIP2;1	delta tonoplast integral protein
Potri.003G060300	-1.39408	2.5478	0.000315319	0.0452942	-1	70	115	99	61	14	34	PF12695	PTHR10655,PTHR10655:SF34	KOG2112	3.1.1.5	K06130		AT1G52700.1		alpha/beta-Hydrolases superfamily protein
Potri.003G062300	1.42178	2.65933	2.05281e-06	0.00116011	1	52	40	24	114	101	90	PF05553	PTHR33098,PTHR33098:SF6					AT1G15385.1
Potri.003G066600	-2.82305	1.22769	1.21717e-05	0.00439467	-1	12	36	83	7	5	6	PF00067	PTHR24298,PTHR24298:SF51	KOG0156	1.14.13.88		GO:0055114,GO:0020037,GO:0016705,GO:0005506	AT5G07990.1	CYP75B1,D501,TT7	Cytochrome P450 superfamily protein
Potri.003G066800	-2.0941	2.76503	1.37917e-05	0.0048159	-1	41	115	214	37	22	27	PF00067	PTHR24298,PTHR24298:SF51	KOG0156	1.14.13.88		GO:0055114,GO:0020037,GO:0016705,GO:0005506	AT5G07990.1	CYP75B1,D501,TT7	Cytochrome P450 superfamily protein
Potri.003G104000	-0.683378	6.45644	0.000109921	0.0217314	-1	1486	1096	1168	766	812	696	PF00474	PTHR11819,PTHR11819:SF94				GO:0055085,GO:0016020,GO:0006810,GO:0005215	AT5G45380.1	ATDUR3,DUR3	solute:sodium symporters;urea transmembrane transporters
Potri.003G107600	-0.930788	5.63749	1.9585e-05	0.00616045	-1	630	620	1003	467	388	309	PF00560,PF00069	PTHR27000,PTHR27000:SF1	KOG1187	2.7.11.1		GO:0005515,GO:0006468,GO:0005524,GO:0004672	AT5G61480.1	PXY	Leucine-rich repeat protein kinase family protein
Potri.003G109300	0.710617	6.85938	1.4397e-05	0.0049468	1	975	1012	1061	1525	1577	1762	PF00083,PF07690	PTHR11662,PTHR11662:SF302	KOG2533	3.6.3.20	K13783	GO:0055085,GO:0022857,GO:0016021	AT3G47420.1	ATPS3,PS3	phosphate starvation-induced gene 3
Potri.003G111300	1.60095	4.1634	6.4505e-12	4.61749e-08	1	103	114	88	383	204	332	PF14547	PTHR31731,PTHR31731:SF25					AT1G62500.1		Bifunctional inhibitor/lipid-transfer protein/seed storage 2S albumin superfamily protein
Potri.003G112350	2.36331	0.425647	9.19257e-07	0.000658035	1	3	4	6	21	21	25							AT4G12432.1	CPuORF26	conserved peptide upstream open reading frame 26
Potri.003G112400	1.35103	3.95466	7.08365e-06	0.00295107	1	73	79	147	208	208	329	PF02358	PTHR10788,PTHR10788:SF38		3.1.3.12	K01087	GO:0005992,GO:0003824	AT4G12430.1		Haloacid dehalogenase-like hydrolase (HAD) superfamily protein
Potri.003G141800	1.88788	2.17115	2.82995e-05	0.00838251	1	26	21	17	49	47	135	PF00462	PTHR10168,PTHR10168:SF61	KOG2824		K17479	GO:0045454,GO:0015035,GO:0009055	AT1G64500.1		Glutaredoxin family protein
Potri.003G156900	-1.1822	3.42931	1.96503e-05	0.00616045	-1	128	169	212	105	60	58	PF16913	PTHR31376,PTHR31376:SF3				GO:0016021,GO:0005215	AT1G30840.1	ATPUP4,PUP4	purine permease 4
Potri.003G180800	-0.641527	5.30874	0.000141582	0.0263245	-1	600	548	520	356	309	382	PF12352	PTHR21094,PTHR21094:SF1	KOG3208		K08495	GO:0016021,GO:0006888,GO:0005801,GO:0000139	AT1G15880.1	atgos11,GOS11	golgi snare 11
Potri.003G192500	1.09713	4.76865	7.58861e-05	0.0168006	1	227	156	216	342	283	626	PF00892	PTHR31218,PTHR31218:SF19				GO:0016021,GO:0016020,GO:0022857	AT5G07050.1		nodulin MtN21 /EamA-like transporter family protein
Potri.003G214500	1.64027	6.50049	9.16179e-07	0.000658035	1	428	850	242	1360	1540	1712	PF00141	PTHR31388,PTHR31388:SF6		1.11.1.7	K00430	GO:0055114,GO:0020037,GO:0006979,GO:0004601	AT5G19890.1		Peroxidase superfamily protein
Potri.003G219400	1.8303	1.76307	1.70472e-05	0.0055468	1	16	21	12	66	76	29	PF00355,PF08417	PTHR21266,PTHR21266:SF25		1.14.12.20		GO:0055114,GO:0051537,GO:0016491,GO:0010277	AT4G25650.1	ACD1-LIKE,PTC52,TIC55-IV	ACD1-like
Potri.003G222700	-0.613948	10.4992	0.000237489	0.0380602	-1	24452	16990	19347	13682	12714	12414	PF04146	PTHR12357,PTHR12357:SF21	KOG1901				AT3G13460.1	ECT2	evolutionarily conserved C-terminal region 2
Potri.004G004700	-5.08573	-0.196247	1.72433e-05	0.00556841	-1	7	4	36	0	0	1	PF03789,PF05920,PF03791,PF03790	PTHR11850,PTHR11850:SF100	KOG0773			GO:0003677,GO:0006355,GO:0005634	AT1G62360.1	BUM,BUM1,SHL,STM,WAM,WAM1	KNOX/ELK homeobox transcription factor
Potri.004G012700	0.689508	5.45047	0.0002826	0.0422916	1	347	480	328	732	563	542	PF00004,PF14363	PTHR23070,PTHR23070:SF5			K08900	GO:0005524	AT5G40010.1	AATP1	AAA-ATPase 1
Potri.004G048300	-0.923886	5.7653	2.08752e-07	0.000263703	-1	831	753	878	508	312	463		PTHR35274,PTHR35274:SF2					AT1G28400.1
Potri.004G073600	0.932297	4.8566	9.16348e-06	0.00354569	1	200	219	267	599	338	367	PF02518,PF00183	PTHR11528,PTHR11528:SF53			K04079	GO:0051082,GO:0006950,GO:0006457,GO:0005524	AT5G52640.1	ATHS83,AtHsp90-1,ATHSP90.1,HSP81-1,HSP81.1,HSP83,HSP90.1	heat shock protein 90.1
Potri.004G085400	1.38854	6.69177	1.2983e-13	1.85874e-09	1	708	567	704	1485	1563	1994	PF03951,PF00120	PTHR20852,PTHR20852:SF59		6.3.1.2	K01915	GO:0006807,GO:0006542,GO:0004356	AT5G37600.1	ATGLN1;1,ATGSR1,GLN1;1,GSR 1	glutamine synthase clone R1
Potri.004G097900	-0.777848	4.70579	0.00015589	0.0282509	-1	325	435	374	263	155	237							AT1G67030.1	ZFP6	zinc finger protein 6
Potri.004G115600	2.58943	0.147435	1.56746e-05	0.00527057	1	3	4	2	23	23	9	PF00249	PTHR10641,PTHR10641:SF456			K09422		AT3G30210.1	ATMYB121,MYB121	myb domain protein 121
Potri.004G144600	1.45894	2.5597	1.31241e-06	0.00082894	1	41	36	29	79	89	116	PF00141	PTHR31388,PTHR31388:SF35		1.11.1.7	K00430	GO:0055114,GO:0020037,GO:0006979,GO:0004601	AT1G49570.1		Peroxidase superfamily protein
Potri.004G155700	-1.14039	2.9356	6.50455e-05	0.015049	-1	152	119	86	59	40	60	PF00561	PTHR10992,PTHR10992:SF838	KOG1454	3.1.1.3			AT2G18360.1		alpha/beta-Hydrolases superfamily protein
Potri.004G194000	-1.41887	5.11046	0.000196838	0.0330242	-1	354	522	853	147	122	363	PF11976,PF01020	PTHR10666	KOG0003		K02927	GO:0006412,GO:0005840,GO:0003735	AT3G52590.1	EMB2167,ERD16,HAP4,UBQ1	ubiquitin extension protein 1
Potri.004G202500	1.33672	3.62209	5.11817e-06	0.00241051	1	87	77	75	157	143	289	PF00111	PTHR19370,PTHR19370:SF96			K02639	GO:0051536,GO:0009055	AT2G27510.1	ATFD3,FD3	ferredoxin 3
Potri.004G229000	1.80207	2.49351	0.00010572	0.0212965	1	24	24	36	102	32	158	PF00854	PTHR11654,PTHR11654:SF177				GO:0016020,GO:0006810,GO:0005215	AT1G59740.1		Major facilitator superfamily protein
Potri.004G235400	1.16105	5.8811	3.21078e-06	0.00168174	1	537	427	298	890	1164	676	PF00067	PTHR24286,PTHR24286:SF10	KOG0157	1.14.13.93		GO:0055114,GO:0020037,GO:0016705,GO:0005506	AT4G19230.1	CYP707A1	cytochrome P450, family 707, subfamily A, polypeptide 1
Potri.005G043400	1.35666	7.21866	5.89913e-08	9.74491e-05	1	1060	1018	821	2448	1412	3456	PF08501,PF01487	PTHR21089,PTHR21089:SF10	KOG0692	4.2.1.10,1.1.1.25	K13832	GO:0055114,GO:0004764,GO:0003855	AT3G06350.1	EMB3004,MEE32	dehydroquinate dehydratase, putative / shikimate dehydrogenase, putative
Potri.005G066200	0.937055	4.11433	7.96019e-05	0.0175328	1	139	149	120	249	185	333	PF08241	PTHR10108,PTHR10108:SF781	KOG3010	2.1.1.145		GO:0008168,GO:0008152	AT5G10830.1		S-adenosyl-L-methionine-dependent methyltransferases superfamily protein
Potri.005G078200	2.72303	0.469239	8.87996e-05	0.0189748	1	4	7	0	12	39	20	PF01190	PTHR31614,PTHR31614:SF5					AT4G08685.1	SAH7	Pollen Ole e 1 allergen and extensin family protein
Potri.005G088700	2.50204	1.00639	0.000247285	0.0390474	1	6	3	10	16	17	73	PF02893	PTHR31969,PTHR31969:SF1					AT5G08350.1		GRAM domain-containing protein / ABA-responsive protein-related
Potri.005G106400	1.92456	4.58507	0.000226892	0.0373179	1	123	69	153	170	191	905	PF00581	PTHR12231	KOG1530	2.8.1.1			AT4G35770.1	ATSEN1,DIN1,SEN1	Rhodanese/Cell cycle control phosphatase superfamily protein
Potri.005G126700	1.00193	2.56772	0.000241281	0.0383816	1	49	51	33	89	83	89	PF05132	PTHR13408,PTHR13408:SF3	KOG3122		K03026	GO:0006383,GO:0005666,GO:0003899,GO:0003677	AT5G09380.1		RNA polymerase III RPC4
Potri.005G172400	0.941559	6.47159	2.90589e-06	0.0015601	1	584	818	698	1680	1332	971	PF00173,PF00970,PF00175,PF00174,PF03404	PTHR19370,PTHR19370:SF100		1.7.1.1	K10534	GO:0055114,GO:0016491,GO:0042128,GO:0030151	AT1G37130.1	ATNR2,B29,CHL3,NIA2,NIA2-1,NR,NR2	nitrate reductase 2
Potri.005G179900	1.10076	2.64503	0.000116107	0.0225647	1	42	57	35	109	72	103	PF14543	PTHR13683,PTHR13683:SF316	KOG1339	3.4.23.12		GO:0006508,GO:0004190	AT1G44130.1		Eukaryotic aspartyl protease family protein
Potri.005G182700	2.13959	6.47554	3.99988e-15	1.71795e-10	1	419	241	480	2111	1793	1040	PF14226,PF03171	PTHR10209,PTHR10209:SF189	KOG0143	1.14.17.4	K05933	GO:0055114,GO:0016491	AT1G77330.1		2-oxoglutarate (2OG) and Fe(II)-dependent oxygenase superfamily protein
Potri.005G182800	0.916784	3.81605	0.000314134	0.0452754	1	157	87	91	205	179	234	PF00582,PF00069	PTHR27001,PTHR27001:SF44	KOG1187	2.7.11.1		GO:0006950,GO:0006468,GO:0005524,GO:0004672	AT1G77280.1		Protein kinase protein with adenine nucleotide alpha hydrolases-like domain
Potri.005G191400	1.09259	6.87674	0.000313721	0.0452754	1	1001	745	855	1078	1370	2908	PF00316	PTHR11556,PTHR11556:SF17		3.1.3.11	K03841	GO:0042578,GO:0042132,GO:0005975	AT1G43670.1		Inositol monophosphatase family protein
Potri.005G205800	1.02133	2.93351	0.000161109	0.028967	1	60	49	62	100	99	140	PF00494	PTHR31480,PTHR31480:SF4	KOG1459	2.5.1.32	K02291	GO:0016740,GO:0009058	AT5G17230.1	PSY	PHYTOENE SYNTHASE
Potri.005G213500	1.36927	4.95605	5.50068e-09	1.57503e-05	1	146	199	251	697	368	472	PF01740,PF00916	PTHR11814,PTHR11814:SF60			K17471	GO:0016021,GO:0015116,GO:0008272,GO:0055085,GO:0016020,GO:0008271,GO:0009507	AT3G51895.1	AST12,SULTR3;1	sulfate transporter 3;1
Potri.005G214000	0.833791	3.95184	5.38703e-05	0.0131462	1	109	132	140	227	220	218	PF01027	PTHR23291,PTHR23291:SF31	KOG2322		K06890		AT1G03070.1		Bax inhibitor-1 family protein
Potri.005G218500	1.63829	1.96891	2.38633e-05	0.00716735	1	25	29	9	71	45	78	PF01764	PTHR31403,PTHR31403:SF7	KOG4569	3.1.1.32,3.1.1.26,3.1.1.3		GO:0006629	AT1G06800.1	PLA-I{gamma}1	alpha/beta-Hydrolases superfamily protein
Potri.006G011600	1.33341	5.10327	3.61782e-05	0.00996621	1	189	157	327	481	335	849
Potri.006G013900	1.17881	5.75282	0.000174906	0.0307877	1	460	280	404	571	567	1375	PF03600	PTHR10283,PTHR10283:SF101	KOG1281		K14445	GO:0055085,GO:0016021	AT5G47560.1	ATSDAT,ATTDT,TDT	tonoplast dicarboxylate transporter
Potri.006G027000	-1.55043	3.34433	6.47429e-06	0.00276572	-1	98	262	154	72	43	59	PF03959	PTHR22778,PTHR22778:SF22	KOG2551	1.5.1.3			AT4G24380.1
Potri.006G065700	1.18091	5.68685	2.28913e-05	0.00694573	1	458	290	344	580	606	1215	PF05691	PTHR31268,PTHR31268:SF5		2.4.1.82	K06617		AT5G20250.4	DIN10	Raffinose synthase family protein
Potri.006G069600	1.35697	5.39792	3.49244e-07	0.000365854	1	374	226	220	541	546	952	PF00141	PTHR31235,PTHR31235:SF51		1.11.1.7	K00430	GO:0055114,GO:0020037,GO:0006979,GO:0004601	AT2G41480.1		Peroxidase superfamily protein
Potri.006G083400	1.08198	5.90274	1.82604e-06	0.00104571	1	563	308	459	815	802	1123	PF01156	PTHR12304,PTHR12304:SF1	KOG2938	3.2.2.3,3.2.2.2	K01240		AT2G36310.1	URH1	uridine-ribohydrolase 1
Potri.006G086900	0.831245	6.33049	0.00014599	0.0269109	1	853	459	696	1038	1233	1191	PF13419	PTHR12725,PTHR12725:SF72	KOG3109	3.1.3.74	K18551		AT5G02230.2		Haloacid dehalogenase-like hydrolase (HAD) superfamily protein
Potri.006G093800	0.944745	5.00189	7.58732e-06	0.00310357	1	271	175	310	520	405	505	PF14360	PTHR21290,PTHR21290:SF29	KOG3058				AT2G37940.1	AtIPCS2	Arabidopsis Inositol phosphorylceramide synthase 2
Potri.006G094300	1.33495	3.54884	7.89559e-06	0.00314137	1	90	48	89	257	116	198	PF06521	PTHR33649,PTHR33649:SF4					AT3G54040.1		PAR1 protein
Potri.006G094700	0.908613	4.89962	0.000190361	0.0327111	1	324	248	145	523	355	448	PF00067	PTHR24298,PTHR24298:SF119	KOG0156			GO:0055114,GO:0020037,GO:0016705,GO:0005506	AT3G52970.1	CYP76G1	cytochrome P450, family 76, subfamily G, polypeptide 1
Potri.006G095500	0.604779	5.50791	0.0001742	0.0307877	1	419	444	384	692	556	616	PF00153	PTHR24089,PTHR24089:SF268	KOG0753		K15103		AT3G54110.1	ATPUMP1,ATUCP1,PUMP1,UCP,UCP1	plant uncoupling mitochondrial protein 1
Potri.006G097500	1.38565	7.26066	1.49857e-05	0.00510822	1	1127	1415	401	2544	2503	2457	PF02458	PTHR31896,PTHR31896:SF5		2.3.1.133		GO:0016747	AT5G01210.1		HXXXD-type acyl-transferase family protein
Potri.006G109600	0.955712	5.86397	4.96902e-07	0.000454084	1	423	434	512	755	809	1022	PF14531	PTHR24351,PTHR24351:SF80	KOG0598	2.7.11.1	K04688		AT3G08720.2	ATPK19,ATPK2,ATS6K2,S6K2	serine/threonine protein kinase 2
Potri.006G117900	1.33824	3.84213	1.09495e-05	0.00405413	1	67	80	131	201	171	317	PF01925	PTHR14255,PTHR14255:SF5				GO:0016021	AT2G36630.1		Sulfite exporter TauE/SafE family protein
Potri.006G122900	-1.93264	4.46118	8.02396e-08	0.00012764	-1	261	275	661	111	130	65	PF06955,PF00722	PTHR31062,PTHR31062:SF52		2.4.1.207,3.2.1.151	K08235	GO:0048046,GO:0016762,GO:0006073,GO:0005618,GO:0005975,GO:0004553	AT2G36870.1	XTH32	xyloglucan endotransglucosylase/hydrolase 32
Potri.006G133500	-1.01756	7.67304	7.14577e-06	0.00295107	-1	2467	3001	3979	1682	1790	1091	PF13410,PF13417	PTHR11260,PTHR11260:SF294	KOG0406	2.5.1.18	K00799	GO:0005515	AT5G02790.1	GSTL3	Glutathione S-transferase family protein
Potri.006G140300	0.793449	4.64748	1.58301e-05	0.00527057	1	187	210	234	417	333	327	PF11770,PF14416,PF13839	PTHR13533,PTHR13533:SF12				GO:0016021	AT5G20680.3	TBL16	TRICHOME BIREFRINGENCE-LIKE 16
Potri.006G140400	0.713251	6.90582	1.89256e-05	0.00606607	1	905	1199	1038	1968	1581	1525	PF10584,PF00227	PTHR11599,PTHR11599:SF11	KOG0182	3.4.25.1	K02730	GO:0019773,GO:0006511,GO:0004175,GO:0051603,GO:0005839,GO:0004298	AT2G05840.1	PAA2	20S proteasome subunit PAA2
Potri.006G140700	1.09058	5.17481	1.17787e-09	4.59904e-06	1	290	274	233	542	504	613	PF04145	PTHR12483,PTHR12483:SF39			K14686	GO:0035434,GO:0016021,GO:0005375	AT5G20650.1	COPT5	copper transporter 5
Potri.006G141300	0.751236	7.23579	3.76625e-06	0.00189328	1	1370	1273	1249	1990	2110	2279	PF12861	PTHR11210,PTHR11210:SF26	KOG2930		K03868	GO:0005680,GO:0004842	AT5G20570.1	ATRBX1,HRT1,RBX1,ROC1	RING-box 1
Potri.006G141400	-2.86618	2.91823	0.000190199	0.0327111	-1	16	77	354	24	10	27	PF00067	PTHR24298,PTHR24298:SF67	KOG0156	1.14.13.21		GO:0055114,GO:0020037,GO:0016705,GO:0005506	AT5G07990.1	CYP75B1,D501,TT7	Cytochrome P450 superfamily protein
Potri.006G142100	1.30625	4.93512	5.55279e-07	0.000496859	1	229	181	198	424	325	722	PF00583	PTHR23091,PTHR23091:SF278		2.3.1.88		GO:0008080	AT2G06025.1		Acyl-CoA N-acyltransferases (NAT) superfamily protein
Potri.006G142400	0.738796	4.66432	6.84776e-05	0.0154795	1	246	206	203	447	297	336	PF10250	PTHR31741,PTHR31741:SF8					AT5G35570.1		O-fucosyltransferase family protein
Potri.006G143300	0.582105	6.41483	0.000190402	0.0327111	1	812	752	801	1361	1097	1025	PF13424,PF13181,PF13414,PF00515	PTHR14027,PTHR14027:SF2			K15176	GO:0005515,GO:0016593,GO:0016570,GO:0006355	AT2G06210.1	ELF8,VIP6	binding
Potri.006G144500	2.7545	7.24318	3.46821e-06	0.00177333	1	693	359	308	1478	732	6698	PF02140,PF01301	PTHR23421,PTHR23421:SF74		3.2.1.23		GO:0030246,GO:0005975,GO:0004553	AT3G13750.1	BGAL1	beta galactosidase 1
Potri.006G145200	0.714345	6.00266	1.2635e-05	0.00448492	1	564	536	579	888	930	869	PF12695	PTHR12277	KOG4391		K06889		AT5G20520.1	WAV2	alpha/beta-Hydrolases superfamily protein
Potri.006G145500	0.889279	6.17887	1.07703e-08	2.72109e-05	1	631	578	549	1155	1023	1013	PF10358	PTHR33414,PTHR33414:SF1					AT5G20610.1
Potri.006G145700	0.735198	6.26516	1.59905e-05	0.00528301	1	754	565	680	1270	1063	935	PF02736,PF00612,PF01843,PF00063	PTHR13140,PTHR13140:SF390		3.6.4.1	K10357	GO:0016459,GO:0005524,GO:0003774,GO:0005515	AT5G20490.1	ATXIK,XI-17,XIK	Myosin family protein with Dil domain
Potri.006G146300	1.00657	4.14321	1.21524e-06	0.000784688	1	124	148	131	263	225	306		PTHR10052,PTHR10052:SF11					AT4G26060.1		Ribosomal protein L18ae family
Potri.006G146500	0.823646	6.34368	8.92658e-08	0.00013163	1	732	653	645	1264	1060	1200	PF00069	PTHR24361,PTHR24361:SF385	KOG0581	2.7.12.2	K04368	GO:0006468,GO:0005524,GO:0004672	AT4G29810.1	ATMKK2,MK1,MKK2	MAP kinase kinase 2
Potri.006G146600	0.699171	5.77696	3.62005e-05	0.00996621	1	542	430	474	896	748	662		PTHR31115,PTHR31115:SF3					AT2G19390.1
Potri.006G146900	0.614712	5.00154	0.000317378	0.045438	1	299	312	262	506	387	423	PF00433,PF07714,PF00069	PTHR24356,PTHR24356:SF206		2.7.11.1		GO:0006468,GO:0005524,GO:0004674,GO:0004672	AT2G19400.1		AGC (cAMP-dependent, cGMP-dependent and protein kinase C) kinase family protein
Potri.006G147000	0.800579	6.03443	2.16147e-07	0.000265243	1	584	534	536	1032	839	958	PF00582,PF04564,PF07714	PTHR27003,PTHR27003:SF114	KOG1187	2.7.11.1		GO:0006950,GO:0016567,GO:0004842,GO:0006468,GO:0004672	AT5G57035.1		U-box domain-containing protein kinase family protein
Potri.006G147500	0.676508	6.89642	1.57444e-05	0.00527057	1	1039	1162	973	1765	1468	1746	PF01233,PF02799	PTHR11377		2.3.1.97	K00671	GO:0004379,GO:0006499	AT5G57020.1	ATNMT1,NMT1	myristoyl-CoA:protein N-myristoyltransferase
Potri.006G147800	0.667373	6.4595	9.86011e-06	0.00376666	1	786	780	787	1301	1132	1231	PF00069	PTHR11909,PTHR11909:SF154		2.7.11.1	K02218	GO:0006468,GO:0005524,GO:0004672	AT4G26100.1	CK1,CKL1	casein kinase 1
Potri.006G149100	0.81827	5.81055	1.72558e-06	0.00102582	1	428	542	433	825	771	826	PF01217	PTHR11753	KOG0934		K12403	GO:0015031,GO:0008565	AT2G19790.1		SNARE-like superfamily protein
Potri.006G150100	0.991988	4.95226	2.80582e-08	5.47774e-05	1	227	213	274	503	415	477	PF00069	PTHR27001,PTHR27001:SF230	KOG1187	2.7.11.1		GO:0006468,GO:0005524,GO:0004672	AT3G13690.1		Protein kinase protein with adenine nucleotide alpha hydrolases-like domain
Potri.006G150600	1.15121	5.29526	9.14917e-08	0.00013163	1	297	268	277	575	443	815	PF00383,PF08211	PTHR11644,PTHR11644:SF2	KOG0833	3.5.4.5	K01489	GO:0008270,GO:0009972,GO:0004126	AT2G19570.1	AT-CDA1,CDA1,DESZ	cytidine deaminase 1
Potri.006G150700	0.858232	4.49586	1.98226e-05	0.00616943	1	186	176	190	315	270	395	PF00085	PTHR10438,PTHR10438:SF227	KOG0907	3.5.1.52		GO:0045454,GO:0015035,GO:0006662	AT4G29670.1	ACHT2	atypical CYS HIS rich thioredoxin 2
Potri.006G150900	0.632906	5.38389	9.91637e-05	0.0207589	1	403	347	381	650	533	540	PF01663	PTHR10151	KOG2645	3.6.1.9		GO:0003824	AT4G29680.1		Alkaline-phosphatase-like family protein
Potri.006G151600	2.14828	2.98455	0.000102466	0.0210571	1	14	54	30	167	37	233	PF14226,PF03171	PTHR10209,PTHR10209:SF103	KOG0143	1.14.17.4	K05933	GO:0055114,GO:0016491	AT2G19590.1	ACO1,ATACO1	ACC oxidase 1
Potri.006G152800	-1.07334	3.8271	3.07232e-05	0.00897662	-1	185	187	286	142	75	94	PF08263,PF00560	PTHR27000,PTHR27000:SF4	KOG4579			GO:0005515	AT4G29240.1		Leucine-rich repeat (LRR) family protein
Potri.006G158900	3.42785	0.819202	6.93114e-05	0.0155048	1	4	2	3	42	2	57	PF01740,PF00916	PTHR11814,PTHR11814:SF54			K17471	GO:0016021,GO:0015116,GO:0008272,GO:0055085,GO:0016020,GO:0008271,GO:1902358	AT5G19600.1	SULTR3;5	sulfate transporter 3;5
Potri.006G166800	-1.31228	3.34075	0.000227644	0.0373179	-1	229	174	90	97	36	65	PF00657	PTHR22835,PTHR22835:SF157		3.1.1.3		GO:0016788	AT5G45670.1		GDSL-like Lipase/Acylhydrolase superfamily protein
Potri.006G181200	0.882009	3.17428	0.000272452	0.0414958	1	72	62	82	128	133	128	PF08263,PF00560,PF13855,PF00069	PTHR27000,PTHR27000:SF192	KOG1187	2.7.11.1		GO:0005515,GO:0006468,GO:0005524,GO:0004672	AT2G24130.1		Leucine-rich receptor-like protein kinase family protein
Potri.006G201900	1.59388	3.12033	0.000132984	0.0250512	1	21	54	72	97	199	131	PF02045	PTHR12632,PTHR12632:SF7	KOG1561		K08064	GO:0006355,GO:0003700	AT5G06510.2	NF-YA10	nuclear factor Y, subunit A10
Potri.006G206900	2.79718	-0.368895	2.99064e-05	0.0087978	1	1	2	2	10	16	10	PF08659	PTHR24322,PTHR24322:SF465	KOG0725	1.1.1.198			AT2G47140.1		NAD(P)-binding Rossmann-fold superfamily protein
Potri.006G210600	1.02746	7.5391	9.6022e-07	0.000665185	1	1611	1561	1073	2577	2293	3578	PF08244,PF00251	PTHR31953,PTHR31953:SF1		3.2.1.26	K01193		AT3G52600.1	AtcwINV2,CWINV2	cell wall invertase 2
Potri.006G213301	-0.758742	3.85125	0.00027737	0.0419474	-1	201	235	185	133	118	109	PF00276	PTHR11620,PTHR11620:SF23				GO:0006412,GO:0005840,GO:0003735	AT2G39460.2	ATRPL23A,RPL23A,RPL23AA	ribosomal protein L23AA
Potri.006G226900	0.809726	4.16952	0.000107341	0.0214172	1	153	131	165	234	269	263	PF00462	PTHR10168,PTHR10168:SF56	KOG1752		K03676	GO:0045454,GO:0015035,GO:0009055	AT4G33040.1		Thioredoxin superfamily protein
Potri.006G236700	-0.995011	4.67462	0.00028171	0.0422916	-1	316	576	277	173	218	179	PF05553	PTHR33265,PTHR33265:SF2					AT4G29110.1
Potri.006G237100	-2.54556	2.94104	5.79116e-06	0.00253806	-1	54	270	118	11	38	23	PF10604	PTHR33789,PTHR33789:SF5					AT4G32870.1		Polyketide cyclase/dehydrase and lipid transport superfamily protein
Potri.006G267900	-3.47859	-0.375221	1.1663e-06	0.000773396	-1	12	10	16	0	1	2		PTHR33228,PTHR33228:SF1					AT5G57685.1	ATGDU3,GDU3,LSB1	glutamine dumper 3
Potri.007G021300	3.18061	0.860164	1.3733e-07	0.000190269	1	3	4	4	52	38	12	PF03492	PTHR31009,PTHR31009:SF6		2.1.1.274	K08241	GO:0008168	AT3G11480.1	ATBSMT1,BSMT1	S-adenosyl-L-methionine-dependent methyltransferases superfamily protein
Potri.007G030400	3.11987	-0.372803	5.21951e-06	0.00241051	1	0	2	2	14	13	10	PF00201	PTHR11926,PTHR11926:SF223	KOG1192	2.4.1.115	K12356	GO:0016758,GO:0008152	AT3G50740.1	UGT72E1	UDP-glucosyl transferase 72E1
Potri.007G032700	-0.908106	3.47671	0.00019499	0.032992	-1	195	128	173	83	79	96	PF05920,PF07526	PTHR11850,PTHR11850:SF103	KOG0773			GO:0006355,GO:0003677	AT2G23760.2	BLH4,SAW2	BEL1-like homeodomain 4
Potri.007G044300	1.12798	6.13767	4.20549e-07	0.00042006	1	514	408	607	1007	817	1448	PF00498,PF01494	PTHR13789,PTHR13789:SF245	KOG2614	1.14.13.90	K09838	GO:0005515,GO:0071949	AT5G67030.1	ABA1,ATABA1,ATZEP,IBS3,LOS6,NPQ2,ZEP	zeaxanthin epoxidase (ZEP) (ABA1)
Potri.007G050300	1.07448	4.89489	6.72504e-06	0.00283177	1	208	293	159	496	331	544	PF03321	PTHR31901,PTHR31901:SF7			K14487		AT2G14960.1	GH3.1	Auxin-responsive GH3 family protein
Potri.007G080300	1.42322	2.4011	1.21762e-05	0.00439467	1	32	23	41	119	58	80	PF00067	PTHR24296,PTHR24296:SF1	KOG0157			GO:0055114,GO:0020037,GO:0016705,GO:0005506	AT4G39490.1	CYP96A10	cytochrome P450, family 96, subfamily A, polypeptide 10
Potri.007G109200	1.45605	2.51855	5.7844e-06	0.00253806	1	41	18	44	102	82	94		PTHR34808,PTHR34808:SF2					AT4G33467.2
Potri.007G120600	0.965967	3.40526	0.000330367	0.0468293	1	97	97	51	161	137	171	PF01657	PTHR32411					AT3G22060.1		Receptor-like protein kinase-related family protein
Potri.007G144100	1.71313	3.95313	1.04512e-10	5.61098e-07	1	124	55	70	299	253	248	PF12708	PTHR31375,PTHR31375:SF2		3.2.1.15	K01184		AT2G43870.1		Pectin lyase-like superfamily protein
Potri.008G014000	-1.41073	1.3106	0.000144831	0.0268125	-1	31	45	40	20	9	14	PF00011	PTHR11527,PTHR11527:SF140					AT3G10680.1		HSP20-like chaperones superfamily protein
Potri.008G026100	0.831779	5.32169	9.8519e-07	0.00067165	1	365	331	298	663	563	511	PF02338	PTHR12419,PTHR12419:SF14					AT3G57810.3		Cysteine proteinases superfamily protein
Potri.008G053100	1.34671	8.16955	4.04351e-05	0.0107869	1	1956	1617	2060	3339	2534	8105	PF01073	PTHR10366,PTHR10366:SF323		4.1.1.35	K08678	GO:0055114,GO:0016616,GO:0006694,GO:0003854	AT2G28760.3	UXS6	UDP-XYL synthase 6
Potri.008G061700	4.73898	3.56521	4.33336e-05	0.0113487	1	11	13	5	14	15	725		PTHR33738,PTHR33738:SF2					AT3G55646.1
Potri.008G086500	1.90656	4.66996	5.10058e-09	1.56479e-05	1	157	65	148	370	326	656	PF01490	PTHR22950,PTHR22950:SF246	KOG1303		K15015		AT3G28960.1		Transmembrane amino acid transporter family protein
Potri.008G108100	2.7254	3.28201	0.000100048	0.0207589	1	35	20	32	106	23	436	PF14310,PF00933,PF01915	PTHR30620,PTHR30620:SF50		3.2.1.55,3.2.1.37		GO:0005975,GO:0004553	AT5G49360.1	ATBXL1,BXL1	beta-xylosidase 1
Potri.008G110800	1.26739	4.08163	2.13209e-09	7.6311e-06	1	109	110	122	268	295	238	PF03105,PF03124	PTHR10783,PTHR10783:SF35				GO:0016021	AT1G68740.1	PHO1;H1	EXS (ERD1/XPR1/SYG1) family protein
Potri.008G116500	-2.2922	3.39366	0.000231358	0.0374929	-1	25	341	225	42	50	26	PF01370	PTHR10366,PTHR10366:SF403		1.17.1.3	K13081	GO:0050662,GO:0003824	AT1G75290.1		NAD(P)-binding Rossmann-fold superfamily protein
Potri.008G121700	1.55157	5.62458	1.64885e-06	0.000997438	1	278	282	307	583	478	1418		PTHR36715,PTHR36715:SF1					AT1G68440.1
Potri.008G131100	-1.51311	6.58063	2.00826e-13	2.15637e-09	-1	2081	1191	1644	669	435	594	PF00407	PTHR31338,PTHR31338:SF15				GO:0009607,GO:0006952	AT1G70890.1	MLP43	MLP-like protein 43
Potri.008G131200	-1.59275	8.0053	5.53261e-11	3.39465e-07	-1	4919	3079	5384	1745	910	1743	PF00407	PTHR31338,PTHR31338:SF15				GO:0009607,GO:0006952	AT1G14930.1		Polyketide cyclase/dehydrase and lipid transport superfamily protein
Potri.008G145300	1.5787	1.71399	1.74353e-06	0.00102582	1	16	20	18	47	54	57	PF14226,PF03171	PTHR10209,PTHR10209:SF177	KOG0143	1.14.11.13	K04125	GO:0055114,GO:0016491	AT4G21200.1	ATGA2OX8,GA2OX8	gibberellin 2-oxidase 8
Potri.008G149200	2.97118	4.31726	3.10638e-05	0.0090148	1	99	33	24	174	81	930	PF13561	PTHR24322,PTHR24322:SF566	KOG0725				AT1G54870.1		NAD(P)-binding Rossmann-fold superfamily protein
Potri.008G151700	1.26857	6.33773	0.000136295	0.0255627	1	650	518	476	949	680	2236	PF13419	PTHR12725,PTHR12725:SF81	KOG3109	3.1.3.74	K07025		AT2G32150.1		Haloacid dehalogenase-like hydrolase (HAD) superfamily protein
Potri.008G158200	0.985994	4.19907	0.000240988	0.0383816	1	185	130	109	349	162	323	PF00504	PTHR14154,PTHR14154:SF5					AT3G22840.1	ELIP,ELIP1	Chlorophyll A-B binding family protein
Potri.008G159000	-0.927524	6.91632	8.6491e-05	0.0187579	-1	2302	1709	1481	788	722	1301	PF14306,PF01747	PTHR11055,PTHR11055:SF18		2.7.7.4	K13811	GO:0004781	AT3G22890.1	APS1	ATP sulfurylase 1
Potri.008G159800	-0.731437	5.3443	4.41686e-05	0.0114972	-1	573	533	644	408	347	281	PF04720	PTHR31579,PTHR31579:SF5					AT3G22970.1		Protein of unknown function (DUF506)
Potri.008G168700	1.23265	4.01052	9.03617e-06	0.00352821	1	102	107	121	196	193	367	PF03819	PTHR14552,PTHR14552:SF2		3.6.1.12			AT3G25400.1
Potri.008G173400	1.23758	2.8259	1.22408e-06	0.000784688	1	58	42	43	118	100	113	PF00249	PTHR10641,PTHR10641:SF456			K09422		AT4G13480.1	AtMYB79,MYB79	myb domain protein 79
Potri.008G175100	-0.970508	7.16447	6.62255e-07	0.000546997	-1	1899	2889	1782	1251	1000	1050	PF00043,PF02798	PTHR11260,PTHR11260:SF227	KOG0406	2.5.1.18	K00799	GO:0005515	AT2G29420.1	ATGSTU7,GST25,GSTU7	glutathione S-transferase tau 7
Potri.008G185600	0.64129	5.78144	6.37348e-05	0.0149585	1	533	483	470	770	725	771	PF05212	PTHR31210,PTHR31210:SF7					AT1G67850.1		Protein of unknown function (DUF707)
Potri.008G203200	1.27534	6.2907	4.31938e-09	1.42706e-05	1	681	559	347	1247	1140	1363	PF14543,PF14541	PTHR13683,PTHR13683:SF268	KOG1339	3.4.23.12		GO:0006508,GO:0004190	AT1G03220.1		Eukaryotic aspartyl protease family protein
Potri.008G221200	-0.758708	5.54625	0.000107709	0.0214172	-1	603	559	865	449	375	354	PF00838	PTHR11991	KOG1727				AT3G16640.1	TCTP	translationally controlled tumor protein
Potri.009G008500	0.768952	6.79466	0.000287598	0.0425943	1	1010	859	975	1234	1948	1483	PF07690	PTHR23515,PTHR23515:SF2	KOG2533		K02575	GO:0055085,GO:0016021	AT5G60770.1	ATNRT2.4,NRT2.4	nitrate transporter 2.4
Potri.009G008600	0.901167	5.66557	3.64868e-05	0.00996621	1	437	404	383	550	873	778	PF07690	PTHR23515,PTHR23515:SF2	KOG2533		K02575	GO:0055085,GO:0016021	AT5G60770.1	ATNRT2.4,NRT2.4	nitrate transporter 2.4
Potri.009G069400	0.937076	5.65747	5.46534e-05	0.0132619	1	413	385	399	691	498	1059	PF08627	PTHR31326,PTHR31326:SF3					AT5G19380.1	CLT1	CRT (chloroquine-resistance transporter)-like transporter 1
Potri.009G073200	1.29457	3.81093	3.79097e-06	0.00189328	1	124	66	89	218	159	294	PF00069	PTHR24361,PTHR24361:SF390	KOG0198	2.7.11.25		GO:0006468,GO:0005524,GO:0004672	AT1G07150.1	MAPKKK13	mitogen-activated protein kinase kinase kinase 13
Potri.009G078200	0.890046	6.16577	3.41099e-05	0.00963828	1	729	490	525	976	819	1362	PF00117	PTHR11922,PTHR11922:SF42	KOG3179				AT2G23970.1		Class I glutamine amidotransferase-like superfamily protein
Potri.009G098100	1.05082	8.56612	0.000110301	0.0217314	1	3161	2644	2754	5291	3206	8922	PF00396,PF08246,PF00112	PTHR12411,PTHR12411:SF344	KOG1543	3.4.22.14		GO:0008234,GO:0006508	AT1G47128.1	RD21,RD21A	Granulin repeat cysteine protease family protein
Potri.009G106400	1.00734	5.73848	0.000285238	0.0424604	1	525	376	328	483	878	1005	PF00141	PTHR31388,PTHR31388:SF35		1.11.1.7	K00430	GO:0055114,GO:0020037,GO:0006979,GO:0004601	AT1G49570.1		Peroxidase superfamily protein
Potri.009G107500	-2.01243	0.540427	0.000326461	0.046583	-1	18	40	13	5	4	8	PF12697	PTHR10992,PTHR10992:SF784	KOG1454				AT3G50440.1	ATMES10,MES10	methyl esterase 10
Potri.009G110800	0.890973	7.25071	4.72741e-06	0.00228137	1	1267	1198	1231	2874	1442	2501	PF00042	PTHR22924				GO:0020037,GO:0019825	AT2G16060.1	AHB1,ARATH GLB1,ATGLB1,GLB1,HB1,NSHB1	hemoglobin 1
Potri.009G114600	-1.46937	7.04974	3.68947e-05	0.00996621	-1	993	1779	3938	926	649	826	PF03181	PTHR31236,PTHR31236:SF4					AT1G49320.1	ATUSPL1,USPL1	unknown seed protein like 1
Potri.009G118800	-1.87801	2.6521	4.95003e-05	0.0124756	-1	68	62	202	31	37	20	PF00483	PTHR22572,PTHR22572:SF111	KOG1322	2.7.7.27	K00975	GO:0016779,GO:0009058	AT4G39210.1	APL3	Glucose-1-phosphate adenylyltransferase family protein
Potri.009G133500	1.00473	4.86103	4.37886e-07	0.000427437	1	255	172	240	471	355	489	PF06911	PTHR21068,PTHR21068:SF22					AT2G17840.1	ERD7	Senescence/dehydration-associated protein-related
Potri.009G153800	-0.955437	3.47473	0.000328751	0.0467545	-1	150	132	218	89	93	70	PF00111,PF03450,PF01799,PF01315,PF00941,PF02738	PTHR11908,PTHR11908:SF98		1.2.3.1	K09842	GO:0051536,GO:0009055,GO:0055114,GO:0046872,GO:0016491	AT3G43600.1	AAO2,AO3,AOgamma,atAO-2,AtAO3	aldehyde oxidase 2
Potri.009G155800	0.760829	5.8018	6.50378e-06	0.00276572	1	472	527	432	948	751	689	PF12695	PTHR23024,PTHR23024:SF189	KOG1515	3.1.1.1			AT5G06570.2		alpha/beta-Hydrolases superfamily protein
Potri.010G046700	-1.91996	0.4037	0.000176455	0.0309337	-1	26	11	26	5	6	5		PTHR33132,PTHR33132:SF8					AT1G67910.1
Potri.010G064000	1.05997	3.83582	3.09137e-06	0.00163919	1	102	132	83	236	187	227	PF00249	PTHR10641,PTHR10641:SF456	KOG0048		K09422		AT4G13480.1	AtMYB79,MYB79	myb domain protein 79
Potri.010G067900	-3.02085	1.54052	8.22465e-07	0.000642271	-1	24	32	112	6	6	8	PF13847,PF13450	PTHR10108,PTHR10108:SF795		2.1.1.79			AT3G23530.1		Cyclopropane-fatty-acyl-phospholipid synthase
Potri.010G068700	-1.3011	2.08966	0.000246798	0.0390474	-1	58	53	90	22	34	23	PF13414	PTHR23083,PTHR23083:SF444	KOG4162				AT4G28600.1	NPGR2	no pollen germination related 2
Potri.010G081200	-1.20314	7.45122	6.88396e-05	0.0154799	-1	4361	2072	2055	1121	768	1715	PF14306,PF01747	PTHR11055,PTHR11055:SF18		2.7.7.4	K13811	GO:0004781	AT4G14680.1	APS3	Pseudouridine synthase/archaeosine transglycosylase-like family protein
Potri.010G081600	0.884672	8.39042	8.69111e-05	0.0187579	1	3020	2803	2354	4243	3586	6913	PF12481	PTHR11772,PTHR11772:SF8					AT5G43830.1		Aluminium induced protein with YGL and LRDR motifs
Potri.010G089800	0.941102	6.41803	1.82551e-06	0.00104571	1	786	620	623	1494	860	1498	PF07690	PTHR23500,PTHR23500:SF70	KOG0254			GO:0055085,GO:0016021	AT5G26340.1	ATSTP13,MSS1,STP13	Major facilitator superfamily protein
Potri.010G090200	0.743373	6.85743	1.0376e-05	0.00388317	1	1120	949	936	1756	1307	1880	PF00501	PTHR24096,PTHR24096:SF221		6.2.1.3	K01897	GO:0008152,GO:0003824	AT3G05970.1	ATLACS6,LACS6	long-chain acyl-CoA synthetase 6
Potri.010G107300	0.891008	4.23251	0.000270794	0.0414958	1	121	168	163	210	296	306	PF00293	PTHR12629,PTHR12629:SF4	KOG2839	3.6.1.22,3.6.1.13	K07766	GO:0016787	AT2G01670.1	atnudt17,NUDT17	nudix hydrolase homolog 17
Potri.010G114200	-0.849893	5.25081	5.08433e-05	0.012501	-1	741	405	548	325	284	310	PF00394,PF07732,PF07731	PTHR11709,PTHR11709:SF2		1.3.3.5		GO:0055114,GO:0016491,GO:0005507	AT1G71040.1	LPR2	Cupredoxin superfamily protein
Potri.010G127600	0.840903	6.82969	0.000271976	0.0414958	1	1098	1024	703	1659	1114	2199	PF00135	PTHR23024,PTHR23024:SF194	KOG1515	3.1.1.1			AT5G16080.1	AtCXE17,CXE17	carboxyesterase 17
Potri.010G150500	-2.03157	5.85018	0.000261501	0.0406937	-1	423	823	1942	324	57	405	PF07876	PTHR33178					AT3G17210.1	ATHS1,HS1	heat stable protein 1
Potri.010G150700	-1.44243	7.60063	1.29082e-05	0.00454433	-1	1645	2647	5498	1359	873	1340	PF07876	PTHR33178					AT3G17210.1	ATHS1,HS1	heat stable protein 1
Potri.010G150800	-2.046	6.05353	7.88926e-07	0.000627489	-1	497	815	2368	311	248	320	PF07876	PTHR33178					AT3G17210.1	ATHS1,HS1	heat stable protein 1
Potri.010G154200	-1.06118	2.79233	0.000232203	0.0374929	-1	87	88	141	57	43	49		PTHR33541,PTHR33541:SF3					AT1G69160.1
Potri.010G169400	-1.10878	3.67214	0.000311179	0.0451524	-1	228	118	250	69	98	100	PF04770	PTHR31948,PTHR31948:SF8					AT1G69600.1	ATHB29,ZFHD1	zinc finger homeodomain 1
Potri.010G199600	0.640067	6.00587	0.000304889	0.044497	1	630	525	583	787	879	967	PF00481	PTHR13832,PTHR13832:SF219	KOG0698	3.1.3.16	K14497	GO:0003824,GO:0006470,GO:0004722	AT3G11410.1	AHG3,ATPP2CA,PP2CA	protein phosphatase 2CA
Potri.010G209200	2.27084	3.39765	1.65117e-05	0.00541356	1	26	29	68	134	72	378	PF00892	PTHR31218,PTHR31218:SF18				GO:0016021,GO:0016020,GO:0022857	AT2G39510.1		nodulin MtN21 /EamA-like transporter family protein
Potri.010G211900	0.788687	4.29232	0.000185182	0.0322007	1	178	194	122	325	250	265	PF03018	PTHR21495,PTHR21495:SF51					AT2G39430.1		Disease resistance-responsive (dirigent-like protein) family protein
Potri.011G044200	-1.48954	3.19269	3.72131e-05	0.0099894	-1	91	134	232	57	65	37	PF03619	PTHR23423,PTHR23423:SF15	KOG2641				AT4G21570.1		Protein of unknown function (DUF300)
Potri.011G066900	-1.78098	1.18126	0.000229516	0.0374817	-1	17	38	57	13	8	11	PF00396,PF08246,PF00112	PTHR12411,PTHR12411:SF371	KOG1543,KOG1542	3.4.22.14		GO:0008234,GO:0006508	AT1G09850.1	XBCP3	xylem bark cysteine peptidase 3
Potri.011G117800	1.27082	2.16916	0.000104042	0.0211114	1	29	25	34	56	85	65	PF02298	PTHR33021,PTHR33021:SF45				GO:0009055	AT5G53870.1	AtENODL1,ENODL1	early nodulin-like protein 1
Potri.011G121900	0.665814	5.20648	0.000112213	0.021907	1	360	278	348	586	446	507	PF00415	PTHR22870,PTHR22870:SF209	KOG1427				AT3G15430.1		Regulator of chromosome condensation (RCC1) family protein
Potri.011G127900	1.15697	2.72286	0.000258864	0.0404299	1	50	58	30	132	102	70	PF06830	PTHR31656,PTHR31656:SF5					AT5G54370.1		Late embryogenesis abundant (LEA) protein-related
Potri.011G145000	0.80339	4.31795	0.000231438	0.0374929	1	195	184	121	346	269	244	PF00368	PTHR10572,PTHR10572:SF9		1.1.1.34	K00021	GO:0055114,GO:0050662,GO:0015936,GO:0004420	AT1G76490.1	HMG1,HMGR1	hydroxy methylglutaryl CoA reductase 1
Potri.012G001000	1.06902	3.0529	2.04694e-05	0.0063249	1	70	56	56	147	95	135	PF02358	PTHR10788,PTHR10788:SF39		3.1.3.12	K01087	GO:0005992,GO:0003824	AT1G35910.1		Haloacid dehalogenase-like hydrolase (HAD) superfamily protein
Potri.012G014000	-0.748679	5.96551	1.55605e-06	0.00095475	-1	967	876	867	610	464	513	PF06203	PTHR31717,PTHR31717:SF2				GO:0005515	AT5G53420.1		CCT motif family protein
Potri.012G014800	-2.49453	-0.17419	4.25088e-05	0.0112009	-1	20	11	11	3	3	1
Potri.012G022400	1.85827	1.44775	6.84203e-05	0.0154795	1	9	6	23	66	41	31	PF00011	PTHR11527,PTHR11527:SF167	KOG0710		K13993		AT4G27670.1	HSP21	heat shock protein 21
Potri.012G054300	-1.84155	3.86434	1.40231e-08	3.0415e-05	-1	237	169	373	70	92	49	PF14368	PTHR33214					AT3G18280.1		Bifunctional inhibitor/lipid-transfer protein/seed storage 2S albumin superfamily protein
Potri.012G084400	0.721682	7.19032	0.000305626	0.044497	1	1475	1184	1164	1837	1648	2666	PF02727,PF02728,PF01179	PTHR10638,PTHR10638:SF34		1.4.3.21	K00276	GO:0055114,GO:0048038,GO:0009308,GO:0008131,GO:0005507	AT2G42490.1		Copper amine oxidase family protein
Potri.012G094400	2.97326	0.439408	7.86339e-06	0.00314137	1	2	7	0	21	13	38		PTHR33595,PTHR33595:SF3					AT5G50360.1
Potri.012G103500	0.947067	4.1801	0.000271763	0.0414958	1	175	96	155	243	213	346	PF02365	PTHR31989				GO:0006355,GO:0003677	AT5G13180.1	ANAC083,NAC083,VNI2	NAC domain containing protein 83
Potri.012G105600	-2.17058	-0.245479	0.000203663	0.0338203	-1	11	11	16	3	3	2	PF08659	PTHR24322,PTHR24322:SF498	KOG0725	1.1.1.223,1.1.1.243			AT2G47140.1		NAD(P)-binding Rossmann-fold superfamily protein
Potri.012G131800	0.812867	6.99743	0.000112201	0.021907	1	1092	1103	1015	1404	1674	2389	PF00481	PTHR13832,PTHR13832:SF307	KOG0698	3.1.3.16	K14497	GO:0003824,GO:0006470,GO:0004722	AT5G51760.1	AHG1	Protein phosphatase 2C family protein
Potri.012G137200	3.99481	1.54534	1.20671e-13	1.85874e-09	1	1	9	1	47	75	53	PF00067	PTHR24298,PTHR24298:SF122				GO:0055114,GO:0020037,GO:0016705,GO:0005506	AT2G45550.1	CYP76C4	cytochrome P450, family 76, subfamily C, polypeptide 4
Potri.012G140800	-0.78846	4.41898	6.57053e-05	0.0150911	-1	331	344	257	200	144	187	PF03766,PF03763	PTHR31775					AT5G23750.2		Remorin family protein
Potri.013G000500	0.629812	7.98392	0.000155657	0.0282509	1	2620	2024	2250	3725	2839	3911	PF07883	PTHR31238,PTHR31238:SF39					AT1G09560.1	GLP5	germin-like protein 5
Potri.013G005900	1.68376	2.47826	4.48048e-05	0.0115232	1	37	20	32	73	54	153	PF01501	PTHR11183,PTHR11183:SF59	KOG1950	2.4.1.123	K18819	GO:0016757	AT1G56600.1	AtGolS2,GolS2	galactinol synthase 2
Potri.013G009000	2.98009	-0.241067	0.000123995	0.0234608	1	3	2	0	9	7	25		PTHR33494,PTHR33494:SF1					AT2G24100.1
Potri.013G018000	0.942941	4.88095	5.58312e-05	0.0134716	1	183	213	298	522	474	316	PF00012	PTHR19375,PTHR19375:SF219			K09490		AT5G28540.1	BIP1	heat shock protein 70 (Hsp 70) family protein
Potri.013G029900	-0.882671	3.5042	0.00016119	0.028967	-1	157	178	167	122	69	79	PF08501,PF01487	PTHR21089,PTHR21089:SF10	KOG0692	4.2.1.10,1.1.1.25	K13832	GO:0055114,GO:0004764,GO:0003855	AT3G06350.1	EMB3004,MEE32	dehydroquinate dehydratase, putative / shikimate dehydrogenase, putative
Potri.013G058300	0.760635	7.00658	4.54275e-07	0.00043358	1	1070	1077	1157	1956	1655	1882	PF02812,PF00208	PTHR11606,PTHR11606:SF12		1.4.1.3	K00261	GO:0055114,GO:0016491,GO:0006520	AT5G18170.1	GDH1	glutamate dehydrogenase 1
Potri.013G069750	0.877411	3.80637	3.60276e-05	0.00996621	1	127	109	102	212	211	184	PF01554	PTHR11206,PTHR11206:SF102				GO:0055085,GO:0016020,GO:0015297,GO:0015238,GO:0006855	AT1G33110.1		MATE efflux family protein
Potri.013G072800	-1.2997	2.30836	0.00019365	0.032992	-1	55	70	110	40	32	22	PF00924	PTHR31618,PTHR31618:SF5	KOG4629			GO:0055085,GO:0016020	AT5G12080.2	ATMSL10,MSL10	mechanosensitive channel of small conductance-like 10
Potri.013G089200	1.38799	1.91585	0.000249064	0.0391843	1	20	28	21	67	76	34	PF00011	PTHR11527,PTHR11527:SF135	KOG3591		K13993		AT4G10250.1	ATHSP22.0	HSP20-like chaperones superfamily protein
Potri.013G090200	2.29616	0.169732	0.000106111	0.0212965	1	5	3	3	12	13	29		PTHR37758					AT5G05220.1
Potri.013G100800	-3.72214	2.4304	0.000203945	0.0338203	-1	16	11	307	4	11	9	PF01048	PTHR21234,PTHR21234:SF30		3.2.2.9		GO:0009116,GO:0003824	AT4G24340.1		Phosphorylase superfamily protein
Potri.013G125000	0.841668	6.19062	6.43076e-05	0.0150109	1	407	700	698	1075	977	1122	PF00187,PF00182	PTHR22595,PTHR22595:SF61	KOG4742	3.2.1.14	K01183	GO:0008061,GO:0016998,GO:0006032,GO:0004568	AT3G54420.1	ATCHITIV,ATEP3,CHIV,EP3	homolog of carrot EP3-3 chitinase
Potri.014G019700	-2.86282	2.70053	0.000179896	0.0314086	-1	13	78	292	11	15	25	PF01370	PTHR32487,PTHR32487:SF0		1.3.1.3		GO:0050662,GO:0003824	AT4G24220.1	AWI31,VEP1	NAD(P)-binding Rossmann-fold superfamily protein
Potri.014G022900	1.80498	4.62488	3.84035e-08	7.17144e-05	1	167	120	92	321	278	690	PF01112	PTHR10188,PTHR10188:SF13	KOG1592	3.5.1.1	K13051	GO:0016787	AT3G16150.1		N-terminal nucleophile aminohydrolases (Ntn hydrolases) superfamily protein
Potri.014G060300	0.758032	5.02401	0.0001477	0.0271098	1	329	255	251	415	410	551	PF04110	PTHR10969,PTHR10969:SF39	KOG1654		K08341	GO:0005737,GO:0000045	AT4G16520.2	ATG8F	Ubiquitin-like superfamily protein
Potri.014G069100	0.898833	5.7388	2.76132e-07	0.000312102	1	366	451	470	861	793	700	PF10248	PTHR13105,PTHR13105:SF8					AT2G45380.1
Potri.014G086300	0.673449	8.55791	0.000195151	0.032992	1	3044	3271	3743	5463	3995	6326	PF00291	PTHR10314,PTHR10314:SF80	KOG1252	4.4.1.9	K13034	GO:0050017,GO:0019499,GO:0005739,GO:0004124	AT3G61440.1	ARATH;BSAS3;1,ATCYSC1,CYSC1	cysteine synthase C1
Potri.014G118400	1.07989	5.75446	1.54827e-06	0.00095475	1	344	361	492	869	563	1064	PF05691	PTHR31268,PTHR31268:SF8		2.4.1.67	K06611		AT4G01970.1	AtSTS,STS	stachyose synthase
Potri.014G145800	1.02014	4.26141	9.05423e-05	0.0192514	1	138	169	128	295	180	395	PF13561	PTHR24322,PTHR24322:SF547	KOG0725	1.1.1.288			AT3G26760.1		NAD(P)-binding Rossmann-fold superfamily protein
Potri.014G151150	2.02312	0.273968	0.00027365	0.041531	1	5	7	2	24	23	10
Potri.014G159100	1.26344	5.14038	4.95497e-07	0.000454084	1	207	259	249	476	394	810	PF13350	PTHR31126,PTHR31126:SF15		3.1.3.48			AT1G05000.1		Phosphotyrosine protein phosphatases superfamily protein
Potri.014G171800	-0.7339	6.9477	0.000162369	0.0290573	-1	1473	1689	2168	1133	1148	855	PF00483	PTHR22572,PTHR22572:SF101	KOG1322	2.7.7.27	K00975	GO:0016779,GO:0009058	AT5G48300.1	ADG1,APS1	ADP glucose pyrophosphorylase 1
Potri.015G001300	1.72111	1.19511	1.1496e-05	0.00422011	1	8	14	12	37	28	46	PF04654	PTHR31168,PTHR31168:SF3					AT5G24600.1		Protein of unknown function, DUF599
Potri.015G020300	1.76533	0.405247	0.000304212	0.044497	1	10	5	3	22	15	24	PF02358	PTHR10788,PTHR10788:SF39		3.1.3.12	K01087	GO:0005992,GO:0003824	AT1G78090.1	ATTPPB,TPPB	trehalose-6-phosphate phosphatase
Potri.015G024200	1.05173	6.14126	2.3998e-07	0.00028631	1	583	483	524	980	832	1410	PF00704	PTHR11177		3.2.1.14,3.2.1.17	K01183	GO:0005975,GO:0004553	AT5G24090.1	ATCHIA,CHIA	chitinase A
Potri.015G026900	0.646944	6.6536	0.000233684	0.0375908	1	1034	741	944	1352	1263	1542	PF05496	PTHR23074,PTHR23074:SF98		3.6.4.3		GO:0009378,GO:0006310,GO:0006281	AT5G52882.1		P-loop containing nucleoside triphosphate hydrolases superfamily protein
Potri.015G029400	1.72465	5.95276	8.36438e-09	2.24531e-05	1	421	260	316	845	670	1698	PF07690	PTHR24064,PTHR24064:SF271	KOG0255			GO:0055085,GO:0016021	AT1G73220.1	1-Oct,AtOCT1	organic cation/carnitine transporter1
Potri.015G032200	-0.902583	3.49615	7.07378e-05	0.0157419	-1	189	166	147	98	89	76	PF03372	PTHR11200,PTHR11200:SF144	KOG0565	3.1.3.56			AT2G01900.1		DNAse I-like superfamily protein
Potri.015G037100	-1.1469	2.76157	0.0001237	0.0234608	-1	87	102	126	40	37	62	PF01280	PTHR10722	KOG1696		K02885	GO:0006412,GO:0005840,GO:0005622,GO:0003735	AT3G16780.1		Ribosomal protein L19e family protein
Potri.015G044500	-2.29047	3.06249	3.48688e-12	2.99523e-08	-1	150	126	194	29	44	20	PF14368	PTHR33214					AT3G18280.1		Bifunctional inhibitor/lipid-transfer protein/seed storage 2S albumin superfamily protein
Potri.015G050200	-2.51263	1.70546	0.00021396	0.0353445	-1	10	121	50	10	8	13	PF01370	PTHR10366,PTHR10366:SF403		1.17.1.3	K13081	GO:0050662,GO:0003824	AT1G75290.1		NAD(P)-binding Rossmann-fold superfamily protein
Potri.015G087700	0.843569	5.61195	6.48797e-07	0.000546389	1	390	365	454	793	594	749	PF02135,PF00651	PTHR24413,PTHR24413:SF75	KOG1778			GO:0008270,GO:0006355,GO:0005634,GO:0004402,GO:0003712,GO:0005515	AT5G63160.1	BT1	BTB and TAZ domain protein 1
Potri.015G091900	1.68356	3.97526	3.42376e-10	1.63389e-06	1	78	90	88	302	330	172		PTHR33595,PTHR33595:SF3					AT5G50360.1
Potri.015G109100	1.04772	3.30282	9.46791e-05	0.0200319	1	63	94	62	148	116	181		PTHR33919,PTHR33919:SF2					AT5G07330.1
Potri.015G111800	1.0642	5.92063	6.51715e-05	0.015049	1	449	352	554	804	604	1367							AT5G61660.1		glycine-rich protein
Potri.015G129700	-0.98995	6.22763	7.32076e-07	0.000593258	-1	1263	937	1250	580	662	448	PF04674	PTHR31279,PTHR31279:SF7					AT5G51550.1	EXL3	EXORDIUM like 3
Potri.015G132900	-3.33357	0.754671	5.02509e-05	0.0124756	-1	9	13	73	4	3	2	PF06232	PTHR31718,PTHR31718:SF8					AT5G62200.1		Embryo-specific protein 3, (ATS3)
Potri.015G144700	0.915808	9.48058	8.65712e-07	0.000649511	1	5531	5536	6084	11723	12031	7873	PF13193,PF00501	PTHR24095,PTHR24095:SF171	KOG1176	6.2.1.8		GO:0008152,GO:0003824	AT3G48990.1		AMP-dependent synthetase and ligase family protein
Potri.016G013000	1.44744	6.10719	5.72057e-07	0.000501425	1	371	320	587	1038	707	1680
Potri.016G031400	1.48405	6.07699	1.11626e-09	4.59904e-06	1	353	499	376	1359	651	1407	PF00892	PTHR31218,PTHR31218:SF9				GO:0016021,GO:0016020,GO:0022857	AT5G07050.1		nodulin MtN21 /EamA-like transporter family protein
Potri.016G037200	3.29567	0.204118	4.67245e-08	8.36174e-05	1	3	0	3	19	15	27
Potri.016G044100	1.92847	0.776564	0.000122649	0.0234123	1	10	8	4	33	13	38	PF01565,PF09265	PTHR13878,PTHR13878:SF53		1.5.99.12	K00279	GO:0055114,GO:0050660,GO:0016491,GO:0019139,GO:0009690	AT2G41510.1	ATCKX1,CKX1	cytokinin oxidase/dehydrogenase 1
Potri.016G049400	1.51365	2.35635	9.19416e-08	0.00013163	1	34	32	23	93	80	77	PF00560,PF08263	PTHR27000,PTHR27000:SF136				GO:0005515	AT5G06860.1	ATPGIP1,PGIP1	polygalacturonase inhibiting protein 1
Potri.016G079600	0.936396	5.93433	3.12333e-07	0.000343966	1	523	439	490	785	932	980	PF00194	PTHR18952	KOG0382	4.2.1.1	K01674		AT3G52720.1	ACA1,ATACA1,CAH1	alpha carbonic anhydrase 1
Potri.016G083500	-0.701669	9.20428	0.000263711	0.0408895	-1	8202	8979	8132	5044	6127	3950	PF13410,PF13417	PTHR11260,PTHR11260:SF294	KOG0406	2.5.1.18	K00799	GO:0005515	AT5G02790.1	GSTL3	Glutathione S-transferase family protein
Potri.016G101700	0.930852	4.70687	2.25821e-06	0.00125961	1	208	181	230	354	411	383	PF00415	PTHR22870,PTHR22870:SF202	KOG1427				AT3G53830.1		Regulator of chromosome condensation (RCC1) family protein
Potri.016G113300	1.14344	7.22416	9.44617e-07	0.000665103	1	1129	1236	863	2075	1663	3239	PF00230	PTHR19139,PTHR19139:SF169	KOG0223		K09872	GO:0016020,GO:0006810,GO:0005215	AT4G00430.1	PIP1;4,PIP1E,TMP-C	plasma membrane intrinsic protein 1;4
Potri.016G138400	0.93548	6.60161	1.95713e-07	0.000262684	1	773	680	855	1420	1184	1721	PF14531	PTHR24351,PTHR24351:SF80	KOG0598	2.7.11.1	K04688		AT3G08720.1	ATPK19,ATPK2,ATS6K2,S6K2	serine/threonine protein kinase 2
Potri.016G140100	-1.13628	2.64796	2.29638e-05	0.00694573	-1	90	89	111	42	40	47	PF08263,PF07714	PTHR27003,PTHR27003:SF92	KOG4237,KOG0617	2.7.11.1		GO:0006468,GO:0004672	AT1G06840.1		Leucine-rich repeat protein kinase family protein
Potri.017G006700	2.28545	0.0623792	9.76917e-05	0.0205679	1	3	4	3	27	14	9	PF12708	PTHR31375,PTHR31375:SF31		3.2.1.15			AT2G43890.1		Pectin lyase-like superfamily protein
Potri.017G036700	1.84646	3.6382	1.14341e-08	2.72831e-05	1	58	67	60	229	112	318	PF05691	PTHR31268,PTHR31268:SF2		2.4.1.82	K06617		AT5G40390.1	SIP1	Raffinose synthase family protein
Potri.017G064100	0.717479	8.43537	3.30292e-05	0.00939472	1	3258	3062	2758	4544	5419	4526	PF00141	PTHR31517,PTHR31517:SF7		1.11.1.7	K00430	GO:0055114,GO:0020037,GO:0006979,GO:0004601	AT5G67400.1	RHS19	root hair specific 19
Potri.017G076400	0.768619	5.61466	2.69473e-05	0.00803741	1	410	388	454	618	665	794	PF00328	PTHR12750,PTHR12750:SF12		2.7.4.24,2.7.4.21		GO:0003993	AT5G15070.1		Phosphoglycerate mutase-like family protein
Potri.017G108500	0.903849	3.68286	0.000255257	0.0400119	1	98	99	109	200	222	137		PTHR34191,PTHR34191:SF2		1.1.1.39			AT5G38760.1		Late embryogenesis abundant protein (LEA) family protein
Potri.017G108800	1.01696	7.97695	0.000139862	0.0261177	1	1737	1930	2102	3122	2398	5906	PF01536	PTHR11570,PTHR11570:SF6	KOG0788	4.1.1.50	K01611	GO:0008295,GO:0006597,GO:0004014	AT3G02470.3	SAMDC	S-adenosylmethionine decarboxylase
Potri.017G110800	-1.33644	2.74253	6.37687e-06	0.00276572	-1	89	124	110	33	50	41		PTHR34023
Potri.017G135400	0.932133	5.40085	9.99533e-05	0.0207589	1	411	296	298	602	416	863	PF00027,PF11834,PF12796,PF00520	PTHR10217,PTHR10217:SF519				GO:0055085,GO:0016020,GO:0006811,GO:0005216	AT3G02850.1	SKOR	STELAR K+ outward rectifier
Potri.017G142400	0.770443	5.30442	3.54632e-05	0.0099552	1	370	293	346	524	498	658	PF03514	PTHR31636,PTHR31636:SF4					AT5G52510.1	SCL8	SCARECROW-like 8
Potri.018G051300	-4.51058	3.54334	1.17045e-06	0.000773396	-1	16	137	604	5	7	20	PF00067	PTHR24298,PTHR24298:SF67	KOG0156	1.14.13.21		GO:0055114,GO:0020037,GO:0016705,GO:0005506	AT5G07990.1	CYP75B1,D501,TT7	Cytochrome P450 superfamily protein
Potri.018G064000	-1.2924	2.307	9.90996e-06	0.00376666	-1	88	70	77	38	33	23		PTHR22835,PTHR22835:SF247					AT1G53920.1	GLIP5	GDSL-motif lipase 5
Potri.018G069700	1.53537	6.22769	0.000291627	0.0428952	1	513	261	558	572	822	2323	PF05153	PTHR12588,PTHR12588:SF1	KOG1573	1.13.99.1	K00469	GO:0055114,GO:0050113,GO:0019310,GO:0005737,GO:0005506	AT4G26260.2	MIOX4	myo-inositol oxygenase 4
Potri.018G089900	0.976299	6.20859	5.39614e-06	0.00241421	1	696	563	468	931	1324	1023	PF00141	PTHR31517,PTHR31517:SF10		1.11.1.7	K00430	GO:0055114,GO:0020037,GO:0006979,GO:0004601	AT4G30170.1		Peroxidase family protein
Potri.018G094900	1.85882	3.49017	1.03973e-05	0.00388317	1	33	76	57	98	297	178	PF06955,PF00722	PTHR31062,PTHR31062:SF47		2.4.1.207		GO:0048046,GO:0016762,GO:0006073,GO:0005618,GO:0005975,GO:0004553	AT4G25810.1	XTH23,XTR6	xyloglucan endotransglycosylase 6
Potri.018G102400	-0.633239	6.04778	0.000163642	0.0291635	-1	839	902	1038	587	589	575	PF03006	PTHR20855,PTHR20855:SF47	KOG0748		K07297	GO:0016021	AT4G30850.2	HHP2	heptahelical transmembrane protein2
Potri.018G111000	-2.02953	1.24648	0.000335123	0.0473472	-1	20	24	78	9	10	10	PF05577	PTHR11010,PTHR11010:SF31		3.4.16.2	K01285	GO:0008236,GO:0006508	AT2G24280.1		alpha/beta-Hydrolases superfamily protein
Potri.018G127700	-2.797	0.179824	8.87507e-06	0.0034971	-1	10	22	26	5	0	3	PF00249	PTHR10641,PTHR10641:SF662	KOG0048		K09422		AT5G52600.1	AtMYB82,MYB82	myb domain protein 82
Potri.019G018500	0.796044	5.60659	0.000117483	0.0226274	1	353	488	388	650	563	877	PF01212	PTHR10289,PTHR10289:SF5		4.1.2.5,4.1.2.48	K01620	GO:0016829,GO:0006520	AT1G08630.4	THA1	threonine aldolase 1
Potri.019G037400	0.815197	5.73171	6.2949e-05	0.0148553	1	450	449	432	1026	489	819	PF01915,PF00933	PTHR30620,PTHR30620:SF58		3.2.1.58	K05349	GO:0005975,GO:0004553	AT5G20950.1		Glycosyl hydrolase family protein
Potri.019G063200	1.39822	2.74623	4.11044e-06	0.00202923	1	57	42	26	100	110	111	PF00141	PTHR31235,PTHR31235:SF17		1.11.1.7	K00430	GO:0055114,GO:0020037,GO:0006979,GO:0004601	AT3G01190.1		Peroxidase superfamily protein
Potri.T059500	1.20726	3.98643	3.20894e-05	0.00918826	1	122	95	112	174	199	364	PF00582	PTHR31964,PTHR31964:SF40				GO:0006950	AT3G03270.2		Adenine nucleotide alpha hydrolases-like superfamily protein
Potri.T093900	1.37162	9.73665	2.08533e-05	0.00639749	1	6669	4774	5071	8357	9531	23425		PTHR32176,PTHR32176:SF0		5.3.1.5	K01805		AT5G57655.2		xylose isomerase family protein
Potri.T133800	-2.63278	3.3513	8.77104e-07	0.000649511	-1	236	294	69	25	54	13	PF02705	PTHR30540				GO:0071805,GO:0016020,GO:0015079	AT4G13420.1	ATHAK5,HAK5	high affinity K+ transporter 5
Potri.T137100	1.28849	4.21808	2.66929e-08	5.45933e-05	1	100	131	140	279	344	259	PF00481	PTHR13832,PTHR13832:SF326	KOG0698	3.1.3.16	K14497	GO:0003824,GO:0006470,GO:0004722	AT2G29380.1	HAI3	highly ABA-induced PP2C gene 3
Potri.T146400	-1.49216	2.38667	2.73076e-06	0.00150367	-1	73	94	91	21	29	39	PF00069	PTHR27003,PTHR27003:SF92	KOG1187	2.7.11.1		GO:0006468,GO:0005524,GO:0004672	AT1G06840.1		Leucine-rich repeat protein kinase family protein
Potri.T181000	-1.24162	1.77502	0.00020252	0.0338203	-1	47	66	45	19	24	22	PF00201	PTHR11926,PTHR11926:SF235		2.4.1.324		GO:0016758,GO:0008152	AT1G22360.1	AtUGT85A2,UGT85A2	UDP-glucosyl transferase 85A2
