# Supplementary material for: The Class I HD-ZIP transcription factor PagHB7a functions as a positive regulator of salt tolerance in Populus
Source: For Res (Fayettev). 2025 Dec 31;5:e030. doi: 10.48130/forres-0025-0030 (PMC12982921; doi:10.48130/forres-0025-0030)
Supplement: Supplementary file 1 — Supplementary data to this article can be found online. [file forres-0025-0030-Supplementary.zip › 10.48130_forres-0025-0030-Suppl-TableS4.xlsx]

## Sheet: Table S4
Table S4. The overlapped DEGs between PagHB7a-OE and PagHB7a-KO by 100mM NaCl treatment for 6h.
genes	logFC.x	logCPM.x	PValue.x	FDR.x	OX.WT.x	PagHB7a-KO	PagHB7a-KO	PagHB7a-KO	PagHB7a-OE	PagHB7a-OE	PagHB7a-OE	F-Z	Panther.x	KOG.x	ec.x	KO.x	GO.x	Best.hit.arabi.name.x	arabi.symbol.x	arabi.defline.x	logFC.y	logCPM.y	PValue.y	FDR.y	OX.WT.y	LLJXN.J.y	LLJXN.K.y	LLJXN.L.y	LLJXN.P	LLJXN.Q	LLJXN.R	Pfam.y	Panther.y	KOG.y	ec.y	KO.y	GO.y	Best.hit.arabi.name.y	arabi.symbol.y	arabi.defline.y
Potri.005G172400	-1.07587	5.40873	0.00122225	0.0104116	-1	584	818	698	330	270	107	-2	PTHR19370,PTHR19370:SF100		1.7.1.1	K10534	GO:0055114,GO:0016491,GO:0042128,GO:0030151	AT1G37130.1	ATNR2,B29,CHL3,NIA2,NIA2-1,NR,NR2	nitrate reductase 2	0.941559	6.47159	2.91e-06	0.0015601	1	584	818	698	1680	1332	971	PF00173,PF00970,PF00175,PF00174,PF03404	PTHR19370,PTHR19370:SF100		1.7.1.1	K10534	GO:0055114,GO:0016491,GO:0042128,GO:0030151	AT1G37130.1	ATNR2,B29,CHL3,NIA2,NIA2-1,NR,NR2	nitrate reductase 2
Potri.001G027400	2.0597	7.92605	2.57e-15	5.06e-13	1	1267	1079	1115	3449	2405	4201	0	PTHR10066,PTHR10066:SF72	KOG2024	3.2.1.23	K01190	GO:0005975,GO:0004553,GO:0009341,GO:0004565	AT3G54440.1		glycoside hydrolase family 2 protein	0.718503	7.0457	0.000195878	0.032992	1	1267	1079	1115	1642	1533	2379	PF00703,PF16353,PF02837,PF02929,PF02836	PTHR10066,PTHR10066:SF72	KOG2024	3.2.1.23	K01190	GO:0005975,GO:0004553,GO:0009341,GO:0004565	AT3G54440.1		glycoside hydrolase family 2 protein
Potri.001G051500	-2.18928	3.35981	0.000766263	0.00700532	-1	47	388	158	22	56	13	0	PTHR11877,PTHR11877:SF27		2.3.1.74	K00660	GO:0016747,GO:0008610	AT5G13930.1	ATCHS,CHS,TT4	Chalcone and stilbene synthase family protein	-1.89921	3.47103	0.000285705	0.0424604	-1	47	388	158	57	44	56	PF08541,PF00195	PTHR11877,PTHR11877:SF27		2.3.1.74	K00660	GO:0016747,GO:0008610	AT5G13930.1	ATCHS,CHS,TT4	Chalcone and stilbene synthase family protein
Potri.001G069801	-5.79216	0.795443	1.14e-10	9.46e-09	-1	34	52	17	0	1	0	0	PTHR30540,PTHR30540:SF7				GO:0071805,GO:0016020,GO:0015079	AT4G13420.1	ATHAK5,HAK5	high affinity K+ transporter 5	-3.40979	0.851151	2.04e-07	0.000263703	-1	34	52	17	1	7	1	PF02705	PTHR30540,PTHR30540:SF7				GO:0071805,GO:0016020,GO:0015079	AT4G13420.1	ATHAK5,HAK5	high affinity K+ transporter 5
Potri.001G073100	2.48443	6.17163	2.01e-21	9.83e-19	1	281	233	290	1420	812	941	0	PTHR11550,PTHR11550:SF11		6.3.4.2	K01937	GO:0016787,GO:0006541,GO:0006221,GO:0003883	AT1G30820.1		CTP synthase family protein	0.822217	5.01152	5.02e-05	0.0124756	1	281	233	290	431	380	579	PF07722,PF06418	PTHR11550,PTHR11550:SF11		6.3.4.2	K01937	GO:0016787,GO:0006541,GO:0006221,GO:0003883	AT1G30820.1		CTP synthase family protein
Potri.001G124200	2.34491	6.02659	1.13e-18	3.9e-16	1	196	321	269	1154	835	827	0	PTHR11662,PTHR11662:SF302	KOG2533	3.6.3.20	K13783	GO:0055085,GO:0022857,GO:0016021	AT3G47420.1	ATPS3,PS3	phosphate starvation-induced gene 3	1.13918	5.19162	1.43e-05	0.0049468	1	196	321	269	530	374	799	PF00083	PTHR11662,PTHR11662:SF302	KOG2533	3.6.3.20	K13783	GO:0055085,GO:0022857,GO:0016021	AT3G47420.1	ATPS3,PS3	phosphate starvation-induced gene 3
Potri.001G162500	1.84604	5.27665	2.31e-10	1.76e-08	1	236	233	150	515	381	656	0	PTHR31707,PTHR31707:SF40		3.1.1.11	K01051	GO:0004857,GO:0042545,GO:0030599,GO:0005618	AT3G14310.1	ATPME3,PME3	pectin methylesterase 3	0.949011	4.71741	5.2e-06	0.00241051	1	236	233	150	446	316	415	PF04043,PF01095	PTHR31707,PTHR31707:SF40		3.1.1.11	K01051	GO:0004857,GO:0042545,GO:0030599,GO:0005618	AT3G14310.1	ATPME3,PME3	pectin methylesterase 3
Potri.001G162600	1.82421	4.71619	1.13e-10	9.33e-09	1	132	169	123	331	274	442	0	PTHR31707,PTHR31707:SF40		3.1.1.11	K01051	GO:0004857,GO:0042545,GO:0030599,GO:0005618	AT3G14310.1	ATPME3,PME3	pectin methylesterase 3	0.866781	4.12484	6.23e-05	0.0147938	1	132	169	123	271	201	289	PF04043,PF01095	PTHR31707,PTHR31707:SF40		3.1.1.11	K01051	GO:0004857,GO:0042545,GO:0030599,GO:0005618	AT3G14310.1	ATPME3,PME3	pectin methylesterase 3
Potri.001G167800	-2.62369	1.5835	0.00176125	0.0141871	-1	15	43	112	5	14	0	0	PTHR24298,PTHR24298:SF51	KOG0156	1.14.13.21		GO:0055114,GO:0020037,GO:0016705,GO:0005506	AT5G07990.1	CYP75B1,D501,TT7	Cytochrome P450 superfamily protein	-3.79385	1.49477	4.01e-07	0.000409773	-1	15	43	112	8	3	1	PF00067	PTHR24298,PTHR24298:SF51	KOG0156	1.14.13.21		GO:0055114,GO:0020037,GO:0016705,GO:0005506	AT5G07990.1	CYP75B1,D501,TT7	Cytochrome P450 superfamily protein
Potri.001G206800	2.18569	4.80451	3.5e-15	6.77e-13	1	116	108	146	305	440	422	0	PTHR30620,PTHR30620:SF40		3.2.1.55,3.2.1.37	K15920	GO:0005975,GO:0004553	AT5G64570.1	ATBXL4,XYL4	beta-D-xylosidase 4	0.954268	3.98759	0.000279298	0.0420907	1	116	108	146	320	137	259	PF14310,PF00933,PF01915	PTHR30620,PTHR30620:SF40		3.2.1.55,3.2.1.37	K15920	GO:0005975,GO:0004553	AT5G64570.1	ATBXL4,XYL4	beta-D-xylosidase 4
Potri.001G207000	-0.778487	5.64106	0.00474348	0.0321294	-1	759	804	741	219	302	407	0	PTHR13370,PTHR13370:SF3		2.1.1.214	K15430		AT3G26410.1		methyltransferases;nucleic acid binding	-0.632757	5.77727	0.000117223	0.0226274	-1	759	804	741	570	474	417	PF01170	PTHR13370,PTHR13370:SF3		2.1.1.214	K15430		AT3G26410.1		methyltransferases;nucleic acid binding
Potri.001G209500	0.978761	5.19233	0.000111765	0.00140812	1	333	317	252	495	448	307	0	PTHR12406,PTHR12406:SF7	KOG3773	3.1.1.3		GO:0006629	AT1G33270.1		Acyl transferase/acyl hydrolase/lysophospholipase superfamily protein	0.776757	5.14732	7.9e-06	0.00314137	1	333	317	252	571	450	498	PF01734	PTHR12406,PTHR12406:SF7	KOG3773	3.1.1.3		GO:0006629	AT1G33270.1		Acyl transferase/acyl hydrolase/lysophospholipase superfamily protein
Potri.001G217200	4.50311	1.45029	7.47e-18	2.24e-15	1	2	1	5	53	48	33	0	PTHR31086,PTHR31086:SF22				GO:0015743	AT1G08440.1		Aluminium activated malate transporter family protein	2.69066	0.0876581	0.000194974	0.032992	1	2	1	5	16	6	31	PF11744	PTHR31086,PTHR31086:SF22				GO:0015743	AT1G08440.1		Aluminium activated malate transporter family protein
Potri.001G222900	3.66913	5.15958	1.3e-20	5.65e-18	1	61	82	48	591	283	826	0	PTHR10353,PTHR10353:SF37		3.2.1.21	K01188	GO:0005975,GO:0004553	AT2G44480.1	BGLU17	beta glucosidase 17	1.0967	3.14054	0.000169095	0.0300109	1	61	82	48	121	106	173	PF00232	PTHR10353,PTHR10353:SF37		3.2.1.21	K01188	GO:0005975,GO:0004553	AT2G44480.1	BGLU17	beta glucosidase 17
Potri.001G311700	2.06871	8.3884	6.63e-11	5.7e-09	1	1945	1707	1089	3727	3529	6508	0	PTHR31279,PTHR31279:SF12					AT5G64260.1	EXL2	EXORDIUM like 2	0.83009	7.56805	5.8e-05	0.0139117	1	1945	1707	1089	2791	2313	3145	PF04674	PTHR31279,PTHR31279:SF12					AT5G64260.1	EXL2	EXORDIUM like 2
Potri.001G353500	-1.43611	4.41592	4.64e-05	0.000664276	-1	238	369	521	67	88	133	0	PTHR33596,PTHR33596:SF3					AT1G29390.1	COR314-TM2,COR413IM2	cold regulated 314 thylakoid membrane 2	-1.18701	4.56432	5.33e-06	0.00241068	-1	238	369	521	199	144	147	PF05562	PTHR33596,PTHR33596:SF3					AT1G29390.1	COR314-TM2,COR413IM2	cold regulated 314 thylakoid membrane 2
Potri.001G393800	2.27339	5.99817	7.35e-14	1.12e-11	1	180	238	387	914	1075	732	0	PTHR10543,PTHR10543:SF26		1.13.11.51	K09840		AT3G14440.1	ATNCED3,NCED3,SIS7,STO1	nine-cis-epoxycarotenoid dioxygenase 3	1.11005	5.20687	1.24e-05	0.004452	1	180	238	387	637	431	650	PF03055	PTHR10543,PTHR10543:SF26		1.13.11.51	K09840		AT3G14440.1	ATNCED3,NCED3,SIS7,STO1	nine-cis-epoxycarotenoid dioxygenase 3
Potri.001G404100	2.31141	6.61767	5.22e-18	1.64e-15	1	460	346	406	1101	1349	1711	0	PTHR31719,PTHR31719:SF39				GO:0006355,GO:0003677	AT4G27410.2	ANAC072,RD26	NAC (No Apical Meristem) domain transcriptional regulator superfamily protein	0.716675	5.53393	6.08e-05	0.0144978	1	460	346	406	618	665	656	PF02365	PTHR31719,PTHR31719:SF39				GO:0006355,GO:0003677	AT4G27410.2	ANAC072,RD26	NAC (No Apical Meristem) domain transcriptional regulator superfamily protein
Potri.001G437200	-1.43581	3.53534	4.01e-06	8.38e-05	-1	270	177	160	49	56	51	0	PTHR11260,PTHR11260:SF230	KOG0406	2.5.1.18	K00799	GO:0005515	AT1G78380.1	ATGSTU19,GST8,GSTU19	glutathione S-transferase TAU 19	-1.2873	3.64342	2.78e-06	0.00150917	-1	270	177	160	77	98	66	PF13410,PF02798	PTHR11260,PTHR11260:SF230	KOG0406	2.5.1.18	K00799	GO:0005515	AT1G78380.1	ATGSTU19,GST8,GSTU19	glutathione S-transferase TAU 19
Potri.001G437400	-2.49768	2.61393	2.1e-08	9.1e-07	-1	160	84	118	10	9	25	0	PTHR11260,PTHR11260:SF230	KOG0406	2.5.1.18	K00799	GO:0005515	AT1G78380.1	ATGSTU19,GST8,GSTU19	glutathione S-transferase TAU 19	-1.79469	2.78564	5.28e-08	9.07e-05	-1	160	84	118	32	43	26	PF13410,PF02798	PTHR11260,PTHR11260:SF230	KOG0406	2.5.1.18	K00799	GO:0005515	AT1G78380.1	ATGSTU19,GST8,GSTU19	glutathione S-transferase TAU 19
Potri.001G460400	-1.3311	3.30928	0.00066369	0.00622935	-1	138	111	258	34	42	63	0	PTHR31165					AT1G07090.1	LSH6	Protein of unknown function (DUF640)	-1.3199	3.38331	3.17e-05	0.00914342	-1	138	111	258	79	61	60	PF04852	PTHR31165					AT1G07090.1	LSH6	Protein of unknown function (DUF640)
Potri.001G462200	4.25467	7.32305	1.91e-41	2.73e-37	1	189	139	259	3226	1817	2818	0	PTHR32448,PTHR32448:SF25		1.3.3.8		GO:0055114,GO:0050660,GO:0016491	AT1G30700.1		FAD-binding Berberine family protein	1.32258	4.89778	4.93e-06	0.00235208	1	189	139	259	385	344	704	PF08031,PF01565	PTHR32448,PTHR32448:SF25		1.3.3.8		GO:0055114,GO:0050660,GO:0016491	AT1G30700.1		FAD-binding Berberine family protein
Potri.001G462400	4.26535	2.6215	3.34e-21	1.61e-18	1	6	6	10	149	71	85	0	PTHR32448,PTHR32448:SF25		1.3.3.8		GO:0055114,GO:0050660,GO:0016491	AT1G30700.1		FAD-binding Berberine family protein	1.85567	0.721352	8.8e-05	0.0188887	1	6	6	10	23	18	38	PF08031,PF01565	PTHR32448,PTHR32448:SF25		1.3.3.8		GO:0055114,GO:0050660,GO:0016491	AT1G30700.1		FAD-binding Berberine family protein
Potri.002G043100	1.63659	6.78428	5.21e-11	4.63e-09	1	785	605	583	1881	1146	1293	0	PTHR11467,PTHR11467:SF54			K11275	GO:0006334,GO:0005634,GO:0003677,GO:0000786	AT2G30620.1		winged-helix DNA-binding transcription factor family protein	0.989905	6.40949	8.59e-05	0.0187211	1	785	605	583	1031	904	1883	PF00538	PTHR11467,PTHR11467:SF54			K11275	GO:0006334,GO:0005634,GO:0003677,GO:0000786	AT2G30620.1		winged-helix DNA-binding transcription factor family protein
Potri.002G057400	2.0657	9.43824	2.44e-14	4.04e-12	1	3655	2887	3303	9736	6603	12349	0	PTHR11959,PTHR11959:SF1	KOG0638	1.13.11.27	K00457	GO:0055114,GO:0016701,GO:0009072,GO:0003868	AT1G06570.1	HPD,PDS1	phytoene desaturation 1	0.684446	8.5314	0.000268237	0.0414417	1	3655	2887	3303	4603	4388	6431	PF00903	PTHR11959,PTHR11959:SF1	KOG0638	1.13.11.27	K00457	GO:0055114,GO:0016701,GO:0009072,GO:0003868	AT1G06570.1	HPD,PDS1	phytoene desaturation 1
Potri.002G060900	1.02135	4.21341	0.0018146	0.014546	1	204	141	103	275	236	130	0	PTHR24298,PTHR24298:SF66	KOG0156			GO:0055114,GO:0020037,GO:0016705,GO:0005506	AT5G09970.1	CYP78A7	cytochrome P450, family 78, subfamily A, polypeptide 7	1.28301	4.47974	0.000149102	0.0272507	1	204	141	103	424	158	501	PF00067	PTHR24298,PTHR24298:SF66	KOG0156			GO:0055114,GO:0020037,GO:0016705,GO:0005506	AT5G09970.1	CYP78A7	cytochrome P450, family 78, subfamily A, polypeptide 7
Potri.002G085100	2.78783	7.80922	6.97e-17	1.76e-14	1	1019	489	585	3239	2312	4470	0	PTHR31218,PTHR31218:SF12				GO:0016021,GO:0016020,GO:0022857	AT1G21890.1		nodulin MtN21 /EamA-like transporter family protein	1.61512	6.93508	8.19e-05	0.0179433	1	1019	489	585	1524	886	3846	PF00892	PTHR31218,PTHR31218:SF12				GO:0016021,GO:0016020,GO:0022857	AT1G21890.1		nodulin MtN21 /EamA-like transporter family protein
Potri.002G100600	-2.42825	2.07224	1.53e-07	5.09e-06	-1	69	67	105	9	18	4	0	PTHR24326,PTHR24326:SF193	KOG0483		K09338	GO:0043565,GO:0006355,GO:0003700,GO:0003677	AT4G40060.1	ATHB-16,ATHB16,HB16	homeobox protein 16	-1.28627	2.34592	0.000122242	0.0234123	-1	69	67	105	43	18	37	PF02183,PF00046	PTHR24326,PTHR24326:SF193	KOG0483		K09338	GO:0043565,GO:0006355,GO:0003700,GO:0003677	AT4G40060.1	ATHB-16,ATHB16,HB16	homeobox protein 16
Potri.002G108500	1.79029	6.76523	4.67e-13	6.29e-11	1	497	672	621	1810	1419	1137	0	PTHR23029,PTHR23029:SF40	KOG4754				AT5G64460.4		Phosphoglycerate mutase family protein	0.960727	6.25422	6.07e-07	0.000521726	1	497	672	621	1020	1038	1342	PF00300	PTHR23029,PTHR23029:SF40	KOG4754				AT5G64460.4		Phosphoglycerate mutase family protein
Potri.002G120700	-3.09297	3.7257	0.000153882	0.00183437	-1	30	202	613	10	47	11	0	PTHR32487,PTHR32487:SF0		1.3.1.3		GO:0050662,GO:0003824	AT4G24220.1	AWI31,VEP1	NAD(P)-binding Rossmann-fold superfamily protein	-3.76927	3.73894	3.26e-07	0.000350429	-1	30	202	613	19	12	30	PF01370	PTHR32487,PTHR32487:SF0		1.3.1.3		GO:0050662,GO:0003824	AT4G24220.1	AWI31,VEP1	NAD(P)-binding Rossmann-fold superfamily protein
Potri.002G174600	1.11085	5.31701	8.43e-06	0.000156985	1	281	265	380	582	412	412	0	PTHR31086,PTHR31086:SF4				GO:0015743	AT4G00910.1		Aluminium activated malate transporter family protein	0.908503	5.27107	4.18e-05	0.0110804	1	281	265	380	449	579	657	PF11744	PTHR31086,PTHR31086:SF4				GO:0015743	AT4G00910.1		Aluminium activated malate transporter family protein
Potri.002G186500	3.70105	1.26094	2.17e-10	1.67e-08	1	6	3	3	28	60	24	0	PTHR22595,PTHR22595:SF35	KOG4742	3.2.1.14		GO:0016998,GO:0006032,GO:0004568	AT4G01700.1		Chitinase family protein	2.35811	0.32421	5.31e-06	0.00241068	1	6	3	3	26	22	14	PF00182	PTHR22595,PTHR22595:SF35	KOG4742	3.2.1.14		GO:0016998,GO:0006032,GO:0004568	AT4G01700.1		Chitinase family protein
Potri.002G191000	-2.22741	5.57639	3.71e-10	2.68e-08	-1	940	1162	761	148	214	67	0	PTHR11453,PTHR11453:SF44				GO:0016021,GO:0006820,GO:0016020,GO:0005452	AT3G62270.1		HCO3- transporter family	-0.823582	6.01813	6.81e-05	0.0154795	-1	940	1162	761	728	460	418	PF00955	PTHR11453,PTHR11453:SF44				GO:0016021,GO:0006820,GO:0016020,GO:0005452	AT3G62270.1		HCO3- transporter family
Potri.002G203500	1.58354	7.28952	6.41e-10	4.32e-08	1	917	1033	924	2616	2120	1347	0	PTHR33509,PTHR33509:SF5				GO:0006950	AT4G02380.1	AtLEA5,SAG21	senescence-associated gene 21	0.725549	6.78396	4.7e-05	0.011935	1	917	1033	924	1598	1198	1875	PF03242	PTHR33509,PTHR33509:SF5				GO:0006950	AT4G02380.1	AtLEA5,SAG21	senescence-associated gene 21
Potri.002G227300	1.73161	3.93285	8.7e-08	3.15e-06	1	121	87	51	186	195	218	0	PTHR13301,PTHR13301:SF53		2.4.1.12		GO:0030244,GO:0016760,GO:0016020	AT2G32540.1	ATCSLB04,ATCSLB4,CSLB04	cellulose synthase-like B4	1.44945	3.81527	2.68e-07	0.000311149	1	121	87	51	298	212	188	PF03552	PTHR13301,PTHR13301:SF53		2.4.1.12		GO:0030244,GO:0016760,GO:0016020	AT2G32540.1	ATCSLB04,ATCSLB4,CSLB04	cellulose synthase-like B4
Potri.002G242300	-1.11379	3.59677	3.38e-05	0.00050721	-1	184	201	209	70	61	61	0	PTHR32370,PTHR32370:SF21				GO:0005515	AT5G48800.1		Phototropic-responsive NPH3 family protein	-0.854144	3.75387	0.000289715	0.0427604	-1	184	201	209	118	73	133	PF00651,PF03000	PTHR32370,PTHR32370:SF21				GO:0005515	AT5G48800.1		Phototropic-responsive NPH3 family protein
Potri.003G000800	1.97331	6.38564	6.89e-17	1.75e-14	1	385	405	457	1331	1186	922	0	PTHR11654,PTHR11654:SF177				GO:0016020,GO:0006810,GO:0005215	AT1G59740.1		Major facilitator superfamily protein	1.27035	5.94451	0.000103528	0.0211114	1	385	405	457	1003	406	1572	PF00854	PTHR11654,PTHR11654:SF177				GO:0016020,GO:0006810,GO:0005215	AT1G59740.1		Major facilitator superfamily protein
Potri.003G034600	3.12454	4.34988	3.67e-19	1.34e-16	1	54	49	51	477	303	176	0	PTHR20889,PTHR20889:SF4	KOG3120	3.6.1.1,3.1.3.75	K13248	GO:0016791,GO:0008152	AT1G17710.1		Pyridoxal phosphate phosphatase-related protein	1.37031	3.02319	4.42e-06	0.0021564	1	54	49	51	108	100	181	PF06888	PTHR20889,PTHR20889:SF4	KOG3120	3.6.1.1,3.1.3.75	K13248	GO:0016791,GO:0008152	AT1G17710.1		Pyridoxal phosphate phosphatase-related protein
Potri.003G034700	-3.68751	1.73957	8.17e-08	2.99e-06	-1	20	101	83	7	3	1	0	PTHR24223,PTHR24223:SF108		3.6.3.44		GO:0055085,GO:0042626,GO:0016021,GO:0006810,GO:0005524,GO:0016887	AT3G21250.2	ATMRP6,MRP6	multidrug resistance-associated protein 6	-2.197	1.91706	4.46e-05	0.0115232	-1	20	101	83	11	18	14	PF00664,PF00005	PTHR24223,PTHR24223:SF108		3.6.3.44		GO:0055085,GO:0042626,GO:0016021,GO:0006810,GO:0005524,GO:0016887	AT3G21250.2	ATMRP6,MRP6	multidrug resistance-associated protein 6
Potri.003G050900	3.56487	5.58927	7.72e-25	7.53e-22	1	115	86	75	638	518	1107	0	PTHR19139,PTHR19139:SF99	KOG0223		K09873	GO:0016020,GO:0006810,GO:0005215	AT3G16240.1	AQP1,ATTIP2;1,DELTA-TIP,DELTA-TIP1,TIP2;1	delta tonoplast integral protein	1.52462	3.95982	8.48e-07	0.000649511	1	115	86	75	160	245	360	PF00230	PTHR19139,PTHR19139:SF99	KOG0223		K09873	GO:0016020,GO:0006810,GO:0005215	AT3G16240.1	AQP1,ATTIP2;1,DELTA-TIP,DELTA-TIP1,TIP2;1	delta tonoplast integral protein
Potri.003G060300	-2.78921	2.25256	3.35e-09	1.86e-07	-1	70	115	99	19	6	4	0	PTHR10655,PTHR10655:SF34	KOG2112	3.1.1.5	K06130		AT1G52700.1		alpha/beta-Hydrolases superfamily protein	-1.39408	2.5478	0.000315319	0.0452942	-1	70	115	99	61	14	34	PF12695	PTHR10655,PTHR10655:SF34	KOG2112	3.1.1.5	K06130		AT1G52700.1		alpha/beta-Hydrolases superfamily protein
Potri.003G062300	2.2525	3.19316	2.35e-11	2.25e-09	1	52	40	24	140	138	110	0	PTHR33098,PTHR33098:SF6					AT1G15385.1			1.42178	2.65933	2.05e-06	0.00116011	1	52	40	24	114	101	90	PF05553	PTHR33098,PTHR33098:SF6					AT1G15385.1
Potri.003G066600	-2.90485	1.2151	0.000366889	0.00380441	-1	12	36	83	4	8	0	0	PTHR24298,PTHR24298:SF51	KOG0156	1.14.13.88		GO:0055114,GO:0020037,GO:0016705,GO:0005506	AT5G07990.1	CYP75B1,D501,TT7	Cytochrome P450 superfamily protein	-2.82305	1.22769	1.22e-05	0.00439467	-1	12	36	83	7	5	6	PF00067	PTHR24298,PTHR24298:SF51	KOG0156	1.14.13.88		GO:0055114,GO:0020037,GO:0016705,GO:0005506	AT5G07990.1	CYP75B1,D501,TT7	Cytochrome P450 superfamily protein
Potri.003G066800	-2.79047	2.61269	6.23e-06	0.000121735	-1	41	115	214	9	23	5	0	PTHR24298,PTHR24298:SF51	KOG0156	1.14.13.88		GO:0055114,GO:0020037,GO:0016705,GO:0005506	AT5G07990.1	CYP75B1,D501,TT7	Cytochrome P450 superfamily protein	-2.0941	2.76503	1.38e-05	0.0048159	-1	41	115	214	37	22	27	PF00067	PTHR24298,PTHR24298:SF51	KOG0156	1.14.13.88		GO:0055114,GO:0020037,GO:0016705,GO:0005506	AT5G07990.1	CYP75B1,D501,TT7	Cytochrome P450 superfamily protein
Potri.003G104000	-2.42376	5.92629	1.52e-22	9.72e-20	-1	1486	1096	1168	172	175	141	0	PTHR11819,PTHR11819:SF94				GO:0055085,GO:0016020,GO:0006810,GO:0005215	AT5G45380.1	ATDUR3,DUR3	solute:sodium symporters;urea transmembrane transporters	-0.683378	6.45644	0.000109921	0.0217314	-1	1486	1096	1168	766	812	696	PF00474	PTHR11819,PTHR11819:SF94				GO:0055085,GO:0016020,GO:0006810,GO:0005215	AT5G45380.1	ATDUR3,DUR3	solute:sodium symporters;urea transmembrane transporters
Potri.003G107600	-1.68884	5.33819	1.82e-09	1.09e-07	-1	630	620	1003	155	199	133	0	PTHR27000,PTHR27000:SF1	KOG1187	2.7.11.1		GO:0005515,GO:0006468,GO:0005524,GO:0004672	AT5G61480.1	PXY	Leucine-rich repeat protein kinase family protein	-0.930788	5.63749	1.96e-05	0.00616045	-1	630	620	1003	467	388	309	PF00560,PF00069	PTHR27000,PTHR27000:SF1	KOG1187	2.7.11.1		GO:0005515,GO:0006468,GO:0005524,GO:0004672	AT5G61480.1	PXY	Leucine-rich repeat protein kinase family protein
Potri.003G109300	1.47147	7.29021	2.64e-10	1.98e-08	1	975	1012	1061	2562	1714	1682	0	PTHR11662,PTHR11662:SF302	KOG2533	3.6.3.20	K13783	GO:0055085,GO:0022857,GO:0016021	AT3G47420.1	ATPS3,PS3	phosphate starvation-induced gene 3	0.710617	6.85938	1.44e-05	0.0049468	1	975	1012	1061	1525	1577	1762	PF00083,PF07690	PTHR11662,PTHR11662:SF302	KOG2533	3.6.3.20	K13783	GO:0055085,GO:0022857,GO:0016021	AT3G47420.1	ATPS3,PS3	phosphate starvation-induced gene 3
Potri.003G111300	1.6618	4.11725	5.74e-08	2.21e-06	1	103	114	88	174	304	193	0	PTHR31731,PTHR31731:SF25					AT1G62500.1		Bifunctional inhibitor/lipid-transfer protein/seed storage 2S albumin superfamily protein	1.60095	4.1634	6.45e-12	4.62e-08	1	103	114	88	383	204	332	PF14547	PTHR31731,PTHR31731:SF25					AT1G62500.1		Bifunctional inhibitor/lipid-transfer protein/seed storage 2S albumin superfamily protein
Potri.003G112350	3.06793	0.848533	1.43e-05	0.000245425	1	3	4	6	56	17	8	0						AT4G12432.1	CPuORF26	conserved peptide upstream open reading frame 26	2.36331	0.425647	9.19e-07	0.000658035	1	3	4	6	21	21	25							AT4G12432.1	CPuORF26	conserved peptide upstream open reading frame 26
Potri.003G112400	2.66616	4.90311	7.83e-07	2.1e-05	1	73	79	147	910	352	111	0	PTHR10788,PTHR10788:SF38		3.1.3.12	K01087	GO:0005992,GO:0003824	AT4G12430.1		Haloacid dehalogenase-like hydrolase (HAD) superfamily protein	1.35103	3.95466	7.08e-06	0.00295107	1	73	79	147	208	208	329	PF02358	PTHR10788,PTHR10788:SF38		3.1.3.12	K01087	GO:0005992,GO:0003824	AT4G12430.1		Haloacid dehalogenase-like hydrolase (HAD) superfamily protein
Potri.003G141800	3.35921	3.30023	6.17e-18	1.88e-15	1	26	21	17	233	101	134	0	PTHR10168,PTHR10168:SF61	KOG2824		K17479	GO:0045454,GO:0015035,GO:0009055	AT1G64500.1		Glutaredoxin family protein	1.88788	2.17115	2.83e-05	0.00838251	1	26	21	17	49	47	135	PF00462	PTHR10168,PTHR10168:SF61	KOG2824		K17479	GO:0045454,GO:0015035,GO:0009055	AT1G64500.1		Glutaredoxin family protein
Potri.003G156900	-2.25221	3.12537	3.01e-09	1.7e-07	-1	128	169	212	17	37	20	0	PTHR31376,PTHR31376:SF3				GO:0016021,GO:0005215	AT1G30840.1	ATPUP4,PUP4	purine permease 4	-1.1822	3.42931	1.97e-05	0.00616045	-1	128	169	212	105	60	58	PF16913	PTHR31376,PTHR31376:SF3				GO:0016021,GO:0005215	AT1G30840.1	ATPUP4,PUP4	purine permease 4
Potri.003G192500	2.38337	5.66079	1.08e-21	5.59e-19	1	227	156	216	762	671	748	0	PTHR31218,PTHR31218:SF19				GO:0016021,GO:0016020,GO:0022857	AT5G07050.1		nodulin MtN21 /EamA-like transporter family protein	1.09713	4.76865	7.59e-05	0.0168006	1	227	156	216	342	283	626	PF00892	PTHR31218,PTHR31218:SF19				GO:0016021,GO:0016020,GO:0022857	AT5G07050.1		nodulin MtN21 /EamA-like transporter family protein
Potri.003G214500	2.63351	7.22745	2.03e-11	1.99e-09	1	428	850	242	1749	2269	2556	0	PTHR31388,PTHR31388:SF6		1.11.1.7	K00430	GO:0055114,GO:0020037,GO:0006979,GO:0004601	AT5G19890.1		Peroxidase superfamily protein	1.64027	6.50049	9.16e-07	0.000658035	1	428	850	242	1360	1540	1712	PF00141	PTHR31388,PTHR31388:SF6		1.11.1.7	K00430	GO:0055114,GO:0020037,GO:0006979,GO:0004601	AT5G19890.1		Peroxidase superfamily protein
Potri.003G219400	1.49245	1.41437	0.00145993	0.0121238	1	16	21	12	30	49	18	0	PTHR21266,PTHR21266:SF25		1.14.12.20		GO:0055114,GO:0051537,GO:0016491,GO:0010277	AT4G25650.1	ACD1-LIKE,PTC52,TIC55-IV	ACD1-like	1.8303	1.76307	1.7e-05	0.0055468	1	16	21	12	66	76	29	PF00355,PF08417	PTHR21266,PTHR21266:SF25		1.14.12.20		GO:0055114,GO:0051537,GO:0016491,GO:0010277	AT4G25650.1	ACD1-LIKE,PTC52,TIC55-IV	ACD1-like
Potri.004G004700	-3.32213	-0.068698	0.00177208	0.0142556	-1	7	4	36	1	2	0	0	PTHR11850,PTHR11850:SF100	KOG0773			GO:0003677,GO:0006355,GO:0005634	AT1G62360.1	BUM,BUM1,SHL,STM,WAM,WAM1	KNOX/ELK homeobox transcription factor	-5.08573	-0.196247	1.72e-05	0.00556841	-1	7	4	36	0	0	1	PF03789,PF05920,PF03791,PF03790	PTHR11850,PTHR11850:SF100	KOG0773			GO:0003677,GO:0006355,GO:0005634	AT1G62360.1	BUM,BUM1,SHL,STM,WAM,WAM1	KNOX/ELK homeobox transcription factor
Potri.004G012700	2.04424	6.33497	1.54e-16	3.65e-14	1	347	480	328	1174	1154	1012	0	PTHR23070,PTHR23070:SF5			K08900	GO:0005524	AT5G40010.1	AATP1	AAA-ATPase 1	0.689508	5.45047	0.0002826	0.0422916	1	347	480	328	732	563	542	PF00004,PF14363	PTHR23070,PTHR23070:SF5			K08900	GO:0005524	AT5G40010.1	AATP1	AAA-ATPase 1
Potri.004G048300	-1.26347	5.5763	1.62e-07	5.33e-06	-1	831	753	878	262	272	184	0	PTHR35274,PTHR35274:SF2					AT1G28400.1			-0.923886	5.7653	2.09e-07	0.000263703	-1	831	753	878	508	312	463		PTHR35274,PTHR35274:SF2					AT1G28400.1
Potri.004G097900	-1.04242	4.53799	0.000917132	0.00815714	-1	325	435	374	168	154	67	0						AT1G67030.1	ZFP6	zinc finger protein 6	-0.777848	4.70579	0.00015589	0.0282509	-1	325	435	374	263	155	237							AT1G67030.1	ZFP6	zinc finger protein 6
Potri.004G144600	1.67224	2.61504	5.49e-06	0.000109758	1	41	36	29	105	87	47	0	PTHR31388,PTHR31388:SF35		1.11.1.7	K00430	GO:0055114,GO:0020037,GO:0006979,GO:0004601	AT1G49570.1		Peroxidase superfamily protein	1.45894	2.5597	1.31e-06	0.00082894	1	41	36	29	79	89	116	PF00141	PTHR31388,PTHR31388:SF35		1.11.1.7	K00430	GO:0055114,GO:0020037,GO:0006979,GO:0004601	AT1G49570.1		Peroxidase superfamily protein
Potri.004G155700	-1.59802	2.75671	6.19e-06	0.000121087	-1	152	119	86	25	33	24	0	PTHR10992,PTHR10992:SF838	KOG1454	3.1.1.3			AT2G18360.1		alpha/beta-Hydrolases superfamily protein	-1.14039	2.9356	6.5e-05	0.015049	-1	152	119	86	59	40	60	PF00561	PTHR10992,PTHR10992:SF838	KOG1454	3.1.1.3			AT2G18360.1		alpha/beta-Hydrolases superfamily protein
Potri.004G194000	-3.49239	4.70183	5.92e-15	1.09e-12	-1	354	522	853	58	39	12	0	PTHR10666	KOG0003		K02927	GO:0006412,GO:0005840,GO:0003735	AT3G52590.1	EMB2167,ERD16,HAP4,UBQ1	ubiquitin extension protein 1	-1.41887	5.11046	0.000196838	0.0330242	-1	354	522	853	147	122	363	PF11976,PF01020	PTHR10666	KOG0003		K02927	GO:0006412,GO:0005840,GO:0003735	AT3G52590.1	EMB2167,ERD16,HAP4,UBQ1	ubiquitin extension protein 1
Potri.004G202500	1.8257	3.89032	5.1e-11	4.55e-09	1	87	77	75	181	180	229	0	PTHR19370,PTHR19370:SF96			K02639	GO:0051536,GO:0009055	AT2G27510.1	ATFD3,FD3	ferredoxin 3	1.33672	3.62209	5.12e-06	0.00241051	1	87	77	75	157	143	289	PF00111	PTHR19370,PTHR19370:SF96			K02639	GO:0051536,GO:0009055	AT2G27510.1	ATFD3,FD3	ferredoxin 3
Potri.004G235400	1.46926	6.01652	5.05e-05	0.000715391	1	537	427	298	1036	1076	354	0	PTHR24286,PTHR24286:SF10	KOG0157	1.14.13.93		GO:0055114,GO:0020037,GO:0016705,GO:0005506	AT4G19230.1	CYP707A1	cytochrome P450, family 707, subfamily A, polypeptide 1	1.16105	5.8811	3.21e-06	0.00168174	1	537	427	298	890	1164	676	PF00067	PTHR24286,PTHR24286:SF10	KOG0157	1.14.13.93		GO:0055114,GO:0020037,GO:0016705,GO:0005506	AT4G19230.1	CYP707A1	cytochrome P450, family 707, subfamily A, polypeptide 1
Potri.005G043400	2.78415	8.28147	2.8e-32	1.2e-28	1	1060	1018	821	5158	4368	4463	0	PTHR21089,PTHR21089:SF10	KOG0692	4.2.1.10,1.1.1.25	K13832	GO:0055114,GO:0004764,GO:0003855	AT3G06350.1	EMB3004,MEE32	dehydroquinate dehydratase, putative / shikimate dehydrogenase, putative	1.35666	7.21866	5.9e-08	9.74e-05	1	1060	1018	821	2448	1412	3456	PF08501,PF01487	PTHR21089,PTHR21089:SF10	KOG0692	4.2.1.10,1.1.1.25	K13832	GO:0055114,GO:0004764,GO:0003855	AT3G06350.1	EMB3004,MEE32	dehydroquinate dehydratase, putative / shikimate dehydrogenase, putative
Potri.005G066200	1.96599	4.77121	6.2e-09	3.2e-07	1	139	149	120	549	401	183	0	PTHR10108,PTHR10108:SF781	KOG3010	2.1.1.145		GO:0008168,GO:0008152	AT5G10830.1		S-adenosyl-L-methionine-dependent methyltransferases superfamily protein	0.937055	4.11433	7.96e-05	0.0175328	1	139	149	120	249	185	333	PF08241	PTHR10108,PTHR10108:SF781	KOG3010	2.1.1.145		GO:0008168,GO:0008152	AT5G10830.1		S-adenosyl-L-methionine-dependent methyltransferases superfamily protein
Potri.005G078200	3.04662	0.59768	4.45e-06	9.16e-05	1	4	7	0	12	21	32	0	PTHR31614,PTHR31614:SF5					AT4G08685.1	SAH7	Pollen Ole e 1 allergen and extensin family protein	2.72303	0.469239	8.88e-05	0.0189748	1	4	7	0	12	39	20	PF01190	PTHR31614,PTHR31614:SF5					AT4G08685.1	SAH7	Pollen Ole e 1 allergen and extensin family protein
Potri.005G088700	5.31958	3.42587	6.7e-27	9.28e-24	1	6	3	10	218	93	232	0	PTHR31969,PTHR31969:SF1					AT5G08350.1		GRAM domain-containing protein / ABA-responsive protein-related	2.50204	1.00639	0.000247285	0.0390474	1	6	3	10	16	17	73	PF02893	PTHR31969,PTHR31969:SF1					AT5G08350.1		GRAM domain-containing protein / ABA-responsive protein-related
Potri.005G106400	5.92804	8.17856	6.81e-22	3.7e-19	1	123	69	153	2929	1686	9746	0	PTHR12231	KOG1530	2.8.1.1			AT4G35770.1	ATSEN1,DIN1,SEN1	Rhodanese/Cell cycle control phosphatase superfamily protein	1.92456	4.58507	0.000226892	0.0373179	1	123	69	153	170	191	905	PF00581	PTHR12231	KOG1530	2.8.1.1			AT4G35770.1	ATSEN1,DIN1,SEN1	Rhodanese/Cell cycle control phosphatase superfamily protein
Potri.005G179900	2.45807	3.57497	8.97e-09	4.42e-07	1	42	57	35	252	204	69	0	PTHR13683,PTHR13683:SF316	KOG1339	3.4.23.12		GO:0006508,GO:0004190	AT1G44130.1		Eukaryotic aspartyl protease family protein	1.10076	2.64503	0.000116107	0.0225647	1	42	57	35	109	72	103	PF14543	PTHR13683,PTHR13683:SF316	KOG1339	3.4.23.12		GO:0006508,GO:0004190	AT1G44130.1		Eukaryotic aspartyl protease family protein
Potri.005G182700	2.48737	6.67476	5.02e-09	2.67e-07	1	419	241	480	1522	2387	560	0	PTHR10209,PTHR10209:SF189	KOG0143	1.14.17.4	K05933	GO:0055114,GO:0016491	AT1G77330.1		2-oxoglutarate (2OG) and Fe(II)-dependent oxygenase superfamily protein	2.13959	6.47554	4e-15	1.72e-10	1	419	241	480	2111	1793	1040	PF14226,PF03171	PTHR10209,PTHR10209:SF189	KOG0143	1.14.17.4	K05933	GO:0055114,GO:0016491	AT1G77330.1		2-oxoglutarate (2OG) and Fe(II)-dependent oxygenase superfamily protein
Potri.005G182800	2.17085	4.64678	1.13e-13	1.66e-11	1	157	87	91	346	305	399	0	PTHR27001,PTHR27001:SF44	KOG1187	2.7.11.1		GO:0006950,GO:0006468,GO:0005524,GO:0004672	AT1G77280.1		Protein kinase protein with adenine nucleotide alpha hydrolases-like domain	0.916784	3.81605	0.000314134	0.0452754	1	157	87	91	205	179	234	PF00582,PF00069	PTHR27001,PTHR27001:SF44	KOG1187	2.7.11.1		GO:0006950,GO:0006468,GO:0005524,GO:0004672	AT1G77280.1		Protein kinase protein with adenine nucleotide alpha hydrolases-like domain
Potri.005G191400	3.06366	8.36944	3.1e-23	2.37e-20	1	1001	745	855	6089	2884	6253	0	PTHR11556,PTHR11556:SF17		3.1.3.11	K03841	GO:0042578,GO:0042132,GO:0005975	AT1G43670.1		Inositol monophosphatase family protein	1.09259	6.87674	0.000313721	0.0452754	1	1001	745	855	1078	1370	2908	PF00316	PTHR11556,PTHR11556:SF17		3.1.3.11	K03841	GO:0042578,GO:0042132,GO:0005975	AT1G43670.1		Inositol monophosphatase family protein
Potri.005G205800	2.18523	3.69373	1.58e-13	2.29e-11	1	60	49	62	194	142	208	0	PTHR31480,PTHR31480:SF4	KOG1459	2.5.1.32	K02291	GO:0016740,GO:0009058	AT5G17230.1	PSY	PHYTOENE SYNTHASE	1.02133	2.93351	0.000161109	0.028967	1	60	49	62	100	99	140	PF00494	PTHR31480,PTHR31480:SF4	KOG1459	2.5.1.32	K02291	GO:0016740,GO:0009058	AT5G17230.1	PSY	PHYTOENE SYNTHASE
Potri.005G213500	2.02891	5.36749	2.15e-05	0.000347786	1	146	199	251	862	736	136	0	PTHR11814,PTHR11814:SF60			K17471	GO:0016021,GO:0015116,GO:0008272,GO:0055085,GO:0016020,GO:0008271,GO:0009507	AT3G51895.1	AST12,SULTR3;1	sulfate transporter 3;1	1.36927	4.95605	5.5e-09	1.58e-05	1	146	199	251	697	368	472	PF01740,PF00916	PTHR11814,PTHR11814:SF60			K17471	GO:0016021,GO:0015116,GO:0008272,GO:0055085,GO:0016020,GO:0008271,GO:0009507	AT3G51895.1	AST12,SULTR3;1	sulfate transporter 3;1
Potri.005G218500	3.43346	3.34575	4.82e-16	1.08e-13	1	25	29	9	138	122	216	0	PTHR31403,PTHR31403:SF7	KOG4569	3.1.1.32,3.1.1.26,3.1.1.3		GO:0006629	AT1G06800.1	PLA-I{gamma}1	alpha/beta-Hydrolases superfamily protein	1.63829	1.96891	2.39e-05	0.00716735	1	25	29	9	71	45	78	PF01764	PTHR31403,PTHR31403:SF7	KOG4569	3.1.1.32,3.1.1.26,3.1.1.3		GO:0006629	AT1G06800.1	PLA-I{gamma}1	alpha/beta-Hydrolases superfamily protein
Potri.006G011600	1.43894	5.08741	0.000141692	0.00172301	1	189	157	327	677	421	200	0									1.33341	5.10327	3.62e-05	0.00996621	1	189	157	327	481	335	849
Potri.006G013900	3.4519	7.5343	3.26e-28	6.09e-25	1	460	280	404	2492	2196	3971	0	PTHR10283,PTHR10283:SF101	KOG1281		K14445	GO:0055085,GO:0016021	AT5G47560.1	ATSDAT,ATTDT,TDT	tonoplast dicarboxylate transporter	1.17881	5.75282	0.000174906	0.0307877	1	460	280	404	571	567	1375	PF03600	PTHR10283,PTHR10283:SF101	KOG1281		K14445	GO:0055085,GO:0016021	AT5G47560.1	ATSDAT,ATTDT,TDT	tonoplast dicarboxylate transporter
Potri.006G027000	-1.94727	3.1979	7.77e-05	0.00103685	-1	98	262	154	36	48	10	0	PTHR22778,PTHR22778:SF22	KOG2551	1.5.1.3			AT4G24380.1			-1.55043	3.34433	6.47e-06	0.00276572	-1	98	262	154	72	43	59	PF03959	PTHR22778,PTHR22778:SF22	KOG2551	1.5.1.3			AT4G24380.1
Potri.006G065700	3.29972	7.32883	1.9e-19	7.14e-17	1	458	290	344	2245	1368	3829	0	PTHR31268,PTHR31268:SF5		2.4.1.82	K06617		AT5G20250.4	DIN10	Raffinose synthase family protein	1.18091	5.68685	2.29e-05	0.00694573	1	458	290	344	580	606	1215	PF05691	PTHR31268,PTHR31268:SF5		2.4.1.82	K06617		AT5G20250.4	DIN10	Raffinose synthase family protein
Potri.006G069600	2.27561	6.02359	5.45e-10	3.75e-08	1	374	226	220	1313	1081	416	0	PTHR31235,PTHR31235:SF51		1.11.1.7	K00430	GO:0055114,GO:0020037,GO:0006979,GO:0004601	AT2G41480.1		Peroxidase superfamily protein	1.35697	5.39792	3.49e-07	0.000365854	1	374	226	220	541	546	952	PF00141	PTHR31235,PTHR31235:SF51		1.11.1.7	K00430	GO:0055114,GO:0020037,GO:0006979,GO:0004601	AT2G41480.1		Peroxidase superfamily protein
Potri.006G083400	2.3158	6.753	1.92e-14	3.26e-12	1	563	308	459	1623	1032	1953	0	PTHR12304,PTHR12304:SF1	KOG2938	3.2.2.3,3.2.2.2	K01240		AT2G36310.1	URH1	uridine-ribohydrolase 1	1.08198	5.90274	1.83e-06	0.00104571	1	563	308	459	815	802	1123	PF01156	PTHR12304,PTHR12304:SF1	KOG2938	3.2.2.3,3.2.2.2	K01240		AT2G36310.1	URH1	uridine-ribohydrolase 1
Potri.006G086900	3.07114	8.00043	8.37e-26	8.99e-23	1	853	459	696	5362	3522	3005	0	PTHR12725,PTHR12725:SF72	KOG3109	3.1.3.74	K18551		AT5G02230.2		Haloacid dehalogenase-like hydrolase (HAD) superfamily protein	0.831245	6.33049	0.00014599	0.0269109	1	853	459	696	1038	1233	1191	PF13419	PTHR12725,PTHR12725:SF72	KOG3109	3.1.3.74	K18551		AT5G02230.2		Haloacid dehalogenase-like hydrolase (HAD) superfamily protein
Potri.006G093800	1.275	5.13622	1.4e-06	3.49e-05	1	271	175	310	518	386	379	0	PTHR21290,PTHR21290:SF29	KOG3058				AT2G37940.1	AtIPCS2	Arabidopsis Inositol phosphorylceramide synthase 2	0.944745	5.00189	7.59e-06	0.00310357	1	271	175	310	520	405	505	PF14360	PTHR21290,PTHR21290:SF29	KOG3058				AT2G37940.1	AtIPCS2	Arabidopsis Inositol phosphorylceramide synthase 2
Potri.006G094700	1.48041	5.21009	6.73e-06	0.000129713	1	324	248	145	469	619	311	0	PTHR24298,PTHR24298:SF119	KOG0156			GO:0055114,GO:0020037,GO:0016705,GO:0005506	AT3G52970.1	CYP76G1	cytochrome P450, family 76, subfamily G, polypeptide 1	0.908613	4.89962	0.000190361	0.0327111	1	324	248	145	523	355	448	PF00067	PTHR24298,PTHR24298:SF119	KOG0156			GO:0055114,GO:0020037,GO:0016705,GO:0005506	AT3G52970.1	CYP76G1	cytochrome P450, family 76, subfamily G, polypeptide 1
Potri.006G109600	1.78996	6.37601	2.14e-13	3.06e-11	1	423	434	512	1424	888	1022	0	PTHR24351,PTHR24351:SF80	KOG0598	2.7.11.1	K04688		AT3G08720.2	ATPK19,ATPK2,ATS6K2,S6K2	serine/threonine protein kinase 2	0.955712	5.86397	4.97e-07	0.000454084	1	423	434	512	755	809	1022	PF14531	PTHR24351,PTHR24351:SF80	KOG0598	2.7.11.1	K04688		AT3G08720.2	ATPK19,ATPK2,ATS6K2,S6K2	serine/threonine protein kinase 2
Potri.006G117900	2.3856	4.55945	9.37e-12	9.77e-10	1	67	80	131	521	296	216	0	PTHR14255,PTHR14255:SF5				GO:0016021	AT2G36630.1		Sulfite exporter TauE/SafE family protein	1.33824	3.84213	1.09e-05	0.00405413	1	67	80	131	201	171	317	PF01925	PTHR14255,PTHR14255:SF5				GO:0016021	AT2G36630.1		Sulfite exporter TauE/SafE family protein
Potri.006G122900	-2.8819	4.23671	5.34e-11	4.71e-09	-1	261	275	661	35	58	20	0	PTHR31062,PTHR31062:SF52		2.4.1.207,3.2.1.151	K08235	GO:0048046,GO:0016762,GO:0006073,GO:0005618,GO:0005975,GO:0004553	AT2G36870.1	XTH32	xyloglucan endotransglucosylase/hydrolase 32	-1.93264	4.46118	8.02e-08	0.00012764	-1	261	275	661	111	130	65	PF06955,PF00722	PTHR31062,PTHR31062:SF52		2.4.1.207,3.2.1.151	K08235	GO:0048046,GO:0016762,GO:0006073,GO:0005618,GO:0005975,GO:0004553	AT2G36870.1	XTH32	xyloglucan endotransglucosylase/hydrolase 32
Potri.006G133500	-1.37733	7.47843	1.88e-08	8.28e-07	-1	2467	3001	3979	967	802	781	0	PTHR11260,PTHR11260:SF294	KOG0406	2.5.1.18	K00799	GO:0005515	AT5G02790.1	GSTL3	Glutathione S-transferase family protein	-1.01756	7.67304	7.15e-06	0.00295107	-1	2467	3001	3979	1682	1790	1091	PF13410,PF13417	PTHR11260,PTHR11260:SF294	KOG0406	2.5.1.18	K00799	GO:0005515	AT5G02790.1	GSTL3	Glutathione S-transferase family protein
Potri.006G141400	-2.4228	2.91645	0.00231384	0.0177708	-1	16	77	354	19	30	9	0	PTHR24298,PTHR24298:SF67	KOG0156	1.14.13.21		GO:0055114,GO:0020037,GO:0016705,GO:0005506	AT5G07990.1	CYP75B1,D501,TT7	Cytochrome P450 superfamily protein	-2.86618	2.91823	0.000190199	0.0327111	-1	16	77	354	24	10	27	PF00067	PTHR24298,PTHR24298:SF67	KOG0156	1.14.13.21		GO:0055114,GO:0020037,GO:0016705,GO:0005506	AT5G07990.1	CYP75B1,D501,TT7	Cytochrome P450 superfamily protein
Potri.006G142100	1.89763	5.28862	4.73e-09	2.54e-07	1	229	181	198	538	293	746	0	PTHR23091,PTHR23091:SF278		2.3.1.88		GO:0008080	AT2G06025.1		Acyl-CoA N-acyltransferases (NAT) superfamily protein	1.30625	4.93512	5.55e-07	0.000496859	1	229	181	198	424	325	722	PF00583	PTHR23091,PTHR23091:SF278		2.3.1.88		GO:0008080	AT2G06025.1		Acyl-CoA N-acyltransferases (NAT) superfamily protein
Potri.006G144500	5.15016	9.39554	9.93e-27	1.29e-23	1	693	359	308	10254	5000	18138	0	PTHR23421,PTHR23421:SF74		3.2.1.23		GO:0030246,GO:0005975,GO:0004553	AT3G13750.1	BGAL1	beta galactosidase 1	2.7545	7.24318	3.47e-06	0.00177333	1	693	359	308	1478	732	6698	PF02140,PF01301	PTHR23421,PTHR23421:SF74		3.2.1.23		GO:0030246,GO:0005975,GO:0004553	AT3G13750.1	BGAL1	beta galactosidase 1
Potri.006G145500	0.65232	5.94519	0.0034839	0.0249722	1	631	578	549	733	573	630	0	PTHR33414,PTHR33414:SF1					AT5G20610.1			0.889279	6.17887	1.08e-08	2.72e-05	1	631	578	549	1155	1023	1013	PF10358	PTHR33414,PTHR33414:SF1					AT5G20610.1
Potri.006G146300	0.91946	3.99839	0.00103445	0.00904144	1	124	148	131	247	146	146	0	PTHR10052,PTHR10052:SF11					AT4G26060.1		Ribosomal protein L18ae family	1.00657	4.14321	1.22e-06	0.000784688	1	124	148	131	263	225	306		PTHR10052,PTHR10052:SF11					AT4G26060.1		Ribosomal protein L18ae family
Potri.006G150100	0.885929	4.7948	0.0015137	0.0125026	1	227	213	274	275	233	408	0	PTHR27001,PTHR27001:SF230	KOG1187	2.7.11.1		GO:0006468,GO:0005524,GO:0004672	AT3G13690.1		Protein kinase protein with adenine nucleotide alpha hydrolases-like domain	0.991988	4.95226	2.81e-08	5.48e-05	1	227	213	274	503	415	477	PF00069	PTHR27001,PTHR27001:SF230	KOG1187	2.7.11.1		GO:0006468,GO:0005524,GO:0004672	AT3G13690.1		Protein kinase protein with adenine nucleotide alpha hydrolases-like domain
Potri.006G150600	2.13605	5.94962	2.67e-17	7.4e-15	1	297	268	277	866	682	1032	0	PTHR11644,PTHR11644:SF2	KOG0833	3.5.4.5	K01489	GO:0008270,GO:0009972,GO:0004126	AT2G19570.1	AT-CDA1,CDA1,DESZ	cytidine deaminase 1	1.15121	5.29526	9.15e-08	0.00013163	1	297	268	277	575	443	815	PF00383,PF08211	PTHR11644,PTHR11644:SF2	KOG0833	3.5.4.5	K01489	GO:0008270,GO:0009972,GO:0004126	AT2G19570.1	AT-CDA1,CDA1,DESZ	cytidine deaminase 1
Potri.006G152800	-1.42009	3.65446	8.83e-06	0.000162959	-1	185	187	286	50	74	47	0	PTHR27000,PTHR27000:SF4	KOG4579			GO:0005515	AT4G29240.1		Leucine-rich repeat (LRR) family protein	-1.07334	3.8271	3.07e-05	0.00897662	-1	185	187	286	142	75	94	PF08263,PF00560	PTHR27000,PTHR27000:SF4	KOG4579			GO:0005515	AT4G29240.1		Leucine-rich repeat (LRR) family protein
Potri.006G158900	3.88927	1.05173	4.02e-14	6.35e-12	1	4	2	3	42	29	27	0	PTHR11814,PTHR11814:SF54			K17471	GO:0016021,GO:0015116,GO:0008272,GO:0055085,GO:0016020,GO:0008271,GO:1902358	AT5G19600.1	SULTR3;5	sulfate transporter 3;5	3.42785	0.819202	6.93e-05	0.0155048	1	4	2	3	42	2	57	PF01740,PF00916	PTHR11814,PTHR11814:SF54			K17471	GO:0016021,GO:0015116,GO:0008272,GO:0055085,GO:0016020,GO:0008271,GO:1902358	AT5G19600.1	SULTR3;5	sulfate transporter 3;5
Potri.006G181200	1.57801	3.55786	2.44e-08	1.04e-06	1	72	62	82	154	167	130	0	PTHR27000,PTHR27000:SF192	KOG1187	2.7.11.1		GO:0005515,GO:0006468,GO:0005524,GO:0004672	AT2G24130.1		Leucine-rich receptor-like protein kinase family protein	0.882009	3.17428	0.000272452	0.0414958	1	72	62	82	128	133	128	PF08263,PF00560,PF13855,PF00069	PTHR27000,PTHR27000:SF192	KOG1187	2.7.11.1		GO:0005515,GO:0006468,GO:0005524,GO:0004672	AT2G24130.1		Leucine-rich receptor-like protein kinase family protein
Potri.006G210600	2.47607	8.56692	7.82e-23	5.25e-20	1	1611	1561	1073	6564	4851	5178	0	PTHR31953,PTHR31953:SF1		3.2.1.26	K01193		AT3G52600.1	AtcwINV2,CWINV2	cell wall invertase 2	1.02746	7.5391	9.6e-07	0.000665185	1	1611	1561	1073	2577	2293	3578	PF08244,PF00251	PTHR31953,PTHR31953:SF1		3.2.1.26	K01193		AT3G52600.1	AtcwINV2,CWINV2	cell wall invertase 2
Potri.006G213301	-1.56096	3.54034	7.6e-06	0.000144015	-1	201	235	185	46	73	28	0	PTHR11620,PTHR11620:SF23				GO:0006412,GO:0005840,GO:0003735	AT2G39460.2	ATRPL23A,RPL23A,RPL23AA	ribosomal protein L23AA	-0.758742	3.85125	0.00027737	0.0419474	-1	201	235	185	133	118	109	PF00276	PTHR11620,PTHR11620:SF23				GO:0006412,GO:0005840,GO:0003735	AT2G39460.2	ATRPL23A,RPL23A,RPL23AA	ribosomal protein L23AA
Potri.006G237100	-2.69765	2.87644	5.08e-07	1.44e-05	-1	54	270	118	20	14	14	0	PTHR33789,PTHR33789:SF5					AT4G32870.1		Polyketide cyclase/dehydrase and lipid transport superfamily protein	-2.54556	2.94104	5.79e-06	0.00253806	-1	54	270	118	11	38	23	PF10604	PTHR33789,PTHR33789:SF5					AT4G32870.1		Polyketide cyclase/dehydrase and lipid transport superfamily protein
Potri.006G267900	-2.63931	-0.254786	0.000504172	0.00496656	-1	12	10	16	1	2	1	0	PTHR33228,PTHR33228:SF1					AT5G57685.1	ATGDU3,GDU3,LSB1	glutamine dumper 3	-3.47859	-0.375221	1.17e-06	0.000773396	-1	12	10	16	0	1	2		PTHR33228,PTHR33228:SF1					AT5G57685.1	ATGDU3,GDU3,LSB1	glutamine dumper 3
Potri.007G021300	4.95056	2.30649	1.63e-15	3.27e-13	1	3	4	4	87	131	30	0	PTHR31009,PTHR31009:SF6		2.1.1.274	K08241	GO:0008168	AT3G11480.1	ATBSMT1,BSMT1	S-adenosyl-L-methionine-dependent methyltransferases superfamily protein	3.18061	0.860164	1.37e-07	0.000190269	1	3	4	4	52	38	12	PF03492	PTHR31009,PTHR31009:SF6		2.1.1.274	K08241	GO:0008168	AT3G11480.1	ATBSMT1,BSMT1	S-adenosyl-L-methionine-dependent methyltransferases superfamily protein
Potri.007G030400	5.67767	1.66245	1.33e-11	1.35e-09	1	0	2	2	73	77	11	0	PTHR11926,PTHR11926:SF223	KOG1192	2.4.1.115	K12356	GO:0016758,GO:0008152	AT3G50740.1	UGT72E1	UDP-glucosyl transferase 72E1	3.11987	-0.372803	5.22e-06	0.00241051	1	0	2	2	14	13	10	PF00201	PTHR11926,PTHR11926:SF223	KOG1192	2.4.1.115	K12356	GO:0016758,GO:0008152	AT3G50740.1	UGT72E1	UDP-glucosyl transferase 72E1
Potri.007G032700	-0.780917	3.44706	0.00744139	0.0462266	-1	195	128	173	79	66	57	0	PTHR11850,PTHR11850:SF103	KOG0773			GO:0006355,GO:0003677	AT2G23760.2	BLH4,SAW2	BEL1-like homeodomain 4	-0.908106	3.47671	0.00019499	0.032992	-1	195	128	173	83	79	96	PF05920,PF07526	PTHR11850,PTHR11850:SF103	KOG0773			GO:0006355,GO:0003677	AT2G23760.2	BLH4,SAW2	BEL1-like homeodomain 4
Potri.007G044300	2.51073	7.12037	1.5e-23	1.17e-20	1	514	408	607	2537	1783	1803	0	PTHR13789,PTHR13789:SF245	KOG2614	1.14.13.90	K09838	GO:0005515,GO:0071949	AT5G67030.1	ABA1,ATABA1,ATZEP,IBS3,LOS6,NPQ2,ZEP	zeaxanthin epoxidase (ZEP) (ABA1)	1.12798	6.13767	4.21e-07	0.00042006	1	514	408	607	1007	817	1448	PF00498,PF01494	PTHR13789,PTHR13789:SF245	KOG2614	1.14.13.90	K09838	GO:0005515,GO:0071949	AT5G67030.1	ABA1,ATABA1,ATZEP,IBS3,LOS6,NPQ2,ZEP	zeaxanthin epoxidase (ZEP) (ABA1)
Potri.007G050300	1.63931	5.21411	0.000222933	0.00250826	1	208	293	159	618	699	141	0	PTHR31901,PTHR31901:SF7			K14487		AT2G14960.1	GH3.1	Auxin-responsive GH3 family protein	1.07448	4.89489	6.73e-06	0.00283177	1	208	293	159	496	331	544	PF03321	PTHR31901,PTHR31901:SF7			K14487		AT2G14960.1	GH3.1	Auxin-responsive GH3 family protein
Potri.007G109200	2.41937	3.15616	1.07e-09	6.8e-08	1	41	18	44	124	175	86	0	PTHR34808,PTHR34808:SF2					AT4G33467.2			1.45605	2.51855	5.78e-06	0.00253806	1	41	18	44	102	82	94		PTHR34808,PTHR34808:SF2					AT4G33467.2
Potri.007G120600	3.22172	5.10707	1.02e-24	9.52e-22	1	97	97	51	478	466	648	0	PTHR32411					AT3G22060.1		Receptor-like protein kinase-related family protein	0.965967	3.40526	0.000330367	0.0468293	1	97	97	51	161	137	171	PF01657	PTHR32411					AT3G22060.1		Receptor-like protein kinase-related family protein
Potri.007G144100	3.44097	5.32369	5.18e-18	1.64e-15	1	124	55	70	705	876	315	0	PTHR31375,PTHR31375:SF2		3.2.1.15	K01184		AT2G43870.1		Pectin lyase-like superfamily protein	1.71313	3.95313	1.05e-10	5.61e-07	1	124	55	70	299	253	248	PF12708	PTHR31375,PTHR31375:SF2		3.2.1.15	K01184		AT2G43870.1		Pectin lyase-like superfamily protein
Potri.008G053100	3.38907	9.77866	1.88e-34	1.01e-30	1	1956	1617	2060	18432	9486	13645	0	PTHR10366,PTHR10366:SF323		4.1.1.35	K08678	GO:0055114,GO:0016616,GO:0006694,GO:0003854	AT2G28760.3	UXS6	UDP-XYL synthase 6	1.34671	8.16955	4.04e-05	0.0107869	1	1956	1617	2060	3339	2534	8105	PF01073	PTHR10366,PTHR10366:SF323		4.1.1.35	K08678	GO:0055114,GO:0016616,GO:0006694,GO:0003854	AT2G28760.3	UXS6	UDP-XYL synthase 6
Potri.008G061700	8.94369	7.62772	2.15e-27	3.41e-24	1	11	13	5	1740	853	7317	0	PTHR33738,PTHR33738:SF2					AT3G55646.1			4.73898	3.56521	4.33e-05	0.0113487	1	11	13	5	14	15	725		PTHR33738,PTHR33738:SF2					AT3G55646.1
Potri.008G086500	2.15347	4.77385	1.67e-10	1.33e-08	1	157	65	148	529	357	274	0	PTHR22950,PTHR22950:SF246	KOG1303		K15015		AT3G28960.1		Transmembrane amino acid transporter family protein	1.90656	4.66996	5.1e-09	1.56e-05	1	157	65	148	370	326	656	PF01490	PTHR22950,PTHR22950:SF246	KOG1303		K15015		AT3G28960.1		Transmembrane amino acid transporter family protein
Potri.008G108100	5.65778	5.93023	3.23e-27	4.94e-24	1	35	20	32	813	410	1816	0	PTHR30620,PTHR30620:SF50		3.2.1.55,3.2.1.37		GO:0005975,GO:0004553	AT5G49360.1	ATBXL1,BXL1	beta-xylosidase 1	2.7254	3.28201	0.000100048	0.0207588	1	35	20	32	106	23	436	PF14310,PF00933,PF01915	PTHR30620,PTHR30620:SF50		3.2.1.55,3.2.1.37		GO:0005975,GO:0004553	AT5G49360.1	ATBXL1,BXL1	beta-xylosidase 1
Potri.008G110800	1.44438	4.1161	4.55e-07	1.31e-05	1	109	110	122	259	251	143	0	PTHR10783,PTHR10783:SF35				GO:0016021	AT1G68740.1	PHO1;H1	EXS (ERD1/XPR1/SYG1) family protein	1.26739	4.08163	2.13e-09	7.63e-06	1	109	110	122	268	295	238	PF03105,PF03124	PTHR10783,PTHR10783:SF35				GO:0016021	AT1G68740.1	PHO1;H1	EXS (ERD1/XPR1/SYG1) family protein
Potri.008G116500	-2.36172	3.32558	0.000541381	0.00526547	-1	25	341	225	17	44	19	0	PTHR10366,PTHR10366:SF403		1.17.1.3	K13081	GO:0050662,GO:0003824	AT1G75290.1		NAD(P)-binding Rossmann-fold superfamily protein	-2.2922	3.39366	0.000231358	0.0374929	-1	25	341	225	42	50	26	PF01370	PTHR10366,PTHR10366:SF403		1.17.1.3	K13081	GO:0050662,GO:0003824	AT1G75290.1		NAD(P)-binding Rossmann-fold superfamily protein
Potri.008G121700	4.94954	8.55567	1.16e-31	3.85e-28	1	278	282	307	4224	3626	10589	0	PTHR36715,PTHR36715:SF1					AT1G68440.1			1.55157	5.62458	1.65e-06	0.000997438	1	278	282	307	583	478	1418		PTHR36715,PTHR36715:SF1					AT1G68440.1
Potri.008G145300	2.43444	2.25912	5.44e-08	2.1e-06	1	16	20	18	95	82	31	0	PTHR10209,PTHR10209:SF177	KOG0143	1.14.11.13	K04125	GO:0055114,GO:0016491	AT4G21200.1	ATGA2OX8,GA2OX8	gibberellin 2-oxidase 8	1.5787	1.71399	1.74e-06	0.00102582	1	16	20	18	47	54	57	PF14226,PF03171	PTHR10209,PTHR10209:SF177	KOG0143	1.14.11.13	K04125	GO:0055114,GO:0016491	AT4G21200.1	ATGA2OX8,GA2OX8	gibberellin 2-oxidase 8
Potri.008G149200	6.76635	7.86156	6.1e-32	2.38e-28	1	99	33	24	4471	1822	5552	0	PTHR24322,PTHR24322:SF566	KOG0725				AT1G54870.1		NAD(P)-binding Rossmann-fold superfamily protein	2.97118	4.31726	3.11e-05	0.0090148	1	99	33	24	174	81	930	PF13561	PTHR24322,PTHR24322:SF566	KOG0725				AT1G54870.1		NAD(P)-binding Rossmann-fold superfamily protein
Potri.008G151700	4.20375	8.76183	3.36e-25	3.43e-22	1	650	518	476	5538	3703	11662	0	PTHR12725,PTHR12725:SF81	KOG3109	3.1.3.74	K07025		AT2G32150.1		Haloacid dehalogenase-like hydrolase (HAD) superfamily protein	1.26857	6.33773	0.000136295	0.0255627	1	650	518	476	949	680	2236	PF13419	PTHR12725,PTHR12725:SF81	KOG3109	3.1.3.74	K07025		AT2G32150.1		Haloacid dehalogenase-like hydrolase (HAD) superfamily protein
Potri.008G158200	1.28464	4.31337	3.99e-06	8.36e-05	1	185	130	109	293	198	234	0	PTHR14154,PTHR14154:SF5					AT3G22840.1	ELIP,ELIP1	Chlorophyll A-B binding family protein	0.985994	4.19907	0.000240988	0.0383816	1	185	130	109	349	162	323	PF00504	PTHR14154,PTHR14154:SF5					AT3G22840.1	ELIP,ELIP1	Chlorophyll A-B binding family protein
Potri.008G159800	-1.93714	4.92358	1.75e-10	1.39e-08	-1	573	533	644	127	137	57	0	PTHR31579,PTHR31579:SF5					AT3G22970.1		Protein of unknown function (DUF506)	-0.731437	5.3443	4.42e-05	0.0114972	-1	573	533	644	408	347	281	PF04720	PTHR31579,PTHR31579:SF5					AT3G22970.1		Protein of unknown function (DUF506)
Potri.008G168700	2.19228	4.64637	1.34e-15	2.75e-13	1	102	107	121	450	254	358	0	PTHR14552,PTHR14552:SF2		3.6.1.12			AT3G25400.1			1.23265	4.01052	9.04e-06	0.00352821	1	102	107	121	196	193	367	PF03819	PTHR14552,PTHR14552:SF2		3.6.1.12			AT3G25400.1
Potri.008G173400	2.46838	3.67046	1.64e-15	3.27e-13	1	58	42	43	166	164	221	0	PTHR10641,PTHR10641:SF456			K09422		AT4G13480.1	AtMYB79,MYB79	myb domain protein 79	1.23758	2.8259	1.22e-06	0.000784688	1	58	42	43	118	100	113	PF00249	PTHR10641,PTHR10641:SF456			K09422		AT4G13480.1	AtMYB79,MYB79	myb domain protein 79
Potri.008G175100	-1.27411	6.98876	4.28e-06	8.88e-05	-1	1899	2889	1782	707	753	451	0	PTHR11260,PTHR11260:SF227	KOG0406	2.5.1.18	K00799	GO:0005515	AT2G29420.1	ATGSTU7,GST25,GSTU7	glutathione S-transferase tau 7	-0.970508	7.16447	6.62e-07	0.000546997	-1	1899	2889	1782	1251	1000	1050	PF00043,PF02798	PTHR11260,PTHR11260:SF227	KOG0406	2.5.1.18	K00799	GO:0005515	AT2G29420.1	ATGSTU7,GST25,GSTU7	glutathione S-transferase tau 7
Potri.008G185600	1.12516	6.00845	9.28e-07	2.43e-05	1	533	483	470	866	628	777	0	PTHR31210,PTHR31210:SF7					AT1G67850.1		Protein of unknown function (DUF707)	0.64129	5.78144	6.37e-05	0.0149585	1	533	483	470	770	725	771	PF05212	PTHR31210,PTHR31210:SF7					AT1G67850.1		Protein of unknown function (DUF707)
Potri.008G203200	3.54088	8.09159	1e-31	3.6e-28	1	681	559	347	3901	3827	5110	0	PTHR13683,PTHR13683:SF268	KOG1339	3.4.23.12		GO:0006508,GO:0004190	AT1G03220.1		Eukaryotic aspartyl protease family protein	1.27534	6.2907	4.32e-09	1.43e-05	1	681	559	347	1247	1140	1363	PF14543,PF14541	PTHR13683,PTHR13683:SF268	KOG1339	3.4.23.12		GO:0006508,GO:0004190	AT1G03220.1		Eukaryotic aspartyl protease family protein
Potri.008G221200	-0.752964	5.46442	0.00254685	0.0192787	-1	603	559	865	276	272	290	0	PTHR11991	KOG1727				AT3G16640.1	TCTP	translationally controlled tumor protein	-0.758708	5.54625	0.000107709	0.0214172	-1	603	559	865	449	375	354	PF00838	PTHR11991	KOG1727				AT3G16640.1	TCTP	translationally controlled tumor protein
Potri.009G069400	1.3039	5.82133	3.76e-08	1.52e-06	1	413	385	399	890	618	574	0	PTHR31326,PTHR31326:SF3					AT5G19380.1	CLT1	CRT (chloroquine-resistance transporter)-like transporter 1	0.937076	5.65747	5.47e-05	0.0132619	1	413	385	399	691	498	1059	PF08627	PTHR31326,PTHR31326:SF3					AT5G19380.1	CLT1	CRT (chloroquine-resistance transporter)-like transporter 1
Potri.009G073200	3.17777	5.2486	9.45e-13	1.2e-10	1	124	66	89	344	346	1039	0	PTHR24361,PTHR24361:SF390	KOG0198	2.7.11.25		GO:0006468,GO:0005524,GO:0004672	AT1G07150.1	MAPKKK13	mitogen-activated protein kinase kinase kinase 13	1.29457	3.81093	3.79e-06	0.00189328	1	124	66	89	218	159	294	PF00069	PTHR24361,PTHR24361:SF390	KOG0198	2.7.11.25		GO:0006468,GO:0005524,GO:0004672	AT1G07150.1	MAPKKK13	mitogen-activated protein kinase kinase kinase 13
Potri.009G078200	1.01072	6.15972	3.75e-05	0.00055239	1	729	490	525	1018	752	698	0	PTHR11922,PTHR11922:SF42	KOG3179				AT2G23970.1		Class I glutamine amidotransferase-like superfamily protein	0.890046	6.16577	3.41e-05	0.00963828	1	729	490	525	976	819	1362	PF00117	PTHR11922,PTHR11922:SF42	KOG3179				AT2G23970.1		Class I glutamine amidotransferase-like superfamily protein
Potri.009G098100	3.33009	10.3289	2.09e-26	2.56e-23	1	3161	2644	2754	17395	13441	28779	0	PTHR12411,PTHR12411:SF344	KOG1543	3.4.22.14		GO:0008234,GO:0006508	AT1G47128.1	RD21,RD21A	Granulin repeat cysteine protease family protein	1.05082	8.56612	0.000110301	0.0217314	1	3161	2644	2754	5291	3206	8922	PF00396,PF08246,PF00112	PTHR12411,PTHR12411:SF344	KOG1543	3.4.22.14		GO:0008234,GO:0006508	AT1G47128.1	RD21,RD21A	Granulin repeat cysteine protease family protein
Potri.009G106400	1.61038	6.08179	1.08e-10	9.01e-09	1	525	376	328	851	890	873	0	PTHR31388,PTHR31388:SF35		1.11.1.7	K00430	GO:0055114,GO:0020037,GO:0006979,GO:0004601	AT1G49570.1		Peroxidase superfamily protein	1.00734	5.73848	0.000285238	0.0424604	1	525	376	328	483	878	1005	PF00141	PTHR31388,PTHR31388:SF35		1.11.1.7	K00430	GO:0055114,GO:0020037,GO:0006979,GO:0004601	AT1G49570.1		Peroxidase superfamily protein
Potri.009G118800	-3.582	2.39121	7.46e-10	4.98e-08	-1	68	62	202	5	10	4	0	PTHR22572,PTHR22572:SF111	KOG1322	2.7.7.27	K00975	GO:0016779,GO:0009058	AT4G39210.1	APL3	Glucose-1-phosphate adenylyltransferase family protein	-1.87801	2.6521	4.95e-05	0.0124756	-1	68	62	202	31	37	20	PF00483	PTHR22572,PTHR22572:SF111	KOG1322	2.7.7.27	K00975	GO:0016779,GO:0009058	AT4G39210.1	APL3	Glucose-1-phosphate adenylyltransferase family protein
Potri.009G133500	2.18563	5.65193	2.09e-18	6.92e-16	1	255	172	240	794	720	610	0	PTHR21068,PTHR21068:SF22					AT2G17840.1	ERD7	Senescence/dehydration-associated protein-related	1.00473	4.86103	4.38e-07	0.000427437	1	255	172	240	471	355	489	PF06911	PTHR21068,PTHR21068:SF22					AT2G17840.1	ERD7	Senescence/dehydration-associated protein-related
Potri.009G153800	-1.41667	3.26808	4.57e-05	0.000655487	-1	150	132	218	63	42	27	0	PTHR11908,PTHR11908:SF98		1.2.3.1	K09842	GO:0051536,GO:0009055,GO:0055114,GO:0046872,GO:0016491	AT3G43600.1	AAO2,AO3,AOgamma,atAO-2,AtAO3	aldehyde oxidase 2	-0.955437	3.47473	0.000328751	0.0467545	-1	150	132	218	89	93	70	PF00111,PF03450,PF01799,PF01315,PF00941,PF02738	PTHR11908,PTHR11908:SF98		1.2.3.1	K09842	GO:0051536,GO:0009055,GO:0055114,GO:0046872,GO:0016491	AT3G43600.1	AAO2,AO3,AOgamma,atAO-2,AtAO3	aldehyde oxidase 2
Potri.010G064000	0.981411	3.69623	0.0012177	0.0103811	1	102	132	83	121	174	141	0	PTHR10641,PTHR10641:SF456	KOG0048		K09422		AT4G13480.1	AtMYB79,MYB79	myb domain protein 79	1.05997	3.83582	3.09e-06	0.00163919	1	102	132	83	236	187	227	PF00249	PTHR10641,PTHR10641:SF456	KOG0048		K09422		AT4G13480.1	AtMYB79,MYB79	myb domain protein 79
Potri.010G067900	-3.64669	1.48038	1.5e-06	3.68e-05	-1	24	32	112	1	6	2	0	PTHR10108,PTHR10108:SF795		2.1.1.79			AT3G23530.1		Cyclopropane-fatty-acyl-phospholipid synthase	-3.02085	1.54052	8.22e-07	0.000642271	-1	24	32	112	6	6	8	PF13847,PF13450	PTHR10108,PTHR10108:SF795		2.1.1.79			AT3G23530.1		Cyclopropane-fatty-acyl-phospholipid synthase
Potri.010G068700	-1.12266	2.08701	0.00355973	0.0254097	-1	58	53	90	17	27	20	0	PTHR23083,PTHR23083:SF444	KOG4162				AT4G28600.1	NPGR2	no pollen germination related 2	-1.3011	2.08966	0.000246798	0.0390474	-1	58	53	90	22	34	23	PF13414	PTHR23083,PTHR23083:SF444	KOG4162				AT4G28600.1	NPGR2	no pollen germination related 2
Potri.010G081600	2.33639	9.39446	1.31e-21	6.72e-19	1	3020	2803	2354	10152	7784	10907	0	PTHR11772,PTHR11772:SF8					AT5G43830.1		Aluminium induced protein with YGL and LRDR motifs	0.884672	8.39042	8.69e-05	0.0187579	1	3020	2803	2354	4243	3586	6913	PF12481	PTHR11772,PTHR11772:SF8					AT5G43830.1		Aluminium induced protein with YGL and LRDR motifs
Potri.010G089800	2.24595	7.30727	1.82e-22	1.15e-19	1	786	620	623	2446	2257	2030	0	PTHR23500,PTHR23500:SF70	KOG0254			GO:0055085,GO:0016021	AT5G26340.1	ATSTP13,MSS1,STP13	Major facilitator superfamily protein	0.941102	6.41803	1.83e-06	0.00104571	1	786	620	623	1494	860	1498	PF07690	PTHR23500,PTHR23500:SF70	KOG0254			GO:0055085,GO:0016021	AT5G26340.1	ATSTP13,MSS1,STP13	Major facilitator superfamily protein
Potri.010G090200	1.54509	7.32296	3.55e-11	3.26e-09	1	1120	949	936	2375	1628	2141	0	PTHR24096,PTHR24096:SF221		6.2.1.3	K01897	GO:0008152,GO:0003824	AT3G05970.1	ATLACS6,LACS6	long-chain acyl-CoA synthetase 6	0.743373	6.85743	1.04e-05	0.00388317	1	1120	949	936	1756	1307	1880	PF00501	PTHR24096,PTHR24096:SF221		6.2.1.3	K01897	GO:0008152,GO:0003824	AT3G05970.1	ATLACS6,LACS6	long-chain acyl-CoA synthetase 6
Potri.010G107300	1.12287	4.29753	5.93e-05	0.000820677	1	121	168	163	238	280	172	0	PTHR12629,PTHR12629:SF4	KOG2839	3.6.1.22,3.6.1.13	K07766	GO:0016787	AT2G01670.1	atnudt17,NUDT17	nudix hydrolase homolog 17	0.891008	4.23251	0.000270794	0.0414958	1	121	168	163	210	296	306	PF00293	PTHR12629,PTHR12629:SF4	KOG2839	3.6.1.22,3.6.1.13	K07766	GO:0016787	AT2G01670.1	atnudt17,NUDT17	nudix hydrolase homolog 17
Potri.010G127600	1.57268	7.25589	3.8e-10	2.74e-08	1	1098	1024	703	2178	2128	1587	0	PTHR23024,PTHR23024:SF194	KOG1515	3.1.1.1			AT5G16080.1	AtCXE17,CXE17	carboxyesterase 17	0.840903	6.82969	0.000271976	0.0414958	1	1098	1024	703	1659	1114	2199	PF00135	PTHR23024,PTHR23024:SF194	KOG1515	3.1.1.1			AT5G16080.1	AtCXE17,CXE17	carboxyesterase 17
Potri.010G154200	-1.3712	2.64216	0.000195251	0.0022531	-1	87	88	141	26	38	21	0	PTHR33541,PTHR33541:SF3					AT1G69160.1			-1.06118	2.79233	0.000232203	0.0374929	-1	87	88	141	57	43	49		PTHR33541,PTHR33541:SF3					AT1G69160.1
Potri.010G199600	1.02719	6.16709	2.81e-05	0.000433928	1	630	525	583	1073	821	602	0	PTHR13832,PTHR13832:SF219	KOG0698	3.1.3.16	K14497	GO:0003824,GO:0006470,GO:0004722	AT3G11410.1	AHG3,ATPP2CA,PP2CA	protein phosphatase 2CA	0.640067	6.00587	0.000304889	0.044497	1	630	525	583	787	879	967	PF00481	PTHR13832,PTHR13832:SF219	KOG0698	3.1.3.16	K14497	GO:0003824,GO:0006470,GO:0004722	AT3G11410.1	AHG3,ATPP2CA,PP2CA	protein phosphatase 2CA
Potri.010G209200	2.8283	3.76241	2.34e-13	3.31e-11	1	26	29	68	203	155	252	0	PTHR31218,PTHR31218:SF18				GO:0016021,GO:0016020,GO:0022857	AT2G39510.1		nodulin MtN21 /EamA-like transporter family protein	2.27084	3.39765	1.65e-05	0.00541356	1	26	29	68	134	72	378	PF00892	PTHR31218,PTHR31218:SF18				GO:0016021,GO:0016020,GO:0022857	AT2G39510.1		nodulin MtN21 /EamA-like transporter family protein
Potri.010G211900	1.49154	4.68446	4.25e-07	1.23e-05	1	178	194	122	238	363	362	0	PTHR21495,PTHR21495:SF51					AT2G39430.1		Disease resistance-responsive (dirigent-like protein) family protein	0.788687	4.29232	0.000185182	0.0322007	1	178	194	122	325	250	265	PF03018	PTHR21495,PTHR21495:SF51					AT2G39430.1		Disease resistance-responsive (dirigent-like protein) family protein
Potri.011G044200	-1.75776	3.06557	4.12e-05	0.000600024	-1	91	134	232	27	47	20	0	PTHR23423,PTHR23423:SF15	KOG2641				AT4G21570.1		Protein of unknown function (DUF300)	-1.48954	3.19269	3.72e-05	0.0099894	-1	91	134	232	57	65	37	PF03619	PTHR23423,PTHR23423:SF15	KOG2641				AT4G21570.1		Protein of unknown function (DUF300)
Potri.011G066900	-2.03032	1.12056	0.000221706	0.00249781	-1	17	38	57	7	8	4	0	PTHR12411,PTHR12411:SF371	KOG1543,KOG1542	3.4.22.14		GO:0008234,GO:0006508	AT1G09850.1	XBCP3	xylem bark cysteine peptidase 3	-1.78098	1.18126	0.000229516	0.0374817	-1	17	38	57	13	8	11	PF00396,PF08246,PF00112	PTHR12411,PTHR12411:SF371	KOG1543,KOG1542	3.4.22.14		GO:0008234,GO:0006508	AT1G09850.1	XBCP3	xylem bark cysteine peptidase 3
Potri.011G117800	1.31501	2.09866	0.0015327	0.0126425	1	29	25	34	53	28	72	0	PTHR33021,PTHR33021:SF45				GO:0009055	AT5G53870.1	AtENODL1,ENODL1	early nodulin-like protein 1	1.27082	2.16916	0.000104042	0.0211114	1	29	25	34	56	85	65	PF02298	PTHR33021,PTHR33021:SF45				GO:0009055	AT5G53870.1	AtENODL1,ENODL1	early nodulin-like protein 1
Potri.011G127900	1.95952	3.20981	1.48e-06	3.63e-05	1	50	58	30	103	194	78	0	PTHR31656,PTHR31656:SF5					AT5G54370.1		Late embryogenesis abundant (LEA) protein-related	1.15697	2.72286	0.000258864	0.0404299	1	50	58	30	132	102	70	PF06830	PTHR31656,PTHR31656:SF5					AT5G54370.1		Late embryogenesis abundant (LEA) protein-related
Potri.011G145000	1.19684	4.49135	7.53e-05	0.00101028	1	195	184	121	207	351	238	0	PTHR10572,PTHR10572:SF9		1.1.1.34	K00021	GO:0055114,GO:0050662,GO:0015936,GO:0004420	AT1G76490.1	HMG1,HMGR1	hydroxy methylglutaryl CoA reductase 1	0.80339	4.31795	0.000231438	0.0374929	1	195	184	121	346	269	244	PF00368	PTHR10572,PTHR10572:SF9		1.1.1.34	K00021	GO:0055114,GO:0050662,GO:0015936,GO:0004420	AT1G76490.1	HMG1,HMGR1	hydroxy methylglutaryl CoA reductase 1
Potri.012G001000	1.27919	3.10059	0.000123023	0.00152845	1	70	56	56	114	130	66	0	PTHR10788,PTHR10788:SF39		3.1.3.12	K01087	GO:0005992,GO:0003824	AT1G35910.1		Haloacid dehalogenase-like hydrolase (HAD) superfamily protein	1.06902	3.0529	2.05e-05	0.00632489	1	70	56	56	147	95	135	PF02358	PTHR10788,PTHR10788:SF39		3.1.3.12	K01087	GO:0005992,GO:0003824	AT1G35910.1		Haloacid dehalogenase-like hydrolase (HAD) superfamily protein
Potri.012G014000	-1.69532	5.60184	1.32e-09	8.24e-08	-1	967	876	867	197	263	125	0	PTHR31717,PTHR31717:SF2				GO:0005515	AT5G53420.1		CCT motif family protein	-0.748679	5.96551	1.56e-06	0.00095475	-1	967	876	867	610	464	513	PF06203	PTHR31717,PTHR31717:SF2				GO:0005515	AT5G53420.1		CCT motif family protein
Potri.012G054300	-1.80436	3.7999	9.4e-05	0.00121635	-1	237	169	373	56	84	16	0	PTHR33214					AT3G18280.1		Bifunctional inhibitor/lipid-transfer protein/seed storage 2S albumin superfamily protein	-1.84155	3.86434	1.4e-08	3.04e-05	-1	237	169	373	70	92	49	PF14368	PTHR33214					AT3G18280.1		Bifunctional inhibitor/lipid-transfer protein/seed storage 2S albumin superfamily protein
Potri.012G084400	2.05946	8.06905	5.83e-15	1.08e-12	1	1475	1184	1164	3794	2664	4643	0	PTHR10638,PTHR10638:SF34		1.4.3.21	K00276	GO:0055114,GO:0048038,GO:0009308,GO:0008131,GO:0005507	AT2G42490.1		Copper amine oxidase family protein	0.721682	7.19032	0.000305626	0.044497	1	1475	1184	1164	1837	1648	2666	PF02727,PF02728,PF01179	PTHR10638,PTHR10638:SF34		1.4.3.21	K00276	GO:0055114,GO:0048038,GO:0009308,GO:0008131,GO:0005507	AT2G42490.1		Copper amine oxidase family protein
Potri.012G094400	6.23291	3.28366	8.29e-18	2.47e-15	1	2	7	0	102	75	312	0	PTHR33595,PTHR33595:SF3					AT5G50360.1			2.97326	0.439408	7.86e-06	0.00314137	1	2	7	0	21	13	38		PTHR33595,PTHR33595:SF3					AT5G50360.1
Potri.012G103500	1.20192	4.26092	0.000837825	0.00755185	1	175	96	155	351	230	114	0	PTHR31989				GO:0006355,GO:0003677	AT5G13180.1	ANAC083,NAC083,VNI2	NAC domain containing protein 83	0.947067	4.1801	0.000271763	0.0414958	1	175	96	155	243	213	346	PF02365	PTHR31989				GO:0006355,GO:0003677	AT5G13180.1	ANAC083,NAC083,VNI2	NAC domain containing protein 83
Potri.012G105600	-1.69111	-0.142206	0.00713687	0.0447357	-1	11	11	16	2	3	3	0	PTHR24322,PTHR24322:SF498	KOG0725	1.1.1.223,1.1.1.243			AT2G47140.1		NAD(P)-binding Rossmann-fold superfamily protein	-2.17058	-0.245479	0.000203663	0.0338203	-1	11	11	16	3	3	2	PF08659	PTHR24322,PTHR24322:SF498	KOG0725	1.1.1.223,1.1.1.243			AT2G47140.1		NAD(P)-binding Rossmann-fold superfamily protein
Potri.012G131800	2.33685	8.04628	5.22e-19	1.85e-16	1	1092	1103	1015	4374	2553	4435	0	PTHR13832,PTHR13832:SF307	KOG0698	3.1.3.16	K14497	GO:0003824,GO:0006470,GO:0004722	AT5G51760.1	AHG1	Protein phosphatase 2C family protein	0.812867	6.99743	0.000112201	0.021907	1	1092	1103	1015	1404	1674	2389	PF00481	PTHR13832,PTHR13832:SF307	KOG0698	3.1.3.16	K14497	GO:0003824,GO:0006470,GO:0004722	AT5G51760.1	AHG1	Protein phosphatase 2C family protein
Potri.012G137200	3.24552	0.769162	1.34e-07	4.55e-06	1	1	9	1	27	31	18	0	PTHR24298,PTHR24298:SF122				GO:0055114,GO:0020037,GO:0016705,GO:0005506	AT2G45550.1	CYP76C4	cytochrome P450, family 76, subfamily C, polypeptide 4	3.99481	1.54534	1.21e-13	1.86e-09	1	1	9	1	47	75	53	PF00067	PTHR24298,PTHR24298:SF122				GO:0055114,GO:0020037,GO:0016705,GO:0005506	AT2G45550.1	CYP76C4	cytochrome P450, family 76, subfamily C, polypeptide 4
Potri.013G000500	1.33785	8.36839	2e-09	1.17e-07	1	2620	2024	2250	4514	4117	3565	0	PTHR31238,PTHR31238:SF39					AT1G09560.1	GLP5	germin-like protein 5	0.629812	7.98392	0.000155657	0.0282509	1	2620	2024	2250	3725	2839	3911	PF07883	PTHR31238,PTHR31238:SF39					AT1G09560.1	GLP5	germin-like protein 5
Potri.013G005900	4.30416	4.65205	9.08e-27	1.22e-23	1	37	20	32	668	363	225	0	PTHR11183,PTHR11183:SF59	KOG1950	2.4.1.123	K18819	GO:0016757	AT1G56600.1	AtGolS2,GolS2	galactinol synthase 2	1.68376	2.47826	4.48e-05	0.0115232	1	37	20	32	73	54	153	PF01501	PTHR11183,PTHR11183:SF59	KOG1950	2.4.1.123	K18819	GO:0016757	AT1G56600.1	AtGolS2,GolS2	galactinol synthase 2
Potri.013G009000	5.38448	1.65367	7.61e-14	1.16e-11	1	3	2	0	33	30	93	0	PTHR33494,PTHR33494:SF1					AT2G24100.1			2.98009	-0.241067	0.000123995	0.0234608	1	3	2	0	9	7	25		PTHR33494,PTHR33494:SF1					AT2G24100.1
Potri.013G029900	-1.70317	3.20871	1.07e-07	3.73e-06	-1	157	178	167	41	44	23	0	PTHR21089,PTHR21089:SF10	KOG0692	4.2.1.10,1.1.1.25	K13832	GO:0055114,GO:0004764,GO:0003855	AT3G06350.1	EMB3004,MEE32	dehydroquinate dehydratase, putative / shikimate dehydrogenase, putative	-0.882671	3.5042	0.00016119	0.028967	-1	157	178	167	122	69	79	PF08501,PF01487	PTHR21089,PTHR21089:SF10	KOG0692	4.2.1.10,1.1.1.25	K13832	GO:0055114,GO:0004764,GO:0003855	AT3G06350.1	EMB3004,MEE32	dehydroquinate dehydratase, putative / shikimate dehydrogenase, putative
Potri.013G072800	-1.96806	2.11005	3.64e-06	7.72e-05	-1	55	70	110	18	16	8	0	PTHR31618,PTHR31618:SF5	KOG4629			GO:0055085,GO:0016020	AT5G12080.2	ATMSL10,MSL10	mechanosensitive channel of small conductance-like 10	-1.2997	2.30836	0.00019365	0.032992	-1	55	70	110	40	32	22	PF00924	PTHR31618,PTHR31618:SF5	KOG4629			GO:0055085,GO:0016020	AT5G12080.2	ATMSL10,MSL10	mechanosensitive channel of small conductance-like 10
Potri.013G090200	4.74818	2.11331	7.68e-20	3.11e-17	1	5	3	3	106	45	66	0	PTHR37758					AT5G05220.1			2.29616	0.169732	0.000106111	0.0212965	1	5	3	3	12	13	29		PTHR37758					AT5G05220.1
Potri.013G125000	1.31064	6.42162	9.01e-07	2.37e-05	1	407	700	698	1016	1169	946	0	PTHR22595,PTHR22595:SF61	KOG4742	3.2.1.14	K01183	GO:0008061,GO:0016998,GO:0006032,GO:0004568	AT3G54420.1	ATCHITIV,ATEP3,CHIV,EP3	homolog of carrot EP3-3 chitinase	0.841668	6.19062	6.43e-05	0.0150109	1	407	700	698	1075	977	1122	PF00187,PF00182	PTHR22595,PTHR22595:SF61	KOG4742	3.2.1.14	K01183	GO:0008061,GO:0016998,GO:0006032,GO:0004568	AT3G54420.1	ATCHITIV,ATEP3,CHIV,EP3	homolog of carrot EP3-3 chitinase
Potri.014G022900	4.95027	7.36154	2.55e-41	2.74e-37	1	167	120	92	2943	1604	3632	0	PTHR10188,PTHR10188:SF13	KOG1592	3.5.1.1	K13051	GO:0016787	AT3G16150.1		N-terminal nucleophile aminohydrolases (Ntn hydrolases) superfamily protein	1.80498	4.62488	3.84e-08	7.17e-05	1	167	120	92	321	278	690	PF01112	PTHR10188,PTHR10188:SF13	KOG1592	3.5.1.1	K13051	GO:0016787	AT3G16150.1		N-terminal nucleophile aminohydrolases (Ntn hydrolases) superfamily protein
Potri.014G060300	2.28591	6.05965	1.71e-14	2.94e-12	1	329	255	251	877	647	1303	0	PTHR10969,PTHR10969:SF39	KOG1654		K08341	GO:0005737,GO:0000045	AT4G16520.2	ATG8F	Ubiquitin-like superfamily protein	0.758032	5.02401	0.0001477	0.0271098	1	329	255	251	415	410	551	PF04110	PTHR10969,PTHR10969:SF39	KOG1654		K08341	GO:0005737,GO:0000045	AT4G16520.2	ATG8F	Ubiquitin-like superfamily protein
Potri.014G086300	1.82988	9.28383	2.49e-16	5.84e-14	1	3044	3271	3743	9138	7859	8037	0	PTHR10314,PTHR10314:SF80	KOG1252	4.4.1.9	K13034	GO:0050017,GO:0019499,GO:0005739,GO:0004124	AT3G61440.1	ARATH;BSAS3;1,ATCYSC1,CYSC1	cysteine synthase C1	0.673449	8.55791	0.000195151	0.032992	1	3044	3271	3743	5463	3995	6326	PF00291	PTHR10314,PTHR10314:SF80	KOG1252	4.4.1.9	K13034	GO:0050017,GO:0019499,GO:0005739,GO:0004124	AT3G61440.1	ARATH;BSAS3;1,ATCYSC1,CYSC1	cysteine synthase C1
Potri.014G118400	2.72371	6.95202	3.58e-26	4.15e-23	1	344	361	492	2311	1529	1722	0	PTHR31268,PTHR31268:SF8		2.4.1.67	K06611		AT4G01970.1	AtSTS,STS	stachyose synthase	1.07989	5.75446	1.55e-06	0.00095475	1	344	361	492	869	563	1064	PF05691	PTHR31268,PTHR31268:SF8		2.4.1.67	K06611		AT4G01970.1	AtSTS,STS	stachyose synthase
Potri.014G145800	1.61314	4.5923	5.64e-08	2.17e-06	1	138	169	128	466	225	254	0	PTHR24322,PTHR24322:SF547	KOG0725	1.1.1.288			AT3G26760.1		NAD(P)-binding Rossmann-fold superfamily protein	1.02014	4.26141	9.05e-05	0.0192514	1	138	169	128	295	180	395	PF13561	PTHR24322,PTHR24322:SF547	KOG0725	1.1.1.288			AT3G26760.1		NAD(P)-binding Rossmann-fold superfamily protein
Potri.014G151150	2.70588	0.644519	7.76e-07	2.08e-05	1	5	7	2	27	26	13	0									2.02312	0.273968	0.00027365	0.041531	1	5	7	2	24	23	10
Potri.014G159100	2.5645	6.07361	7.53e-22	4.04e-19	1	207	259	249	1362	838	793	0	PTHR31126,PTHR31126:SF15		3.1.3.48			AT1G05000.1		Phosphotyrosine protein phosphatases superfamily protein	1.26344	5.14038	4.95e-07	0.000454084	1	207	259	249	476	394	810	PF13350	PTHR31126,PTHR31126:SF15		3.1.3.48			AT1G05000.1		Phosphotyrosine protein phosphatases superfamily protein
Potri.014G171800	-2.13899	6.4813	9.68e-12	1.01e-09	-1	1473	1689	2168	245	416	182	0	PTHR22572,PTHR22572:SF101	KOG1322	2.7.7.27	K00975	GO:0016779,GO:0009058	AT5G48300.1	ADG1,APS1	ADP glucose pyrophosphorylase 1	-0.7339	6.9477	0.000162369	0.0290573	-1	1473	1689	2168	1133	1148	855	PF00483	PTHR22572,PTHR22572:SF101	KOG1322	2.7.7.27	K00975	GO:0016779,GO:0009058	AT5G48300.1	ADG1,APS1	ADP glucose pyrophosphorylase 1
Potri.015G001300	1.71653	1.0757	0.000207683	0.00237319	1	8	14	12	27	35	17	0	PTHR31168,PTHR31168:SF3					AT5G24600.1		Protein of unknown function, DUF599	1.72111	1.19511	1.15e-05	0.00422011	1	8	14	12	37	28	46	PF04654	PTHR31168,PTHR31168:SF3					AT5G24600.1		Protein of unknown function, DUF599
Potri.015G020300	1.93023	0.397452	0.000197081	0.00227056	1	10	5	3	21	13	15	0	PTHR10788,PTHR10788:SF39		3.1.3.12	K01087	GO:0005992,GO:0003824	AT1G78090.1	ATTPPB,TPPB	trehalose-6-phosphate phosphatase	1.76533	0.405247	0.000304212	0.044497	1	10	5	3	22	15	24	PF02358	PTHR10788,PTHR10788:SF39		3.1.3.12	K01087	GO:0005992,GO:0003824	AT1G78090.1	ATTPPB,TPPB	trehalose-6-phosphate phosphatase
Potri.015G024200	2.48347	7.15455	4.12e-26	4.66e-23	1	583	483	524	2077	2295	1834	0	PTHR11177		3.2.1.14,3.2.1.17	K01183	GO:0005975,GO:0004553	AT5G24090.1	ATCHIA,CHIA	chitinase A	1.05173	6.14126	2.4e-07	0.00028631	1	583	483	524	980	832	1410	PF00704	PTHR11177		3.2.1.14,3.2.1.17	K01183	GO:0005975,GO:0004553	AT5G24090.1	ATCHIA,CHIA	chitinase A
Potri.015G026900	1.09585	6.85713	0.00016922	0.00199178	1	1034	741	944	1998	1326	793	0	PTHR23074,PTHR23074:SF98		3.6.4.3		GO:0009378,GO:0006310,GO:0006281	AT5G52882.1		P-loop containing nucleoside triphosphate hydrolases superfamily protein	0.646944	6.6536	0.000233684	0.0375908	1	1034	741	944	1352	1263	1542	PF05496	PTHR23074,PTHR23074:SF98		3.6.4.3		GO:0009378,GO:0006310,GO:0006281	AT5G52882.1		P-loop containing nucleoside triphosphate hydrolases superfamily protein
Potri.015G029400	2.76223	6.71895	5.67e-27	8.11e-24	1	421	260	316	1595	1694	1427	0	PTHR24064,PTHR24064:SF271	KOG0255			GO:0055085,GO:0016021	AT1G73220.1	1-Oct,AtOCT1	organic cation/carnitine transporter1	1.72465	5.95276	8.36e-09	2.25e-05	1	421	260	316	845	670	1698	PF07690	PTHR24064,PTHR24064:SF271	KOG0255			GO:0055085,GO:0016021	AT1G73220.1	1-Oct,AtOCT1	organic cation/carnitine transporter1
Potri.015G032200	-3.12471	2.99622	1.08e-17	3.16e-15	-1	189	166	147	14	18	8	0	PTHR11200,PTHR11200:SF144	KOG0565	3.1.3.56			AT2G01900.1		DNAse I-like superfamily protein	-0.902583	3.49615	7.07e-05	0.0157419	-1	189	166	147	98	89	76	PF03372	PTHR11200,PTHR11200:SF144	KOG0565	3.1.3.56			AT2G01900.1		DNAse I-like superfamily protein
Potri.015G037100	-1.16814	2.69278	0.00114055	0.00983075	-1	87	102	126	50	27	22	0	PTHR10722	KOG1696		K02885	GO:0006412,GO:0005840,GO:0005622,GO:0003735	AT3G16780.1		Ribosomal protein L19e family protein	-1.1469	2.76157	0.0001237	0.0234608	-1	87	102	126	40	37	62	PF01280	PTHR10722	KOG1696		K02885	GO:0006412,GO:0005840,GO:0005622,GO:0003735	AT3G16780.1		Ribosomal protein L19e family protein
Potri.015G044500	-2.71951	2.94752	6.58e-10	4.43e-08	-1	150	126	194	7	29	13	0	PTHR33214					AT3G18280.1		Bifunctional inhibitor/lipid-transfer protein/seed storage 2S albumin superfamily protein	-2.29047	3.06249	3.49e-12	3e-08	-1	150	126	194	29	44	20	PF14368	PTHR33214					AT3G18280.1		Bifunctional inhibitor/lipid-transfer protein/seed storage 2S albumin superfamily protein
Potri.015G050200	-4.35588	1.55468	1.1e-06	2.81e-05	-1	10	121	50	3	3	0	0	PTHR10366,PTHR10366:SF403		1.17.1.3	K13081	GO:0050662,GO:0003824	AT1G75290.1		NAD(P)-binding Rossmann-fold superfamily protein	-2.51263	1.70546	0.00021396	0.0353445	-1	10	121	50	10	8	13	PF01370	PTHR10366,PTHR10366:SF403		1.17.1.3	K13081	GO:0050662,GO:0003824	AT1G75290.1		NAD(P)-binding Rossmann-fold superfamily protein
Potri.015G087700	1.78036	6.18833	2.14e-05	0.000345892	1	390	365	454	545	518	1781	0	PTHR24413,PTHR24413:SF75	KOG1778			GO:0008270,GO:0006355,GO:0005634,GO:0004402,GO:0003712,GO:0005515	AT5G63160.1	BT1	BTB and TAZ domain protein 1	0.843569	5.61195	6.49e-07	0.000546389	1	390	365	454	793	594	749	PF02135,PF00651	PTHR24413,PTHR24413:SF75	KOG1778			GO:0008270,GO:0006355,GO:0005634,GO:0004402,GO:0003712,GO:0005515	AT5G63160.1	BT1	BTB and TAZ domain protein 1
Potri.015G091900	1.96132	4.09597	1.15e-08	5.47e-07	1	78	90	88	172	353	168	0	PTHR33595,PTHR33595:SF3					AT5G50360.1			1.68356	3.97526	3.42e-10	1.63e-06	1	78	90	88	302	330	172		PTHR33595,PTHR33595:SF3					AT5G50360.1
Potri.015G109100	2.30298	4.14943	1.77e-09	1.07e-07	1	63	94	62	151	211	384	0	PTHR33919,PTHR33919:SF2					AT5G07330.1			1.04772	3.30282	9.47e-05	0.0200319	1	63	94	62	148	116	181		PTHR33919,PTHR33919:SF2					AT5G07330.1
Potri.015G111800	2.05966	6.57214	2.87e-15	5.64e-13	1	449	352	554	1733	1096	1148	0						AT5G61660.1		glycine-rich protein	1.0642	5.92063	6.52e-05	0.015049	1	449	352	554	804	604	1367							AT5G61660.1		glycine-rich protein
Potri.015G129700	-3.18584	5.71211	5.51e-24	4.83e-21	-1	1263	937	1250	53	103	105	0	PTHR31279,PTHR31279:SF7					AT5G51550.1	EXL3	EXORDIUM like 3	-0.98995	6.22763	7.32e-07	0.000593258	-1	1263	937	1250	580	662	448	PF04674	PTHR31279,PTHR31279:SF7					AT5G51550.1	EXL3	EXORDIUM like 3
Potri.015G132900	-3.18234	0.781575	0.000301178	0.00322745	-1	9	13	73	2	2	3	0	PTHR31718,PTHR31718:SF8					AT5G62200.1		Embryo-specific protein 3, (ATS3)	-3.33357	0.754671	5.03e-05	0.0124756	-1	9	13	73	4	3	2	PF06232	PTHR31718,PTHR31718:SF8					AT5G62200.1		Embryo-specific protein 3, (ATS3)
Potri.016G013000	2.0696	6.49607	7.21e-09	3.64e-07	1	371	320	587	1873	1335	599	0									1.44744	6.10719	5.72e-07	0.000501425	1	371	320	587	1038	707	1680
Potri.016G031400	2.26707	6.60495	6e-18	1.85e-15	1	353	499	376	1432	1642	1071	0	PTHR31218,PTHR31218:SF9				GO:0016021,GO:0016020,GO:0022857	AT5G07050.1		nodulin MtN21 /EamA-like transporter family protein	1.48405	6.07699	1.12e-09	4.6e-06	1	353	499	376	1359	651	1407	PF00892	PTHR31218,PTHR31218:SF9				GO:0016021,GO:0016020,GO:0022857	AT5G07050.1		nodulin MtN21 /EamA-like transporter family protein
Potri.016G037200	3.71129	0.391113	2.58e-05	0.000404082	1	3	0	3	24	32	3	0									3.29567	0.204118	4.67e-08	8.36e-05	1	3	0	3	19	15	27
Potri.016G049400	3.12179	3.55827	2.17e-20	9.22e-18	1	34	32	23	144	211	185	0	PTHR27000,PTHR27000:SF136				GO:0005515	AT5G06860.1	ATPGIP1,PGIP1	polygalacturonase inhibiting protein 1	1.51365	2.35635	9.19e-08	0.00013163	1	34	32	23	93	80	77	PF00560,PF08263	PTHR27000,PTHR27000:SF136				GO:0005515	AT5G06860.1	ATPGIP1,PGIP1	polygalacturonase inhibiting protein 1
Potri.016G083500	-1.246	8.93702	1.12e-08	5.35e-07	-1	8202	8979	8132	2561	2364	2533	0	PTHR11260,PTHR11260:SF294	KOG0406	2.5.1.18	K00799	GO:0005515	AT5G02790.1	GSTL3	Glutathione S-transferase family protein	-0.701669	9.20428	0.000263711	0.0408895	-1	8202	8979	8132	5044	6127	3950	PF13410,PF13417	PTHR11260,PTHR11260:SF294	KOG0406	2.5.1.18	K00799	GO:0005515	AT5G02790.1	GSTL3	Glutathione S-transferase family protein
Potri.016G101700	1.53192	5.03596	1.59e-10	1.27e-08	1	208	181	230	478	360	416	0	PTHR22870,PTHR22870:SF202	KOG1427				AT3G53830.1		Regulator of chromosome condensation (RCC1) family protein	0.930852	4.70687	2.26e-06	0.00125961	1	208	181	230	354	411	383	PF00415	PTHR22870,PTHR22870:SF202	KOG1427				AT3G53830.1		Regulator of chromosome condensation (RCC1) family protein
Potri.016G113300	1.75397	7.587	3.31e-13	4.52e-11	1	1129	1236	863	2847	2662	2133	0	PTHR19139,PTHR19139:SF169	KOG0223		K09872	GO:0016020,GO:0006810,GO:0005215	AT4G00430.1	PIP1;4,PIP1E,TMP-C	plasma membrane intrinsic protein 1;4	1.14344	7.22416	9.45e-07	0.000665103	1	1129	1236	863	2075	1663	3239	PF00230	PTHR19139,PTHR19139:SF169	KOG0223		K09872	GO:0016020,GO:0006810,GO:0005215	AT4G00430.1	PIP1;4,PIP1E,TMP-C	plasma membrane intrinsic protein 1;4
Potri.016G138400	1.46766	6.88495	5.55e-10	3.81e-08	1	773	680	855	1911	1305	1277	0	PTHR24351,PTHR24351:SF80	KOG0598	2.7.11.1	K04688		AT3G08720.1	ATPK19,ATPK2,ATS6K2,S6K2	serine/threonine protein kinase 2	0.93548	6.60161	1.96e-07	0.000262684	1	773	680	855	1420	1184	1721	PF14531	PTHR24351,PTHR24351:SF80	KOG0598	2.7.11.1	K04688		AT3G08720.1	ATPK19,ATPK2,ATS6K2,S6K2	serine/threonine protein kinase 2
Potri.016G140100	-4.60706	2.16145	2.1e-18	6.92e-16	-1	90	89	111	1	7	0	0	PTHR27003,PTHR27003:SF92	KOG4237,KOG0617	2.7.11.1		GO:0006468,GO:0004672	AT1G06840.1		Leucine-rich repeat protein kinase family protein	-1.13628	2.64796	2.3e-05	0.00694573	-1	90	89	111	42	40	47	PF08263,PF07714	PTHR27003,PTHR27003:SF92	KOG4237,KOG0617	2.7.11.1		GO:0006468,GO:0004672	AT1G06840.1		Leucine-rich repeat protein kinase family protein
Potri.017G006700	4.15965	1.43625	2.26e-08	9.72e-07	1	3	4	3	48	74	9	0	PTHR31375,PTHR31375:SF31		3.2.1.15			AT2G43890.1		Pectin lyase-like superfamily protein	2.28545	0.0623792	9.77e-05	0.0205679	1	3	4	3	27	14	9	PF12708	PTHR31375,PTHR31375:SF31		3.2.1.15			AT2G43890.1		Pectin lyase-like superfamily protein
Potri.017G036700	4.05576	5.47414	1.03e-23	8.52e-21	1	58	67	60	1006	889	292	0	PTHR31268,PTHR31268:SF2		2.4.1.82	K06617		AT5G40390.1	SIP1	Raffinose synthase family protein	1.84646	3.6382	1.14e-08	2.73e-05	1	58	67	60	229	112	318	PF05691	PTHR31268,PTHR31268:SF2		2.4.1.82	K06617		AT5G40390.1	SIP1	Raffinose synthase family protein
Potri.017G064100	0.700228	8.34087	0.00796425	0.0489019	1	3258	3062	2758	3825	4355	2171	0	PTHR31517,PTHR31517:SF7		1.11.1.7	K00430	GO:0055114,GO:0020037,GO:0006979,GO:0004601	AT5G67400.1	RHS19	root hair specific 19	0.717479	8.43537	3.3e-05	0.00939472	1	3258	3062	2758	4544	5419	4526	PF00141	PTHR31517,PTHR31517:SF7		1.11.1.7	K00430	GO:0055114,GO:0020037,GO:0006979,GO:0004601	AT5G67400.1	RHS19	root hair specific 19
Potri.017G076400	1.99436	6.40747	1.17e-13	1.71e-11	1	410	388	454	1268	783	1434	0	PTHR12750,PTHR12750:SF12		2.7.4.24,2.7.4.21		GO:0003993	AT5G15070.1		Phosphoglycerate mutase-like family protein	0.768619	5.61466	2.69e-05	0.00803741	1	410	388	454	618	665	794	PF00328	PTHR12750,PTHR12750:SF12		2.7.4.24,2.7.4.21		GO:0003993	AT5G15070.1		Phosphoglycerate mutase-like family protein
Potri.017G108500	1.34083	3.88665	2.95e-06	6.48e-05	1	98	99	109	148	226	165	0	PTHR34191,PTHR34191:SF2		1.1.1.39			AT5G38760.1		Late embryogenesis abundant protein (LEA) family protein	0.903849	3.68286	0.000255257	0.0400119	1	98	99	109	200	222	137		PTHR34191,PTHR34191:SF2		1.1.1.39			AT5G38760.1		Late embryogenesis abundant protein (LEA) family protein
Potri.017G108800	2.93178	9.40411	4.98e-22	2.82e-19	1	1737	1930	2102	10216	6381	14059	0	PTHR11570,PTHR11570:SF6	KOG0788	4.1.1.50	K01611	GO:0008295,GO:0006597,GO:0004014	AT3G02470.3	SAMDC	S-adenosylmethionine decarboxylase	1.01696	7.97695	0.000139862	0.0261177	1	1737	1930	2102	3122	2398	5906	PF01536	PTHR11570,PTHR11570:SF6	KOG0788	4.1.1.50	K01611	GO:0008295,GO:0006597,GO:0004014	AT3G02470.3	SAMDC	S-adenosylmethionine decarboxylase
Potri.017G110800	-1.40055	2.66831	7.03e-05	0.000951784	-1	89	124	110	24	23	38	0	PTHR34023								-1.33644	2.74253	6.38e-06	0.00276572	-1	89	124	110	33	50	41		PTHR34023
Potri.017G135400	1.74839	5.89651	6.68e-13	8.72e-11	1	411	296	298	861	686	813	0	PTHR10217,PTHR10217:SF519				GO:0055085,GO:0016020,GO:0006811,GO:0005216	AT3G02850.1	SKOR	STELAR K+ outward rectifier	0.932133	5.40085	0.0001	0.0207588	1	411	296	298	602	416	863	PF00027,PF11834,PF12796,PF00520	PTHR10217,PTHR10217:SF519				GO:0055085,GO:0016020,GO:0006811,GO:0005216	AT3G02850.1	SKOR	STELAR K+ outward rectifier
Potri.017G142400	1.03662	5.38998	4.94e-05	0.000701787	1	370	293	346	665	422	374	0	PTHR31636,PTHR31636:SF4					AT5G52510.1	SCL8	SCARECROW-like 8	0.770443	5.30442	3.55e-05	0.0099552	1	370	293	346	524	498	658	PF03514	PTHR31636,PTHR31636:SF4					AT5G52510.1	SCL8	SCARECROW-like 8
Potri.018G051300	-4.54843	3.47755	2.68e-06	6e-05	-1	16	137	604	3	15	4	0	PTHR24298,PTHR24298:SF67	KOG0156	1.14.13.21		GO:0055114,GO:0020037,GO:0016705,GO:0005506	AT5G07990.1	CYP75B1,D501,TT7	Cytochrome P450 superfamily protein	-4.51058	3.54334	1.17e-06	0.000773396	-1	16	137	604	5	7	20	PF00067	PTHR24298,PTHR24298:SF67	KOG0156	1.14.13.21		GO:0055114,GO:0020037,GO:0016705,GO:0005506	AT5G07990.1	CYP75B1,D501,TT7	Cytochrome P450 superfamily protein
Potri.018G064000	-1.4903	2.2068	1.85e-05	0.000307306	-1	88	70	77	16	21	21	0	PTHR22835,PTHR22835:SF247					AT1G53920.1	GLIP5	GDSL-motif lipase 5	-1.2924	2.307	9.91e-06	0.00376666	-1	88	70	77	38	33	23		PTHR22835,PTHR22835:SF247					AT1G53920.1	GLIP5	GDSL-motif lipase 5
Potri.018G069700	3.78732	8.06246	4.51e-23	3.23e-20	1	513	261	558	4505	2332	5944	0	PTHR12588,PTHR12588:SF1	KOG1573	1.13.99.1	K00469	GO:0055114,GO:0050113,GO:0019310,GO:0005737,GO:0005506	AT4G26260.2	MIOX4	myo-inositol oxygenase 4	1.53537	6.22769	0.000291627	0.0428952	1	513	261	558	572	822	2323	PF05153	PTHR12588,PTHR12588:SF1	KOG1573	1.13.99.1	K00469	GO:0055114,GO:0050113,GO:0019310,GO:0005737,GO:0005506	AT4G26260.2	MIOX4	myo-inositol oxygenase 4
Potri.018G089900	2.39226	7.19714	3.7e-22	2.12e-19	1	696	563	468	2008	2046	2258	0	PTHR31517,PTHR31517:SF10		1.11.1.7	K00430	GO:0055114,GO:0020037,GO:0006979,GO:0004601	AT4G30170.1		Peroxidase family protein	0.976299	6.20859	5.4e-06	0.00241421	1	696	563	468	931	1324	1023	PF00141	PTHR31517,PTHR31517:SF10		1.11.1.7	K00430	GO:0055114,GO:0020037,GO:0006979,GO:0004601	AT4G30170.1		Peroxidase family protein
Potri.018G094900	2.16778	3.6445	1.14e-08	5.44e-07	1	33	76	57	249	177	105	0	PTHR31062,PTHR31062:SF47		2.4.1.207		GO:0048046,GO:0016762,GO:0006073,GO:0005618,GO:0005975,GO:0004553	AT4G25810.1	XTH23,XTR6	xyloglucan endotransglycosylase 6	1.85882	3.49017	1.04e-05	0.00388317	1	33	76	57	98	297	178	PF06955,PF00722	PTHR31062,PTHR31062:SF47		2.4.1.207		GO:0048046,GO:0016762,GO:0006073,GO:0005618,GO:0005975,GO:0004553	AT4G25810.1	XTH23,XTR6	xyloglucan endotransglycosylase 6
Potri.018G102400	-0.732523	5.92655	0.00190536	0.0151631	-1	839	902	1038	361	365	438	0	PTHR20855,PTHR20855:SF47	KOG0748		K07297	GO:0016021	AT4G30850.2	HHP2	heptahelical transmembrane protein2	-0.633239	6.04778	0.000163642	0.0291635	-1	839	902	1038	587	589	575	PF03006	PTHR20855,PTHR20855:SF47	KOG0748		K07297	GO:0016021	AT4G30850.2	HHP2	heptahelical transmembrane protein2
Potri.019G018500	2.53477	6.83068	2.32e-22	1.4e-19	1	353	488	388	1722	1325	1934	0	PTHR10289,PTHR10289:SF5		4.1.2.5,4.1.2.48	K01620	GO:0016829,GO:0006520	AT1G08630.4	THA1	threonine aldolase 1	0.796044	5.60659	0.000117483	0.0226274	1	353	488	388	650	563	877	PF01212	PTHR10289,PTHR10289:SF5		4.1.2.5,4.1.2.48	K01620	GO:0016829,GO:0006520	AT1G08630.4	THA1	threonine aldolase 1
Potri.019G037400	2.56363	6.96777	3.21e-28	6.09e-25	1	450	449	432	1751	1964	1772	0	PTHR30620,PTHR30620:SF58		3.2.1.58	K05349	GO:0005975,GO:0004553	AT5G20950.1		Glycosyl hydrolase family protein	0.815197	5.73171	6.29e-05	0.0148553	1	450	449	432	1026	489	819	PF01915,PF00933	PTHR30620,PTHR30620:SF58		3.2.1.58	K05349	GO:0005975,GO:0004553	AT5G20950.1		Glycosyl hydrolase family protein
Potri.019G063200	2.11644	3.19033	1.62e-08	7.31e-07	1	57	42	26	152	151	79	0	PTHR31235,PTHR31235:SF17		1.11.1.7	K00430	GO:0055114,GO:0020037,GO:0006979,GO:0004601	AT3G01190.1		Peroxidase superfamily protein	1.39822	2.74623	4.11e-06	0.00202923	1	57	42	26	100	110	111	PF00141	PTHR31235,PTHR31235:SF17		1.11.1.7	K00430	GO:0055114,GO:0020037,GO:0006979,GO:0004601	AT3G01190.1		Peroxidase superfamily protein
Potri.T059500	2.39717	4.80969	1.45e-17	4.2e-15	1	122	95	112	407	300	501	0	PTHR31964,PTHR31964:SF40				GO:0006950	AT3G03270.2		Adenine nucleotide alpha hydrolases-like superfamily protein	1.20726	3.98643	3.21e-05	0.00918826	1	122	95	112	174	199	364	PF00582	PTHR31964,PTHR31964:SF40				GO:0006950	AT3G03270.2		Adenine nucleotide alpha hydrolases-like superfamily protein
Potri.T093900	3.22898	11.1843	3.08e-22	1.79e-19	1	6669	4774	5071	38735	19716	49422	0	PTHR32176,PTHR32176:SF0		5.3.1.5	K01805		AT5G57655.2		xylose isomerase family protein	1.37162	9.73665	2.09e-05	0.00639749	1	6669	4774	5071	8357	9531	23425		PTHR32176,PTHR32176:SF0		5.3.1.5	K01805		AT5G57655.2		xylose isomerase family protein
Potri.T133800	-5.83415	3.12595	7.42e-17	1.85e-14	-1	236	294	69	0	6	1	0	PTHR30540				GO:0071805,GO:0016020,GO:0015079	AT4G13420.1	ATHAK5,HAK5	high affinity K+ transporter 5	-2.63278	3.3513	8.77e-07	0.000649511	-1	236	294	69	25	54	13	PF02705	PTHR30540				GO:0071805,GO:0016020,GO:0015079	AT4G13420.1	ATHAK5,HAK5	high affinity K+ transporter 5
Potri.T137100	1.75469	4.46967	5.89e-10	4.01e-08	1	100	131	140	341	337	203	0	PTHR13832,PTHR13832:SF326	KOG0698	3.1.3.16	K14497	GO:0003824,GO:0006470,GO:0004722	AT2G29380.1	HAI3	highly ABA-induced PP2C gene 3	1.28849	4.21808	2.67e-08	5.46e-05	1	100	131	140	279	344	259	PF00481	PTHR13832,PTHR13832:SF326	KOG0698	3.1.3.16	K14497	GO:0003824,GO:0006470,GO:0004722	AT2G29380.1	HAI3	highly ABA-induced PP2C gene 3
Potri.T146400	-3.87632	2.03748	1.08e-13	1.61e-11	-1	73	94	91	3	9	0	0	PTHR27003,PTHR27003:SF92	KOG1187	2.7.11.1		GO:0006468,GO:0005524,GO:0004672	AT1G06840.1		Leucine-rich repeat protein kinase family protein	-1.49216	2.38667	2.73e-06	0.00150367	-1	73	94	91	21	29	39	PF00069	PTHR27003,PTHR27003:SF92	KOG1187	2.7.11.1		GO:0006468,GO:0005524,GO:0004672	AT1G06840.1		Leucine-rich repeat protein kinase family protein
Potri.T181000	-2.46122	1.50788	8.93e-08	3.22e-06	-1	47	66	45	11	5	4	0	PTHR11926,PTHR11926:SF235		2.4.1.324		GO:0016758,GO:0008152	AT1G22360.1	AtUGT85A2,UGT85A2	UDP-glucosyl transferase 85A2	-1.24162	1.77502	0.00020252	0.0338203	-1	47	66	45	19	24	22	PF00201	PTHR11926,PTHR11926:SF235		2.4.1.324		GO:0016758,GO:0008152	AT1G22360.1	AtUGT85A2,UGT85A2	UDP-glucosyl transferase 85A2
Potri.008G131200	0.904432	9.02635	0.00714726	0.0447811	1	4919	3079	5384	4894	3526	8871	2	PTHR31338,PTHR31338:SF15				GO:0009607,GO:0006952	AT1G14930.1		Polyketide cyclase/dehydrase and lipid transport superfamily protein	-1.59275	8.0053	5.53e-11	3.39e-07	-1	4919	3079	5384	1745	910	1743	PF00407	PTHR31338,PTHR31338:SF15				GO:0009607,GO:0006952	AT1G14930.1		Polyketide cyclase/dehydrase and lipid transport superfamily protein
Potri.008G159000	0.766148	7.65568	0.00514161	0.0343227	1	2302	1709	1481	2839	2353	1393	2	PTHR11055,PTHR11055:SF18		2.7.7.4	K13811	GO:0004781	AT3G22890.1	APS1	ATP sulfurylase 1	-0.927524	6.91632	8.65e-05	0.0187579	-1	2302	1709	1481	788	722	1301	PF14306,PF01747	PTHR11055,PTHR11055:SF18		2.7.7.4	K13811	GO:0004781	AT3G22890.1	APS1	ATP sulfurylase 1
