# Supplementary material for: The Class I HD-ZIP transcription factor PagHB7a functions as a positive regulator of salt tolerance in Populus
Source: For Res (Fayettev). 2025 Dec 31;5:e030. doi: 10.48130/forres-0025-0030 (PMC12982921; doi:10.48130/forres-0025-0030)
Supplement: Supplementary file 1 — Supplementary data to this article can be found online. [file forres-0025-0030-Supplementary.zip › 10.48130_forres-0025-0030-Suppl-TableS5.xlsx]

## Sheet: Table S5
Table S5.Summary of salt-responsive DEGs in WT poplar stems after 100 mM NaCl treatment for 6h.
geneID	log2FoldChange	pvalue	padj	WT	WT	WT	WT-salt	WT-salt	WT-salt	best_arabi_gene	best_arabi_symbol	best_arabi_defline
Potri.001G000800	-0.701119	0.000229844	0.00327131	24.3983	15.2319	19.246	9.54854	14.7793	13.3677	AT1G55550		P-loop containing nucleoside triphosphate hydrolases superfamily protein
Potri.001G001500	-0.53884	0.00131211	0.0130171	42.0258	43.08	44.4715	30.8086	34.1638	28.179	AT4G26400		RING/U-box superfamily protein
Potri.001G001600	-0.478433	0.000455582	0.00566638	95.4598	95.1525	102.339	67.5187	73.9652	79.2552	AT4G26390		Pyruvate kinase family protein
Potri.001G004000	-0.904216	0.000928604	0.00991385	16.1627	25.9436	19.1935	13.4667	10.9947	9.88845	AT1G55340		Protein of unknown function (DUF1639)
Potri.001G004100	-0.910582	1.92122e-08	1.00492e-06	382.573	452.383	448.51	204.775	269.082	246.393	AT5G56540	AGP14,ATAGP14	arabinogalactan protein 14
Potri.001G004600	-1.14602	1.52011e-18	4.86241e-16	260.515	268.514	266.745	116.873	128.381	131.953
Potri.001G005500	-0.430083	0.00270166	0.022904	50.7121	38.8211	45.8861	30.9587	36.0077	37.9242	AT4G08810	SUB1	calcium ion binding
Potri.001G007000	2.39146	4.86898e-14	7.99218e-12	2.70219	2.57531	3.33506	16.0578	15.7112	15.3629
Potri.001G008240	1.43517	0.00300066	0.024782	1.31499	2.56345	3.86648	7.92495	7.24535	7.00221	AT1G55265		Protein of unknown function, DUF538
Potri.001G008400	1.11922	2.80142e-11	2.73029e-09	62.0841	39.9546	44.0215	114.564	102.929	109.448	AT5G19860		Protein of unknown function, DUF538
Potri.001G009600	-0.534546	0.000237066	0.00336451	43.6583	44.5791	39.6625	27.4724	29.6908	35.6318	AT1G69770	CMT3	chromomethylase 3
Potri.001G010200	-1.18498	0.00024347	0.00343779	7.86322	5.48343	7.83211	3.56239	2.79479	3.29264	AT3G58060		Cation efflux family protein
Potri.001G010400	-0.613118	0.00122661	0.0124355	14.9468	13.3239	11.8116	8.6839	9.52469	9.08846	AT4G10620		P-loop containing nucleoside triphosphate hydrolases superfamily protein
Potri.001G011300	1.12948	0.000410986	0.00521041	6.16261	3.85118	5.34973	13.8717	9.88429	10.758	AT2G38380		Peroxidase superfamily protein
Potri.001G013400	-1.819	2.31132e-05	0.000490916	11.9029	3.65718	10.839	1.66419	4.23633	1.79414	AT5G19640		Major facilitator superfamily protein
Potri.001G015300	1.62417	0.00739318	0.0494663	0.28403	0.639514	0.27838	0.920994	1.83433	1.21908	AT3G45140	ATLOX2,LOX2	lipoxygenase 2
Potri.001G015400	1.86046	7.88623e-10	5.60574e-08	3.86623	3.86413	1.51573	10.7238	10.2548	14.1241	AT3G45140	ATLOX2,LOX2	lipoxygenase 2
Potri.001G015500	1.31808	2.50225e-09	1.56862e-07	49.9396	31.0916	21.0344	88.989	79.3764	92.4681	AT3G45140	ATLOX2,LOX2	lipoxygenase 2
Potri.001G015601	1.08437	6.61186e-08	3.08925e-06	33.9771	36.0666	27.8148	76.4198	60.921	79.5389
Potri.001G015700	-0.550994	0.00141881	0.0138117	35.2884	29.1532	22.3294	17.8739	20.5449	23.3208	AT5G12970		Calcium-dependent lipid-binding (CaLB domain) plant phosphoribosyltransferase family protein
Potri.001G016700	-0.767851	0.000497131	0.00605932	148.718	228.861	179.137	131.477	98.5601	113.589	AT5G10400		Histone superfamily protein
Potri.001G017300	0.65901	0.00158958	0.0151664	17.4007	10.7073	16.5911	24.9862	25.2756	22.6347	AT1G51140		basic helix-loop-helix (bHLH) DNA-binding superfamily protein
Potri.001G018200	-0.808874	8.63424e-10	6.10267e-08	63.7597	52.4795	58.4292	29.5529	37.2399	37.5124	AT5G12960		Putative glycosyl hydrolase of unknown function (DUF1680)
Potri.001G018700	-0.805904	0.00101074	0.0106092	16.4264	8.39588	9.74065	5.69305	7.34067	7.34766
Potri.001G019400	-0.946027	7.34917e-06	0.000186723	21.9055	32.1647	27.3284	13.02	16.674	15.0357
Potri.001G021000	-0.880114	5.51541e-10	4.08337e-08	116.743	122.608	106.176	64.1858	62.1028	70.2996	AT5G13460	IQD11	IQ-domain 11
Potri.001G023100	0.543399	0.0030818	0.0253103	33.18	24.179	25.7261	43.422	40.2214	41.629
Potri.001G023600	-0.603531	0.00288694	0.0240498	62.9139	72.8947	77.9481	43.8718	58.4768	45.603
Potri.001G024500	-0.633795	0.00224834	0.0199488	35.9105	40.8401	36.7674	28.1866	26.0431	22.0187	AT1G63780	IMP4	Ribosomal RNA processing Brix domain protein
Potri.001G024800	1.43437	6.84826e-11	6.19073e-09	39.6691	31.1734	28.7913	116.24	67.1065	93.7975	AT2G38760	ANN3,ANNAT3	annexin 3
Potri.001G024900	0.674819	0.00066748	0.00764278	444.664	434.565	404.992	900.732	527.243	693.862	AT2G38750	ANNAT4	annexin 4
Potri.001G025100	-1.21957	4.57033e-14	7.65301e-12	60.1246	40.006	40.6921	18.7995	21.1382	22.743	AT3G54500
Potri.001G025300	-0.598851	0.000469329	0.00580266	242.396	303.024	257.79	195.894	176.251	183.818	AT3G62250		ubiquitin 5
Potri.001G025400	1.52231	4.46208e-06	0.00012101	3.45868	1.72172	2.30027	5.16251	5.52288	11.8198
Potri.001G026700	-0.618815	0.00281013	0.0235752	21.6732	21.6309	20.7831	11.2469	16.7486	15.9429	AT5G59560	SRR1	sensitivity to red light reduced protein (SRR1)
Potri.001G027100	-2.65756	8.02603e-21	3.39406e-18	12.4056	11.4456	10.6773	1.50239	2.43411	1.78978	AT3G54450		Major facilitator superfamily protein
Potri.001G027400	0.767149	0.000353689	0.0046445	32.0287	15.6545	17.8878	30.7722	36.291	48.3375	AT3G54440		glycoside hydrolase family 2 protein
Potri.001G027700	-1.32311	2.17586e-06	6.63695e-05	11.3756	11.8322	10.1881	3.39185	5.71621	4.95181	AT3G54430		SHI-related sequence 6
Potri.001G028000	-0.627854	0.000721998	0.00815475	65.6273	83.1475	79.7671	48.6093	54.3895	52.875	AT3G27890	NQR	NADPH:quinone oxidoreductase
Potri.001G028200	-0.805839	1.38793e-09	9.16106e-08	332.815	338.519	312.745	184.251	211.762	192.795	AT5G07030		Eukaryotic aspartyl protease family protein
Potri.001G028400	-0.870216	1.80528e-05	0.000398952	27.5084	24.9609	31.2663	14.7708	18.9303	14.1399	AT3G54390		sequence-specific DNA binding transcription factors
Potri.001G030750	-0.527806	0.00367119	0.0289221	14.5982	14.0206	12.9224	7.9264	9.90797	12.5365	AT1G29940	NRPA2	nuclear RNA polymerase A2
Potri.001G032400	2.26565	6.30955e-07	2.27162e-05	1.20515	2.13633	2.99231	6.71565	7.66341	18.7431
Potri.001G032500	-0.952242	0.000143295	0.00222063	40.8411	24.5	30.8632	11.9183	24.0817	15.6116	AT5G07050		nodulin MtN21 /EamA-like transporter family protein
Potri.001G032900	0.485643	0.00743894	0.0496659	108.425	106.585	126.349	186.103	164.508	146.631	AT3G12490	ATCYS6,ATCYSB,CYSB	cystatin B
Potri.001G034100	1.7388	0.00180994	0.0168061	0.482185	0.873134	0.472592	2.41929	1.91635	2.11015
Potri.001G034400	-0.566147	0.0012043	0.0122842	101.24	130.742	106.723	77.8506	79.5705	83.3577	AT5G13850		nascent polypeptide-associated complex subunit alpha-like protein 3
Potri.001G037000	1.60131	9.09962e-09	5.10192e-07	9.444	5.75481	6.11119	15.8699	16.1581	35.9405
Potri.001G041700	-0.448657	0.00397581	0.0308547	46.7526	38.3865	40.4563	28.3599	36.4238	31.1083	AT1G79720		Eukaryotic aspartyl protease family protein
Potri.001G041800	1.85547	2.22895e-09	1.41507e-07	2.89452	1.38866	2.30802	7.94225	5.16692	11.6432
Potri.001G042500	-2.68138	0.00093201	0.00994171	1.14496	0.598828	0.629516	0	0.166478	0.225618
Potri.001G043100	2.5377	3.77927e-31	5.54664e-28	52.1045	33.3566	44.0607	309.833	267.782	191.446	AT1G80920	J8	Chaperone DnaJ-domain superfamily protein
Potri.001G044300	0.865985	1.02382e-07	4.58605e-06	18.0383	18.3583	19.0077	33.2695	33.4769	39.2655	AT1G15980	NDF1,NDH48	NDH-dependent cyclic electron flow 1
Potri.001G044500	2.50289	0.00529459	0.0384127	6.0789	7.07631	3.61734	15.8525	8.9519	78.8214	AT1G80840	ATWRKY40,WRKY40	WRKY DNA-binding protein 40
Potri.001G046400	2.90394	0.00165824	0.0156716	0.422293	0.603697	0	0.811451	1.11888	6.53926	AT1G80820	ATCCR2,CCR2	cinnamoyl coa reductase
Potri.001G047400	-0.532829	0.0032356	0.0262702	66.3319	84.2213	66.0682	52.9354	50.6143	53.6996	AT1G80750		Ribosomal protein L30/L7 family protein
Potri.001G047600	-0.875916	8.7525e-05	0.00147054	18.8552	20.0767	20.3918	9.92532	13.2071	10.7977	AT1G80720		Mitochondrial glycoprotein family protein
Potri.001G047800	-0.624806	0.00719485	0.0483728	22.5835	26.5657	28.9326	15.8082	21.5569	15.8835	AT1G80690		PPPDE putative thiol peptidase family protein
Potri.001G048500	1.29283	6.32803e-06	0.00016378	10.2491	5.3989	6.44206	24.0825	14.5001	16.3697
Potri.001G048900	1.15434	0.00260966	0.022306	0.960308	0.915218	1.31769	1.68124	1.86587	4.05167	AT1G15520	ABCG40,ATABCG40,ATPDR12,PDR12	pleiotropic drug resistance 12
Potri.001G049900	-0.826185	2.44839e-05	0.000514072	26.886	29.4604	24.4196	13.7947	16.5035	17.6276	AT4G13670	PTAC5	plastid transcriptionally active 5
Potri.001G050300	-0.635667	0.00484973	0.0359469	12.4249	10.6833	7.069	6.52191	6.7446	6.88603	AT1G04730	CTF18	P-loop containing nucleoside triphosphate hydrolases superfamily protein
Potri.001G050600	-0.706132	0.000597799	0.00701227	32.5069	24.463	26.8257	17.3836	14.397	21.7568
Potri.001G051200	0.605405	1.63296e-05	0.000366646	36.6279	29.1347	30.7776	48.3934	50.3824	54.1421	AT3G24200		FAD/NAD(P)-binding oxidoreductase family protein
Potri.001G051900	0.880754	4.84893e-06	0.000130367	180.769	136.915	149.16	373.192	252.226	256.956	AT2G33150	KAT2,PED1,PKT3	peroxisomal 3-ketoacyl-CoA thiolase 3
Potri.001G053500	0.734167	0.000482972	0.00593019	65.6461	69.0368	70.1059	143.483	113.312	96.271	AT3G24050	GATA1	GATA transcription factor 1
Potri.001G054400	-0.467682	0.00316885	0.0258714	66.6847	76.2747	62.1432	45.8177	49.0296	61.5569	AT3G23990	HSP60,HSP60-3B	heat shock protein 60
Potri.001G056300	-0.660109	0.00384213	0.0300129	28.7173	25.7449	27.8917	15.5405	23.4622	15.3743	AT1G67330		Protein of unknown function (DUF579)
Potri.001G056800	0.54994	0.00166569	0.0157242	27.785	24.7431	27.4057	43.4147	40.8529	37.2943	AT1G67340		HCP-like superfamily protein with MYND-type zinc finger
Potri.001G057100	0.658696	0.0024408	0.0212473	12.5952	6.89132	9.83444	16.7864	14.048	16.8299	AT1G27340		Galactose oxidase/kelch repeat superfamily protein
Potri.001G057400	0.806151	0.000419826	0.00530631	10.2632	5.51095	5.84734	9.41967	14.384	15.3998	AT1G27320	AHK3,HK3	histidine kinase 3
Potri.001G057800	1.03743	3.87112e-09	2.31063e-07	17.6467	11.4368	12.2471	24.7449	27.3285	36.2651	AT1G67310		Calmodulin-binding transcription activator protein with CG-1 and Ankyrin domains
Potri.001G058100	1.1521	8.48094e-06	0.000210129	12.1528	7.10374	9.52884	22.8331	24.06	18.8188	AT1G27290
Potri.001G059100	-0.768444	2.10458e-05	0.000454627	47.6627	35.1866	43.0265	26.4407	26.1707	23.9182	AT5G14090
Potri.001G059700	-0.695634	8.44477e-06	0.000209649	66.4069	73.1456	69.5967	43.5241	44.4223	47.609	AT5G13100
Potri.001G060100	1.42479	2.03509e-07	8.54049e-06	3.77982	4.78472	6.15445	17.4255	12.1146	11.6672
Potri.001G062000	-1.19271	3.70487e-09	2.23277e-07	77.383	105.396	94.9776	43.7086	45.8155	38.0932	AT1G28070		(1 of 2) PTHR14791//PTHR14791:SF27 - BOMB/KIRA PROTEINS
Potri.001G062500	2.40259	1.33237e-07	5.8629e-06	1.07771	1.08947	0.414965	6.13865	2.52401	5.48079	AT5G13220	JAS1,JAZ10,TIFY9	jasmonate-zim-domain protein 10
Potri.001G066200	0.585289	0.000295228	0.00400419	29.0311	20.1501	18.5167	30.9333	34.815	39.7074
Potri.001G066400	1.13387	8.70709e-08	3.95128e-06	235.424	201.342	202.959	634.844	441.487	363.093	AT3G26740	CCL	CCR-like
Potri.001G068100	0.791252	6.64179e-05	0.00117277	11.7079	15.3026	12.0214	24.2468	21.6035	25.1865	AT1G27440	ATGUT1,GUT2,IRX10	Exostosin family protein
Potri.001G068400	-0.645904	8.79171e-05	0.00147613	32.4447	28.5696	31.2519	17.5128	22.6511	21.5876	AT1G11680	CYP51,CYP51A2,CYP51G1,EMB1738	CYTOCHROME P450 51G1
Potri.001G068800	0.555474	0.00474989	0.0353866	39.6495	39.7978	43.3492	67.5039	65.3784	55.0121	AT4G14100		transferases, transferring glycosyl groups
Potri.001G070400	1.35237	0.00397303	0.0308518	1.02855	1.76447	2.40391	3.95281	4.24501	5.99271
Potri.001G070500	-0.579424	0.000281767	0.00385845	56.8675	56.6787	49.6234	32.3579	45.0937	36.8873	AT1G44900	ATMCM2,MCM2	minichromosome maintenance (MCM2/3/5) family protein
Potri.001G071500	1.10596	0.000157832	0.00239825	4.78267	2.90977	3.10685	6.41168	8.78556	8.92991	AT5G47900		Protein of unknown function (DUF1624)
Potri.001G072000	-0.520192	0.000501982	0.00609759	73.7666	61.4662	59.1397	38.9521	52.89	49.7709	AT1G12920		eukaryotic release factor 1-2
Potri.001G073100	0.991501	5.50747e-07	2.02671e-05	27.8205	35.1103	33.6497	54.4797	59.8612	90.1039	AT1G30820		CTP synthase family protein
Potri.001G073600	-0.6318	0.000207395	0.00301545	35.2468	24.5421	27.0799	15.1614	22.2709	21.0101	AT4G20270	BAM3	Leucine-rich receptor-like protein kinase family protein
Potri.001G073900	-1.70772	1.82439e-13	2.67756e-11	26.1269	20.508	30.0901	7.32417	9.4334	7.7687	AT4G20260	ATPCAP1,PCAP1	plasma-membrane associated cation-binding protein 1
Potri.001G074000	-0.716358	4.37969e-06	0.000119294	33.8127	32.8015	28.1836	19.371	21.2147	19.5939	AT5G44635	MCM6	minichromosome maintenance (MCM2/3/5) family protein
Potri.001G074700	-1.01981	8.47389e-05	0.00143435	13.5554	13.0364	11.3936	4.18335	8.9789	6.55443	AT5G44680		DNA glycosylase superfamily protein
Potri.001G075600	2.16585	1.33131e-05	0.000306989	0.649062	0.380919	1.03793	1.60823	2.88504	5.41639	AT1G30900	BP80-3;3,VSR3;3,VSR6	VACUOLAR SORTING RECEPTOR 6
Potri.001G077160	2.90783	0.000197833	0.00289838	0	0.341588	0.557598	1.14785	2.20451	4.13674
Potri.001G078700	0.601988	0.00233074	0.0205122	18.329	13.4683	19.3687	27.6481	25.4482	27.6149	AT2G02370		SNARE associated Golgi protein family
Potri.001G079400	0.523936	0.00499004	0.036672	39.0532	28.6885	32.718	57.3341	44.629	46.9893	AT5G51180		alpha/beta-Hydrolases superfamily protein
Potri.001G079800	4.13428	9.20499e-09	5.13791e-07	0.223727	0.127933	0.438553	1.8629	4.07531	8.88706	AT5G51190		Integrase-type DNA-binding superfamily protein
Potri.001G080700	1.59459	0.00434386	0.0330627	2.08065	1.14728	2.03926	5.85429	4.13457	6.45384	AT5G07475		Cupredoxin superfamily protein
Potri.001G083600	-0.665778	2.342e-05	0.000496036	59.5855	64.7476	53.096	34.8418	39.8564	42.8214
Potri.001G083700	3.0967	4.08626e-07	1.54707e-05	0.369694	0.380522	0.797147	4.90163	6.53827	2.24012
Potri.001G083801	0.721942	4.65761e-05	0.000872201	54.7817	53.0777	50.5608	96.8528	93.8118	80.8949	AT1G26665		Mediator complex, subunit Med10
Potri.001G084000	1.78535	3.77894e-19	1.29157e-16	120.402	132.024	116.59	561.596	371.249	384.34	AT1G64660	ATMGL,MGL	methionine gamma-lyase
Potri.001G084700	0.438591	0.00427186	0.0326341	43.1551	29.9957	30.4202	45.3427	45.2716	55.1041	AT4G10730		Protein kinase superfamily protein
Potri.001G085100	-1.86847	3.93788e-19	1.3277e-16	64.9837	64.8041	71.735	18.9031	22.6764	16.0094	AT1G64640	AtENODL8,ENODL8	early nodulin-like protein 8
Potri.001G086100	-0.51411	0.000970801	0.010272	27.949	25.442	24.9424	15.7298	20.4187	21.4114
Potri.001G087500	-0.553747	2.87905e-05	0.000588306	233.153	225.954	220.948	134.955	177.436	174.187	AT5G28540	BIP1	heat shock protein 70 (Hsp 70) family protein
Potri.001G088400	-1.25455	0.00528713	0.0383805	4.21259	3.34061	4.12878	1.37456	2.13225	1.60539	AT4G24015		RING/U-box superfamily protein
Potri.001G088800	0.678015	0.000655532	0.00754058	32.3874	32.6546	35.8158	38.7492	61.1406	71.3405	AT5G42050		DCD (Development and Cell Death) domain protein
Potri.001G089000	-1.5812	0.000595808	0.00700207	5.73097	4.36182	3.08538	1.62858	1.52379	1.38579
Potri.001G090600	-0.446072	0.00207735	0.0187314	117.738	117.305	120.296	73.5945	94.8396	106.624	AT5G42080	ADL1,ADL1A,AG68,DL1,DRP1A,RSW9	dynamin-like protein
Potri.001G092000	0.811646	5.48228e-05	0.000998416	7.86389	5.91501	7.19362	11.2749	12.6617	14.4988	AT4G23840		Leucine-rich repeat (LRR) family protein
Potri.001G092100	3.19743	0.000397802	0.00507161	0.305003	0.156968	0	1.52379	1.03035	1.78653
Potri.001G092200	-0.453278	0.00282081	0.023632	112.151	102.176	111.562	63.4646	90.4611	96.8718	AT1G64390	AtGH9C2,GH9C2	glycosyl hydrolase 9C2
Potri.001G092900	2.77479	2.9179e-06	8.45547e-05	0.672751	0.336611	0.384631	1.6159	2.72942	5.71838	AT4G23810	ATWRKY53,WRKY53	WRKY family transcription factor
Potri.001G093700	0.524161	0.000814624	0.00896158	110.747	117.181	104.692	153.517	143.897	206.33	AT4G11080		HMG (high mobility group) box protein
Potri.001G094700	1.08729	7.66484e-05	0.0013262	177.097	205.792	105.211	430.602	386.816	252.289
Potri.001G095800	-0.588327	2.8313e-05	0.000580452	110.855	100.939	120.69	74.5168	75.4144	81.4782	AT1G64190		6-phosphogluconate dehydrogenase family protein
Potri.001G097801	-0.546662	0.00407422	0.0314614	32.162	30.7261	24.7293	18.0314	22.1289	22.6498	AT4G23620		Ribosomal protein L25/Gln-tRNA synthetase, anti-codon-binding domain
Potri.001G098000	1.54746	9.63184e-13	1.25164e-10	13.4616	8.98482	10.309	39.9234	27.1373	31.2115	AT1G64080
Potri.001G098600	-0.531328	0.000703628	0.00798931	147.755	165.451	155.735	117.508	114.287	107.47	AT4G11240	TOPP7	Calcineurin-like metallo-phosphoesterase superfamily protein
Potri.001G099200	0.851836	4.49215e-05	0.0008478	29.8589	33.6147	28.8076	62.0067	55.6257	56.3826	AT5G41560		(1 of 1) PTHR31879:SF2 - DET1- AND DDB1-ASSOCIATED PROTEIN 1
Potri.001G099300	0.534207	0.00290084	0.0241495	32.4693	27.2415	28.8671	40.0598	51.2998	42.2875	AT1G63970	ISPF,MECPS	isoprenoid F
Potri.001G099400	1.86585	1.76905e-07	7.51922e-06	4.35469	3.2346	2.86004	8.32456	8.25197	23.8932	AT4G11280	ACS6,ATACS6	1-aminocyclopropane-1-carboxylic acid (acc) synthase 6
Potri.001G099600	-0.549496	0.000447207	0.00559009	48.1445	45.2767	50.0816	34.9857	34.9226	32.3004	AT1G63940	MDAR6	monodehydroascorbate reductase 6
Potri.001G099800	1.85609	0.00740716	0.0495067	0.543895	1.06634	0.304614	3.13534	2.702	1.41243	AT1G63910	AtMYB103,MYB103	myb domain protein 103
Potri.001G100700	-0.672004	0.000156257	0.00237865	11.89	10.821	10.6687	6.43579	7.76481	7.72327	AT4G11350		Protein of unknown function (DUF604)
Potri.001G101700	0.604393	0.00184217	0.0170483	15.6862	11.2969	14.2622	19.6679	24.8974	20.574	AT5G41350		RING/U-box superfamily protein
Potri.001G102200	0.765887	0.0019169	0.0175962	5.45207	4.1709	4.71778	7.22019	8.49157	9.77199
Potri.001G102300	1.78649	2.04183e-09	1.30625e-07	7.69943	10.5566	6.05988	23.481	20.226	45.9471	AT5G41330		BTB/POZ domain with WD40/YVTN repeat-like protein
Potri.001G102400	1.00215	0.000902659	0.00970329	12.2333	15.3164	17.1146	31.0894	42.4433	19.9264	AT4G11650	ATOSM34,OSM34	osmotin 34
Potri.001G104600	-2.53596	2.98814e-16	7.45541e-14	13.6213	15.9458	13.0638	2.69601	1.5102	3.54234
Potri.001G105200	0.838354	7.20608e-05	0.0012617	11.5647	13.944	12.63	24.3172	23.9657	23.2249	AT4G11600	ATGPX6,GPX6,LSC803,PHGPX	glutathione peroxidase 6
Potri.001G105900	2.30369	0.000854051	0.00929693	3.97546	1.8944	3.62087	6.2115	11.4508	32.5241
Potri.001G109400	0.513953	0.00474546	0.0353747	11.9392	10.2679	10.092	12.533	16.4443	19.4897	AT1G63100		GRAS family transcription factor
Potri.001G111800	0.918683	0.0011941	0.0122052	4.68309	3.67134	3.20801	8.41816	6.35409	7.83156
Potri.001G112100	1.53905	0.00174892	0.0163368	1.12385	0.865103	0.819058	1.49505	1.51747	5.73308
Potri.001G112200	1.53277	4.58066e-10	3.48437e-08	6.55906	7.03248	6.66493	25.068	15.5256	20.3591	AT1G62990	IXR11,KNAT7	KNOTTED-like homeobox of Arabidopsis thaliana 7
Potri.001G112800	-1.76002	0.000254891	0.00356875	2.02109	3.6405	3.61511	1.06799	1.10446	0.714384	AT4G11950		Protein of unknown function (DUF1191)
Potri.001G113100	-1.02992	6.53324e-11	5.94906e-09	67.9167	67.1489	68.217	30.0733	39.0845	35.2762	AT4G22880	ANS,LDOX,TDS4,TT18	leucoanthocyanidin dioxygenase
Potri.001G113800	0.842736	0.000859656	0.00934978	13.5157	10.853	17.0518	29.908	19.6433	27.7346	AT1G12520	ATCCS,CCS	copper chaperone for SOD1
Potri.001G113900	-1.42779	1.12649e-15	2.46544e-13	11.0132	9.1246	8.66101	3.58712	3.56048	3.99793	AT1G33730		cytochrome P450, family 76, subfamily C, polypeptide 5
Potri.001G114100	-0.6421	0.00375019	0.0294144	13.8205	16.3986	16.8191	10.2353	10.8137	10.6424	AT1G12500		Nucleotide-sugar transporter family protein
Potri.001G114900	-1.30192	1.16225e-05	0.000272539	21.5137	23.4489	38.6766	11.8765	12.7544	11.0434
Potri.001G115600	-1.49058	2.48362e-11	2.44926e-09	20.5661	19.8777	19.0754	5.15669	7.57552	9.67565	AT1G12420	ACR8	ACT domain repeat 8
Potri.001G115800	-0.803473	0.000271079	0.00373463	17.3317	12.7685	11.5157	7.15107	8.8743	8.75165	AT4G22770		AT hook motif DNA-binding family protein
Potri.001G116600	-0.539289	0.00345011	0.0275986	20.4686	15.4912	13.6889	9.74023	11.0777	14.8833	AT1G12380		(1 of 2) PTHR32166:SF15 - F16P17.2 PROTEIN
Potri.001G118300	-0.769469	9.79061e-05	0.00161048	18.3051	14.8462	12.0149	7.5008	10.1995	9.93095	AT4G12290		Copper amine oxidase family protein
Potri.001G118900	-0.537986	0.00114482	0.0117545	31.7596	33.0901	30.0556	24.1376	20.9766	23.1257	AT4G22670	AtHip1,HIP1	HSP70-interacting protein 1
Potri.001G119900	4.08272	0.00530011	0.0384412	0	0	0.213007	0.939619	0.971704	1.8656	AT4G22620		SAUR-like auxin-responsive protein family
Potri.001G120200	1.41877	1.7534e-08	9.28819e-07	10.4515	8.26913	5.73992	20.6888	22.1114	25.2045	AT2G45190	AFO,FIL,YAB1	Plant-specific transcription factor YABBY family protein
Potri.001G120300	-0.797204	1.73129e-06	5.46859e-05	86.2426	106.695	103.944	55.6851	55.7971	69.0322	AT4G12420	SKU5	Cupredoxin superfamily protein
Potri.001G120900	-0.504374	0.0049886	0.036672	33.6142	28.9239	28.9711	16.8654	24.227	26.7265	AT1G62640	KAS III	3-ketoacyl-acyl carrier protein synthase III
Potri.001G121100	0.571948	0.00559476	0.0401695	23.1378	18.6312	25.3386	39.9801	31.6687	31.6526	AT1G63370		Flavin-binding monooxygenase family protein
Potri.001G121600	1.1545	0.002233	0.0198418	2.50883	4.30385	3.64284	8.57031	8.49367	7.50715	AT1G62520
Potri.001G121700	-0.469004	0.000267175	0.00368899	77.751	64.9971	60.3512	47.6397	49.647	55.6399	AT4G12460		OSBP(oxysterol binding protein)-related protein 2B
Potri.001G121900	-1.54932	5.79689e-08	2.73407e-06	18.1311	16.742	20.9437	4.26608	7.44482	8.50136	AT1G62510		Bifunctional inhibitor/lipid-transfer protein/seed storage 2S albumin superfamily protein
Potri.001G122400	-0.406885	0.00556889	0.040053	84.3041	83.0797	80.3956	56.1227	63.0157	77.5183	AT4G17260		Lactate/malate dehydrogenase family protein
Potri.001G122700	1.32375	0.000368349	0.00480162	5.37819	4.6131	6.65836	18.4931	12.3747	12.1493	AT4G16520	ATG8F	Ubiquitin-like superfamily protein
Potri.001G124200	0.715398	0.000314749	0.00420993	5.86041	4.41023	4.82264	7.54274	8.5144	9.7989	AT3G47420	ATPS3,PS3	phosphate starvation-induced gene 3
Potri.001G126100	-0.844827	0.000303604	0.00409013	58.032	30.0266	43.2146	15.5482	28.2936	32.6006	AT5G61480	PXY	Leucine-rich repeat protein kinase family protein
Potri.001G126500	0.62169	0.000742945	0.00833475	50.84	36.6127	40.1077	75.9504	66.9374	59.1338	AT5G61500	ATATG3,ATG3	autophagy 3 (APG3)
Potri.001G129000	-0.676576	1.34382e-05	0.000309302	90.3888	72.5163	85.7968	41.4973	60.4457	61.4024	AT2G35620		Leucine-rich repeat protein kinase family protein
Potri.001G129100	-0.470959	0.000399913	0.00508835	113.522	116.168	107.982	77.0981	86.081	92.5156	AT1G04170	EIF2 GAMMA	eukaryotic translation initiation factor 2 gamma subunit
Potri.001G130100	0.49187	0.00583635	0.0413567	16.7154	16.4292	19.1206	24.4942	27.5332	24.896	AT3G45900		Ribonuclease P protein subunit P38-related
Potri.001G131000	-0.509773	0.00571091	0.0407572	559.905	787.191	697.187	528.628	511.043	469.133	AT5G23900		Ribosomal protein L13e family protein
Potri.001G131400	-0.806669	1.24116e-05	0.000288601	46.0564	32.2738	37.5329	15.9763	26.7362	26.6823	AT1G31850		S-adenosyl-L-methionine-dependent methyltransferases superfamily protein
Potri.001G133000	1.08531	0.00445313	0.033699	2.25458	1.78509	2.08224	2.58269	4.09247	7.1372
Potri.001G133200	0.980481	0.000290468	0.00396021	6.24125	8.10051	7.00246	12.0717	16.8084	15.6747
Potri.001G134100	-0.508945	0.0046318	0.034735	59.6623	79.8543	67.3219	48.868	52.6235	51.6536	AT1G32050		SCAMP family protein
Potri.001G136100	1.49716	0.000384132	0.00494536	1.41232	1.95171	3.22986	6.70918	7.01623	5.86369	AT1G32170	XTH30,XTR4	xyloglucan endotransglucosylase/hydrolase 30
Potri.001G138300	-2.03497	0.00624162	0.0435726	0.789761	3.49127	3.15574	0.116735	1.14685	0.736228	AT2G35470
Potri.001G139400	0.670819	0.000259409	0.00361982	12.7697	12.1242	10.0361	18.9046	17.3557	21.8584	AT1G32340	NHL8	NDR1/HIN1-like 8
Potri.001G140200	1.70861	7.65011e-24	4.65537e-21	30.0911	24.0522	21.9386	81.8477	95.3144	80.7337	AT4G17790		SNARE associated Golgi protein family
Potri.001G141500	2.04135	5.28511e-16	1.244e-13	9.21606	5.3475	7.43871	21.6154	31.241	42.0197	AT4G17900		PLATZ transcription factor family protein
Potri.001G141801	-1.69745	3.07027e-05	0.00061857	6.89745	2.49528	6.8982	1.44258	1.72494	2.03759
Potri.001G142000	-1.0176	3.45561e-05	0.000683227	13.1832	15.8913	10.1645	5.70817	8.48786	6.14208	AT5G46740	UBP21	ubiquitin-specific protease 21
Potri.001G142200	0.894487	8.99522e-08	4.06577e-06	38.7834	31.022	27.4153	64.5058	51.9523	71.2239	AT1G32640	ATMYC2,JAI1,JIN1,MYC2,RD22BP1,ZBF1	Basic helix-loop-helix (bHLH) DNA-binding family protein
Potri.001G142600	-0.475558	0.00162352	0.0154194	39.1903	33.5617	37.0967	22.2263	28.3133	32.4624	AT5G46800	BOU	Mitochondrial substrate carrier family protein
Potri.001G143900	-0.79523	0.00135681	0.0133224	16.3434	13.4545	15.1898	8.57306	9.33242	9.10632	AT1G32540	LOL1	lsd one like 1
Potri.001G144400	0.868663	0.000187694	0.0027674	9.20993	7.72985	8.49287	13.6059	13.0866	22.2026	AT5G46590	anac096,NAC096	NAC domain containing protein 96
Potri.001G144800	0.727862	0.00594403	0.0419767	24.1224	37.6386	25.7811	61.8416	40.1063	50.0691	AT2G35370	GDCH	glycine decarboxylase complex H
Potri.001G145300	-0.660925	0.00330378	0.0266503	14.1833	18.5535	20.131	11.7583	11.7356	11.7368	AT1G32440	PKp3	plastidial pyruvate kinase 3
Potri.001G145700	1.16157	0.0002867	0.00391525	4.13075	2.45003	4.78077	6.41746	7.46617	12.9143	AT1G32380		phosphoribosyl pyrophosphate (PRPP) synthase 2
Potri.001G146000	1.95527	8.4131e-08	3.83742e-06	1.07003	1.0545	1.33882	2.58106	3.93594	7.90924
Potri.001G147600	1.85867	0.00442914	0.0335684	0.24534	0.511065	0.274811	0.538777	1.39294	2.15913
Potri.001G147700	-1.08862	0.0045787	0.03443	4.32264	3.768	3.13443	0.810353	2.30456	2.48439	AT2G02780		Leucine-rich repeat protein kinase family protein
Potri.001G148600	-0.737412	3.08957e-06	8.90126e-05	31.3881	27.9172	26.6998	16.749	16.9222	20.2621	AT1G32740		SBP (S-ribonuclease binding protein) family protein
Potri.001G148900	0.714932	0.00573383	0.0408624	9.28683	6.56746	7.64962	16.4686	9.91428	13.3198	AT4G17090	BAM3,BMY8,CT-BMY	chloroplast beta-amylase
Potri.001G149400	0.698454	0.000139877	0.00217848	14.0004	9.6005	10.3379	16.331	20.8469	20.0399	AT2G35170		Histone H3 K4-specific methyltransferase SET7/9 family protein
Potri.001G151800	0.581074	0.000132874	0.00209293	67.9606	51.3821	52.1164	78.6811	86.3591	102.424	AT5G47120	ATBI-1,ATBI1,BI-1,BI1	BAX inhibitor 1
Potri.001G151900	-0.942157	0.00128766	0.0128457	4.67507	5.60908	3.73874	1.95649	2.36526	3.41791	AT4G16970		Protein kinase superfamily protein
Potri.001G152000	-0.446164	0.00329457	0.0266104	63.6156	58.179	66.4087	44.245	51.0053	49.3197
Potri.001G153100	1.51971	6.17888e-05	0.00110116	2.43943	4.08273	1.63281	9.66073	6.85745	8.0517	AT4G16820	PLA-I{beta]2	alpha/beta-Hydrolases superfamily protein
Potri.001G154200	2.70122	6.94377e-16	1.58942e-13	4.70165	4.92898	4.46182	19.5028	22.3191	56.6015	AT4G17490	ATERF6,ERF-6-6,ERF6	ethylene responsive element binding factor 6
Potri.001G154500	1.16429	0.00252736	0.0217891	7.99769	6.49114	8.51288	8.59278	13.2438	33.6102
Potri.001G155500	1.13126	8.34532e-12	8.9363e-10	57.943	47.0407	51.5295	136.196	99.6722	119.02	AT2G35690		acyl-CoA oxidase 5
Potri.001G156100	-0.518039	0.00456577	0.0343638	363.235	506.486	402.747	328.294	304.453	300.549	AT4G17390		Ribosomal protein L23/L15e family protein
Potri.001G157200	1.01024	3.67358e-05	0.000719434	5.24842	5.61794	4.59135	9.96001	8.96411	13.8861	AT5G47380		Protein of unknown function, DUF547
Potri.001G158400	-2.2768	0.00368589	0.0289949	3.54845	5.6675	2.7583	0	1.21574	1.48286	AT1G62510		Bifunctional inhibitor/lipid-transfer protein/seed storage 2S albumin superfamily protein
Potri.001G158800	4.49738	0.000549654	0.00657109	0.0961889	0	0.188551	0.18483	1.52913	5.14848
Potri.001G159700	-0.551399	0.000312759	0.00419084	72.7044	73.2447	68.0784	43.3242	59.5232	50.2721	AT1G31070		N-acetylglucosamine-1-phosphate uridylyltransferase 1
Potri.001G162100	-0.921873	9.57065e-05	0.00158172	16.0981	17.6171	17.6432	8.76181	10.4004	9.28996
Potri.001G162400	-1.0216	1.91177e-10	1.56389e-08	148.659	146.734	136.916	57.1039	88.8822	77.9417	AT1G53830		pectin methylesterase 2
Potri.001G162800	1.00604	5.55337e-05	0.00100915	5.58853	4.47992	4.35117	8.58082	11.6242	9.96906	AT1G72330	ALAAT2	alanine aminotransferase 2
Potri.001G163400	2.12265	4.25873e-06	0.000116954	3.10251	2.31778	4.11978	23.2694	11.9325	6.87288	AT1G53885		Protein of unknown function (DUF581)
Potri.001G163600	-0.609611	4.69109e-05	0.000876069	46.724	35.3345	33.8075	23.3954	26.8865	28.7335	AT3G14240		Subtilase family protein
Potri.001G163900	0.509333	0.00603775	0.0424343	13.7534	9.69965	8.68698	14.3884	15.3959	17.686	AT3G14205		Phosphoinositide phosphatase family protein
Potri.001G164800	0.491787	0.00570515	0.0407394	108.389	74.3305	81.2981	113.558	128.231	144.255	AT1G54070		Dormancy/auxin associated family protein
Potri.001G166200	2.22098	0.000113641	0.00182807	1.51183	1.17326	0.282238	6.7784	4.22022	2.98088
Potri.001G166800	1.10461	2.71406e-06	7.91998e-05	8.25826	5.5634	4.377	13.8254	11.4802	15.0693
Potri.001G167300	-0.835549	1.97975e-05	0.000431773	36.4166	42.1902	39.023	18.0783	29.3584	22.0374	AT3G14067		Subtilase family protein
Potri.001G167700	0.981391	6.54668e-06	0.000169089	18.4431	9.76561	11.2597	21.308	23.9294	35.7165	AT1G72520		PLAT/LH2 domain-containing lipoxygenase family protein
Potri.001G168200	0.839983	2.75003e-05	0.000568165	13.4156	8.96201	10.7665	19.4097	16.3403	26.0448	AT1G54130	AT-RSH3,ATRSH3,RSH3	RELA/SPOT homolog 3
Potri.001G169500	1.42662	9.41913e-10	6.54617e-08	5.93377	3.76191	3.96144	12.9305	12.4748	12.4193	AT1G72570		Integrase-type DNA-binding superfamily protein
Potri.001G170500	-1.33727	4.38624e-06	0.000119342	17.3329	10.0414	14.1475	3.54899	7.62266	5.96876	AT3G13980		(1 of 4) PTHR33541:SF5 - GENOMIC DNA, CHROMOSOME 3, P1 CLONE: MDC16-RELATED
Potri.001G172700	-1.06422	4.31777e-06	0.000118253	38.8674	53.2187	45.2004	21.1265	26.808	21.2466	AT3G15680		Ran BP2/NZF zinc finger-like superfamily protein
Potri.001G174300	1.09591	3.40055e-12	4.02103e-10	187.981	171.139	168.079	430.391	385.287	352.484	AT3G15630
Potri.001G175200	0.681269	0.000174096	0.00261039	15.112	15.2213	13.965	21.3223	22.651	30.872	AT1G15500		TLC ATP/ADP transporter
Potri.001G175400	-1.23077	0.000209526	0.00303229	7.09127	8.42189	5.58392	3.08626	3.6734	2.63199	AT1G52770		Phototropic-responsive NPH3 family protein
Potri.001G179200	-0.512181	0.000224192	0.00320917	64.4063	61.3953	68.6493	40.5265	48.7399	54.1917	AT3G15980		Coatomer, beta' subunit
Potri.001G180100	-0.456594	0.000285532	0.00390357	117.514	103.708	102.656	69.6374	83.3008	94.5481	AT1G79930		heat shock protein 91
Potri.001G182700	-0.627351	1.05503e-05	0.000253095	43.6708	34.9343	34.7129	22.9956	26.74	26.672
Potri.001G183600	-0.548451	0.000519142	0.00628461	90.0946	88.2608	97.3313	56.6119	76.333	64.8316
Potri.001G184100	-0.626885	0.000942652	0.0100423	29.9004	23.5573	22.0446	15.8385	13.3953	21.8385	AT1G79840	GL2	HD-ZIP IV family of homeobox-leucine zipper protein with lipid-binding START domain
Potri.001G185900	-0.627563	0.000838239	0.00916078	35.1139	38.2736	37.7078	20.5219	29.6614	25.54
Potri.001G186700	0.628397	0.000221614	0.00317592	339.732	199.915	274.896	434.726	458.799	403.908	AT3G16240	AQP1,ATTIP2;1,DELTA-TIP,DELTA-TIP1,TIP2;1	delta tonoplast integral protein
Potri.001G187600	3.55295	0.00117867	0.0120722	0	0.307393	0	0.559513	0.534109	3.12159	AT5G54710		Ankyrin repeat family protein
Potri.001G188800	-0.49488	0.00726537	0.0487681	70.3147	49.1488	43.9867	29.0271	43.0774	49.053	AT1G52150	ATHB-15,ATHB15,CNA,ICU4	Homeobox-leucine zipper family protein / lipid-binding START domain-containing protein
Potri.001G189400	-1.25024	0.000321628	0.00428231	7.84157	8.91057	8.01401	2.06056	5.06094	3.92576	AT1G79760	DTA4	downstream target of AGL15-4
Potri.001G189500	2.09706	0.00389656	0.0303431	2.53376	0.999405	0.888206	3.18065	3.58327	13.0744	AT1G15210	ATPDR7,PDR7	pleiotropic drug resistance 7
Potri.001G190100	-0.680522	0.000387142	0.00497128	25.523	24.0654	21.2599	12.8249	17.4995	15.9771	AT3G21360		2-oxoglutarate (2OG) and Fe(II)-dependent oxygenase superfamily protein
Potri.001G190300	0.638458	0.00124581	0.0125736	42.3656	22.8192	28.0407	50.7991	52.3438	45.5826	AT3G16500	IAA26,PAP1	phytochrome-associated protein 1
Potri.001G190400	-0.851743	2.46476e-06	7.29487e-05	25.6803	29.1382	28.0927	14.7163	16.5247	17.1025
Potri.001G190700	2.60867	3.22466e-23	1.71181e-20	6.32173	3.64192	4.16147	31.819	26.0619	30.6828	AT5G56550	ATOXS3,OXS3	oxidative stress 3
Potri.001G191800	5.71505	0.000624439	0.00727346	0	0	0	0.284625	0.294344	0.365664	AT3G21330		basic helix-loop-helix (bHLH) DNA-binding superfamily protein
Potri.001G192800	2.35128	9.99271e-06	0.000241822	0.711534	1.953	1.95266	6.01585	9.75608	9.62895	AT3G15760
Potri.001G193400	0.962545	6.74345e-07	2.40013e-05	23.3511	11.8229	14.9355	30.2529	35.0833	35.1866	AT4G19160		(1 of 1) PF13369 - Transglutaminase-like superfamily (Transglut_core2)
Potri.001G195900	0.829797	0.00351328	0.028041	6.04108	6.44079	8.24499	12.3133	16.4361	9.75002	AT1G51770		Core-2/I-branching beta-1,6-N-acetylglucosaminyltransferase family protein
Potri.001G198100	-0.657259	0.00258469	0.0221304	57.9402	75.3129	74.049	39.482	56.5535	42.661	AT1G17530	ATTIM23-1,TIM23-1	translocase of inner mitochondrial membrane 23
Potri.001G199100	-0.602494	0.000213884	0.00308463	34.9428	35.7702	30.6426	20.4392	23.7546	25.9018	AT1G72810		Pyridoxal-5'-phosphate-dependent enzyme family protein
Potri.001G205800	-0.591388	9.41247e-05	0.00156144	35.3349	26.1786	26.9921	17.5938	22.01	21.5324	AT5G64170		dentin sialophosphoprotein-related
Potri.001G206800	-1.39062	6.35558e-16	1.48198e-13	35.0077	40.5444	33.6546	12.2628	15.7105	15.9348	AT5G09730		beta-xylosidase 3
Potri.001G207000	0.542552	0.000630571	0.00732779	51.2831	47.3315	46.4959	80.4481	67.9745	71.1431	AT3G26410		methyltransferases;nucleic acid binding
Potri.001G209300	0.818492	0.000285033	0.00389889	25.8113	23.4546	36.3186	52.0526	47.863	58.4567	AT2G02850	ARPN	plantacyanin
Potri.001G210500	0.561807	1.54583e-05	0.000350305	135.409	97.5469	113.504	169.565	177.343	184.133	AT5G24690		Protein of unknown function (DUF3411)
Potri.001G213700	1.05834	0.00180372	0.0167671	3.65583	3.36153	3.95574	4.21488	6.30574	14.0297	AT2G27880	AGO5	Argonaute family protein
Potri.001G215000	-0.973761	5.51647e-06	0.000145955	27.1682	25.5665	26.3403	14.2718	14.3707	13.3238	AT5G22050		Protein kinase superfamily protein
Potri.001G216000	-0.745525	0.0025246	0.0217728	18.0997	11.4812	11.4689	7.03674	10.9992	7.22655	AT5G22090		Protein of unknown function (DUF3049)
Potri.001G218100	-0.604657	0.00156801	0.0150007	21.0053	14.2377	15.5377	8.55629	11.7671	14.6209	AT3G44200	ATNEK6,IBO1,NEK6	NIMA (never in mitosis, gene A)-related 6
Potri.001G219100	4.72995	2.37227e-05	0.00050202	0.0900208	0.154429	0	2.24872	3.39881	1.27277
Potri.001G219300	0.691931	0.000259752	0.00362258	47.2823	47.2174	36.2674	84.7099	59.0522	75.5702	AT5G21100		Plant L-ascorbate oxidase
Potri.001G220800	0.975003	1.53385e-06	4.94439e-05	47.4449	26.8088	38.2733	84.5419	73.2793	69.109	AT5G21170	AKINBETA1	5'-AMP-activated protein kinase beta-2 subunit protein
Potri.001G222400	-0.654796	0.00602707	0.0424084	13.1301	11.6591	10.9981	6.44643	7.12631	10.3394	AT4G15010		Mitochondrial substrate carrier family protein
Potri.001G225600	-0.697863	0.00363262	0.0287179	9.29387	7.41175	6.47415	3.98496	5.64734	5.27471	AT3G59550	ATRAD21.2,ATSYN3,SYN3	Rad21/Rec8-like family protein
Potri.001G226100	1.1379	0.000823952	0.00902837	4.28879	3.13369	2.28337	7.27452	4.94513	9.9993
Potri.001G227000	-0.870768	2.89447e-07	1.15547e-05	30.4508	21.5319	23.2345	12.3466	14.4733	16.0009	AT2G44500		O-fucosyltransferase family protein
Potri.001G227300	0.782398	7.95134e-06	0.000200188	193.956	200.842	172.222	399.461	287.892	325.109	AT2G44480	BGLU17	beta glucosidase 17
Potri.001G227400	1.14575	2.40179e-06	7.1339e-05	135.01	149.356	95.0005	384.542	273.529	204.196
Potri.001G231200	-0.515366	0.00467996	0.0349839	25.7641	26.5945	25.9004	16.0075	21.7067	19.8347
Potri.001G233000	-0.848293	8.71023e-08	3.95128e-06	198.139	192.305	195.972	88.7752	137.622	115.975
Potri.001G233600	-2.25834	3.07178e-05	0.00061857	7.44531	3.83169	6.9538	0.336622	2.0887	1.59226	AT5G59990		CCT motif family protein
Potri.001G233700	-0.512977	0.00110163	0.0114191	107.953	84.1437	91.5588	50.9169	74.3802	83.4745	AT3G45850		P-loop containing nucleoside triphosphate hydrolases superfamily protein
Potri.001G234200	-0.620422	0.00652802	0.04508	19.2623	9.37512	12.1057	7.06358	9.59361	10.766	AT5G59700		Protein kinase superfamily protein
Potri.001G234600	1.91377	1.57262e-05	0.000355729	1.72183	2.35599	1.08487	3.78122	4.35839	12.9174	AT5G59730	ATEXO70H7,EXO70H7	exocyst subunit exo70 family protein H7
Potri.001G234800	0.814705	2.8195e-05	0.000578757	11.5616	10.1113	10.7761	17.2065	19.0891	23.581	AT3G46180		UDP-galactose transporter 5
Potri.001G236000	0.554199	0.000784479	0.00867586	23.3639	18.6716	20.5534	31.4262	32.2162	31.8823	AT5G59830		(1 of 18) PF16135 - TPL-binding domain in jasmonate signalling (Jas)
Potri.001G236100	-0.469588	0.0050013	0.0367223	91.7681	89.7761	101.741	77.5036	66.7917	68.9943	AT3G53610		RAB GTPase homolog 8
Potri.001G237700	-0.990909	0.000725164	0.0081794	39.6084	31.0721	41.3072	17.3344	28.15	12.9539	AT5G59305
Potri.001G239100	0.841438	0.00126778	0.0127289	9.97968	8.93978	7.37759	9.75178	15.6686	24.6286
Potri.001G240000	-0.607432	2.76924e-05	0.000571486	98.0777	90.0573	80.5767	49.3535	63.3483	72.6058	AT3G55430		O-Glycosyl hydrolases family 17 protein
Potri.001G240900	-0.761109	0.000140776	0.00218975	160.701	186.512	200.617	80.1567	144.008	118.461	AT2G28950		expansin A6
Potri.001G241300	-0.788938	0.00573932	0.0408664	7.27125	8.40619	9.66738	5.04206	5.02576	5.36375	AT2G29050	ATRBL1,RBL1	RHOMBOID-like 1
Potri.001G241800	1.17938	1.49776e-05	0.000340959	13.7869	8.78404	8.8694	15.59	19.0818	40.4523
Potri.001G242100	2.65406	3.53047e-08	1.73396e-06	0.682391	0.516455	1.06224	3.23953	2.87156	9.12106
Potri.001G242600	5.6896	0.000876612	0.00949833	0	0	0	0.577643	0.384022	0.216851	AT2G29090	CYP707A2	cytochrome P450, family 707, subfamily A, polypeptide 2
Potri.001G243300	1.01602	0.000185661	0.00274598	7.02878	7.30102	6.19373	14.4973	10.2512	18.8855	AT5G59550		zinc finger (C3HC4-type RING finger) family protein
Potri.001G245200	1.06918	1.38632e-11	1.4234e-09	13.2521	12.3141	12.0554	24.8424	28.9445	28.8048	AT5G59220		highly ABA-induced PP2C gene 1
Potri.001G246900	-1.03416	7.1629e-12	7.80412e-10	304.27	357.349	309.864	153.316	154.795	191.946	AT5G62690	TUB2	tubulin beta chain 2
Potri.001G247700	-1.24295	9.85643e-09	5.45273e-07	171.181	284.215	208.016	101.797	105.355	88.1933	AT1G07370		proliferating cellular nuclear antigen 1
Potri.001G248100	0.962037	7.07026e-05	0.00124227	13.5379	7.7614	9.14363	21.0265	21.7445	18.0639	AT1G07350		RNA-binding (RRM/RBD/RNP motifs) family protein
Potri.001G250200	-1.12648	3.52314e-05	0.000694332	9.12013	9.24874	8.00759	2.8295	4.71955	5.22883	AT2G29680		cell division control 6
Potri.001G250500	0.546567	0.00271082	0.0229582	16.7727	13.8045	13.1132	19.142	25.2382	22.1281	AT1G07230	NPC1	non-specific phospholipase C1
Potri.001G250700	-0.556911	0.00252192	0.0217648	20.3325	22.701	19.5967	14.2451	14.6835	15.7539	AT3G18600		P-loop containing nucleoside triphosphate hydrolases superfamily protein
Potri.001G252000	-0.748729	2.33419e-06	6.98041e-05	42.5282	40.088	40.3253	22.3984	24.3186	30.1428	AT1G07220		Arabidopsis thaliana protein of unknown function (DUF821)
Potri.001G252600	0.614932	0.00609641	0.0427743	8.72746	8.91057	8.08027	10.1839	12.1519	19.4576	AT5G58620		zinc finger (CCCH-type) family protein
Potri.001G254100	-1.05008	6.19204e-08	2.90397e-06	441.051	444.226	412.331	162.554	287.92	207.984
Potri.001G255100	0.91056	0.000618823	0.00722424	6.18708	7.02535	4.9667	13.4172	10.7139	11.485
Potri.001G257600	1.46939	0.000501243	0.00609455	1.53204	1.87006	1.15505	5.43483	4.09822	3.57047	AT5G12840	ATHAP2A,EMB2220,HAP2A,NF-YA1	nuclear factor Y, subunit A1
Potri.001G266000	1.03302	2.45161e-07	1.00111e-05	12.5904	10.7089	8.31268	21.7635	20.727	24.8449
Potri.001G266400	-0.549293	0.00278744	0.0234243	47.665	37.5911	33.3817	20.0178	28.4643	36.7092	AT5G05170	ATCESA3,ATH-B,CESA3,CEV1,IXR1	Cellulose synthase family protein
Potri.001G266500	3.83219	1.09388e-06	3.68816e-05	0.532738	0.114238	0.391605	5.50226	6.08713	3.22808	AT1G07985		Expressed protein
Potri.001G267800	-0.464512	0.000727951	0.00820343	170.257	188.882	171.293	119.589	137.684	147.32	AT5G13490	AAC2	ADP/ATP carrier 2
Potri.001G271100	-0.476663	0.00403249	0.0311971	45.3142	44.6764	49.8496	34.1924	35.3599	35.6499	AT5G48020		2-oxoglutarate (2OG) and Fe(II)-dependent oxygenase superfamily protein
Potri.001G271700	2.08149	0.000802903	0.00884044	0.343759	0.589713	0.673841	1.71742	2.25423	3.33276	AT3G45640	ATMAPK3,ATMPK3,MPK3	mitogen-activated protein kinase 3
Potri.001G272400	-1.02644	4.6043e-05	0.000865692	8.84999	6.31402	7.21477	3.21835	3.65695	4.5941	AT5G12260
Potri.001G272700	-0.896234	6.60707e-07	2.35832e-05	87.6429	116.714	108.937	53.1669	64.723	59.8818
Potri.001G272800	-0.558073	8.68252e-05	0.00146371	69.4333	65.4861	62.2024	40.7636	49.7882	49.7111
Potri.001G273400	0.675494	7.20413e-05	0.0012617	43.1623	26.7858	29.2673	48.2879	57.5108	58.2434	AT5G12200	PYD2	pyrimidine 2
Potri.001G273700	-0.686079	0.00276474	0.0232948	27.2057	21.6123	16.6551	11.9834	15.5532	14.7943
Potri.001G275300	0.597556	0.00282383	0.0236425	10.0475	6.51492	9.408	12.6125	14.9447	13.1971	AT4G29070		Phospholipase A2 family protein
Potri.001G275500	-0.596339	0.000251834	0.00353485	59.0823	48.4677	45.612	27.9248	39.5617	38.4585	AT2G26870	NPC2	non-specific phospholipase C2
Potri.001G275800	-1.63705	1.39655e-07	6.0916e-06	11.202	8.66159	10.2579	1.61045	4.34639	4.29394	AT5G12300		Calcium-dependent lipid-binding (CaLB domain) family protein
Potri.001G276700	-0.425368	0.00639813	0.0443919	57.7642	56.9536	60.7827	45.3789	46.3434	44.8587	AT2G03120	ATSPP,SPP	signal peptide peptidase
Potri.001G277800	0.693612	0.00438988	0.0333113	25.872	38.9483	36.4188	67.5958	59.0839	44.5911
Potri.001G278300	-1.45082	5.45309e-06	0.000144739	12.7029	7.84869	8.70459	2.12028	5.02713	4.02255	AT5G58600	PMR5,TBL44	Plant protein of unknown function (DUF828)
Potri.001G278500	0.747272	0.000744431	0.00834767	15.633	16.0044	16.3723	21.3789	25.0526	39.0875	AT1G07160		Protein phosphatase 2C family protein
Potri.001G279500	1.10945	9.80099e-05	0.0016109	11.7328	8.24664	5.9094	22.7798	15.867	18.5962	AT3G51780	ATBAG4,BAG4	BCL-2-associated athanogene 4
Potri.001G280200	1.97063	0.00664982	0.0457439	0.2653	0.357593	0.0742921	0.910329	0.903756	1.07171
Potri.001G281900	1.09157	0.00499702	0.0367034	2.28053	1.59577	1.58814	4.32446	3.63732	4.06074	AT2G30150		UDP-Glycosyltransferase superfamily protein
Potri.001G282900	-0.403364	0.00298527	0.0246902	215.714	216.6	202.948	157.403	174.969	170.291	AT5G09570		Cox19-like CHCH family protein
Potri.001G285500	-0.441748	0.00484233	0.0359358	63.4632	72.3724	58.3576	45.2068	51.464	53.6295
Potri.001G287400	0.930767	8.39583e-05	0.00142598	8.0075	9.11204	8.84231	19.7976	16.8138	14.9336
Potri.001G288200	-0.954617	1.47381e-08	7.85715e-07	93.1556	85.347	104.631	41.0122	57.9514	54.7071	AT5G65810
Potri.001G288301	0.924479	0.000147347	0.00226933	294.111	263.815	252.543	762.438	364.488	449.428	AT4G33720		CAP (Cysteine-rich secretory proteins, Antigen 5, and Pathogenesis-related 1 protein) superfamily protein
Potri.001G288900	-2.7632	1.32742e-13	1.99513e-11	7.44521	7.88281	6.78402	1.45298	1.09805	0.822382	AT1G50040		Protein of unknown function (DUF1005)
Potri.001G289500	-0.858217	1.48012e-10	1.22688e-08	472.849	474.33	396.024	223.015	272.264	282.02	AT1G50010	TUA2	tubulin alpha-2 chain
Potri.001G291800	0.999599	0.00229762	0.0203138	2.64605	2.17884	2.07473	4.22012	4.9952	5.18416
Potri.001G292800	0.626451	0.00284295	0.0237468	15.7492	8.5079	11.5027	17.0227	17.4911	22.6724	AT2G14680	MEE13	myosin heavy chain-related
Potri.001G293100	-0.518149	0.0032351	0.0262702	57.5669	59.5487	47.6803	35.6389	43.0992	41.8626	AT5G67560		ADP-ribosylation factor-like A1D
Potri.001G293300	-2.19647	0.00053787	0.00646118	1.83905	1.11574	1.18699	0.301666	0.356534	0.271794
Potri.001G295500	2.58525	3.04602e-08	1.53222e-06	1.23085	1.26691	1.44764	4.57258	6.68543	14.1706	AT3G19580		zinc-finger protein 2
Potri.001G296200	0.840143	0.000351769	0.00462659	5.92841	5.12416	4.96125	9.81435	8.42769	11.6979	AT2G14850		(1 of 5) PF12767 - Transcriptional regulator of RNA polII, SAGA, subunit (SAGA-Tad1)
Potri.001G296500	0.845364	8.43351e-07	2.93877e-05	56.7987	49.0717	45.7452	78.8503	84.3235	123.118
Potri.001G297200	0.704011	0.00066399	0.00761331	13.2449	11.5122	11.2505	15.6521	18.7307	27.4654	AT4G33920		Protein phosphatase 2C family protein
Potri.001G297500	-0.38543	0.00580784	0.0412015	43.8486	37.8307	35.1539	27.0693	31.1783	35.3161	AT1G49840		Protein of unknown function (DUF620)
Potri.001G298300	3.16582	4.76027e-06	0.000128399	0.197273	0.609154	0.116009	3.44951	0.784022	4.74158	AT2G14960	GH3.1	Auxin-responsive GH3 family protein
Potri.001G299000	-0.851464	0.00325468	0.0263907	4.38428	4.10506	3.83783	1.92929	2.89299	2.33214	AT4G34260	FUC95A	1,2-alpha-L-fucosidases
Potri.001G299500	-0.49773	0.00572287	0.0408192	128.695	114.368	99.4556	90.0334	64.732	97.7921	AT2G15130		Plant basic secretory protein (BSP) family protein
Potri.001G300900	-0.893788	1.51371e-07	6.56818e-06	69.256	85.1508	73.4579	39.5527	39.1269	50.8407	AT4G34200	EDA9	D-3-phosphoglycerate dehydrogenase
Potri.001G301100	0.508127	0.00100091	0.010537	75.8573	75.7944	70.943	112.604	103.677	114.386	AT4G34190		stress enhanced protein 1
Potri.001G302100	0.55647	0.000954199	0.0101307	36.2471	30.4136	27.552	38.0917	50.1906	56.963
Potri.001G304800	0.697247	3.59084e-05	0.000705444	78.3502	70.7045	99.0177	123.612	135.653	164.375	AT4G34050	CCoAOMT1	S-adenosyl-L-methionine-dependent methyltransferases superfamily protein
Potri.001G306500	0.715036	0.000778239	0.00861832	23.9045	16.6714	15.6923	32.4109	35.2194	27.4502	AT5G64730		Transducin/WD40 repeat-like superfamily protein
Potri.001G307700	-0.918661	0.00247149	0.0214333	3.13243	3.06465	2.47048	1.15209	1.7993	1.87829	AT5G64710		Putative endonuclease or glycosyl hydrolase
Potri.001G308200	1.2538	0.00101441	0.0106387	6.3936	3.09251	1.83752	11.6851	8.26305	7.13657	AT4G16730	TPS02	terpene synthase 02
Potri.001G308300	1.14436	1.20023e-05	0.00028039	8.26236	7.30303	10.1719	25.2667	17.0693	16.4339	AT4G16730	TPS02	terpene synthase 02
Potri.001G309000	0.985	0.00644446	0.0446389	4.722	7.79675	6.36359	15.0847	9.38332	15.0216	AT3G18800
Potri.001G309100	0.946524	1.41872e-05	0.000324565	8.28406	7.30977	5.87946	15.0033	13.8127	14.1358
Potri.001G309600	1.74271	3.09582e-06	8.90887e-05	5.43421	2.48595	3.10689	14.2708	14.4881	8.59788	AT1G49230		RING/U-box superfamily protein
Potri.001G310500	1.08179	1.89579e-05	0.000416372	11.379	8.55996	9.67283	14.4706	18.0016	33.9171	AT5G64300	ATGCH,ATRIBA1,GCH,RFD1	GTP cyclohydrolase II
Potri.001G311700	1.83393	9.98918e-16	2.20558e-13	58.0413	50.8814	43.2917	250.75	154.238	151.11	AT5G64260	EXL2	EXORDIUM like 2
Potri.001G313000	2.51054	3.82884e-17	1.06144e-14	5.05781	2.48599	3.62042	28.1189	16.2052	20.3741
Potri.001G314000	0.796152	1.04111e-05	0.000250248	28.5231	26.2038	22.1438	49.2552	44.8962	44.421	AT2G32710		Cyclin-dependent kinase inhibitor family protein
Potri.001G314800	0.645515	8.43022e-05	0.00143059	101.674	71.7814	86.0555	153.777	133.205	131.93	AT3G24120		Homeodomain-like superfamily protein
Potri.001G319100	-1.74255	1.63491e-13	2.41367e-11	76.1022	69.7016	62.6269	18.1123	30.4622	16.2329	AT4G13830	J20	DNAJ-like 20
Potri.001G319800	-1.08582	9.47818e-07	3.24836e-05	73.0991	125.556	102.705	52.717	47.56	49.8045	AT4G13850	ATGRP2,GR-RBP2,GRP2	glycine-rich RNA-binding protein 2
Potri.001G320500	-0.588777	6.73841e-05	0.00118899	658.121	694.026	709.945	417.048	553.183	469.791	AT3G23810		S-adenosyl-l-homocysteine (SAH) hydrolase 2
Potri.001G320800	1.40426	3.56547e-06	0.000100291	6.067	5.47781	5.73766	16.1575	11.9503	19.7786	AT5G60490	FLA12	FASCICLIN-like arabinogalactan-protein 12
Potri.001G322300	-0.439915	0.000456995	0.0056783	184.221	171.566	165.708	116.069	144.159	142.506	AT5G14040	PHT3;1	phosphate transporter 3;1
Potri.001G323500	3.51219	0.00344169	0.0275402	0.12328	0.0352475	0	0.67118	0.244976	0.913004
Potri.001G324500	1.86295	0.000816558	0.00897494	1.04	0.991164	1.47233	4.32984	3.78882	5.25146
Potri.001G325100	1.4652	8.38153e-13	1.11234e-10	20.2983	18.6023	22.769	66.5143	46.7772	64.2257
Potri.001G326200	-0.593593	5.16381e-05	0.000949425	197.884	187.381	184.952	132.755	138.992	121.719	AT3G26960		Pollen Ole e 1 allergen and extensin family protein
Potri.001G326300	0.875708	0.00134934	0.0132874	4.54635	6.97052	6.73955	11.193	12.535	11.708	AT5G41040		HXXXD-type acyl-transferase family protein
Potri.001G326400	-0.921189	4.34418e-06	0.000118716	124.775	178.909	152.726	93.5607	80.3603	79.0537
Potri.001G327800	-0.698072	1.89349e-05	0.000416235	39.4736	40.498	37.472	22.1418	26.949	26.9144	AT3G01980		NAD(P)-binding Rossmann-fold superfamily protein
Potri.001G329700	-0.713621	0.000135436	0.00212124	101.677	139.906	123.306	79.3802	80.2633	74.3749	AT3G27060	ATTSO2,TSO2	Ferritin/ribonucleotide reductase-like family protein
Potri.001G330000	1.28762	7.3073e-05	0.00127692	1.77556	1.52297	0.963825	2.88691	3.36546	4.66216
Potri.001G330200	-0.468028	0.00490303	0.0362039	56.2999	61.2223	63.3376	39.682	47.9805	50.1169	AT1G27390	TOM20-2	translocase outer membrane 20-2
Potri.001G331200	-0.776586	0.00602917	0.0424099	6.96807	7.95769	5.81479	3.28997	3.63968	5.91113	AT3G27120		P-loop containing nucleoside triphosphate hydrolases superfamily protein
Potri.001G333300	-0.539577	0.00134314	0.0132613	19.9474	15.782	15.7721	10.0173	12.8549	14.1869	AT5G14210		Leucine-rich repeat protein kinase family protein
Potri.001G333500	0.486752	0.00568824	0.0406652	22.3955	17.4978	18.2011	27.5352	24.7301	32.5262	AT5G14220	HEMG2,MEE61,PPO2	Flavin containing amine oxidoreductase family
Potri.001G333700	-0.795015	0.000326687	0.00434249	39.3692	57.6609	45.0585	30.9919	26.6664	28.4726	AT3G01800		Ribosome recycling factor
Potri.001G334500	1.84721	6.36173e-05	0.00112891	0.808678	1.01378	0.975496	3.70546	3.39935	3.4552	AT5G40800		(1 of 6) PTHR33595:SF3 - EMB
Potri.001G335300	1.60547	3.79217e-07	1.4601e-05	6.19962	4.57782	5.86493	12.8969	11.3554	29.4539	AT5G40780	LHT1	lysine histidine transporter 1
Potri.001G335400	-0.556539	0.00318201	0.0259363	43.4798	27.5357	28.5441	17.0748	25.6191	27.8556	AT3G01750		Ankyrin repeat family protein
Potri.001G336766	1.61905	0.00272304	0.0230227	0.675302	0.289618	0.919261	1.11739	2.4602	2.50062	AT5G40720		Domain of unknown function (DUF23)
Potri.001G339500	-1.48299	1.67399e-06	5.32508e-05	10.1066	6.83003	6.48365	2.82477	2.98208	2.8455
Potri.001G342000	-0.93547	2.85592e-11	2.76183e-09	49.931	49.061	41.9498	22.3504	27.1778	27.7166	AT3G45780	JK224,NPH1,PHOT1,RPT1	phototropin 1
Potri.001G343100	-0.564925	0.000190117	0.00279683	43.3216	40.7197	38.9654	26.9816	31.2027	28.6573	AT5G14460		Pseudouridine synthase family protein
Potri.001G344600	-0.603885	0.00717441	0.0482614	18.4927	12.8879	14.5107	6.60983	12.9875	12.0615	AT3G27580	ATPK7,D6PKL3	Protein kinase superfamily protein
Potri.001G345400	-1.42433	8.61146e-07	2.99242e-05	6.98619	7.60005	5.17715	1.60981	2.68058	3.52767	AT3G27640		Transducin/WD40 repeat-like superfamily protein
Potri.001G347300	-1.26497	6.32094e-05	0.00112407	13.1759	9.71132	7.78718	4.83457	2.96032	5.41613	AT3G01550	ATPPT2,PPT2	phosphoenolpyruvate (pep)/phosphate translocator 2
Potri.001G348000	1.53476	7.64673e-05	0.0013249	1.05918	1.88968	1.41182	2.97146	4.75672	5.86175	AT5G40380	CRK42	cysteine-rich RLK (RECEPTOR-like protein kinase) 42
Potri.001G348900	2.06025	3.57792e-06	0.000100528	3.3017	2.01114	1.17247	9.60846	3.61329	14.7873	AT3G01500	ATBCA1,ATSABP3,CA1,SABP3	carbonic anhydrase 1
Potri.001G350300	-0.806671	8.3577e-05	0.00142047	34.659	37.0609	28.0499	17.3192	19.5724	23.0845	AT3G28140		RNA ligase/cyclic nucleotide phosphodiesterase family protein
Potri.001G351000	-1.25194	4.54149e-10	3.46515e-08	49.847	65.3731	65.3529	21.7941	29.1418	29.4747	AT5G40150		Peroxidase superfamily protein
Potri.001G352400	2.883	0.00463018	0.0347333	0.110633	0.284683	0.216863	1.70068	1.64883	1.45246	AT5G46350		WRKY DNA-binding protein 8
Potri.001G353700	0.816297	8.46435e-05	0.00143371	12.6382	6.93391	7.67759	13.2144	16.6748	19.8464	AT4G18140		SCP1-like small phosphatase 4b
Potri.001G353900	-0.651883	0.000595327	0.00699972	228.977	321.02	228.031	179.606	161.134	180.07	AT5G46430		Ribosomal protein L32e
Potri.001G354700	-0.63733	0.00017528	0.00262028	47.1401	45.0749	50.3121	27.3564	30.3736	38.7957	AT4G18060		SH3 domain-containing protein
Potri.001G354900	1.93521	2.7362e-13	3.90105e-11	2.53766	3.11791	3.87641	11.1582	9.42668	18.2627	AT4G18050	PGP9	P-glycoprotein 9
Potri.001G356900	0.507573	0.000214312	0.00308722	344.224	286.328	329.348	456.684	521.014	442.082	AT1G62290		Saposin-like aspartyl protease family protein
Potri.001G357200	-0.480641	0.00496801	0.0365748	41.0165	49.6336	42.0584	31.8699	32.8535	35.3076	AT3G20330	PYRB	PYRIMIDINE B
Potri.001G358100	-0.949552	4.42931e-05	0.000837207	14.6982	10.7376	9.21728	4.30828	7.17813	7.26462	AT4G21070	ATBRCA1,BRCA1	breast cancer susceptibility1
Potri.001G358600	0.906985	4.64349e-06	0.00012552	12.8624	13.4738	11.8018	20.1931	24.2542	31.0647	AT1G30320		Remorin family protein
Potri.001G361100	0.462553	0.000139612	0.00217708	142.459	121.906	132.044	166.867	193.863	211.175	AT5G55530		Calcium-dependent lipid-binding (CaLB domain) family protein
Potri.001G367900	-0.748404	7.53168e-10	5.43108e-08	240.393	212.349	203.394	122.61	142.334	143	AT5G55730	FLA1	FASCICLIN-like arabinogalactan 1
Potri.001G368300	-0.651338	0.00362746	0.0286863	10.4265	11.3427	10.2191	5.53813	7.74861	8.21836	AT5G55830		Concanavalin A-like lectin protein kinase family protein
Potri.001G369600	-0.608751	0.000385533	0.00495316	40.6938	46.5755	50.6837	31.2378	30.2724	33.6361	AT5G55920		S-adenosyl-L-methionine-dependent methyltransferases superfamily protein
Potri.001G372300	-0.449537	0.0064066	0.044426	61.2174	37.7844	51.6142	33.5178	36.5604	44.7108	AT1G30490		Homeobox-leucine zipper family protein / lipid-binding START domain-containing protein
Potri.001G374000	-0.641004	3.14991e-05	0.000631755	121.356	133.548	117.339	83.0221	84.0612	82.7478
Potri.001G374100	0.807939	5.30378e-05	0.000970868	8.99232	7.77311	8.23044	14.9595	17.3128	13.1803	AT5G54080	HGO	homogentisate 1,2-dioxygenase
Potri.001G374200	-1.84169	2.12743e-20	8.38083e-18	38.3823	32.795	30.6469	6.92917	11.6321	11.2745
Potri.001G376500	-0.649792	0.000100644	0.00164985	139.997	170.453	168.703	100.068	117.032	104.231	AT3G15020	mMDH2	Lactate/malate dehydrogenase family protein
Potri.001G377500	-0.565565	0.000752597	0.00842031	15.0899	11.8083	12.4168	8.49319	9.1748	10.0079	AT1G53650		CTC-interacting domain 8
Potri.001G378400	2.31276	3.29942e-09	1.99807e-07	2.30853	1.63576	1.32805	11.572	4.48767	10.8967	AT2G34555		gibberellin 2-oxidase 3
Potri.001G378900	0.682388	3.7766e-05	0.000735568	27.6207	18.546	21.933	29.6443	41.0741	43.3294	AT1G17110	UBP15	ubiquitin-specific protease 15
Potri.001G380800	1.61297	8.3414e-09	4.71923e-07	3.0051	2.45863	2.44688	7.28464	10.1976	7.70385	AT1G78530		Protein kinase superfamily protein
Potri.001G381000	3.60757	6.36669e-13	8.58643e-11	0.488373	0.359056	0.683797	6.63602	4.36712	8.455
Potri.001G381700	0.563966	0.00425606	0.0325532	35.7769	20.5765	24.3902	38.3471	36.8484	48.314	AT1G78550		2-oxoglutarate (2OG) and Fe(II)-dependent oxygenase superfamily protein
Potri.001G382500	-1.11488	0.000777362	0.00861626	6.2439	7.10206	4.83366	2.69518	3.91108	2.1476	AT3G14740		RING/FYVE/PHD zinc finger superfamily protein
Potri.001G383000	0.730543	4.22504e-06	0.000116352	40.3804	32.9978	35.0311	63.8958	54.8952	68.4032	AT3G14770		Nodulin MtN3 family protein
Potri.001G383500	-0.601943	6.88741e-05	0.00121357	166.325	169.919	145.628	86.2587	120.844	127.449	AT1G78570	ATRHM1,RHM1,ROL1	rhamnose biosynthesis 1
Potri.001G387300	-0.88038	9.57271e-05	0.00158172	14.3323	17.4375	13.3996	8.00811	9.443	8.31498	AT1G78650	POLD3	DNA-directed DNA polymerases
Potri.001G387500	0.457132	0.00657381	0.0453335	36.6198	28.7784	27.8187	48.9151	41.3588	41.8753	AT3G14860		NHL domain-containing protein
Potri.001G387600	-0.35993	0.00514818	0.0376236	136.971	130.809	131.43	93.2092	112.896	120.554	AT2G34250		SecY protein transport family protein
Potri.001G387700	-0.438703	0.00268698	0.0228028	46.2286	38.7124	37.3825	29.5265	31.3123	33.1968	AT1G53380		Plant protein of unknown function (DUF641)
Potri.001G387900	2.67296	1.3105e-28	1.36238e-25	4.22112	5.56434	5.70491	36.9693	25.2523	42.0457
Potri.001G388100	2.35908	8.95002e-09	5.05211e-07	0.913768	0.734791	1.00754	4.17012	4.8232	5.24851
Potri.001G388200	2.43409	0.000211055	0.00305024	0.161897	0.324021	0.581814	2.12579	1.39409	2.616
Potri.001G388450	2.99569	7.04547e-25	5.3268e-22	1.51847	1.43719	1.43694	11.1681	10.665	14.9648
Potri.001G388600	2.51024	1.92388e-09	1.23396e-07	0.914179	0.855414	0.40727	4.99042	3.3855	4.49025
Potri.001G388801	2.60346	2.1925e-46	1.82343e-42	5.40264	5.29199	4.70681	34.0598	28.2976	35.3637
Potri.001G388900	2.23953	1.15932e-24	8.5074e-22	31.8757	22.8117	39.6636	136.291	121.58	211.57
Potri.001G390200	0.607795	0.00357436	0.0283496	21.6649	30.9908	23.0804	38.7857	42.9846	39.8858	AT1G53320	AtTLP7,TLP7	tubby like protein 7
Potri.001G390900	-0.925311	0.00733314	0.0491436	11.5316	12.0229	15.5893	4.68001	10.6674	6.42526	AT1G78815	LSH7	Protein of unknown function (DUF640)
Potri.001G391400	-0.644727	0.00456434	0.0343634	25.2222	37.3865	33.9134	21.658	20.518	23.0839	AT1G31860	AT-IE,HISN2	histidine biosynthesis bifunctional protein (HISIE)
Potri.001G393800	2.46836	1.56922e-30	2.06063e-27	20.9333	17.4855	17.564	73.8695	92.3312	162.13	AT3G14440	ATNCED3,NCED3,SIS7,STO1	nine-cis-epoxycarotenoid dioxygenase 3
Potri.001G396100	-0.472791	0.00558235	0.0401036	54.3192	53.0148	54.7531	38.3703	41.2157	42.7332	AT2G33845		Nucleic acid-binding, OB-fold-like protein
Potri.001G397200	1.1765	5.59336e-08	2.64809e-06	12.6052	9.02241	10.0539	22.3003	23.7528	28.5327	AT1G53170		ethylene response factor 8
Potri.001G398000	-0.93803	0.000392283	0.00502695	8.47359	10.5404	9.06002	3.52431	6.66971	5.33453	AT3G15250
Potri.001G403000	0.791465	7.37081e-05	0.00128513	141.919	123.225	111.059	274.911	221.156	173.014	AT4G27450		Aluminium induced protein with YGL and LRDR motifs
Potri.001G403200	0.800775	0.000820626	0.00901172	16.4063	13.784	17.2661	36.1765	23.1152	26.0753	AT1G52920	GCR2,GPCR	G protein coupled receptor
Potri.001G403300	-0.41283	0.00583991	0.0413584	700.846	714.826	686.149	595.628	541.709	505.901	AT4G27440		protochlorophyllide oxidoreductase B
Potri.001G404100	5.5301	1.38395e-41	5.75494e-38	0.644353	0.921147	0.421023	46.0178	25.893	23.4263	AT4G27410	ANAC072,RD26	NAC (No Apical Meristem) domain transcriptional regulator superfamily protein
Potri.001G405500	-0.763097	0.000194625	0.00285809	21.7831	17.4337	15.7181	8.10223	10.7363	15.2143	AT5G54380	THE1	protein kinase family protein
Potri.001G406300	0.469747	0.00183939	0.0170289	16.4011	14.7353	15.6478	21.3491	22.9748	23.3523	AT5G54310	AGD5,NEV	ARF-GAP domain 5
Potri.001G407100	-0.736487	8.47825e-06	0.000210129	463.734	564.495	539.46	335.782	345.744	304.761	AT5G54270	LHCB3,LHCB3*1	light-harvesting chlorophyll B-binding protein 3
Potri.001G407800	0.458357	0.000625762	0.00728547	40.5013	35.2994	35.1384	50.9819	53.1685	54.7423	AT5G54250	ATCNGC4,CNGC4,DND2,HLM1	cyclic nucleotide-gated cation channel 4
Potri.001G409500	1.4002	2.10699e-06	6.46658e-05	7.96266	4.96401	4.66646	13.8415	10.0729	24.5804
Potri.001G410300	-0.569086	0.00166229	0.0157039	98.0465	89.31	86.6382	64.8984	72.9144	53.9	AT5G54530		Protein of unknown function, DUF538
Potri.001G410600	-0.930941	0.00134468	0.013262	14.2931	9.86195	7.29161	5.71819	3.9423	7.42219	AT3G20640		basic helix-loop-helix (bHLH) DNA-binding superfamily protein
Potri.001G412000	1.59542	1.69773e-07	7.26559e-06	4.57439	3.23476	2.70372	7.74983	8.18793	17.5265
Potri.001G412077	3.16723	2.99308e-14	5.2222e-12	1.63714	2.80849	4.66785	21.0198	21.5897	45.6925	AT5G54490	PBP1	pinoid-binding protein 1
Potri.001G412100	1.19372	1.08484e-05	0.000257693	3.58342	3.13392	2.75461	6.10934	6.21324	10.5019
Potri.001G412900	-0.377507	0.00489924	0.0362039	110.947	99.6745	102.929	70.6337	85.4418	97.3629	AT4G34240	ALDH3,ALDH3I1	aldehyde dehydrogenase 3I1
Potri.001G415600	-0.656079	0.00583628	0.0413567	9.43474	8.87855	7.25129	6.35826	5.66494	4.76407	AT4G27240		zinc finger (C2H2 type) family protein
Potri.001G416500	2.41137	4.31652e-10	3.32965e-08	19.2774	6.58341	9.27203	90.7194	59.7663	34.9708	AT1G11530	ATCXXS1,CXXS1	C-terminal cysteine residue is changed to a serine 1
Potri.001G416800	1.28131	6.42764e-05	0.0011398	2.38287	3.93055	3.59303	6.86816	7.01162	11.9397	AT5G54690	GAUT12,IRX8,LGT6	galacturonosyltransferase 12
Potri.001G419200	-0.793883	0.00300506	0.024802	38.0152	21.5566	29.9672	10.8961	22.7166	20.3411	AT3G20570	AtENODL9,ENODL9	early nodulin-like protein 9
Potri.001G423400	-0.496059	5.88617e-05	0.0010596	203.834	195.084	195.867	136.073	151.766	153.626	AT4G27000	ATRBP45C	RNA-binding (RRM/RBD/RNP motifs) family protein
Potri.001G425675	-0.975921	0.00476901	0.0354973	13.6007	6.75392	10.0853	3.61064	6.66773	5.78329
Potri.001G438400	2.081	5.03156e-05	0.000931286	1.5425	1.61069	2.36632	4.31709	3.86479	17.2032	AT1G16670		Protein kinase superfamily protein
Potri.001G440100	-0.533952	0.00139333	0.0136537	43.3798	49.1656	42.9627	25.9745	33.8997	39.1166	AT5G44500		Small nuclear ribonucleoprotein family protein
Potri.001G442300	2.32276	1.13748e-05	0.000268101	0.594302	1.63122	1.74744	7.65122	7.322	6.12189	AT5G44550		Uncharacterised protein family (UPF0497)
Potri.001G442600	1.18059	6.5721e-11	5.96269e-09	12.3814	10.0673	9.87949	24.4104	22.4543	29.5633	AT2G36840		ACT-like superfamily protein
Potri.001G449100	-0.541731	0.000171312	0.00257707	89.3659	67.7155	74.7205	44.515	60.2183	61.7338	AT1G32860		Glycosyl hydrolase superfamily protein
Potri.001G449500	-0.829064	2.97777e-05	0.000603536	71.4831	68.7418	73.2081	40.5715	52.9778	31.3787	AT1G32900		UDP-Glycosyltransferase superfamily protein
Potri.001G450200	-0.672916	6.11092e-06	0.00015849	62.035	53.1044	51.2103	34.2352	33.5087	41.2067	AT1G32930		Galactosyltransferase family protein
Potri.001G451600	-2.15396	6.24178e-14	1.01125e-11	18.1017	19.6568	15.3819	4.3693	3.27812	4.86289
Potri.001G452000	6.06049	0.000129897	0.00205122	0	0	0	0.414717	0.61949	0.72654
Potri.001G452300	0.621221	0.00574704	0.0409094	7.86638	4.28546	4.81868	7.94076	9.37372	9.60825
Potri.001G452400	0.841715	0.000395757	0.00505589	23.9242	13.4985	22.2001	29.1035	44.7392	37.2063	AT2G18196		Heavy metal transport/detoxification superfamily protein
Potri.001G453000	0.544963	0.00538384	0.0389918	13.8323	10.2799	9.3321	16.4299	16.8498	17.2701	AT3G30340		nodulin MtN21 /EamA-like transporter family protein
Potri.001G453600	-0.670284	6.5246e-06	0.000168693	156.926	155.685	146.576	86.1982	118.866	97.1714
Potri.001G454300	-0.38314	0.00395272	0.0307228	69.8298	59.5201	53.685	43.6643	48.4517	54.4318	AT4G10440		S-adenosyl-L-methionine-dependent methyltransferases superfamily protein
Potri.001G455000	-0.704219	7.50149e-05	0.00130427	34.919	25.0844	28.1281	15.2543	19.6241	21.5996	AT4G10380	NIP5;1,NLM6,NLM8	NOD26-like intrinsic protein 5;1
Potri.001G455800	-0.736627	0.00155146	0.0148823	18.2639	12.2493	15.1076	6.12914	12.1299	10.3997
Potri.001G458200	-0.603708	0.0046184	0.0346658	20.8652	23.3191	21.4033	17.0736	11.5515	16.5181	AT5G16930		AAA-type ATPase family protein
Potri.001G460100	-0.770697	9.56926e-06	0.000233385	108.808	130.865	115.284	77.0692	72.2831	68.3375	AT1G25260		Ribosomal protein L10 family protein
Potri.001G460400	-0.733337	3.6477e-05	0.000715488	85.2193	62.2827	61.1386	35.1571	51.5676	43.8169
Potri.001G461200	0.5584	0.00148125	0.0143134	20.1997	17.7807	15.7575	26.0837	28.9638	27.3581
Potri.001G462800	-0.485758	0.00323329	0.0262685	60.3432	42.9242	55.013	32.4865	44.1913	41.24	AT1G30760		FAD-binding Berberine family protein
Potri.001G463800	-1.02645	1.47172e-11	1.49583e-09	70.042	60.8512	67.5611	30.9819	36.7941	33.967	AT2G34770	ATFAH1,FAH1	fatty acid hydroxylase 1
Potri.001G464300	0.871734	2.84052e-05	0.000581863	13.5079	11.2226	13.8923	27.2946	21.6664	24.4082	AT4G20880		ethylene-responsive nuclear protein / ethylene-regulated nuclear protein (ERT2)
Potri.001G464400	-0.605317	9.39634e-06	0.000229392	172.75	161.997	171.335	98.5762	128.979	121.412	AT5G44340		tubulin beta chain 4
Potri.001G465600	0.702268	0.000202769	0.00295853	18.564	20.6225	21.7398	36.2847	35.1983	32.1774	AT4G20930		6-phosphogluconate dehydrogenase family protein
Potri.001G465800	-0.597312	0.0049592	0.0365206	13.3371	7.8024	7.98948	5.46751	6.98589	7.4779	AT4G20940		Leucine-rich receptor-like protein kinase family protein
Potri.001G466000	-0.400883	0.00492404	0.0363153	491.945	571.866	485.027	365.847	421.589	447.93	AT5G56030		heat shock protein 81-2
Potri.001G467300	1.01093	0.00266797	0.0227033	3.22443	1.85126	1.22334	4.72185	3.28123	4.98958	AT5G56040		Leucine-rich receptor-like protein kinase family protein
Potri.001G468100	0.870709	0.000726217	0.00818758	9.31569	9.1527	5.1462	12.4761	15.8751	16.8772	AT4G26530		Aldolase superfamily protein
Potri.001G473100	0.565907	0.00569055	0.0406701	8.5779	6.03084	7.30466	11.5852	11.1076	10.864	AT5G56290	ATPEX5,PEX5	peroxin 5
Potri.002G001100	-0.51754	0.00196478	0.0179106	16.1148	12.6865	12.8802	8.44939	10.972	10.9757	AT1G76660
Potri.002G004000	-0.578899	0.000104917	0.00170765	54.685	53.8889	48.1345	29.4659	37.9814	42.9964	AT1G76490	HMG1,HMGR1	hydroxy methylglutaryl CoA reductase 1
Potri.002G007300	-0.62315	1.66092e-05	0.000371325	77.1756	84.0179	73.353	47.771	57.3568	54.7312
Potri.002G009300	0.637868	0.00641007	0.0444377	14.1843	13.0038	11.9322	25.3797	15.6337	22.096	AT1G76370		Protein kinase superfamily protein
Potri.002G011700	0.554899	0.000891392	0.00962048	15.0093	13.0701	14.3747	18.5196	21.5366	25.3914
Potri.002G013700	-1.27478	1.29983e-12	1.64623e-10	96.9095	90.4045	96.8704	28.523	43.174	52.6416	AT1G41830		SKU5-similar 6
Potri.002G014700	1.8616	1.09982e-23	6.23651e-21	22.0536	17.5059	24.2693	73.8806	89.4735	78.5378	AT4G35750		SEC14 cytosolic factor family protein / phosphoglyceride transfer family protein
Potri.002G015100	0.453035	0.00441526	0.0334734	1867.11	1469.2	1400.69	2549.73	2081.22	2051.44
Potri.002G015900	0.707171	0.000770777	0.00856991	7.71191	8.71003	9.88419	15.4557	15.5674	13.9554	AT5G27280		Zim17-type zinc finger protein
Potri.002G016300	-0.885424	8.58733e-10	6.08676e-08	160.37	176.133	178.603	86.1066	102.244	105.336	AT1G20330	CVP1,FRL1,SMT2	sterol methyltransferase 2
Potri.002G017200	3.70176	4.04587e-10	3.13492e-08	0.433366	0.584125	0	4.16364	4.61337	5.3144
Potri.002G018000	1.11942	0.000745845	0.00835976	4.15883	8.10051	8.15218	17.481	12.9989	16.5375	AT5G42180		Peroxidase superfamily protein
Potri.002G018300	-0.609798	0.00053051	0.00640359	250.856	319.78	336.908	213.156	206.8	205.578
Potri.002G020700	2.54253	1.33173e-10	1.11499e-08	7.34084	1.90804	2.94333	29.6006	21.9915	19.2077
Potri.002G021400	1.68334	1.90864e-05	0.000418601	0.998885	1.17411	1.30535	2.808	3.05092	6.09	AT1G30755		Protein of unknown function (DUF668)
Potri.002G022600	0.90561	0.000490364	0.00599734	52.4463	43.5435	56.016	124.68	83.5085	85.5597	AT1G75750	GASA1	GAST1 protein homolog 1
Potri.002G022800	0.612519	0.00227578	0.0201708	4.89077	3.35602	3.71739	5.65786	6.18823	7.17695	AT1G75730
Potri.002G024000	2.43249	5.21725e-12	5.83724e-10	2.70035	3.33806	4.82621	27.3939	12.9415	20.8542
Potri.002G024300	-1.10148	0.00695128	0.0472188	9.35102	9.64998	11.8859	3.22868	7.11337	4.86935
Potri.002G028200	1.34217	1.40952e-06	4.59036e-05	6.80535	5.69657	5.70563	15.7551	19.3073	12.7518	AT1G75540	STH2	salt tolerance homolog2
Potri.002G028800	-0.902005	8.96662e-06	0.000220628	531.897	800.027	691.012	426.038	327.758	385.387	AT5G10400		Histone superfamily protein
Potri.002G029100	-0.775825	2.32911e-05	0.000494144	570.912	487.545	608.699	239.021	431.58	354.274	AT1G75500	WAT1	Walls Are Thin 1
Potri.002G029400	5.03849	0.00235196	0.020648	0	0	0.101716	0.79767	2.47472	0.314423	AT1G75490		Integrase-type DNA-binding superfamily protein
Potri.002G030800	0.796594	0.000242992	0.00343373	21.9509	16.42	23.6406	33.9643	37.5333	40.9855
Potri.002G030900	1.16537	3.90276e-06	0.000108555	7.33145	3.70572	4.87594	13.9304	10.081	12.4943	AT1G75430	BLH11	BEL1-like homeodomain 11
Potri.002G031000	1.89505	0.00445147	0.0336967	0.109294	0.210929	0.321359	0.603786	1.16736	0.772632	AT1G19700		BEL1-like homeodomain 10
Potri.002G031500	0.674768	0.00250422	0.0216529	10.8091	7.6059	9.89627	15.4221	16.013	15.4264	AT1G19690		NAD(P)-binding Rossmann-fold superfamily protein
Potri.002G032100	0.449951	0.00182428	0.0169141	25.1056	20.1589	21.7491	30.1421	30.9179	34.333	AT1G10210	ATMPK1,MPK1	mitogen-activated protein kinase 1
Potri.002G032200	-0.640481	0.00243033	0.0211721	28.4279	19.4052	21.3978	12.3572	18.4151	15.3872	AT1G27620		HXXXD-type acyl-transferase family protein
Potri.002G032500	0.648953	2.25733e-05	0.000480593	59.7734	52.8483	60.2489	91.6044	104.67	86.0454	AT1G19660		Wound-responsive family protein
Potri.002G032900	-0.493274	0.00543483	0.0392699	36.3255	43.3465	41.2118	29.7748	26.9365	33.6974	AT1G59312		Inositol-pentakisphosphate 2-kinase family protein
Potri.002G033000	-2.98642	1.97863e-15	4.18363e-13	17.757	17.1006	22.7187	0.919423	4.54279	2.25503	AT1G19630	CYP722A1	cytochrome P450, family 722, subfamily A, polypeptide 1
Potri.002G034600	-0.588194	0.000897126	0.00965213	30.3107	25.2151	25.1251	15.6967	21.519	18.7789	AT1G47270	AtTLP6,TLP6	tubby like protein 6
Potri.002G036800	-0.474702	0.00668691	0.0458852	45.6434	38.4319	39.5709	21.9263	34.2553	37.4964	AT3G23300		S-adenosyl-L-methionine-dependent methyltransferases superfamily protein
Potri.002G037400	-0.861664	7.56756e-05	0.00131301	42.989	27.6075	23.6414	15.7106	18.9671	18.9052	AT3G54690		Sugar isomerase (SIS) family protein
Potri.002G037700	-0.786951	7.89309e-05	0.00135349	14.1426	8.90846	9.84243	6.55796	5.90366	7.24047	AT3G54790		ARM repeat superfamily protein
Potri.002G038500	4.14392	1.60134e-05	0.00036059	0	0.595171	0.097154	7.33325	0.787912	5.30569	AT1G06180		myb domain protein 13
Potri.002G039100	2.28199	3.45584e-05	0.000683227	2.10253	1.8854	0.655678	12.763	5.22255	4.82578	AT3G23240	ATERF1,ERF1	ethylene response factor 1
Potri.002G040100	-1.03484	7.02307e-06	0.000179718	12.5451	11.3099	11.0921	6.20597	5.46316	6.09204	AT2G31270	ATCDT1A,CDT1,CDT1A	homolog of yeast CDT1 A
Potri.002G040600	-0.644075	0.000997711	0.0105122	70.1826	40.3856	56.1768	26.0452	41.7705	43.5748	AT1G06150	EMB1444	basic helix-loop-helix (bHLH) DNA-binding superfamily protein
Potri.002G041900	0.608645	0.00422773	0.0323817	6.04829	5.53373	5.02979	8.02976	9.39656	9.03269	AT4G03030		Galactose oxidase/kelch repeat superfamily protein
Potri.002G043300	1.42623	2.92882e-08	1.48827e-06	26.0235	23.8515	16.4553	79.6451	54.9445	48.2173
Potri.002G044300	0.761251	0.000115675	0.00185561	212.898	181.732	176.232	398.494	332.587	265.001	AT2G30570	PSBW	photosystem II reaction center W
Potri.002G044800	-0.577249	0.00519969	0.0379334	13.4256	13.5733	11.4142	7.13714	10.4178	9.49487	AT3G54650	FBL17	RNI-like superfamily protein
Potri.002G046300	0.918902	0.00593521	0.0419263	3.47891	2.11367	4.12005	4.41014	7.39318	7.46586
Potri.002G047500	2.42574	0.00254474	0.021886	2.25657	1.8656	1.17246	3.18677	5.2135	22.3773	AT3G63380		ATPase E1-E2 type family protein / haloacid dehalogenase-like hydrolase family protein
Potri.002G048832	-0.987792	0.00206761	0.0186638	6.98249	4.92444	4.82853	1.63987	3.46881	3.76086
Potri.002G049200	0.903836	2.99644e-05	0.000606828	7.78302	6.62848	6.54618	13.4174	12.8884	14.5495	AT3G63300		FORKED 1
Potri.002G049800	-1.13869	1.07195e-11	1.12375e-09	50.1795	39.7804	42.9489	17.4648	22.525	23.1045	AT3G63250	ATHMT-2,HMT-2,HMT2	homocysteine methyltransferase 2
Potri.002G050800	1.66264	6.53385e-12	7.18148e-10	12.2648	6.41259	7.47108	30.75	30.5377	23.0946	AT3G22550		Protein of unknown function (DUF581)
Potri.002G050900	0.806098	0.000662211	0.00760233	24.0444	11.0391	11.8586	25.9147	30.7812	27.1231	AT4G02715		(1 of 2) PF15365 - Proline-rich nuclear receptor coactivator (PNRC)
Potri.002G051200	1.03491	0.00618334	0.0432332	2.68152	4.00379	4.38029	8.01521	8.09154	7.8233	AT2G32100		ovate family protein 16
Potri.002G051300	-0.543779	0.00225158	0.0199704	241.312	315.435	284.763	212.397	207.151	185.805
Potri.002G051900	-0.623164	0.000892378	0.00962048	48.7636	31.639	41.973	26.1173	28.6713	27.5374	AT4G02730		Transducin/WD40 repeat-like superfamily protein
Potri.002G052700	-1.04525	0.000114489	0.00183934	14.7676	9.91453	7.75513	3.53831	6.19516	6.6652
Potri.002G053000	0.569814	0.000648449	0.00747289	47.9633	48.5917	44.7911	77.0833	62.5247	79.6243	AT3G63140	CSP41A	chloroplast stem-loop binding protein of 41 kDa
Potri.002G053400	-2.09668	4.02038e-06	0.00011133	4.03132	6.71617	6.7625	1.26623	1.07838	2.03561	AT1G03170		Protein of unknown function (DUF3049)
Potri.002G054300	-0.852548	0.00117199	0.0120125	10.8034	12.3031	15.3743	5.98147	8.55084	8.01329
Potri.002G054900	5.58053	0.000430373	0.00541493	0.059025	0	0	0.226837	0.469166	2.44398	AT1G03230		Eukaryotic aspartyl protease family protein
Potri.002G055400	0.738546	0.00258663	0.0221394	7.60821	5.03163	5.08738	7.13893	10.7031	13.1051	AT3G59060		phytochrome interacting factor 3-like 6
Potri.002G055500	0.678865	0.000427627	0.0053831	14.1243	15.2618	14.143	23.4394	25.8801	23.6501	AT1G06690		NAD(P)-linked oxidoreductase superfamily protein
Potri.002G056600	1.03859	0.00295097	0.0244526	2.6666	4.08786	3.16963	7.74047	4.84796	8.99577
Potri.002G057400	0.819182	5.08651e-07	1.89699e-05	23.2299	22.0612	21.8206	43.2087	42.3575	37.5733	AT1G06570	HPD,PDS1	phytoene desaturation 1
Potri.002G057600	-0.533648	0.00188955	0.0174029	280.455	367.865	330.572	239.782	238.995	232.102	AT2G34480		Ribosomal protein L18ae/LX family protein
Potri.002G060100	-0.797696	0.00134534	0.013262	20.4532	19.8233	18.0077	10.325	13.2034	11.5532	AT3G58850	HLH2,PAR2	phy rapidly regulated 2
Potri.002G060300	-1.00586	3.25748e-07	1.27589e-05	27.1289	27.3686	27.6701	12.0081	15.8514	15.1466
Potri.002G060500	3.10981	3.32356e-05	0.000661793	0.910465	0.468566	0.0892352	3.32403	1.71877	8.18335	AT4G14130	XTH15,XTR7	xyloglucan endotransglucosylase/hydrolase 15
Potri.002G060900	1.99878	1.37713e-14	2.54514e-12	7.92772	5.87267	3.78409	25.8671	18.6178	28.1257	AT5G09970	CYP78A7	cytochrome P450, family 78, subfamily A, polypeptide 7
Potri.002G061300	0.740772	0.000291485	0.00396541	15.8325	15.8708	15.181	22.0656	22.7812	38.1044	AT1G34180		NAC domain containing protein 16
Potri.002G062700	-1.2685	0.00440456	0.0334024	2.04577	1.82493	2.8472	1.10068	0.935006	0.867728	AT1G71770		poly(A)-binding protein 5
Potri.002G064700	-0.902383	0.000251862	0.00353485	12.2513	15.7866	14.9683	6.34216	8.05945	10.0562	AT1G34020		Nucleotide-sugar transporter family protein
Potri.002G065300	1.3359	0.000700097	0.00796032	9.11748	3.37701	3.52028	7.83072	11.8726	22.252	AT1G71695		Peroxidase superfamily protein
Potri.002G065400	1.50614	2.95787e-05	0.000599991	2.62859	4.22747	3.27404	10.2071	5.7675	14.711	AT5G42440		Protein kinase superfamily protein
Potri.002G068400	-0.57775	0.00555918	0.0400062	13.8979	9.23246	11.1963	7.60747	7.74431	8.49628	AT1G76890	AT-GT2,GT2	Duplicated homeodomain-like superfamily protein
Potri.002G068600	-0.513585	0.00674808	0.0461718	31.872	19.6842	21.5295	13.7378	20.6053	18.7944	AT1G76880		Duplicated homeodomain-like superfamily protein
Potri.002G069400	-1.82009	1.09414e-10	9.38101e-09	35.8221	23.3518	32.564	5.42063	12.7241	9.04418	AT1G76800		Vacuolar iron transporter (VIT) family protein
Potri.002G069800	0.554243	0.00251258	0.0217142	47.3038	49.7173	55.0028	86.0799	78.7148	67.7305	AT1G43710	emb1075	Pyridoxal phosphate (PLP)-dependent transferases superfamily protein
Potri.002G070101	2.67416	0.00604733	0.0424777	0.127622	0.218933	0.125083	1.34876	1.33142	0.451098
Potri.002G073000	-0.799314	0.000139796	0.00217848	51.3978	40.5592	34.0181	26.3755	24.1519	24.3045
Potri.002G077600	0.852928	0.00254034	0.0218751	7.45255	5.16555	4.50062	8.9683	11.4436	11.7076	AT4G37925	NDH-M	subunit NDH-M of NAD(P)H:plastoquinone dehydrogenase complex
Potri.002G079200	-0.668714	0.00185584	0.0171493	27.8276	25.0404	19.6189	11.6867	14.5453	21.8532	AT1G21660		Chaperone DnaJ-domain superfamily protein
Potri.002G079500	2.16603	7.04804e-06	0.000180147	2.27524	1.80877	1.35974	5.11838	3.63904	17.3733	AT1G77380	AAP3,ATAAP3	amino acid permease 3
Potri.002G079700	2.50344	2.25707e-06	6.82364e-05	0.865299	0.659736	1.41348	3.18685	2.81804	11.9914	AT1G77380	AAP3,ATAAP3	amino acid permease 3
Potri.002G079900	0.663554	0.00299251	0.0247299	38.1921	17.8211	19.3314	34.9038	41.528	46.1778	AT1G21680		DPP6 N-terminal domain-like protein
Potri.002G081000	1.77406	1.66056e-15	3.57163e-13	11.6126	14.8809	10.4217	47.0478	36.0041	49.595	AT1G01720	ANAC002,ATAF1	NAC (No Apical Meristem) domain transcriptional regulator superfamily protein
Potri.002G082200	1.05464	8.06756e-06	0.000202154	28.4058	30.0113	30.1387	80.1413	62.808	47.1742
Potri.002G082400	1.19019	1.95642e-05	0.000427057	38.9565	22.6328	23.8762	96.6146	54.5499	45.3222	AT1G44350	ILL6	IAA-leucine resistant (ILR)-like gene 6
Potri.002G083600	0.782812	0.00353876	0.0281723	8.19652	8.61039	10.3803	13.6263	19.5819	15.9973	AT4G08330
Potri.002G085100	-2.49681	2.07722e-16	5.34296e-14	22.4972	10.2596	15.5146	2.10277	3.89401	2.82714	AT1G21890		nodulin MtN21 /EamA-like transporter family protein
Potri.002G085900	0.915628	0.00481238	0.0357774	4.8714	3.2219	7.24802	9.92446	8.1057	12.2694	AT1G77660		Histone H3 K4-specific methyltransferase SET7/9 family protein
Potri.002G090200	-0.598703	0.000298721	0.0040418	29.7545	28.3263	29.8036	18.3999	22.3698	19.9541	AT1G22020	SHM6	serine hydroxymethyltransferase 6
Potri.002G092100	1.44847	1.24991e-09	8.38311e-08	31.0747	11.99	18.1852	50.6289	58.4527	62.1553	AT5G10080		Eukaryotic aspartyl protease family protein
Potri.002G092400	-0.661651	0.000216182	0.00311058	42.9	46.1191	46.5315	22.5742	34.4929	33.5044	AT1G77990	AST56,SULTR2;2	STAS domain / Sulfate transporter family
Potri.002G092900	-2.44822	0.000795592	0.00877931	5.05318	2.31836	3.22498	1.12905	0.233522	0.593396	AT1G22160		Protein of unknown function (DUF581)
Potri.002G093100	-0.789906	1.81803e-06	5.72004e-05	572.846	748.997	639.297	362.618	430.914	402.384	AT4G08685	SAH7	Pollen Ole e 1 allergen and extensin family protein
Potri.002G093300	-0.642678	0.000455351	0.00566634	32.7762	39.9308	38.8757	23.1107	24.0103	28.332	AT1G22170		Phosphoglycerate mutase family protein
Potri.002G093400	-0.458124	0.00254093	0.0218751	82.3312	95.0349	86.7014	66.633	68.2603	66.6487	AT4G08690		Sec14p-like phosphatidylinositol transfer family protein
Potri.002G094500	0.76829	0.00747819	0.0498613	10.5161	7.98923	9.12896	20.2071	16.643	11.3788
Potri.002G094900	-0.730452	0.00651741	0.0450442	5.85498	6.13409	6.5173	3.05372	4.40457	4.308	AT5G65170		VQ motif-containing protein
Potri.002G095100	-0.669223	0.00064232	0.00743316	26.616	22.182	26.5798	15.597	18.7553	14.9966	AT1G78140		S-adenosyl-L-methionine-dependent methyltransferases superfamily protein
Potri.002G095900	-1.18831	0.00400947	0.0310768	2.53499	4.04433	3.87592	1.41261	1.96459	1.48485	AT1G34580		Major facilitator superfamily protein
Potri.002G097500	0.517601	0.000259316	0.00361982	250.01	196.22	195.404	333.878	312.236	304.221	AT1G22300		general regulatory factor 10
Potri.002G098100	-2.44399	6.6174e-10	4.84176e-08	8.37668	12.8425	7.88681	1.96448	0.983014	2.73105	AT1G22330		RNA-binding (RRM/RBD/RNP motifs) family protein
Potri.002G098600	-0.955212	7.07561e-05	0.00124234	50.5619	32.4461	33.3243	12.7171	21.6904	28.5722	AT4G08950	EXO	Phosphate-responsive 1 family protein
Potri.002G099700	2.02432	3.50856e-10	2.77304e-08	2.58418	2.78653	3.54588	15.1805	11.0039	11.5575	AT1G78290	SNRK2-8,SNRK2.8,SRK2C	Protein kinase superfamily protein
Potri.002G100900	0.843536	3.18208e-09	1.94115e-07	24.0835	18.772	19.0459	37.0953	37.1909	41.2122	AT4G09020	ATISA3,ISA3	isoamylase 3
Potri.002G101600	3.67512	2.1597e-06	6.60349e-05	0	0.461346	0.301235	2.95291	1.90859	5.97504
Potri.002G103500	0.995433	0.00302338	0.0249119	2.48923	2.32491	3.19874	4.30484	6.48538	6.0333	AT2G22490	ATCYCD2;1,CYCD2;1	Cyclin D2;1
Potri.002G105000	1.2413	0.000619372	0.00722456	3.64201	1.19006	2.08224	5.49863	5.60023	5.5171	AT5G49700		Predicted AT-hook DNA-binding family protein
Potri.002G105600	-0.713252	0.000893102	0.00962129	157.479	232.391	234.163	105.075	124.914	177.314
Potri.002G105900	1.19872	6.08811e-09	3.56569e-07	10.5778	6.4407	6.1756	18.0358	16.8351	20.0132	AT1G58200	MSL3	MSCS-like 3
Potri.002G106300	1.10431	1.02677e-05	0.000247039	3.66351	2.73788	3.19957	7.45775	6.30688	7.65597	AT5G65480
Potri.002G106800	0.964747	4.6599e-05	0.000872201	28.8352	15.136	19.1327	30.9632	35.0067	62.7491	AT1G09970	LRR XI-23,RLK7	Leucine-rich receptor-like protein kinase family protein
Potri.002G107700	-0.372163	0.00274815	0.0231878	179.609	137.624	146.576	108.624	128.505	136.617	AT4G37870	PCK1,PEPCK	phosphoenolpyruvate carboxykinase 1
Potri.002G108000	-0.466867	0.000363878	0.00476325	550.254	406.613	431.205	296.396	377.877	371.889	AT5G65670	IAA9	indole-3-acetic acid inducible 9
Potri.002G108600	1.04629	1.30424e-09	8.67755e-08	59.0893	49.1753	59.7868	128.378	97.5962	135.792
Potri.002G111900	-0.668364	3.36139e-08	1.66892e-06	229.082	222.247	215.818	130.542	151.01	158.673
Potri.002G112300	0.749311	0.000334174	0.00443728	6.61325	6.89626	5.31007	12.7632	9.42512	10.6704
Potri.002G112600	-1.3622	3.59194e-13	5.03477e-11	22.3956	16.4444	17.2105	6.49134	8.68941	7.48138	AT1G10020		Protein of unknown function (DUF1005)
Potri.002G112800	-0.876061	0.000644832	0.00745877	17.1097	10.6016	8.81016	6.28096	7.10438	7.11795
Potri.002G112900	1.65697	0.000884405	0.00956479	7.37241	1.91625	5.25509	20.1763	11.9864	13.9883	AT4G37810
Potri.002G113000	1.0696	0.00300498	0.024802	1.89277	1.77962	1.46269	2.65783	3.11024	5.66101	AT1G10040		alpha/beta-Hydrolases superfamily protein
Potri.002G113300	-1.25151	1.54791e-19	5.51721e-17	274.664	283.12	253.395	106.024	132.095	118.879	AT4G08150	BP,BP1,KNAT1	KNOTTED-like from Arabidopsis thaliana
Potri.002G113600	1.59582	0.00113833	0.0117023	1.5415	1.78211	0.591198	4.50748	3.12979	4.73798	AT1G10070	ATBCAT-2,BCAT-2	branched-chain amino acid transaminase 2
Potri.002G114700	-0.563743	0.00033604	0.00445731	42.2881	38.1232	40.5563	23.8245	33.1015	28.7897	AT1G10120		basic helix-loop-helix (bHLH) DNA-binding superfamily protein
Potri.002G115100	0.623214	0.00271852	0.0229922	5.36975	4.65647	4.16407	7.20004	7.68041	7.89599	AT4G37740	AtGRF2,GRF2	growth-regulating factor 2
Potri.002G116200	-1.10142	0.00466051	0.0348769	21.379	20.1456	30.6928	8.3897	15.5573	11.5556
Potri.002G117600	-1.76325	1.91657e-06	5.98478e-05	16.0366	14.1598	20.2248	7.13727	5.03781	3.09617
Potri.002G118000	-1.03397	3.76523e-09	2.26368e-07	110.271	127.966	133.898	59.6358	70.1991	61.1737	AT1G10200	WLIM1	GATA type zinc finger transcription factor family protein
Potri.002G118800	2.22851	7.58831e-10	5.44047e-08	1.91064	1.87295	3.21022	9.70287	7.48496	17.6967	AT3G01400		ARM repeat superfamily protein
Potri.002G118900	1.72852	1.81268e-14	3.2537e-12	28.4654	15.153	17.7749	76.5198	75.6338	55.1235	AT3G03990		alpha/beta-Hydrolases superfamily protein
Potri.002G119300	2.55819	6.99284e-09	4.03869e-07	1.83865	2.05022	1.44166	6.88943	7.85542	18.9399	AT5G43170		zinc-finger protein 3
Potri.002G119800	0.636237	0.00749556	0.0499342	10.4786	7.73797	6.93746	12.001	13.8587	14.7873	AT2G26680		(1 of 1) PTHR34203:SF2 - EXPRESSED PROTEIN
Potri.002G120400	-1.50479	2.87102e-22	1.3024e-19	213.859	160.442	174.412	53.7875	80.5037	67.2837
Potri.002G121000	-0.789204	0.00256861	0.0220533	13.0265	6.25426	9.42159	4.04062	5.75234	7.50163	AT1G47240	ATNRAMP2,NRAMP2	NRAMP metal ion transporter 2
Potri.002G122700	0.48243	0.00591617	0.0418036	30.1631	29.8721	31.2648	48.9033	43.0315	40.7826
Potri.002G122800	2.88184	0.00600683	0.0423363	0.972393	0.278021	0	2.95844	4.99175	1.14569	AT5G67265
Potri.002G124200	-0.468981	0.00460635	0.0345857	39.7068	31.3708	35.5553	20.3102	28.1142	32.5062	AT1G49760	PAB8,PABP8	poly(A) binding protein 8
Potri.002G124600	-0.676022	1.96702e-06	6.11538e-05	80.374	70.6917	69.6402	39.6417	51.1921	53.9897	AT5G42860		(1 of 2) PTHR31852:SF44 - EMB
Potri.002G124800	-1.09957	1.89143e-08	9.935e-07	35.7157	28.294	28.1437	12.3122	18.2736	14.2	AT1G46264	AT-HSFB4,HSFB4,SCZ	heat shock transcription factor B4
Potri.002G125400	0.97212	2.02482e-05	0.000440062	11.4098	6.1968	9.42482	18.6213	18.0196	17.9634	AT1G45249	ABF2,AREB1,ATAREB1	abscisic acid responsive elements-binding factor 2
Potri.002G125800	-0.679184	0.00174609	0.0163165	16.531	11.4554	15.4346	7.27248	9.46584	11.6862	AT5G09890		Protein kinase family protein
Potri.002G126300	0.885826	0.0066659	0.0458096	4.70212	8.76987	8.03821	13.2903	9.23516	20.099	AT4G25000	AMY1,ATAMY1	alpha-amylase-like
Potri.002G128900	3.43983	4.66419e-05	0.000872313	0.510069	0	0.416601	3.59376	1.09805	5.4946
Potri.002G129300	1.07161	8.13323e-11	7.17046e-09	21.9755	16.501	20.2692	39.2054	37.7872	52.0826	AT5G04720	ADR1-L2	ADR1-like 2
Potri.002G129700	0.618413	0.00100007	0.0105326	23.8783	21.494	21.0366	40.3152	33.4281	31.8097	AT5G25900	ATKO1,CYP701A3,GA3	GA requiring 3
Potri.002G130700	-1.31557	1.00741e-11	1.06055e-09	26.0982	21.3255	21.8384	8.24171	12.0263	8.69988	AT5G42650	AOS,CYP74A,DDE2	allene oxide synthase
Potri.002G133500	0.703695	8.00962e-06	0.000201249	62.874	60.9234	54.9932	110.137	94.5151	98.0809	AT1G19330		(1 of 2) PTHR13286 - SAP30
Potri.002G135300	-0.483917	0.00234497	0.0206156	37.1771	42.4841	39.8199	27.6932	30.0025	32.1985	AT2G13560	NAD-ME1	NAD-dependent malic enzyme 1
Potri.002G136200	0.854396	0.0020552	0.0185921	20.6806	9.28184	16.8517	30.6125	28.4323	27.6852	AT3G60410		Protein of unknown function (DUF1639)
Potri.002G137700	0.934947	1.80568e-08	9.52467e-07	16.8154	12.9377	13.1477	29.5281	24.8733	30.6882	AT2G44830		Protein kinase superfamily protein
Potri.002G137800	1.03224	3.40618e-05	0.000676626	8.85454	12.0203	9.36173	24.5167	18.5651	21.757	AT1G02120	VAD1	GRAM domain family protein
Potri.002G138300	-0.397985	0.00286594	0.0238828	301.119	311.897	279.522	234.734	225.868	248.004	AT4G16830		Hyaluronan / mRNA binding family
Potri.002G138700	-0.862004	3.97961e-06	0.000110446	29.1694	26.3994	28.9474	14.8203	15.181	18.7528	AT2G44770		ELMO/CED-12 family protein
Potri.002G142200	0.947514	0.000260994	0.00363179	9.2375	6.71107	4.45266	11.009	14.1935	15.7012	AT1G02065	SPL8	squamosa promoter binding protein-like 8
Potri.002G142600	1.82124	0.00467248	0.0349455	1.22106	0.644526	0.644414	4.15117	2.89305	1.89715	AT1G02070
Potri.002G142800	1.60955	3.48194e-10	2.7667e-08	9.48981	5.61863	5.92631	23.4796	21.5278	20.8638	AT3G60530	GATA4	GATA transcription factor 4
Potri.002G143300	-1.14562	0.00153134	0.014729	6.17769	4.02713	5.95792	1.61441	2.20968	3.89304	AT4G00050	UNE10	basic helix-loop-helix (bHLH) DNA-binding superfamily protein
Potri.002G145100	2.25898	2.95459e-09	1.82018e-07	2.83244	2.00077	1.38805	9.60466	7.53224	13.8818	AT2G45190	AFO,FIL,YAB1	Plant-specific transcription factor YABBY family protein
Potri.002G146400	-0.355104	0.00623731	0.0435547	172.941	169.346	183.441	128.895	150.532	151.965	AT1G48860		RNA 3'-terminal phosphate cyclase/enolpyruvate transferase, alpha/beta
Potri.002G146800	-0.660652	8.04413e-05	0.00137466	433.638	559.546	512	337.973	316.898	347.071	AT4G00100	ATRPS13A,PFL2,RPS13,RPS13A	ribosomal protein S13A
Potri.002G149500	-0.433571	0.00666672	0.0458096	73.077	82.8288	70.2189	52.4609	54.3031	69.7694	AT3G60880		dihydrodipicolinate synthase 1
Potri.002G149900	-0.462976	0.00283856	0.0237339	36.912	30.239	31.3034	22.6693	24.3767	27.5116	AT5G42660		Protein of unknown function (DUF616)
Potri.002G151400	-0.487259	0.00171112	0.01608	43.8527	42.0961	45.7875	26.6255	34.4952	37.8764	AT3G61130	GAUT1,LGT1	galacturonosyltransferase 1
Potri.002G151700	0.578845	0.000181438	0.00269779	74.4711	78.37	71.1495	115.441	102.906	132.563	AT2G45660	AGL20,ATSOC1,SOC1	AGAMOUS-like 20
Potri.002G152300	0.863064	0.00301693	0.0248703	7.38422	4.00597	7.91775	10.6115	10.8484	15.1696	AT2G45690	ATPEX16,PEX16,SSE,SSE1	shrunken seed protein (SSE1)
Potri.002G154700	1.00454	1.9682e-06	6.11538e-05	7.17517	4.75918	4.56453	12.6099	9.85228	11.5894	AT4G00730	AHDP,ANL2	Homeobox-leucine zipper family protein / lipid-binding START domain-containing protein
Potri.002G156300	-0.859304	0.000958589	0.0101601	15.7099	13.0489	16.9188	8.1732	11.2286	6.77259
Potri.002G158000	2.88058	2.70972e-11	2.65127e-09	0.344313	0.379712	0.457985	2.00846	2.34583	4.96745
Potri.002G160800	0.594668	0.00209678	0.0188794	30.9993	28.0697	27.0646	52.1683	36.538	46.2553	AT3G61440	ARATH;BSAS3;1,ATCYSC1,CYSC1	cysteine synthase C1
Potri.002G162600	0.536798	0.000161077	0.00244011	86.8205	61.2744	78.421	104.863	109.717	127.815	AT2G46080		(1 of 4) PTHR31509:SF3 - BYPASS1-RELATED PROTEIN-RELATED
Potri.002G165000	0.759723	0.000478408	0.00589068	90.5801	97.9677	92.1073	211.039	145.262	135.357	AT2G46140		Late embryogenesis abundant protein
Potri.002G165400	-0.637003	1.29957e-05	0.000300781	236.725	250.862	250.818	165.884	169.66	161.207	AT2G46170		Reticulon family protein
Potri.002G165800	-1.10052	1.85431e-09	1.19548e-07	63.8059	87.9512	69.9139	34.0517	36.7498	38.3102	AT3G61580		Fatty acid/sphingolipid desaturase
Potri.002G166000	-0.647371	0.00125555	0.0126314	29.1073	29.3662	27.014	15.4967	23.6397	18.0991	AT4G01220		Nucleotide-diphospho-sugar transferase family protein
Potri.002G166600	1.02988	0.0053493	0.0387755	1.43563	1.26561	2.22787	3.44828	3.80376	3.26215
Potri.002G167100	1.30353	0.000142674	0.00221513	1.33233	1.59992	2.05202	3.91334	5.10598	3.92124	AT2G46270	GBF3	G-box binding factor 3
Potri.002G167800	-0.572013	0.00575466	0.0409289	16.9717	15.2991	14.0383	9.08766	10.1498	13.4825	AT5G05620	ATGCP2,GCP2,TUBG2	gamma-tubulin complex protein 2
Potri.002G167900	0.555948	0.00709692	0.0479068	148.9	135.886	152.726	244.947	239.978	181.848
Potri.002G168700	2.87237	6.5958e-09	3.81822e-07	1.07678	1.14351	0.703575	2.56172	6.77581	13.8261	AT4G23810	ATWRKY53,WRKY53	WRKY family transcription factor
Potri.002G169400	0.828414	1.08551e-05	0.000257693	22.516	24.574	22.9812	45.8761	43.0455	41.0084	AT4G01026		PYR1-like 7
Potri.002G169800	-0.539363	0.000375899	0.00486699	46.2568	43.8562	46.0602	29.0487	29.8939	39.5938	AT5G08610		P-loop containing nucleoside triphosphate hydrolases superfamily protein
Potri.002G169900	-0.685093	3.09309e-05	0.000622361	45.0043	32.1387	35.0936	21.4696	22.9772	28.288	AT3G61700		Plant protein 1589 of unknown function
Potri.002G171700	-0.423235	0.00495584	0.0365067	201.704	161.513	161.354	104.204	140.846	165.453	AT1G01300		Eukaryotic aspartyl protease family protein
Potri.002G172101	0.595765	0.00191849	0.0175994	15.8206	16.332	16.9467	29.7273	23.5089	23.9658	AT1G01260		basic helix-loop-helix (bHLH) DNA-binding superfamily protein
Potri.002G172700	-0.690423	0.00257357	0.0220883	15.3568	10.7639	9.1169	5.2074	9.21793	8.33382	AT2G46520		cellular apoptosis susceptibility protein, putative / importin-alpha re-exporter, putative
Potri.002G172800	0.851388	4.25883e-06	0.000116954	17.7486	16.4436	12.7199	32.795	26.231	28.6669	AT4G23980	ARF9	auxin response factor 9
Potri.002G173700	0.554921	0.00426774	0.0326226	101.742	93.6987	80.8241	134.793	157.13	130.51
Potri.002G176300	2.28081	9.50637e-20	3.488e-17	15.4618	6.39429	7.78007	46.9531	52.397	47.4023	AT3G61890	ATHB-12,ATHB12,HB-12	homeobox 12
Potri.002G176900	1.5437	1.54936e-17	4.54784e-15	55.022	49.298	43.0247	176.231	128.174	139.4
Potri.002G179100	-0.920639	2.06738e-05	0.000447538	18.5675	12.7006	13.5449	6.36787	8.78041	9.54181	AT2G46780		RNA-binding (RRM/RBD/RNP motifs) family protein
Potri.002G179600	-0.589639	7.6639e-05	0.0013262	30.2832	27.515	28.8776	18.3345	20.2013	21.7549	AT4G01400		(1 of 1) PF08318 - COG4 transport protein (COG4)
Potri.002G180800	-1.21142	0.00011986	0.00191087	6.03607	3.73317	3.79869	1.4956	1.79919	2.82333	AT1G01060	LHY,LHY1	Homeodomain-like superfamily protein
Potri.002G182600	-0.524016	0.00585392	0.0414361	33.2289	37.1424	28.3169	21.5075	26.0648	24.4442	AT4G01560	MEE49	Ribosomal RNA processing Brix domain protein
Potri.002G183600	0.792473	0.0047354	0.0353209	8.83964	7.64479	11.671	19.4423	12.2669	19.1823	AT3G62000		S-adenosyl-L-methionine-dependent methyltransferases superfamily protein
Potri.002G184400	1.04765	3.98171e-09	2.37097e-07	19.7585	11.2584	12.8645	29.7765	30.2131	33.5399	AT3G62010		(1 of 1) PTHR23339 - TYROSINE SPECIFIC PROTEIN PHOSPHATASE AND DUAL SPECIFICITY PROTEIN PHOSPHATASE
Potri.002G185900	0.817914	0.00618826	0.0432485	3.31429	4.52053	4.20689	7.56916	7.98956	6.74907	AT1G09540	ATMYB61,MYB61	myb domain protein 61
Potri.002G188600	0.783866	0.00416162	0.0319485	18.4066	19.1404	15.8781	20.8944	24.9273	52.4562	AT3G62220		Protein kinase superfamily protein
Potri.002G189300	-1.27963	1.06268e-09	7.26405e-08	84.163	117.384	116.558	41.1483	54.0328	43.2525
Potri.002G189450	0.756118	0.000410709	0.00520956	59.6849	81.219	74.9401	142.738	126.617	112.406	AT3G15580	APG8H,ATG8I	Ubiquitin-like superfamily protein
Potri.002G189900	0.401969	0.00274811	0.0231878	102.936	72.9111	80.0802	104.601	120.214	126.811	AT1G23800	ALDH2B,ALDH2B7	aldehyde dehydrogenase 2B7
Potri.002G191100	-1.59343	0.000580209	0.00685424	5.46758	6.45693	4.42684	2.05555	2.59813	0.960297
Potri.002G191400	-0.424702	0.00466549	0.0349037	492.604	536.534	562.681	423.766	409.043	409.053	AT2G47170		Ras-related small GTP-binding family protein
Potri.002G195700	0.550352	0.000309781	0.00415987	19.528	15.0067	18.2157	26.2043	26.5723	27.5741	AT4G02020	EZA1,SDG10,SWN	SET domain-containing protein
Potri.002G195800	-0.67458	0.00185932	0.0171751	9.57741	10.1031	10.2196	6.53022	5.83231	7.29317	AT3G62390	TBL6	TRICHOME BIREFRINGENCE-LIKE 6
Potri.002G196000	0.676597	0.000536681	0.00645	25.3627	14.6904	14.5847	25.5066	29.2292	35.6639	AT2G47390		Prolyl oligopeptidase family protein
Potri.002G197300	-0.525297	0.00271515	0.0229793	36.3062	30.5445	25.7953	23.91	20.0089	22.7765	AT3G62570		Tetratricopeptide repeat (TPR)-like superfamily protein
Potri.002G202300	1.58132	1.40302e-09	9.23623e-08	39.9045	12.9664	23.1222	83.7687	75.3263	71.0382	AT4G02280	ATSUS3,SUS3	sucrose synthase 3
Potri.002G202500	-1.05571	5.64819e-05	0.00102266	15.0693	14.8667	21.9108	8.53834	6.63613	11.149	AT4G02300		Plant invertase/pectin methylesterase inhibitor superfamily
Potri.002G203400	0.89855	0.00187402	0.0172917	10.5489	20.3586	13.3734	29.8544	28.3675	29.2967	AT4G02370		Protein of unknown function, DUF538
Potri.002G203500	3.00394	4.84009e-06	0.00013027	12.7973	18.0794	20.6586	98.7236	63.2014	287.749	AT1G02820		Late embryogenesis abundant 3 (LEA3) family protein
Potri.002G204900	-0.710676	0.00108699	0.0112955	19.983	17.5511	16.7013	11.9007	9.51931	13.1313	AT5G61770	PPAN	PETER PAN-like protein
Potri.002G205150	0.617923	0.00120643	0.0122959	39.407	23.8556	30.0231	47.4956	53.9435	46.2058	AT4G02440	EID1	F-box family protein
Potri.002G206400	0.79682	0.00127042	0.0127435	17.9933	7.84471	11.1561	21.1078	24.0509	20.5307	AT2G47750	GH3.9	putative indole-3-acetic acid-amido synthetase GH3.9
Potri.002G207286	-0.535752	3.71879e-05	0.000726008	349.396	329.116	336.395	245.2	242.27	242.777	AT2G47730	ATGSTF5,ATGSTF8,GST6,GSTF8	glutathione S-transferase phi 8
Potri.002G209900	0.802739	4.14775e-07	1.56797e-05	16.0349	11.9023	13.4995	23.7341	24.0339	27.4392	AT4G03200		catalytics
Potri.002G212701	0.52756	0.00188867	0.0174011	25.7995	21.5407	20.7804	33.9507	33.6101	34.5088	AT1G65410	ATNAP11,NAP11,TGD3	non-intrinsic ABC protein 11
Potri.002G213100	1.73574	0.0071653	0.0482391	0.888741	0.127052	0.6291	1.94494	2.10946	1.44604	AT3G63010	ATGID1B,GID1B	alpha/beta-Hydrolases superfamily protein
Potri.002G214000	-0.485341	0.00503703	0.036952	15.8219	13.0964	12.3483	9.72749	9.89792	11.0798	AT4G03110	AtRBP-DR1,RBP-DR1	RNA-binding protein-defense related 1
Potri.002G214400	-0.480755	0.00613185	0.0429505	29.2006	18.7676	18.4643	14.7903	16.3916	18.1015	AT3G58640		Mitogen activated protein kinase kinase kinase-related
Potri.002G216900	0.668516	0.000381461	0.00492112	22.5174	15.9371	21.731	28.9338	35.9611	34.8081
Potri.002G220566	-0.414453	0.00282163	0.023632	163.451	151.371	149.457	115.019	134.255	113.896	AT1G12900	GAPA-2	glyceraldehyde 3-phosphate dehydrogenase A subunit 2
Potri.002G222300	-1.0075	3.17834e-05	0.000636945	38.8784	50.075	50.4799	26.6636	25.8352	20.0735	AT3G07800		Thymidine kinase
Potri.002G222400	-0.501176	0.00201736	0.0183297	25.782	25.8823	22.5869	15.4989	19.2122	20.4007	AT3G07810		RNA-binding (RRM/RBD/RNP motifs) family protein
Potri.002G222700	3.53051	3.83393e-07	1.47391e-05	0.060468	0.311196	0.35559	1.91716	2.3431	4.9464	AT5G35735		Auxin-responsive family protein
Potri.002G223000	0.979202	0.00438189	0.0332709	3.54362	1.82371	2.19355	3.58379	4.33621	7.64712	AT3G07870		F-box and associated interaction domains-containing protein
Potri.002G224100	0.760065	0.00520441	0.0379567	50.2346	74.5259	73.4067	80.9258	88.2128	193.348	AT1G05010	ACO4,EAT1,EFE	ethylene-forming enzyme
Potri.002G224700	0.576724	0.00115792	0.0118792	276.044	200.908	241.096	403.942	379.434	321.336	AT4G26840		small ubiquitin-like modifier 1
Potri.002G226200	-0.585651	0.00335831	0.0270028	15.0689	12.4683	14.6199	9.61525	10.9266	8.64663	AT4G15415	ATB\' GAMMA	Protein phosphatase 2A regulatory B subunit family protein
Potri.002G227100	-0.68393	0.00265306	0.0226149	65.4245	81.8408	89.8737	63.8542	44.8245	45.2991	AT1G05070		Protein of unknown function (DUF1068)
Potri.002G228800	0.591463	0.000740327	0.0083166	111.164	102.315	113.207	187.511	175.691	147.613	AT1G62040	ATG8C	Ubiquitin-like superfamily protein
Potri.002G231800	-1.00757	9.49386e-09	5.28732e-07	91.6405	96.2659	97.6356	47.9437	56.4005	44.1194	AT1G05810	ARA,ARA-1,ATRAB11D,ATRABA5E,RABA5E	RAB GTPase homolog A5E
Potri.002G231900	-0.85599	3.44562e-06	9.73592e-05	33.5407	26.0322	29.051	14.1026	17.966	19.1206	AT2G43120		RmlC-like cupins superfamily protein
Potri.002G234600	-0.457522	0.00196761	0.0179298	75.6757	62.5152	72.2756	50.9704	55.983	52.7093
Potri.002G235800	6.34621	2.85903e-05	0.000585176	0	0	0	1.82299	2.51364	2.71463	AT2G31980	AtCYS2,CYS2	PHYTOCYSTATIN 2
Potri.002G236200	-1.91713	3.36521e-34	6.45862e-31	127.261	85.9854	94.9204	24.9808	30.6331	29.0286	AT4G14130	XTH15,XTR7	xyloglucan endotransglucosylase/hydrolase 15
Potri.002G236300	-1.13534	1.57401e-06	5.04127e-05	10.0374	7.76664	7.60191	3.001	4.35881	4.74941
Potri.002G236600	-1.13057	0.00701674	0.047534	6.27526	2.44661	3.57843	1.75391	1.75712	2.24689	AT3G26780		Phosphoglycerate mutase family protein
Potri.002G237600	-0.993202	8.02827e-09	4.56277e-07	27.1079	25.9781	24.1454	13.7009	12.2386	14.5798	AT3G26700		Protein kinase superfamily protein
Potri.002G238900	-1.23522	2.85141e-11	2.76183e-09	151.45	122.071	143.402	56.3022	73.537	54.3777	AT3G07460		Protein of unknown function, DUF538
Potri.002G241100	-0.400956	0.00253143	0.0218167	57.5719	48.7534	48.5655	36.3445	42.7962	43.3436	AT3G07050		GTP-binding family protein
Potri.002G245300	-0.517487	0.00522638	0.0380613	64.0381	65.6425	67.5683	49.3725	45.7169	49.023	AT3G07190		B-cell receptor-associated protein 31-like
Potri.002G245700	-0.664154	0.000347649	0.0045869	20.2881	16.9903	17.276	9.43171	12.9183	13.7475	AT3G07210
Potri.002G246100	0.696382	0.00107336	0.01117	19.5358	21.1303	15.113	29.3936	25.6973	40.0169	AT4G13040		Integrase-type DNA-binding superfamily protein
Potri.002G246400	-1.33414	2.48141e-07	1.01162e-05	23.0589	18.912	22.2507	5.19598	9.38869	12.4238	AT3G25130		(1 of 1) PTHR36760:SF1 - GENOMIC DNA, CHROMOSOME 3, P1 CLONE: MJL12
Potri.002G246500	-0.682862	1.3327e-06	4.38089e-05	93.323	80.5405	81.2364	44.4558	60.2641	61.9183	AT3G25140	GAUT8,QUA1	Nucleotide-diphospho-sugar transferases superfamily protein
Potri.002G247700	0.769277	8.35581e-05	0.00142047	9.66294	6.75816	7.43086	13.1688	16.0703	12.8213	AT5G48590		Protein of unknown function (DUF760)
Potri.002G248500	-1.04393	0.00432813	0.0329731	8.09092	2.85762	4.87672	2.16162	2.49336	3.23345	AT3G07340		basic helix-loop-helix (bHLH) DNA-binding superfamily protein
Potri.002G248600	1.00277	1.07252e-07	4.77845e-06	19.5723	13.2152	18.4452	31.2926	40.8378	34.5654	AT3G07360	ATPUB9,PUB9	plant U-box 9
Potri.002G249200	-0.877941	1.38759e-07	6.06311e-06	105.761	119.881	122.16	62.4304	70.3655	66.0443	AT3G07390	AIR12	auxin-responsive family protein
Potri.002G249500	-0.567732	0.00221908	0.0197524	87.9906	118.503	113.043	75.0696	74.5453	77.6531
Potri.002G251200	0.716322	2.25905e-06	6.82364e-05	223.621	193.136	152.473	319.61	303.503	349.231	AT5G48480		Lactoylglutathione lyase / glyoxalase I family protein
Potri.002G251700	-0.704478	8.78709e-07	3.04075e-05	76.3185	62.8011	56.5605	36.2635	44.0558	44.9121	AT3G24660	TMKL1	transmembrane kinase-like 1
Potri.002G252900	-0.785272	4.80422e-06	0.000129444	59.0771	69.0332	71.0141	34.5616	46.0381	41.2616
Potri.002G253400	-0.732441	0.00059504	0.00699964	76.3853	50.1847	59.3829	35.9136	27.7742	53.1127	AT4G28780		GDSL-like Lipase/Acylhydrolase superfamily protein
Potri.002G254100	-0.915749	0.00575028	0.0409094	23.83	28.2647	14.415	10.911	12.7633	13.3491	AT4G28730		Glutaredoxin family protein
Potri.002G254800	5.21855	0.00117982	0.012079	0	0	0.308538	1.51225	8.75776	2.22542	AT3G04300		RmlC-like cupins superfamily protein
Potri.002G256400	-0.514826	0.00385045	0.0300591	64.9058	65.8964	53.5522	46.8949	38.4685	49.3809	AT4G28660	PSB28	photosystem II reaction center PSB28 protein
Potri.002G257000	-0.488014	0.000623576	0.0072668	97.2282	86.274	83.7606	53.8689	72.7965	73.1322	AT5G43960		Nuclear transport factor 2 (NTF2) family protein with RNA binding (RRM-RBD-RNP motifs) domain
Potri.002G257200	-0.726501	0.000596665	0.00700697	135.42	196.987	197.635	107.472	124.597	106.224	AT5G43970	ATTOM22-V,TOM22-V,TOM9-2	translocase of outer membrane 22-V
Potri.002G257300	1.23914	0.00354837	0.0282232	2.83106	2.42831	1.77275	7.40441	5.54759	4.05037	AT5G43980		plasmodesmata-located protein 1
Potri.002G257700	-1.25794	9.16932e-09	5.12947e-07	215.21	207.29	219.917	63.6261	135.108	83.7326	AT5G44020		HAD superfamily, subfamily IIIB acid phosphatase
Potri.002G257900	1.14882	1.18306e-11	1.22478e-09	18.0583	17.2501	19.9013	34.1134	41.5071	53.7309	AT5G44030	CESA4,IRX5,NWS2	cellulose synthase A4
Potri.002G259000	-0.632381	0.000594275	0.00699395	30.54	34.4803	28.479	21.6791	22.4591	18.8211	AT1G04020	ATBARD1,BARD1,ROW1	breast cancer associated RING 1
Potri.002G260100	0.726294	0.000191689	0.00281829	14.1274	11.0369	12.7539	15.6918	21.0911	29.3667
Potri.002G261500	0.963326	9.2912e-05	0.00154544	40.1515	20.0442	31.857	57.15	65.4338	62.4326
Potri.002G261900	-0.905676	5.21611e-05	0.000957629	121.353	162.228	137.659	82.4651	93.8437	58.6898	AT3G46940	DUT1	DUTP-PYROPHOSPHATASE-LIKE 1
Potri.002G262800	-0.933755	5.78262e-07	2.11239e-05	22.5342	26.7987	21.9328	11.7069	14.2408	13.2915	AT1G75150		(1 of 6) 3.4.22.69 - SARS coronavirus main proteinase / Severe acute respiratory syndrome coronavirus main protease
Potri.003G003500	-1.47774	1.76643e-17	5.07299e-15	35.9586	27.1892	23.7694	9.66824	10.465	12.3307	AT1G57680
Potri.003G003801	0.920613	0.00684729	0.0467086	6.99868	5.85841	4.87599	14.9065	7.20505	12.518	AT1G09610		Protein of unknown function (DUF579)
Potri.003G004700	-0.527711	0.00168756	0.0158885	74.5234	87.6724	78.9365	56.234	50.5647	69.5238	AT1G09640		Translation elongation factor EF1B, gamma chain
Potri.003G006900	-0.592365	0.00258219	0.0221264	21.827	16.47	15.4391	11.0294	13.6565	12.3212	AT1G58007
Potri.003G009900	1.23376	2.77497e-07	1.1185e-05	4.79023	2.6887	3.11553	9.50153	6.97468	9.09568	AT4G25880	APUM6,PUM6	pumilio 6
Potri.003G010000	-0.527412	0.00391756	0.0304876	19.6193	18.3894	15.0193	10.5264	13.0196	15.0715	AT1G17690	NOF1	(1 of 1) PTHR12933 - ORF PROTEIN-RELATED
Potri.003G010200	-0.800416	3.67307e-05	0.000719434	104.422	123.271	111.665	53.2657	78.6157	74.1091	AT4G25890		60S acidic ribosomal protein family
Potri.003G010400	0.441898	0.006929	0.047093	27.5657	19.7361	24.0253	32.0438	35.5825	32.9002	AT4G06634		zinc finger (C2H2 type) family protein
Potri.003G018500	0.870464	0.000111972	0.00180588	14.5384	7.00667	9.00701	14.6221	22.2231	20.845	AT1G22930		T-complex protein 11
Potri.003G033300	0.614963	0.00095182	0.0101141	23.8068	15.9117	14.9999	26.1898	28.1593	32.5249	AT4G19160		(1 of 1) PF13369 - Transglutaminase-like superfamily (Transglut_core2)
Potri.003G034600	1.32817	5.06175e-06	0.000135505	3.86055	5.539	4.12773	12.4086	11.3678	11.9799	AT1G73010		phosphate starvation-induced gene 2
Potri.003G034700	-1.21924	0.000104923	0.00170765	10.0258	6.23688	5.12164	1.73191	2.85762	5.07278	AT3G21250	ATMRP6,MRP6	multidrug resistance-associated protein 6
Potri.003G034900	-0.603895	6.08468e-06	0.000158138	41.1667	34.3231	39.4356	24.4227	26.1813	28.3921	AT3G13690		Protein kinase protein with adenine nucleotide alpha hydrolases-like domain
Potri.003G036800	-0.507659	0.00490321	0.0362039	23.7085	21.8118	21.0506	14.9407	16.5906	17.4425	AT3G13800		Metallo-hydrolase/oxidoreductase superfamily protein
Potri.003G037800	-0.721692	6.56117e-06	0.000169288	62.2389	57.2448	59.2813	31.2909	42.2112	40.2087
Potri.003G038500	0.618907	0.000533586	0.00642828	85.6411	65.5971	83.1771	147.698	111.494	112.282	AT3G13750	BGAL1	beta galactosidase 1
Potri.003G041100	-0.493861	0.00371177	0.0291616	85.5237	81.079	67.6848	49.5059	65.3195	59.2151	AT3G13882		Ribosomal protein L34
Potri.003G043200	-0.702693	0.000144213	0.00222776	111.519	144.912	146.402	74.0814	93.0658	95.0294	AT4G08520		SNARE-like superfamily protein
Potri.003G044900	-0.668956	0.00230298	0.020354	8.64449	7.15716	6.58039	3.44167	5.90357	5.41567	AT1G14460		AAA-type ATPase family protein
Potri.003G045200	0.995711	7.59365e-09	4.34545e-07	19.557	18.7976	13.8679	35.4701	35.3481	37.7356	AT1G51780		IAA-leucine resistant (ILR)-like gene 5
Potri.003G048100	1.14871	2.376e-07	9.81478e-06	7.07713	6.2919	8.15147	16.5768	17.7075	15.4421	AT3G16500	IAA26,PAP1	phytochrome-associated protein 1
Potri.003G050900	0.517114	2.20998e-05	0.000473704	535.445	463.11	451.01	722.112	701.132	734.858	AT3G16240	AQP1,ATTIP2;1,DELTA-TIP,DELTA-TIP1,TIP2;1	delta tonoplast integral protein
Potri.003G051300	-0.47067	0.00124991	0.01259	84.7562	88.3136	85.8498	60.0118	69.2042	66.7443	AT4G29080	IAA27,PAP2	phytochrome-associated protein 2
Potri.003G051600	-0.620025	2.91558e-05	0.000593826	77.585	65.7978	74.3273	41.952	54.7426	51.5415
Potri.003G052400	0.925659	1.29665e-09	8.65014e-08	25.5563	18.9302	18.0478	39.8713	39.7866	43.517	AT1G79840	GL2	HD-ZIP IV family of homeobox-leucine zipper protein with lipid-binding START domain
Potri.003G052600	1.4167	0.00422844	0.0323817	0.632888	1.12448	0.708911	2.73626	1.7068	2.51096	AT1G79860	ATROPGEF12,MEE64,ROPGEF12	RHO guanyl-nucleotide exchange factor 12
Potri.003G052800	2.18289	7.63135e-24	4.65537e-21	53.9468	58.1532	48.2293	266.156	284.66	206.512	AT3G16120		Dynein light chain type 1 family protein
Potri.003G052900	-0.827164	2.79309e-06	8.13157e-05	58.5202	66.0232	63.2172	38.0027	36.4993	36.3225
Potri.003G053000	1.09496	0.000371214	0.00481941	3.52063	2.40708	2.85049	7.10817	5.22166	7.05943
Potri.003G053800	-0.510948	0.00123822	0.0125075	63.6956	61.0566	60.8242	34.9313	46.2277	56.3073	AT3G16060		ATP binding microtubule motor family protein
Potri.003G056200	-1.15574	8.24023e-05	0.00140433	13.4352	8.87908	12.952	3.27992	8.16979	5.11587	AT3G15990	SULTR3;4	sulfate transporter 3;4
Potri.003G056300	-0.334097	0.00726964	0.0487836	86.3301	73.2395	77.6985	57.4641	70.6786	68.5517	AT3G15980		Coatomer, beta' subunit
Potri.003G058900	-0.482775	0.00134817	0.0132847	63.0782	66.6568	68.3642	41.8315	53.1261	54.4051	AT1G15500		TLC ATP/ADP transporter
Potri.003G059800	-0.983093	9.71245e-06	0.000236415	28.2581	30.3413	32.8765	11.7843	20.4009	16.6984
Potri.003G059900	1.39243	1.58894e-06	5.08256e-05	5.60929	6.9283	7.03705	17.6767	19.5064	16.7679	AT3G15630
Potri.003G060300	-0.909325	0.00342771	0.0274811	9.79378	7.27546	10.6274	4.70478	5.12607	5.56354	AT3G15650		alpha/beta-Hydrolases superfamily protein
Potri.003G061300	-0.775239	0.000450111	0.00562357	38.2958	48.0227	51.173	25.3926	32.7978	26.4732	AT3G15680		Ran BP2/NZF zinc finger-like superfamily protein
Potri.003G064700	2.21074	0.00123716	0.0125018	0.150863	0.258802	0.118289	0.927642	0.689509	0.975079	AT1G72570		Integrase-type DNA-binding superfamily protein
Potri.003G066300	1.98765	1.65787e-05	0.000370977	0.904996	0.490265	0.933676	2.51695	4.1173	2.93428	AT1G72540		Protein kinase superfamily protein
Potri.003G066400	-0.434171	0.00286426	0.0238768	444.883	428.342	450.547	299.268	304.781	428.337
Potri.003G066600	-0.526826	0.00098012	0.0103531	40.2465	34.6686	37.7601	22.6938	28.0826	31.2653
Potri.003G067900	0.503097	0.00169798	0.0159746	16.5531	13.7845	13.4592	20.8603	21.6832	22.0395	AT3G14075		Mono-/di-acylglycerol lipase, N-terminal;Lipase, class 3
Potri.003G068000	0.700177	0.00460113	0.034557	9.23154	5.14521	7.36811	10.0295	10.4881	16.325
Potri.003G068400	-0.479407	0.00735941	0.04928	149.249	142.523	131.284	113.219	93.0816	109.792	AT3G14080		Small nuclear ribonucleoprotein family protein
Potri.003G068500	-0.51998	0.00151533	0.0145919	35.8068	36.5385	34.3067	20.7725	26.7524	30.9258	AT1G72480		Lung seven transmembrane receptor family protein
Potri.003G068900	1.46191	3.35466e-11	3.19461e-09	14.4993	14.6978	11.0618	43.8492	34.2145	37.1062
Potri.003G070600	-1.16799	5.89552e-08	2.77012e-06	37.6456	44.9372	41.992	23.036	19.1026	15.5241	AT3G14200		Chaperone DnaJ-domain superfamily protein
Potri.003G071100	2.91886	1.15328e-06	3.86232e-05	0.319316	1.36945	2.08642	13.0896	12.6906	4.1922	AT1G54050		HSP20-like chaperones superfamily protein
Potri.003G073000	-0.525577	0.00464549	0.0347854	12.0553	13.9778	11.6848	8.63555	8.74492	10.1815	AT1G72320	APUM23,PUM23	pumilio 23
Potri.003G074400	-0.734103	0.00143051	0.013893	17.466	13.8382	13.4061	9.56975	8.08448	10.2716	AT3G47640	PYE	basic helix-loop-helix (bHLH) DNA-binding superfamily protein
Potri.003G075900	-0.663558	2.0623e-05	0.000447429	73.6178	72.484	72.5449	46.3533	48.7301	49.329
Potri.003G076100	-0.512939	0.00679214	0.0464157	38.3966	49.2795	41.2566	31.22	31.297	32.5293
Potri.003G076700	1.26112	0.000265301	0.00367941	12.6371	8.92651	11.8392	35.7096	27.8814	18.2048
Potri.003G077900	-1.21368	3.98935e-06	0.000110594	9.71538	10.8938	13.4586	4.32816	5.39271	5.8102	AT5G47440		Plant protein of unknown function (DUF828) with plant pleckstrin homology-like region
Potri.003G079500	0.936759	4.39158e-10	3.3669e-08	21.1551	16.8746	17.088	30.7755	40.0336	39.3541	AT5G47390		myb-like transcription factor family protein
Potri.003G079600	0.640232	0.00131009	0.013007	25.8872	26.7317	35.0613	41.3722	52.1909	50.4257	AT4G16770		2-oxoglutarate (2OG) and Fe(II)-dependent oxygenase superfamily protein
Potri.003G079800	-0.78376	0.000484411	0.00594494	29.8934	25.0801	27.9008	18.3287	19.0726	12.3038	AT4G16780	ATHB-2,ATHB2,HAT4,HB-2	homeobox protein 2
Potri.003G080000	0.581197	2.91173e-05	0.000593526	61.4492	52.2601	56.1359	89.616	84.6698	90.1591	AT2G35680		Phosphotyrosine protein phosphatases superfamily protein
Potri.003G080700	-1.1466	0.0017867	0.0166399	5.09985	4.19938	3.64883	2.54788	1.62147	1.85412	AT4G16807		(1 of 2) PTHR36368:SF1 - GENOMIC DNA, CHROMOSOME 3, TAC CLONE:K17E7
Potri.003G081200	2.38566	5.07804e-16	1.20664e-13	12.8782	9.72062	9.67686	57.4105	30.7943	88.5253	AT4G17500	ATERF-1,ERF-1	ethylene responsive element binding factor 1
Potri.003G081500	1.55406	0.000664497	0.00761561	1.09655	2.62367	0.961609	3.77054	5.04614	6.00332	AT4G16820	PLA-I{beta]2	alpha/beta-Hydrolases superfamily protein
Potri.003G082700	0.364444	0.00333689	0.0268566	146.95	122.62	129.041	167.871	180.692	186.406	AT5G47120	ATBI-1,ATBI1,BI-1,BI1	BAX inhibitor 1
Potri.003G083400	-1.10533	3.00585e-07	1.1923e-05	9.45624	9.55425	8.34461	4.10615	4.71446	4.48605	AT5G43530		Helicase protein with RING/U-box domain
Potri.003G085300	0.76951	0.00302986	0.0249488	5.42265	4.0483	4.57661	8.29727	6.9842	9.6343	AT4G17660		Protein kinase superfamily protein
Potri.003G087300	-1.01365	0.00744971	0.0496979	3.60682	1.93358	3.09319	1.2634	1.75449	1.40389	AT1G32415		pentatricopeptide (PPR) repeat-containing protein
Potri.003G087400	1.84242	0.00232345	0.0204914	6.82233	3.95774	5.49142	9.84785	12.2799	40.2408
Potri.003G087600	-0.572827	4.02104e-05	0.00077292	128.112	115.919	134.88	86.8099	93.7417	85.2602	AT4G18030		S-adenosyl-L-methionine-dependent methyltransferases superfamily protein
Potri.003G089900	0.724588	0.000419535	0.00530532	22.236	17.1854	20.5451	31.3779	37.6274	34.1521	AT1G32520		(1 of 1) PTHR14241//PTHR14241:SF11 - INTERFERON-INDUCED PROTEIN 44
Potri.003G090100	1.69732	5.11354e-05	0.00094366	1.13582	0.786888	0.856328	2.22449	3.12514	4.10297
Potri.003G091200	4.23189	0.000370601	0.00481941	0.157162	0.0674022	0	1.66096	1.79575	0.793589	AT4G17810		C2H2 and C2HC zinc fingers superfamily protein
Potri.003G092200	1.36305	4.64073e-12	5.3113e-10	19.7631	17.0392	15.2359	56.081	37.4472	44.6239	AT1G32640	ATMYC2,JAI1,JIN1,MYC2,RD22BP1,ZBF1	Basic helix-loop-helix (bHLH) DNA-binding family protein
Potri.003G092400	-0.468382	0.00711681	0.0479774	18.5483	16.3428	15.8038	13.131	11.1712	13.8705	AT5G46740	UBP21	ubiquitin-specific protease 21
Potri.003G092700	3.25605	0.00357106	0.028339	0	0.598694	0	2.34712	1.50259	2.58463	AT2G35200
Potri.003G092800	2.45256	1.14958e-23	6.37379e-21	10.4508	7.35858	12.0774	50.6535	53.623	66.6336	AT4G17900		PLATZ transcription factor family protein
Potri.003G093800	-0.579948	0.00353285	0.0281342	35.9557	35.5499	33.4467	21.4097	22.4616	30.006	AT5G52980		(1 of 1) PTHR31394:SF1 - TRANSMEMBRANE PROTEIN 199
Potri.003G094500	-0.487107	0.000265715	0.0036831	115.405	84.6678	90.3374	61.0772	76.6092	78.2066	AT4G17770	ATTPS5,TPS5	trehalose phosphatase/synthase 5
Potri.003G094700	-0.71693	0.000545693	0.00653626	35.1	20.5742	28.3877	15.0063	21.4875	16.4237	AT5G65600		Concanavalin A-like lectin protein kinase family protein
Potri.003G095500	-1.23508	5.82822e-05	0.00105296	20.9135	24.6213	18.4879	7.22298	8.01286	13.6662	AT2G35470
Potri.003G099600	0.415114	0.0053944	0.0390485	37.2357	32.2	31.9144	41.7292	44.214	55.6113	AT1G32080		membrane protein, putative
Potri.003G100100	0.81349	0.000359397	0.00470706	8.30309	6.99911	5.33173	11.0491	13.8918	12.8189	AT5G45580		Homeodomain-like superfamily protein
Potri.003G100800	0.715609	4.11497e-05	0.000787938	21.9193	18.162	17.71	33.5877	29.7372	35.368
Potri.003G101100	-0.922073	1.73154e-06	5.46859e-05	31.5552	30.8677	28.6687	15.5844	17.5257	17.187	AT3G27420		(1 of 2) PTHR22880//PTHR22880:SF171 - FALZ-RELATED BROMODOMAIN-CONTAINING PROTEINS
Potri.003G102400	-0.60355	0.000944598	0.0100502	43.7009	29.1937	32.8813	17.4495	28.5436	26.6522	AT1G31850		S-adenosyl-L-methionine-dependent methyltransferases superfamily protein
Potri.003G103900	5.74651	1.01064e-07	4.53515e-06	0	0.301615	0.196939	4.68154	6.43855	19.1765	AT1G32350	AOX1D	alternative oxidase 1D
Potri.003G104000	1.44012	5.88555e-08	2.77012e-06	5.99469	3.75635	4.08114	9.41524	10.9494	18.9959	AT5G45380	ATDUR3,DUR3	solute:sodium symporters;urea transmembrane transporters
Potri.003G104700	-0.84091	0.000156673	0.00238353	23.408	31.6673	21.1418	14.1201	13.9545	16.8171	AT5G41880	POLA3,POLA4	DNA primases;DNA primases
Potri.003G107300	1.06334	1.29413e-05	0.000299801	8.22665	7.72592	9.82861	21.5194	14.9753	19.6483	AT4G25180		RNA polymerase III RPC4
Potri.003G107600	-0.664264	0.00377676	0.0295856	75.8672	40.4091	41.8763	21.9456	38.3991	43.484	AT5G61480	PXY	Leucine-rich repeat protein kinase family protein
Potri.003G108200	5.2093	0.0067071	0.0459857	0	0	0	0.413483	0.0657849	0.167165
Potri.003G108400	-0.559625	0.00142267	0.013833	26.0881	20.4099	21.219	12.7218	14.6262	20.8928	AT3G47460		Structural maintenance of chromosomes (SMC) family protein
Potri.003G109000	0.527513	0.000923054	0.00987105	19.498	19.4936	18.9861	29.9851	29.0906	28.0981	AT5G51410		LUC7 N_terminus domain-containing protein
Potri.003G109300	0.644141	0.00551533	0.0397365	8.56743	7.75539	8.67586	9.41589	12.6272	19.4117	AT3G47420	ATPS3,PS3	phosphate starvation-induced gene 3
Potri.003G109400	0.609656	0.00379422	0.0297038	7.77324	6.023	4.75809	8.41223	10.4221	10.6226	AT5G51450		RPM1 interacting protein 3
Potri.003G111300	0.905627	0.00720675	0.0484398	8.06866	12.0328	6.38044	22.7278	15.3048	13.5192	AT1G62500		Bifunctional inhibitor/lipid-transfer protein/seed storage 2S albumin superfamily protein
Potri.003G112600	1.10532	7.15417e-13	9.54526e-11	62.0083	41.4131	55.8238	100.019	127.329	129.828	AT1G62660		Glycosyl hydrolases family 32 protein
Potri.003G112800	1.54786	1.5032e-11	1.51842e-09	25.2595	19.9877	15.168	72.2928	58.236	50.6598	AT2G45190	AFO,FIL,YAB1	Plant-specific transcription factor YABBY family protein
Potri.003G114000	0.496337	0.000591398	0.0069686	287.47	275.431	291.834	451.041	401.411	402.931	AT4G22670	AtHip1,HIP1	HSP70-interacting protein 1
Potri.003G114100	2.62493	0.000351138	0.00462072	0.0772372	0.662496	0.908408	5.78815	1.61156	3.35408	AT4G22680	AtMYB85,MYB85	myb domain protein 85
Potri.003G114800	-0.781585	9.03963e-08	4.07846e-06	281.113	301.242	315.143	175.687	175.592	197.185	AT3G46040		ribosomal protein S15A D
Potri.003G115400	1.37622	0.00197008	0.017939	1.25413	3.52598	2.59494	4.95361	5.67656	10.2028	AT4G22740		glycine-rich protein
Potri.003G117200	-0.797572	0.00124733	0.0125746	94.2651	82.7803	117.53	45.2835	75.8195	56.9895
Potri.003G117400	0.61484	0.000523328	0.00632302	15.3713	13.6231	16.7357	23.8388	26.6846	22.4763	AT4G12000		SNARE associated Golgi protein family
Potri.003G117500	-1.17352	1.36833e-06	4.48031e-05	6.29846	5.19377	5.21937	1.99981	2.68583	3.08486	AT1G62950		leucine-rich repeat transmembrane protein kinase family protein
Potri.003G119100	-1.61005	0.00365436	0.028835	1.81997	3.55923	3.63888	0.839314	0.867973	1.47039	AT4G22880	ANS,LDOX,TDS4,TT18	leucoanthocyanidin dioxygenase
Potri.003G119200	0.608641	6.0925e-06	0.000158177	63.1076	52.7868	58.157	86.3223	96.9924	93.3727	AT4G11960		PGR5-like B
Potri.003G119600	1.14413	2.46707e-05	0.000516821	11.3914	5.96086	11.3052	22.8527	17.2265	25.4684	AT4G22920	ATNYE1,NYE1	non-yellowing 1
Potri.003G120000	-0.896514	1.62188e-09	1.05932e-07	147.892	159.519	154.489	73.7214	94.3173	93.2318	AT1G63000	NRS/ER,UER1	nucleotide-rhamnose synthase/epimerase-reductase
Potri.003G120600	-0.865207	4.03553e-08	1.95707e-06	49.7519	36.1591	42.2605	19.4119	27.7978	26.2601	AT4G11810		Major Facilitator Superfamily with SPX (SYG1/Pho81/XPR1) domain-containing protein
Potri.003G121600	0.42139	0.00127232	0.0127487	65.394	59.0697	52.2605	79.4165	79.0972	88.3283	AT4G20360	ATRAB8D,ATRABE1B,RABE1b	RAB GTPase homolog E1B
Potri.003G121900	-0.701909	0.00245516	0.0213362	17.2183	20.1226	18.3524	10.0636	10.9062	15.2877	AT1G63090		phloem protein 2-A11
Potri.003G123700	0.601307	0.000129771	0.00205122	40.4619	36.7814	45.0622	64.6106	62.4555	66.8348	AT1G63180		UDP-D-glucose/UDP-D-galactose 4-epimerase 3
Potri.003G125400	-0.953354	1.90112e-09	1.2225e-07	69.6017	72.2532	67.2571	30.557	39.0998	44.2227
Potri.003G125700	-0.813206	0.00257908	0.0221238	12.7336	8.36446	11.1902	3.48439	8.35448	7.48793	AT1G63440	HMA5	heavy metal atpase 5
Potri.003G125900	1.05995	0.00232626	0.0205086	1.88774	1.395	1.70787	4.38075	2.22188	4.16482	AT4G11610		C2 calcium/lipid-binding plant phosphoribosyltransferase family protein
Potri.003G126100	0.60094	2.93556e-06	8.49679e-05	403.015	307.423	303.439	514.173	541.255	539.578	AT4G11600	ATGPX6,GPX6,LSC803,PHGPX	glutathione peroxidase 6
Potri.003G126800	-1.87657	1.54549e-36	4.81999e-33	67.4468	70.0213	70.7091	17.3819	21.6651	20.5145
Potri.003G127400	0.540258	0.00133706	0.0132177	14.1233	10.1245	12.1444	18.3932	17.8251	18.6518	AT4G11560		bromo-adjacent homology (BAH) domain-containing protein
Potri.003G128200	-0.513692	0.00408601	0.0315329	58.9387	77.5491	72.4499	51.0787	49.8768	53.218	AT1G63660		GMP synthase (glutamine-hydrolyzing), putative / glutamine amidotransferase, putative
Potri.003G129100	-0.711156	0.000173708	0.00260614	10.7894	9.99163	10.606	6.14629	6.57752	7.36059	AT1G63710	CYP86A7	cytochrome P450, family 86, subfamily A, polypeptide 7
Potri.003G129900	1.01465	0.000453599	0.00565017	4.8145	3.15042	3.25932	8.77437	6.31233	8.27069	AT5G41350		RING/U-box superfamily protein
Potri.003G130100	-0.82226	4.58984e-05	0.000863623	23.5575	18.8562	23.3974	9.7288	14.2314	15.154
Potri.003G131400	-0.575107	0.000182813	0.00271499	21.2542	19.498	19.3553	12.0666	14.7089	15.5245	AT4G11350		Protein of unknown function (DUF604)
Potri.003G133300	1.16643	9.49608e-05	0.00157427	3.40645	1.93326	2.05844	4.70005	4.30069	8.30298	AT1G64060	ATRBOH F,ATRBOHF,RBOH F,RBOHAP108,RBOHF	respiratory burst oxidase protein F
Potri.003G133500	1.2965	1.86155e-08	9.79864e-07	12.4597	10.6872	6.95013	29.5615	23.2466	23.3049	AT1G64080
Potri.003G134200	0.43434	0.00247734	0.0214766	36.8093	30.31	27.6591	41.7702	44.2124	47.3345	AT1G64140		(1 of 1) PTHR31827:SF14 - F22C12.10
Potri.003G135200	1.75063	0.00309456	0.0253978	0.451389	0.71904	1.01122	2.8499	3.20349	1.62806
Potri.003G135600	-0.425644	0.00650507	0.0449713	39.8003	31.8449	39.3522	27.0788	26.6969	32.5804	AT1G64190		6-phosphogluconate dehydrogenase family protein
Potri.003G138600	3.04865	1.68487e-11	1.69506e-09	2.12008	0.443532	1.62178	7.05465	8.47722	20.5752	AT4G23810	ATWRKY53,WRKY53	WRKY family transcription factor
Potri.003G139000	1.69883	1.41268e-05	0.000323956	1.27639	2.49374	2.0155	6.47222	6.55231	6.94642
Potri.003G139100	-0.80582	1.43648e-07	6.24392e-06	99.0765	75.8832	82.3553	40.6664	58.0463	55.0949	AT4G23820		Pectin lyase-like superfamily protein
Potri.003G139600	0.710288	5.60459e-06	0.000147349	60.8975	47.4654	52.2253	69.6221	94.1332	112.148	AT1G64390	AtGH9C2,GH9C2	glycosyl hydrolase 9C2
Potri.003G141900	1.0147	2.2103e-06	6.72525e-05	34.3137	34.1055	32.0907	51.7413	58.6611	105.442	AT5G42050		DCD (Development and Cell Death) domain protein
Potri.003G142400	-1.27067	1.34577e-08	7.20538e-07	6.62173	7.60539	8.31253	2.87595	3.5825	3.38944	AT4G24000	ATCSLG2,CSLG2	cellulose synthase like G2
Potri.003G143600	-0.481619	0.000227672	0.00325339	131.95	137.074	131.791	91.1295	99.6195	110.867	AT5G28540	BIP1	heat shock protein 70 (Hsp 70) family protein
Potri.003G143900	1.35219	0.0012997	0.0129246	0.82642	0.918886	1.25997	2.73488	1.5814	3.80207	AT4G24040	ATTRE1,TRE1	trehalase 1
Potri.003G145900	-0.548249	0.00366045	0.0288648	48.2291	60.6733	59.95	41.1149	38.0311	42.367	AT5G41970		Metal-dependent protein hydrolase
Potri.003G148200	1.37359	0.00032116	0.00428042	3.21798	3.37718	1.74396	4.00107	6.20653	12.9229
Potri.003G149800	1.10033	0.000198395	0.00290319	3.28881	3.20915	2.66151	4.02944	7.07496	9.78126
Potri.003G150000	3.98806	9.50556e-11	8.29243e-09	0.227566	0.195193	0.362439	0.874554	3.53288	9.19277
Potri.003G150700	1.39135	0.000309588	0.00415987	4.33414	4.41462	5.84089	6.70161	10.4293	24.2106
Potri.003G150800	3.93153	3.18793e-12	3.78757e-10	2.2021	4.24987	3.77701	31.2596	40.86	98.4631	AT5G51190		Integrase-type DNA-binding superfamily protein
Potri.003G154900	0.731862	0.000648736	0.00747289	20.1012	23.9308	23.4617	47.9609	33.1486	35.6306	AT5G44720		Molybdenum cofactor sulfurase family protein
Potri.003G155200	1.50865	1.52522e-09	1.00143e-07	2.91874	3.16235	3.61348	9.8886	8.39469	10.6658	AT1G30900	BP80-3;3,VSR3;3,VSR6	VACUOLAR SORTING RECEPTOR 6
Potri.003G155400	-0.587278	0.00133404	0.0131976	90.1977	109.897	101.817	66.6974	67.3365	77.7684	AT1G30880
Potri.003G156400	0.994848	0.00202529	0.0183749	2.02782	1.4542	1.53133	2.93836	3.07172	4.4315	AT2G34920	EDA18	RING/U-box superfamily protein
Potri.003G156500	-1.77233	4.38856e-16	1.05283e-13	42.3731	39.8184	36.6165	7.45669	13.6983	15.676	AT5G44680		DNA glycosylase superfamily protein
Potri.003G156900	1.82935	0.00570944	0.0407572	0.3719	0.425325	0.789753	2.20341	2.52499	1.12674	AT1G30840	ATPUP4,PUP4	purine permease 4
Potri.003G157900	1.20516	9.60433e-13	1.25164e-10	42.735	53.9875	44.7996	105.288	104.026	135.481	AT1G30820		CTP synthase family protein
Potri.003G158800	-0.468007	0.00371212	0.0291616	54.3221	55.7811	53.7217	42.1697	40.9667	40.5793	AT1G09760	U2A\'	U2 small nuclear ribonucleoprotein A
Potri.003G159800	3.06771	3.73633e-12	4.39723e-10	0.528672	0.327502	0.287864	2.34213	2.65556	5.0721	AT5G47910	ATRBOHD,RBOHD	respiratory burst oxidase homologue D
Potri.003G160400	1.42341	0.0038229	0.0298814	1.87845	0.927675	0.836855	1.96882	3.22375	5.00131
Potri.003G161600	0.595918	0.000501878	0.00609759	23.5891	16.8858	18.9572	30.2182	29.3682	33.6763
Potri.003G161700	-0.480265	0.000131611	0.00207565	191.463	178.667	168.759	132.517	128.968	141.707	AT1G11680	CYP51,CYP51A2,CYP51G1,EMB1738	CYTOCHROME P450 51G1
Potri.003G162200	-0.75172	3.63814e-06	0.000102105	91.246	106.45	103.386	57.3109	63.1186	67.9846	AT5G13440		Ubiquinol-cytochrome C reductase iron-sulfur subunit
Potri.003G162300	-0.567602	8.63801e-05	0.00145817	35.7556	33.6719	33.5022	21.9193	24.4656	26.3771	AT1G29880		glycyl-tRNA synthetase / glycine--tRNA ligase
Potri.003G163600	0.632768	3.82483e-05	0.000742836	42.3889	28.2315	29.5402	46.9845	56.6715	57.4453
Potri.003G163800	2.1197	5.4789e-14	8.93455e-12	3.78908	3.04693	2.86265	12.5898	14.1962	17.2994	AT1G28100
Potri.003G165000	1.50851	0.000463945	0.00574463	4.35643	1.72463	2.13488	10.5443	6.99209	5.92248	AT5G13220	JAS1,JAZ10,TIFY9	jasmonate-zim-domain protein 10
Potri.003G166500	-0.588752	5.64401e-05	0.00102264	135.593	112.525	143.131	76.8682	96.6236	99.3098	AT5G13180	ANAC083,NAC083,VNI2	NAC domain containing protein 83
Potri.003G168500	0.68617	0.00586226	0.0414696	10.3429	6.91866	8.22445	14.3119	11.1813	17.0803	AT5G13090
Potri.003G169300	-0.659232	0.00141073	0.0137544	25.3291	27.0197	17.4696	13.6146	15.5021	17.2527	AT1G67320		DNA primase, large subunit family
Potri.003G169400	0.534701	0.00625457	0.0436264	16.2039	10.8291	11.8381	16.2368	19.7544	22.639
Potri.003G169700	-1.54663	7.92996e-06	0.000199898	12.8088	9.39549	16.7964	2.80075	5.44169	5.88794
Potri.003G170300	1.06708	1.32675e-06	4.36708e-05	24.7031	16.0671	19.2411	51.2402	35.5162	42.4606	AT1G27290
Potri.003G170700	1.12919	6.59935e-05	0.00116693	7.26392	6.14522	8.87489	18.5468	16.4118	15.6766	AT1G27300
Potri.003G171400	1.42783	1.74864e-09	1.13616e-07	4.574	5.38624	5.47078	16.5354	13.8264	12.9575	AT1G67340		HCP-like superfamily protein with MYND-type zinc finger
Potri.003G171800	0.635739	0.00352	0.0280604	13.2266	14.654	13.8637	21.003	22.0852	25.1382	AT5G43260		chaperone protein dnaJ-related
Potri.003G172300	1.0845	2.09925e-06	6.46619e-05	13.891	18.9322	17.3733	32.9147	32.6838	47.5075	AT1G67330		Protein of unknown function (DUF579)
Potri.003G173100	0.840133	0.000119149	0.00190149	15.6623	11.532	9.91684	19.5089	26.3722	23.0961	AT1G67360		Rubber elongation factor protein (REF)
Potri.003G173400	-0.67287	0.000775792	0.00860268	67.6837	75.8386	70.8529	50.4839	36.4037	54.1734	AT1G27390	TOM20-2	translocase outer membrane 20-2
Potri.003G173500	2.24122	4.84292e-05	0.000901723	0.493745	0.465857	0.338746	2.37187	1.91323	2.09426
Potri.003G173900	-0.956476	2.16773e-08	1.12209e-06	38.543	45.1913	41.1404	19.9061	21.5308	26.5205	AT3G23990	HSP60,HSP60-3B	heat shock protein 60
Potri.003G177900	-1.05962	0.000182136	0.00270655	17.3722	16.3984	10.8662	8.13565	6.50524	7.58191	AT4G13690
Potri.003G178000	0.431372	0.00632547	0.0440102	27.5674	18.6182	22.0449	26.1654	34.3739	35.3237	AT3G24180		Beta-glucosidase, GBA2 type family protein
Potri.003G178800	-0.501539	0.000821825	0.00901298	33.4207	29.5701	30.755	18.9494	24.471	26.0702	AT1G80620		S15/NS1, RNA-binding protein
Potri.003G180800	0.569453	0.00157009	0.0150149	25.1355	24.4264	23.953	40.405	37.4264	35.7209	AT1G15880	atgos11,GOS11	golgi snare 11
Potri.003G180900	-2.03284	9.05155e-05	0.00151365	3.93683	4.13483	4.92157	0.192978	1.99568	1.21708	AT1G80760	NIP6,NIP6;1,NLM7	NOD26-like intrinsic protein 6;1
Potri.003G181900	1.06268	0.00224474	0.0199311	5.01288	2.24136	3.92007	8.91513	9.21954	5.60108
Potri.003G182200	2.70895	1.36708e-17	4.06057e-15	7.84642	3.94913	4.00405	32.3349	20.6175	54.1589	AT1G80840	ATWRKY40,WRKY40	WRKY DNA-binding protein 40
Potri.003G183300	-0.664417	0.000357805	0.00468868	127.56	156.039	134.257	95.1662	99.736	80.8802
Potri.003G183700	1.46175	6.17971e-07	2.23455e-05	6.64706	6.67885	7.25937	23.4468	20.3791	14.8642	AT1G80920	J8	Chaperone DnaJ-domain superfamily protein
Potri.003G184100	-2.22551	0.00359098	0.0284519	0.379709	1.01539	0.591071	0.0429191	0.110962	0.315798
Potri.003G184925	0.954839	7.15427e-08	3.31167e-06	37.9668	28.8018	26.1789	63.6978	58.5747	64.2577	AT1G80940		(1 of 1) PTHR37205:SF1 - F23A5.30 PROTEIN
Potri.003G185050	1.87022	1.56276e-22	7.64529e-20	6.65193	6.96499	7.19506	27.0896	21.5543	31.2286	AT4G30780
Potri.003G186900	-0.649807	0.00204992	0.0185646	42.3324	58.5598	59.4037	28.1202	36.8809	43.8932	AT5G05920	DHS,EDA22	deoxyhypusine synthase
Potri.003G188600	-0.937718	0.000273074	0.00376004	6.63363	6.29761	4.6711	3.27951	2.84757	3.44722	AT1G48560		(1 of 936) 2.7.11.1 - Non-specific serine/threonine protein kinase / Threonine-specific protein kinase
Potri.003G190000	-0.618557	0.0053948	0.0390485	29.9546	26.4513	23.9027	12.2815	15.92	27.2469	AT5G06110		DnaJ domain ;Myb-like DNA-binding domain
Potri.003G190800	-0.775063	3.0811e-07	1.21635e-05	251.694	289.777	276.436	157.927	158.435	186.943	AT5G13850		nascent polypeptide-associated complex subunit alpha-like protein 3
Potri.003G191600	-0.67812	0.000535047	0.00643596	22.3757	22.4797	19.8304	11.2438	12.8969	18.5605
Potri.003G192200	0.525812	0.000535255	0.00643596	178.928	197.388	206.264	300.213	280.18	298.782	AT3G12490	ATCYS6,ATCYSB,CYSB	cystatin B
Potri.003G192400	-0.66002	0.000451974	0.00563556	12.4961	11.474	10.7126	7.4919	6.93729	8.50107	AT2G38720	MAP65-5	microtubule-associated protein 65-5
Potri.003G192500	-1.64532	4.03964e-08	1.95707e-06	35.1533	14.1405	33.8599	6.81306	11.502	9.24258	AT5G07050		nodulin MtN21 /EamA-like transporter family protein
Potri.003G192800	-0.711526	1.33976e-07	5.87774e-06	177.28	161.001	151.704	91.7971	100.541	121.316	AT5G07020		proline-rich family protein
Potri.003G193500	2.34091	8.90527e-08	4.03242e-06	1.57741	5.34763	1.39879	16.31	15.0011	13.8063	AT5G07000		sulfotransferase 2B
Potri.003G193800	-1.02303	0.00248836	0.0215422	2.23674	2.36857	2.27343	1.16735	1.15234	1.22705	AT3G12320		(1 of 2) PTHR33334:SF2 - GENOMIC DNA, CHROMOSOME 3, P1 CLONE: MQC3
Potri.003G194300	-0.354973	0.00393371	0.0306037	74.525	71.3571	69.8887	54.9251	57.7107	64.0433
Potri.003G194700	2.78942	4.43616e-07	1.6669e-05	2.39364	1.84781	2.93253	6.55424	8.205	39.1609	AT3G56710	SIB1	sigma factor binding protein 1
Potri.003G195300	-0.516655	0.00463735	0.0347662	39.059	25.8678	28.238	20.7043	24.6114	22.0588	AT3G54390		sequence-specific DNA binding transcription factors
Potri.003G195500	-0.746305	7.80593e-05	0.0013432	61.435	59.7406	57.1774	25.5181	36.9252	50.3145	AT5G07030		Eukaryotic aspartyl protease family protein
Potri.003G195600	1.88153	0.000333992	0.00443721	0.758805	0.402913	0.283318	2.01353	1.93868	1.45965	AT5G13500
Potri.003G196200	0.5013	0.000850802	0.00926966	75.446	48.7135	58.6011	85.6073	84.8072	97.68
Potri.003G196600	3.97836	0.00128489	0.0128333	0.3125	0.382921	0.0875096	0.643372	1.50811	11.4966	AT1G70130		Concanavalin A-like lectin protein kinase family protein
Potri.003G197333	-1.04803	0.000228697	0.00326284	9.61502	10.3986	7.73361	3.665	3.99782	6.54383	AT3G54450		Major facilitator superfamily protein
Potri.003G197801	4.01584	0.000853728	0.00929693	0.280768	0.240826	1.10073	23.7382	1.11585	0.850641	AT3G07910		(1 of 1) PTHR28525:SF1 - REACTIVE OXYGEN SPECIES MODULATOR 1
Potri.003G198200	-0.959915	6.89535e-08	3.20968e-06	63.3788	66.7271	60.4833	33.9944	34.2082	34.289
Potri.003G198501	-1.16137	3.14814e-07	1.2389e-05	34.0614	56.0766	43.7001	19.0949	20.9811	23.5046	AT3G54470		uridine 5'-monophosphate synthase / UMP synthase (PYRE-F) (UMPS)
Potri.003G202500	0.83133	5.92768e-07	2.15591e-05	75.0093	76.2856	82.7691	162.672	135.032	136.036
Potri.003G205200	-0.89296	0.000306055	0.00411871	20.0522	26.5944	25.764	10.9279	12.8916	17.6981	AT3G51790	ATG1,TG1	transmembrane protein G1P-related 1
Potri.003G205500	0.407925	0.00100559	0.0105706	338.163	278.58	305.208	416.161	394.783	464.301	AT1G51200		A20/AN1-like zinc finger family protein
Potri.003G206000	-1.32423	3.72146e-10	2.92903e-08	17.1265	13.6529	20.6171	5.72804	6.98542	8.91784	AT5G12960		Putative glycosyl hydrolase of unknown function (DUF1680)
Potri.003G207200	-0.534742	0.00125844	0.0126453	21.8256	20.1145	18.0253	13.6248	13.4662	16.1863	AT1G51140		basic helix-loop-helix (bHLH) DNA-binding superfamily protein
Potri.003G210100	-1.06036	0.00218439	0.0195272	16.2601	33.4469	18.5927	9.69155	11.668	13.6842	AT5G10400		Histone superfamily protein
Potri.003G210200	-0.885084	1.0276e-09	7.0825e-08	49.2994	39.8861	44.2703	23.512	24.0059	27.8989	AT5G12900
Potri.003G212700	-0.651971	0.000714439	0.00808402	36.3806	39.758	36.0122	18.5218	28.9415	27.9522	AT2G05990	ENR1,MOD1	NAD(P)-binding Rossmann-fold superfamily protein
Potri.003G213200	-0.565909	0.000889312	0.00960666	55.9324	53.4404	52.9135	34.8589	32.5842	47.8168	AT3G12130		KH domain-containing protein / zinc finger (CCCH type) family protein
Potri.003G217800	-0.719192	4.9942e-05	0.000925744	79.9132	77.65	66.808	34.016	47.9465	62.1586	AT3G58570		P-loop containing nucleoside triphosphate hydrolases superfamily protein
Potri.003G217900	-0.429032	0.000481354	0.00591615	136.17	129.6	127.98	94.5111	97.0009	115.058	AT2G42500	PP2A-3	protein phosphatase 2A-3
Potri.003G218500	-0.816266	3.69008e-06	0.000103215	69.5641	62.1181	65.01	30.1484	35.1011	52.732	AT3G13560		O-Glycosyl hydrolases family 17 protein
Potri.003G219000	-0.448196	0.00464212	0.034781	66.575	53.9886	57.0625	41.778	38.6675	55.7577
Potri.003G220300	-1.33597	1.46787e-20	6.00384e-18	208.976	177.27	190.616	64.5819	76.3126	99.4063	AT5G19770	TUA3	tubulin alpha-3
Potri.003G220400	-0.45721	0.00258037	0.0221238	468.179	543.172	518.362	401.254	371.008	396.006	AT5G19760		Mitochondrial substrate carrier family protein
Potri.003G220866	-1.36413	0.00256468	0.0220347	17.6694	25.6081	21.4981	4.09771	12.7129	10.1528
Potri.003G220900	-1.85355	8.55992e-06	0.000211665	18.4037	17.4473	18.5123	3.25715	7.21794	5.38013
Potri.003G221000	-0.919518	4.13872e-06	0.000114227	47.6609	59.6637	53.6194	22.8591	31.0929	36.4247	AT1G55340		Protein of unknown function (DUF1639)
Potri.003G221600	-0.392774	0.0069804	0.0473135	47.3458	45.0504	39.1437	31.4688	35.9573	37.4044	AT3G13490	ATKRS-2,OVA5	Lysyl-tRNA synthetase, class II
Potri.003G221800	-1.18502	1.17169e-09	7.94395e-08	201.324	196.803	211.864	69.7909	85.9491	128.774	AT3G13480
Potri.004G000400	6.04085	0.000487159	0.00596692	0	0	0	0.766074	3.05575	0.230071
Potri.004G000600	0.975764	3.01266e-05	0.000609124	10.0403	7.54987	7.93808	17.7494	21.3815	12.5733	AT5G60870		Regulator of chromosome condensation (RCC1) family protein
Potri.004G001800	1.34256	0.00317928	0.0259363	4.30459	2.46148	2.71888	6.52523	13.401	4.73362	AT1G62422		(1 of 2) PTHR31903:SF6 - F12F1.11-RELATED
Potri.004G002000	0.963448	0.000343312	0.00453928	4.90119	3.65562	3.93346	9.0766	9.80998	6.16921	AT4G22290		Ubiquitin-specific protease family C19-related protein
Potri.004G002900	0.516097	0.00638337	0.0443388	8.82	7.47377	9.06283	11.7542	13.1803	12.93	AT1G62390		Octicosapeptide/Phox/Bem1p (PB1) domain-containing protein / tetratricopeptide repeat (TPR)-containing protein
Potri.004G003000	1.79442	0.000710108	0.00804961	30.6699	28.6349	18.6211	126.472	105.172	42.8284	AT1G05010	ACO4,EAT1,EFE	ethylene-forming enzyme
Potri.004G003200	2.12376	0.000758969	0.00846882	13.0284	12.5865	13.9117	59.0286	97.8343	20.7055	AT4G04020		fibrillin
Potri.004G003800	0.746174	4.20796e-05	0.000800829	62.9894	54.3611	59.9127	107.145	120.124	80.6025	AT1G12000		Phosphofructokinase family protein
Potri.004G004900	0.819457	0.000206283	0.00300278	31.9246	28.9008	32.3012	68.9238	57.8716	42.7393	AT4G22140	EBS	PHD finger family protein / bromo-adjacent homology (BAH) domain-containing protein
Potri.004G005700	2.54756	0.00056743	0.0067464	0.236773	1.06622	0.0580156	2.67293	1.8232	4.24432	AT5G63520		(1 of 1) PTHR14939:SF5 - F-BOX ONLY PROTEIN 22
Potri.004G005900	1.0273	0.000577813	0.00684216	2.43968	2.51679	3.32821	5.73321	7.272	4.628	AT4G04340		ERD (early-responsive to dehydration stress) family protein
Potri.004G006200	1.08351	0.00485044	0.0359469	1.01719	0.671145	0.792453	1.65387	2.12497	1.65942	AT1G62310		transcription factor jumonji (jmjC) domain-containing protein
Potri.004G006700	3.60016	0.00147649	0.014273	0	0.246375	0.281523	2.75968	3.80522	0.193387
Potri.004G007600	1.00752	1.10365e-08	6.02542e-07	25.7354	20.2089	21.1735	48.755	51.4282	39.2049
Potri.004G010100	-0.961393	3.98396e-07	1.52365e-05	38.3887	47.012	38.6103	22.7878	24.3798	19.4408	AT4G22010	sks4	SKU5 similar 4
Potri.004G011525	-1.08145	4.31193e-07	1.62757e-05	29.7824	32.5403	33.7943	13.2851	14.8836	19.8725
Potri.004G012100	-0.971893	2.20865e-06	6.72525e-05	20.2264	22.1584	23.2966	8.42753	12.2014	14.9379	AT4G21990	APR3,ATAPR3,PRH-26,PRH26	APS reductase 3
Potri.004G012500	3.87659	0.00610622	0.0428155	0.117849	0.0505421	0	1.52855	0.819643	0.0595079	AT3G28580		P-loop containing nucleoside triphosphate hydrolases superfamily protein
Potri.004G013200	1.07508	1.74489e-07	7.44186e-06	238.565	174.4	206.563	535.477	480.688	321.855	AT1G11840	ATGLX1,GLX1	glyoxalase I homolog
Potri.004G014250	5.5452	0.00562681	0.0402953	0	0	0	0.662152	0.456508	0	AT4G18250		receptor serine/threonine kinase, putative
Potri.004G014850	0.573495	0.00121323	0.012335	111.658	97.7001	88.7233	147.555	187.037	125.209	AT4G04640	ATPC1	ATPase, F1 complex, gamma subunit protein
Potri.004G015100	1.3086	0.000456111	0.00567015	32.8522	42.6489	50.4736	125.4	147.326	51.1112
Potri.004G015300	0.621058	0.00195195	0.0178197	1579.47	1360.48	1580	2516.44	2973.65	1699.25	AT4G21960	PRXR1	Peroxidase superfamily protein
Potri.004G015700	-0.850384	0.00413534	0.0317956	13.7327	14.8971	19.8726	11.0208	10.0327	6.93434	AT1G61930		Protein of unknown function, DUF584
Potri.004G016000	1.22104	2.78246e-05	0.000573264	7.82785	4.65145	5.49989	15.4945	17.8977	9.38164	AT1G61900
Potri.004G016900	0.847672	4.66749e-05	0.000872313	29.7816	25.7863	26.569	55.8747	59.3204	37.3706	AT4G04770	ABC1,ATABC1,ATNAP1,LAF6	ATP binding cassette protein 1
Potri.004G017200	0.611173	0.00155817	0.0149352	105.488	99.3068	102.902	183.567	180.546	121.951	AT1G11650	ATRBP45B,RBP45B	RNA-binding (RRM/RBD/RNP motifs) family protein
Potri.004G018800	1.34676	2.44897e-05	0.000514072	5.76796	7.91587	6.72435	24.9084	17.0117	11.7728	AT1G11600	CYP77B1	cytochrome P450, family 77, subfamily B, polypeptide 1
Potri.004G019900	-1.00361	0.00203216	0.0184238	6.68757	7.7293	10.9427	4.62832	5.18053	3.43412	AT1G61800	ATGPT2,GPT2	glucose-6-phosphate/phosphate translocator 2
Potri.004G020400	1.22964	2.0169e-06	6.25114e-05	5.01473	3.41843	2.45748	9.05275	9.59788	7.54325	AT4G04890	PDF2	protodermal factor 2
Potri.004G021000	-2.40165	2.53965e-22	1.17341e-19	55.8956	59.7936	51.844	9.25608	15.6224	8.26082	AT1G11545	XTH8	xyloglucan endotransglucosylase/hydrolase 8
Potri.004G021300	1.15882	1.91492e-05	0.000419466	124.199	101.382	116.751	338.462	281.666	162.265
Potri.004G021500	0.754307	7.33736e-08	3.39013e-06	88.756	78.6866	81.5123	150.715	142.608	143.521	AT4G02890	UBQ14	Ubiquitin family protein
Potri.004G028900	-0.853172	2.12089e-05	0.000456963	62.7406	81.4473	78.0482	36.5153	47.9519	45.6936
Potri.004G029600	-0.666988	0.00208387	0.0187766	80.4468	51.9783	59.8074	38.7468	36.5034	50.5371	AT1G61667		Protein of unknown function, DUF538
Potri.004G029900	-0.961039	1.80448e-08	9.52467e-07	49.484	52.0985	47.6754	22.2487	26.4147	32.2054	AT3G13160		Tetratricopeptide repeat (TPR)-like superfamily protein
Potri.004G030700	-0.826808	4.38553e-05	0.00083019	27.6943	30.6528	27.3212	16.0344	19.646	14.8392	AT1G61720	BAN	NAD(P)-binding Rossmann-fold superfamily protein
Potri.004G030800	1.86022	0.00122474	0.0124217	0.609489	0.929394	0.995607	4.81475	1.81672	2.94083
Potri.004G031300	-1.29036	3.1839e-08	1.59578e-06	131.111	208.14	158.037	70.0945	61.1945	84.3571
Potri.004G033500	1.34071	1.38907e-06	4.5363e-05	7.97338	5.58965	9.8436	16.9417	17.5201	27.9508	AT4G21450		PapD-like superfamily protein
Potri.004G034400	2.45186	1.27671e-11	1.31628e-09	3.40603	4.54455	2.87463	17.3619	12.9726	32.9643	AT1G61340		F-box family protein
Potri.004G034800	0.987281	0.000732064	0.00823861	2.65141	1.45257	1.22389	3.38557	2.99129	4.50883
Potri.004G036600	0.596597	0.000454456	0.00565803	29.7036	25.6802	28.1115	44.4684	44.4253	42.457	AT1G11180		Secretory carrier membrane protein (SCAMP) family protein
Potri.004G036900	1.2113	1.95961e-08	1.02285e-06	12.3275	7.45056	8.90042	23.224	18.3506	27.1142	AT1G61215	BRD4	bromodomain 4
Potri.004G037100	0.932816	4.92843e-05	0.000915151	10.0051	7.80162	6.8133	13.2953	16.7186	19.0929	AT1G11125
Potri.004G038800	-1.46384	3.16832e-09	1.93749e-07	13.9336	10.0238	12.0595	3.7246	4.74495	5.16335
Potri.004G040100	-0.372207	0.0066637	0.0458096	282.92	214.069	220.079	158.377	206.78	213.073
Potri.004G040600	1.01228	8.64956e-05	0.00145914	26.2589	12.4471	12.492	38.212	33.9478	32.7997
Potri.004G041800	0.427898	0.00316208	0.0258245	41.783	32.2903	35.9332	43.1742	55.3527	56.0553	AT4G04955	ALN,ATALN	allantoinase
Potri.004G041900	0.676739	0.00156396	0.0149734	9.03939	6.80648	5.61331	12.2979	11.6551	11.4634	AT1G65070		DNA mismatch repair protein MutS, type 2
Potri.004G044000	1.47733	1.52194e-05	0.000345832	14.553	5.97579	10.0148	37.0377	24.9196	24.0783
Potri.004G044300	2.76942	1.631e-16	4.2389e-14	5.28913	2.38468	2.79134	31.4019	24.524	15.819	AT2G20670		Protein of unknown function (DUF506)
Potri.004G044500	-0.552713	9.93542e-06	0.000240903	176.862	166.765	157.086	103.548	123.749	130.556	AT5G44320		Eukaryotic translation initiation factor 3 subunit 7 (eIF-3)
Potri.004G045300	0.747978	0.00014398	0.00222776	14.9902	7.89804	9.53803	17.6934	17.7339	20.6696	AT1G28260		Telomerase activating protein Est1
Potri.004G046300	-0.471017	0.00127078	0.0127435	53.8007	50.0365	44.2423	32.6938	35.7179	43.6069	AT3G47620	AtTCP14,TCP14	TEOSINTE BRANCHED, cycloidea and PCF (TCP) 14
Potri.004G047100	0.879127	9.79761e-06	0.000238246	2654.74	1740.25	2365.26	5300.79	3909.07	3529.71	AT1G28330	DRM1,DYL1	dormancy-associated protein-like 1
Potri.004G048400	0.851891	0.00114093	0.0117194	14.7308	11.097	10.0436	23.7522	19.2179	24.0613	AT2G33855
Potri.004G049300	1.68492	0.0017279	0.016195	0.78403	0.504372	1.28072	2.76199	3.11597	2.70529
Potri.004G051300	0.779776	0.00210839	0.0189565	13.5217	7.67876	9.87098	17.2918	19.4573	18.2702	AT1G28540
Potri.004G051900	-0.425713	0.00556597	0.0400435	50.0206	44.6366	42.5143	33.3529	37.8568	35.2558	AT5G45950		GDSL-like Lipase/Acylhydrolase superfamily protein
Potri.004G057300	-0.691398	0.000178952	0.00266559	76.6083	85.3049	71.4169	53.4519	52.2442	44.9483
Potri.004G058300	0.980329	0.000408237	0.00518347	9.70562	5.17887	5.64116	15.2342	14.8013	11.2264	AT4G18700	ATWL4,CIPK12,SnRK3.9,WL4	CBL-interacting protein kinase 12
Potri.004G059600	0.877379	2.29949e-06	6.904e-05	14.6621	13.005	12.0025	18.6491	25.2454	32.9516	AT4G18780	ATCESA8,CESA8,IRX1,LEW2	cellulose synthase family protein
Potri.004G060800	2.74713	1.56344e-07	6.74652e-06	1.86842	2.45735	0.732499	17.7118	9.90086	7.29607	AT1G29270
Potri.004G061500	0.568727	0.00153472	0.0147444	13.367	8.68938	9.6711	13.6263	17.4119	17.8574	AT1G06410	ATTPS7,ATTPSA,TPS7	trehalose-phosphatase/synthase 7
Potri.004G061600	-1.15912	1.46848e-06	4.75825e-05	17.5564	14.4351	11.4545	7.23611	7.01872	5.82264	AT1G29300	UNE1	Plant protein of unknown function (DUF641)
Potri.004G063400	-0.617226	0.00560223	0.0402001	107.841	185.943	138.773	101.71	102.234	93.9216	AT2G34480		Ribosomal protein L18ae/LX family protein
Potri.004G064700	-0.743418	0.000685948	0.00782193	56.1019	77.8228	82.093	47.6359	45.4644	42.6916	AT5G46230		Protein of unknown function, DUF538
Potri.004G065100	-0.574477	0.00126851	0.012731	57.3198	72.9609	71.1565	43.6032	48.6108	50.6017	AT2G34560		P-loop containing nucleoside triphosphate hydrolases superfamily protein
Potri.004G065800	0.840916	4.53155e-05	0.000853945	8.5156	6.65732	6.49833	14.8837	11.1147	14.1851	AT4G18390	TCP2	TEOSINTE BRANCHED 1, cycloidea and PCF transcription factor 2
Potri.004G067400	0.916221	0.000108665	0.00175937	7.17559	10.1256	7.03284	14.5443	14.7649	19.3555	AT1G17940		Endosomal targeting BRO1-like domain-containing protein
Potri.004G067800	1.6991	4.02797e-11	3.79237e-09	61.5807	38.8574	48.3895	231.926	141.417	117.026
Potri.004G067900	1.32108	0.00102534	0.0107353	3.92385	2.69252	3.26892	9.61328	10.2339	5.44871	AT1G17860		Kunitz family trypsin and protease inhibitor protein
Potri.004G068000	2.9606	2.48781e-07	1.01257e-05	0.351851	0.679044	1.46562	5.23973	4.28248	11.4595
Potri.004G070500	0.92458	0.00395258	0.0307228	3.86128	1.82822	1.66517	4.06594	5.2483	4.99137
Potri.004G071100	0.672826	0.00143119	0.0138934	25.1141	18.5448	19.0585	27.3587	29.8647	47.7298	AT4G23570		phosphatase-related
Potri.004G073000	2.75609	6.56496e-13	8.80623e-11	6.13247	5.57568	4.68817	23.214	22.7881	72.7079	AT5G52740		Copper transport protein family
Potri.004G073600	2.15158	0.000186641	0.00275544	14.7563	6.85169	9.6418	23.0618	34.5619	89.3743
Potri.004G074000	1.82237	7.61513e-15	1.47285e-12	45.506	21.3672	35.9923	120.832	151.966	99.7892	AT5G52570		beta-carotene hydroxylase 2
Potri.004G074700	0.742451	0.00560015	0.0401967	3.48458	3.33134	2.56144	5.61466	5.08509	5.64518
Potri.004G075525	-0.44786	0.00135385	0.0133	53.2672	42.7081	45.5644	32.4346	34.9667	40.9821
Potri.004G078000	0.306352	0.00722673	0.0485349	1086.91	898.723	912.171	1198.37	1215.41	1317.82	AT4G02230		Ribosomal protein L19e family protein
Potri.004G078800	-0.650239	0.000636766	0.00738258	23.9095	16.429	17.3188	12.5337	11.271	14.2762	AT5G52510	SCL8	SCARECROW-like 8
Potri.004G079800	-0.706475	4.19897e-05	0.000799727	62.3129	56.4511	61.2448	38.5948	41.5649	34.6467	AT4G25660		PPPDE putative thiol peptidase family protein
Potri.004G080200	-0.898588	0.000775075	0.00859854	20.2611	21.3285	24.7322	13.4494	14.3661	9.20774	AT3G03220	ATEXP13,ATEXPA13,ATHEXP ALPHA 1.22,EXP13,EXPA13	expansin A13
Potri.004G083300	1.81651	0.00701414	0.0475293	0.431054	0.142205	0.19499	0.955715	0.691844	1.10505	AT3G02850	SKOR	STELAR K+ outward rectifier
Potri.004G085500	-0.501684	0.00284966	0.0237869	17.3886	14.7614	15.8149	9.65703	12.7428	13.1028	AT5G37630	EMB2656	ARM repeat superfamily protein
Potri.004G086000	-1.02456	0.000646832	0.00746714	13.8872	7.57485	12.9502	5.63487	6.89896	4.90181	AT5G37660	PDLP7	plasmodesmata-located protein 7
Potri.004G086100	-0.566936	0.0017083	0.0160656	38.5488	33.065	36.9559	20.4546	32.1118	24.091
Potri.004G087300	0.649133	9.72448e-05	0.00160149	33.8665	29.7403	33.2586	53.7778	55.2803	48.9275	AT1G23890		NHL domain-containing protein
Potri.004G088700	0.725996	0.00691471	0.0470087	2.62132	3.12823	3.23939	3.91459	5.37881	6.50308
Potri.004G088800	0.761264	0.000317303	0.00423353	11.4531	8.29349	9.19459	13.9345	17.0407	20.285	AT3G03440		ARM repeat superfamily protein
Potri.004G089500	0.505887	0.00149565	0.0144246	70.8589	71.518	82.3431	107.566	116.558	110.135
Potri.004G089800	-0.612809	0.000457708	0.0056815	148.772	95.4806	98.0723	58.1745	84.1502	90.8337
Potri.004G091100	0.687994	6.80811e-07	2.41969e-05	57.8998	53.5498	56.2134	95.5759	93.837	92.0738
Potri.004G091300	5.76754	0.00190951	0.0175478	0	0	0	0.162554	0.0420263	1.11064
Potri.004G092500	-0.881153	0.000341327	0.00451783	12.2592	9.96757	11.7024	6.07316	6.97838	6.1258	AT5G23530	AtCXE18,CXE18	carboxyesterase 18
Potri.004G093800	-0.772286	0.00473238	0.0353088	8.24856	9.84366	9.37329	5.39816	4.75105	6.82112	AT3G29590	AT5MAT	HXXXD-type acyl-transferase family protein
Potri.004G094400	-0.709635	0.00598912	0.0422541	37.1269	46.237	30.2653	24.3519	21.1044	27.5801	AT1G66740	ASF1A,AtSP7,SGA2,SP7	ASF1 like histone chaperone
Potri.004G097100	2.4213	1.19243e-08	6.45361e-07	1.71103	1.76115	1.91656	4.60293	7.2373	19.4026	AT1G66880		Protein kinase superfamily protein
Potri.004G097500	-0.776379	2.13156e-07	8.90073e-06	83.7639	70.9261	64.7184	38.0305	49.2948	46.3665	AT3G02580	BUL1,DWF7,STE1	sterol 1
Potri.004G099200	-0.650181	0.000153039	0.00234253	409.451	549.92	514.945	314.668	342.58	333.613	AT5G16130		Ribosomal protein S7e family protein
Potri.004G099500	-0.681748	2.11295e-06	6.47643e-05	51.0008	46.2613	52.1744	29.1897	32.7526	35.7224	AT1G67080	ABA4	abscisic acid (aba)-deficient 4
Potri.004G100000	-0.651595	0.000371259	0.00481941	245.806	358.337	298.433	196.4	201.258	209.073	AT5G38410		Ribulose bisphosphate carboxylase (small chain) family protein
Potri.004G100400	-2.44329	4.37112e-06	0.000119294	2.59268	3.43686	3.23413	0.566128	0.351276	0.892619	AT1G67110		cytochrome P450, family 735, subfamily A, polypeptide 2
Potri.004G102200	-1.48634	4.80898e-14	7.94597e-12	42.7008	46.2839	38.5199	12.2464	16.2529	19.5951	AT3G02500
Potri.004G102500	0.539086	0.00105538	0.0110175	326.192	377.755	377.206	600.566	510.443	532.162	AT3G25760		allene oxide cyclase 1
Potri.004G106400	2.59191	0.000464188	0.00574478	0.117716	0.252424	0.461495	1.63991	1.16959	2.55594	AT3G30775		Methylenetetrahydrofolate reductase family protein
Potri.004G106600	1.14042	5.1497e-07	1.90376e-05	20.6022	22.0143	22.2458	63.855	42.5009	41.6711	AT3G25180	CYP82G1	cytochrome P450, family 82, subfamily G, polypeptide 1
Potri.004G111100	-1.62256	2.10715e-06	6.46658e-05	9.62575	8.44694	9.94225	3.6281	3.67842	2.09376	AT5G38800		basic leucine-zipper 43
Potri.004G113000	6.34614	3.23154e-05	0.000645869	0	0	0	4.09051	2.82012	5.73292
Potri.004G113200	0.561096	0.00107982	0.0112303	26.9411	16.3697	20.669	31.8739	33.2151	32.3475	AT3G30300		O-fucosyltransferase family protein
Potri.004G113400	1.3787	1.13795e-05	0.000268101	2.32468	1.70319	2.51577	5.02532	6.06307	6.7007	AT5G15730		Protein kinase superfamily protein
Potri.004G117900	-0.596261	0.0027163	0.0229812	16.8485	18.9392	15.4703	12.1832	11.6741	11.5972	AT5G15810		N2,N2-dimethylguanosine tRNA methyltransferase
Potri.004G118600	-0.59522	3.62943e-05	0.000712465	82.4489	90.4501	85.0335	53.1609	59.3758	67.2769	AT5G15490		UDP-glucose 6-dehydrogenase family protein
Potri.004G120000	0.911393	0.000265904	0.00368368	9.10831	9.34343	8.38425	21.4635	14.2473	16.6567	AT5G39220		alpha/beta-Hydrolases superfamily protein
Potri.004G120600	1.49725	0.00355808	0.028281	1.54527	0.783214	0.894947	3.71161	2.65195	2.90832	AT3G29575	AFP3	ABI five binding protein 3
Potri.004G121400	-0.549137	0.000123729	0.00196752	76.7114	82.3707	75.4652	53.1733	55.2726	59.7371	AT5G14520		pescadillo-related
Potri.004G122900	4.60467	0.00110482	0.0114473	0	0.24683	1.50423	6.26683	13.4382	27.8023	AT3G29000		Calcium-binding EF-hand family protein
Potri.004G123200	-1.26247	4.83917e-12	5.48806e-10	78.1447	86.5982	94.3401	29.0452	40.9466	44.4276
Potri.004G125000	0.482508	0.00119132	0.0121867	27.2138	21.4127	20.7689	32.6652	33.6364	34.3723	AT5G39360	EDL2	EID1-like 2
Potri.004G126500	-1.2144	2.01302e-11	2.00099e-09	28.9879	22.3669	20.6778	9.44572	10.2294	12.6986	AT3G28920	AtHB34,HB34	homeobox protein 34
Potri.004G129800	-0.412002	0.00599568	0.0422816	89.1176	95.1417	86.4402	71.7113	71.2372	69.728	AT1G30120		pyruvate dehydrogenase E1 beta
Potri.004G131600	-0.663489	3.2653e-05	0.000651754	60.1303	59.2521	47.4246	30.5169	41.7505	38.0785	AT5G46280	MCM3	Minichromosome maintenance (MCM2/3/5) family protein
Potri.004G131800	-0.548513	0.00137662	0.0135064	166.046	205.152	186.175	140.975	128.741	129.72	AT2G36160		Ribosomal protein S11 family protein
Potri.004G134000	-0.629208	0.00572924	0.0408413	7.50709	5.76665	5.45587	2.86243	4.81028	5.02788	AT4G14140		DNA methyltransferase 2
Potri.004G134800	-2.42626	4.08017e-07	1.54707e-05	4.88379	4.75704	10.3846	1.27246	1.39815	1.25393	AT4G33420		Peroxidase superfamily protein
Potri.004G135300	0.635621	0.00119935	0.0122438	19.0629	20.9263	20.1406	32.0933	33.7104	32.0566	AT4G15093		catalytic LigB subunit of aromatic ring-opening dioxygenase family
Potri.004G137600	-0.793465	0.000799935	0.00881554	12.8208	10.6672	9.01396	4.22023	6.73744	8.81664
Potri.004G138200	-0.412906	0.00120553	0.0122917	130.979	111.925	127.772	94.4293	95.7453	100.249	AT1G22530	PATL2	PATELLIN 2
Potri.004G139700	2.49848	0.000155093	0.00236382	0.273739	1.35009	0.20122	2.95875	4.96364	3.31739	AT5G08640	ATFLS1,FLS,FLS1	flavonol synthase 1
Potri.004G140200	-0.666819	0.00281903	0.0236261	16.7458	13.3376	12.3095	7.35491	10.2206	10.3282	AT1G49740		PLC-like phosphodiesterases superfamily protein
Potri.004G140600	1.22344	1.02725e-07	4.59319e-06	15.2974	7.49381	7.6258	23.6614	25.2882	23.6061	AT1G49720	ABF1	abscisic acid responsive element-binding factor 1
Potri.004G140800	-1.35856	4.01094e-16	9.71582e-14	80.773	64.5909	91.2468	30.679	34.5969	30.9641	AT2G15620	ATHNIR,NIR,NIR1	nitrite reductase 1
Potri.004G140900	1.28904	0.000141369	0.00219624	11.1841	4.58176	5.99888	14.8082	27.2001	12.0815	AT3G19270	CYP707A4	cytochrome P450, family 707, subfamily A, polypeptide 4
Potri.004G143100	-1.77857	1.71631e-14	3.10304e-12	47.1291	57.3665	58.1989	12.2509	19.128	18.9373
Potri.004G143200	-0.969513	0.00410694	0.0316162	7.14868	7.63204	6.70832	3.06878	3.24913	5.29938
Potri.004G143400	0.443205	0.00418264	0.0320901	214.908	210.844	218.93	338.232	289.787	283.578	AT1G49600		RNA-binding protein 47A
Potri.004G144600	-1.8671	0.000801389	0.00882766	4.93146	2.56569	3.09018	1.32042	1.04421	0.571507	AT1G49570		Peroxidase superfamily protein
Potri.004G148200	0.776144	8.94486e-05	0.00150084	128.327	87.7953	90.338	172.219	180.629	190.797	AT2G15960
Potri.004G149100	-0.570884	0.000758103	0.00846294	204.75	139.79	169.851	122.548	131.546	103.068
Potri.004G151200	-0.648059	0.00244339	0.0212562	21.9423	20.1784	17.6277	10.2988	14.01	15.7659
Potri.004G151725	2.52042	0.000154145	0.00235513	0.408389	0.175146	0.500331	1.52042	1.2173	3.815	AT3G18830	ATPLT5,ATPMT5,PMT5	polyol/monosaccharide transporter 5
Potri.004G153100	-2.14207	0.000320584	0.00427503	2.78592	2.44271	6.37117	1.42753	0.307558	1.00036	AT1G49320	ATUSPL1,USPL1	unknown seed protein like 1
Potri.004G153500	-0.43726	0.000423205	0.0053409	131.937	111.336	115.777	78.4783	96.5097	102.598	AT4G34450		coatomer gamma-2 subunit, putative / gamma-2 coat protein, putative / gamma-2 COP, putative
Potri.004G153800	0.802354	6.58567e-05	0.00116534	84.8745	64.7225	63.8709	98.077	105.873	188.103	AT2G16230		O-Glycosyl hydrolases family 17 protein
Potri.004G154000	-0.542153	0.00281695	0.0236166	27.7284	29.7657	31.606	18.3322	21.1755	25.0731	AT4G34500		Protein kinase superfamily protein
Potri.004G155400	4.84761	0.00314179	0.0256756	0	0	0.381338	4.48577	1.54631	5.89396	AT4G39250	ATRL1,RL1,RSM2	RAD-like 1
Potri.004G156000	-0.969958	1.00757e-09	6.96371e-08	92.2821	65.6996	70.779	32.7008	44.2861	44.7746	AT4G34530	CIB1	cryptochrome-interacting basic-helix-loop-helix 1
Potri.004G157500	-0.512677	0.000256325	0.00358482	74.5305	72.1402	72.2049	46.6544	56.3362	58.0145	AT3G14390		Pyridoxal-dependent decarboxylase family protein
Potri.004G159800	0.472881	0.00606377	0.0425812	29.0437	17.7161	18.669	30.8441	30.5292	32.1896
Potri.004G159900	0.79359	0.000796705	0.0087877	12.4193	11.5925	14.1055	27.1631	20.0336	21.3956	AT4G39100	SHL1	PHD finger family protein / bromo-adjacent homology (BAH) domain-containing protein
Potri.004G160300	0.490766	5.56961e-05	0.00101137	245.166	204.171	222.098	300.29	349.078	334.741	AT2G21430		Papain family cysteine protease
Potri.004G162400	-0.530498	0.000301019	0.00406408	56.1269	53.4446	54.4742	33.7951	41.0366	44.4732	AT2G21330		fructose-bisphosphate aldolase 1
Potri.004G162600	1.63809	7.7935e-05	0.00134287	2.33973	2.07378	2.44606	7.79285	9.84121	4.41073	AT4G38960		B-box type zinc finger family protein
Potri.004G163800	0.842554	2.06548e-05	0.000447538	18.8601	11.1464	12.5111	21.0298	26.5087	31.706	AT4G38900		Basic-leucine zipper (bZIP) transcription factor family protein
Potri.004G164400	-1.47259	4.39923e-10	3.3669e-08	42.3805	53.0201	66.156	21.5507	20.4379	19.2079	AT2G16580		SAUR-like auxin-responsive protein family
Potri.004G165450	-0.682853	0.00249586	0.0215996	102.951	114.542	149.527	77.4098	95.8042	66.4885	AT4G38840		SAUR-like auxin-responsive protein family
Potri.004G165500	-2.12582	1.39175e-20	5.78737e-18	84.1024	98.6824	85.2839	15.6242	29.0598	20.1
Potri.004G166900	5.70835	0.000668276	0.00764839	0	0	0	0.450748	0.665913	0.812225	AT4G38810		Calcium-binding EF-hand family protein
Potri.004G167500	-0.532037	0.000578922	0.00685015	38.0595	32.3887	33.2832	23.803	27.0774	23.7692	AT4G34860		Plant neutral invertase family protein
Potri.004G168500	-0.469422	0.00179585	0.0167063	147.46	161.691	164.278	107.453	129.815	122.26	AT2G21160		Translocon-associated protein (TRAP), alpha subunit
Potri.004G171300	0.872452	2.33613e-06	6.98041e-05	15.8511	17.2277	16.396	33.7325	29.0874	31.8596	AT4G34880		Amidase family protein
Potri.004G172000	0.480208	0.00267703	0.0227493	67.6752	61.1471	77.8386	101.472	95.7371	104.076	AT4G38690		PLC-like phosphodiesterases superfamily protein
Potri.004G172300	2.96049	9.79663e-23	4.88852e-20	10.8759	4.28908	5.75862	67.6199	44.3421	52.7718
Potri.004G172800	-0.755855	5.90876e-05	0.0010614	50.0932	32.433	31.3649	18.4392	25.9791	25.6057	AT2G21050	LAX2	like AUXIN RESISTANT 2
Potri.004G173200	-0.536135	5.87058e-05	0.0010595	108.558	102.413	94.0415	62.0737	74.8076	83.93	AT4G38660		Pathogenesis-related thaumatin superfamily protein
Potri.004G173400	0.902857	5.88272e-05	0.0010596	40.3578	24.2923	33.9648	78.1159	44.593	66.7372	AT4G34950		Major facilitator superfamily protein
Potri.004G175000	-0.865991	0.000348285	0.00459202	63.1364	42.4404	58.15	26.8881	42.1542	23.9671
Potri.004G175400	0.477375	0.00376827	0.0295377	76.8926	82.4425	89.2999	109.169	130.034	124.725	AT4G38580	ATFP6,FP6,HIPP26	farnesylated protein 6
Potri.004G175500	1.44651	0.000316119	0.00422226	2.8969	1.96472	2.04691	6.73157	3.74846	9.1169	AT4G35070		SBP (S-ribonuclease binding protein) family protein
Potri.004G175800	0.568768	0.00125736	0.0126445	56.6122	57.694	57.3839	102.052	81.5999	80.985	AT1G68010	ATHPR1,HPR	hydroxypyruvate reductase
Potri.004G176100	1.24118	0.000187784	0.0027674	1.74903	2.23287	2.91021	6.64348	4.76881	5.66872	AT4G38560		Arabidopsis phospholipase-like protein (PEARLI 4) family
Potri.004G176600	-0.456309	0.000843757	0.00920496	84.9512	75.7842	69.4407	50.5437	62.312	62.589	AT1G75990		PAM domain (PCI/PINT associated module) protein
Potri.004G177200	2.11002	3.78682e-10	2.97111e-08	1.42647	1.06395	0.790224	5.89913	4.28272	4.35308
Potri.004G179628	0.977961	2.88471e-06	8.37876e-05	11.5738	10.4087	13.6123	21.8352	26.2049	25.4312	AT4G38460	GGR	geranylgeranyl reductase
Potri.004G180900	0.823851	0.00685701	0.0467549	3.26787	3.54062	3.42763	6.16918	5.46842	7.41103	AT2G41990		(1 of 2) PTHR31852:SF8 - LATE EMBRYOGENESIS ABUNDANT HYDROXYPROLINE-RICH GLYCOPROTEIN
Potri.004G181900	5.12839	9.64148e-12	1.0193e-09	0.384471	0	0.150729	3.47224	4.81321	10.7164
Potri.004G182000	1.45573	0.000106879	0.00173496	8.40012	2.9746	6.11811	9.40332	24.5024	15.6435	AT3G12500	ATHCHIB,B-CHI,CHI-B,HCHIB,PR-3,PR3	basic chitinase
Potri.004G183500	-0.667985	0.000460918	0.00571282	35.8751	33.4075	30.4797	14.8589	25.7543	25.604	AT2G17120	LYM2	lysm domain GPI-anchored protein 2 precursor
Potri.004G184000	0.927058	5.76285e-05	0.00104191	37.1108	21.2957	22.9249	58.5041	51.2837	48.4313
Potri.004G184700	2.08624	5.7997e-07	2.11553e-05	4.05983	1.22904	2.69172	10.7839	11.1521	12.6618	AT3G07350		Protein of unknown function (DUF506)
Potri.004G185501	6.51739	5.76028e-05	0.00104191	0	0.0611709	0	0.525308	1.11011	4.96954
Potri.004G185800	-0.624816	0.000148763	0.0022869	511.223	653.081	609.977	389.238	417.565	404.526	AT2G27720		60S acidic ribosomal protein family
Potri.004G187800	-0.671022	0.00127706	0.0127859	62.2028	92.9362	78.8902	51.079	48.8086	55.5166	AT2G44860		Ribosomal protein L24e family protein
Potri.004G188600	0.810239	4.58533e-07	1.71778e-05	54.609	45.388	40.6606	78.1711	77.2231	102.262	AT2G27830		(1 of 1) PTHR33270:SF3 - EXPRESSED PROTEIN
Potri.004G189800	-1.27777	0.00422367	0.0323651	1.87923	2.77246	1.76817	1.0833	0.784207	0.910962	AT3G44820		Phototropic-responsive NPH3 family protein
Potri.004G189900	-0.896523	7.87181e-10	5.60574e-08	172.365	184.692	184.078	96.0395	110.146	98.4563	AT2G27860		UDP-D-apiose/UDP-D-xylose synthase 1
Potri.004G190900	-1.07768	5.21996e-13	7.15594e-11	448.252	394.818	421.605	156.166	231.864	242.787
Potri.004G197400	0.813917	1.87534e-05	0.000412972	86.9321	43.0847	57.8127	94.9382	115.644	130.775	AT3G20770	AtEIN3,EIN3	Ethylene insensitive 3 family protein
Potri.004G199900	1.17338	0.000369244	0.00481077	6.20041	6.15809	7.99613	19.6482	15.9959	11.8644
Potri.004G200400	3.03756	1.96116e-28	1.88196e-25	6.55268	6.78574	6.03072	41.3821	40.0956	87.965	AT3G44260		Polynucleotidyl transferase, ribonuclease H-like superfamily protein
Potri.004G202400	0.639837	0.000132858	0.00209293	11.0641	8.02524	8.34529	13.5789	14.2393	16.648	AT2G27500		Glycosyl hydrolase superfamily protein
Potri.004G202832	-0.401956	0.00562985	0.0403055	509.785	582.91	544.241	431.403	423.197	445.083	AT5G22440		Ribosomal protein L1p/L10e family
Potri.004G205000	-0.685958	0.00124774	0.0125746	26.439	16.7901	15.3225	10.7287	10.9645	16.12
Potri.004G206300	0.902422	4.14995e-05	0.000792206	20.7425	18.3064	14.4493	39.6928	29.9771	33.759	AT4G38260		Protein of unknown function (DUF833)
Potri.004G206600	-1.81742	2.63825e-36	7.31381e-33	130.279	119.742	102.648	30.3613	36.8115	37.4775	AT2G17230	EXL5	EXORDIUM like 5
Potri.004G207500	-2.18325	1.71922e-18	5.42968e-16	152.187	146.05	134.243	19.2836	46.4584	34.7481	AT2G17300
Potri.004G208500	2.93071	2.28072e-16	5.80653e-14	2.36373	2.54293	1.60992	11.4705	10.4689	31.3159
Potri.004G211900	0.823213	0.00129206	0.0128684	10.0086	7.55045	9.63217	12.5123	14.3173	23.9295	AT2G28315		Nucleotide/sugar transporter family protein
Potri.004G214000	0.562246	0.00318451	0.0259482	26.9574	15.9041	19.0384	23.6995	33.3363	38.1753	AT2G28070		ABC-2 type transporter family protein
Potri.004G214700	1.86568	1.31282e-14	2.44439e-12	16.8726	14.732	17.2786	44.9974	49.165	95.0554	AT5G60800		Heavy metal transport/detoxification superfamily protein
Potri.004G216500	-0.541508	0.000179695	0.00267345	110.397	109.048	111.999	74.3811	84.8669	79.1007
Potri.004G216700	0.803578	0.000311429	0.00417525	157.875	125.354	186.39	326.597	186.556	341.919	AT2G28190	CSD2,CZSOD2	copper/zinc superoxide dismutase 2
Potri.004G217800	1.18147	2.4194e-08	1.24588e-06	23.3173	11.5067	13.3478	29.2993	38.9243	44.7311	AT1G22930		T-complex protein 11
Potri.004G219300	0.552853	0.00125337	0.0126146	43.3078	34.502	43.2522	55.237	54.3997	76.6082	AT4G06599		ubiquitin family protein
Potri.004G222300	0.654751	0.000101733	0.00166114	23.1016	20.6304	19.9192	31.6072	35.3014	37.8748	AT4G06676		(1 of 1) PTHR21389 - P53 INDUCED PROTEIN
Potri.004G222500	-0.603747	0.000566652	0.00674199	28.5842	28.1041	29.7099	17.4201	17.5756	24.9289	AT2G40360		Transducin/WD40 repeat-like superfamily protein
Potri.004G223000	-0.491944	0.000195783	0.00287341	100.557	84.5491	86.4606	57.5342	69.4686	75.0536	AT5G49945		Protein of unknown function (DUF1682)
Potri.004G223800	-0.481338	0.00318088	0.0259363	32.1822	30.0336	27.5616	18.46	26.0754	22.816	AT1G09810	ECT11	evolutionarily conserved C-terminal region 11
Potri.004G224200	-1.26639	1.25022e-06	4.15094e-05	62.3763	41.504	53.0439	15.6433	26.6586	25.9386	AT1G58007
Potri.004G226100	-0.719763	0.00242983	0.0211721	59.4556	65.2881	61.1545	38.2913	37.6513	42.5588	AT1G57765
Potri.004G227000	-1.27474	7.7317e-11	6.8895e-09	24.9004	28.3491	25.082	8.85933	13.8285	11.4399	AT1G57680
Potri.004G231000	-0.577844	0.00322683	0.0262416	58.2291	47.1225	72.3722	34.4586	44.02	46.7035	AT5G49800		Polyketide cyclase/dehydrase and lipid transport superfamily protein
Potri.004G233900	0.931826	0.00205246	0.0185742	15.5551	6.97759	11.5824	14.364	18.7865	35.0818	AT4G19410		Pectinacetylesterase family protein
Potri.004G234300	2.5037	5.10502e-12	5.76336e-10	3.49344	1.05139	1.62187	11.7768	12.9706	10.5841	AT5G45310
Potri.004G236300	0.546946	0.00646088	0.0447154	12.6387	12.0747	13.5958	21.1266	17.5601	19.6646	AT4G19190		zinc knuckle (CCHC-type) family protein
Potri.004G236500	-0.916608	4.47757e-05	0.000845688	31.1449	19.0858	21.7091	8.8697	16.934	13.8654	AT1G31770	ABCG14	ATP-binding cassette 14
Potri.005G001500	-1.36742	1.29206e-18	4.18661e-16	149.467	158.142	178.922	58.9753	71.6553	67.7177	AT3G05910		Pectinacetylesterase family protein
Potri.005G002800	1.24117	2.6807e-15	5.48225e-13	69.6582	46.4347	53.059	139.068	121.091	153.99
Potri.005G004800	1.38985	1.63474e-09	1.06493e-07	27.9521	24.0993	19.0643	76.4137	56.6903	59.0769
Potri.005G005000	-0.597932	0.000423007	0.0053409	17.1564	14.4228	13.004	8.6329	11.0943	11.0378	AT4G10710	SPT16	global transcription factor C
Potri.005G006300	-2.2814	3.0425e-11	2.9309e-09	40.5073	109.363	79.1099	18.8128	19.0097	12.0763
Potri.005G006500	-0.801757	5.66483e-08	2.67685e-06	114.931	94.4922	86.6152	56.7011	62.0201	57.614	AT1G56670		GDSL-like Lipase/Acylhydrolase superfamily protein
Potri.005G011200	0.777227	0.00028606	0.00390865	114.262	140.607	120.499	282.333	200.331	185.228	AT1G56580	SVB	Protein of unknown function, DUF538
Potri.005G015100	-0.500157	0.000101145	0.00165578	193.481	178.65	196.4	125.542	151.503	143.918	AT1G09210	AtCRT1b,CRT1b	calreticulin 1b
Potri.005G019800	-0.809642	0.00079865	0.00880527	7.75897	8.50386	7.85106	5.17679	4.96096	4.20811	AT3G05740	RECQI1	RECQ helicase l1
Potri.005G020200	2.62097	1.78176e-05	0.000394804	0.658536	0.176517	0.403397	1.42358	1.63576	4.90478
Potri.005G020300	-0.681806	8.45923e-07	2.94362e-05	173.074	153.569	147.319	90.3529	113.291	105.013	AT1G56300		Chaperone DnaJ-domain superfamily protein
Potri.005G020900	0.722418	2.95464e-05	0.000599991	166.625	152.518	165.74	320.993	271.093	236.142	AT5G26990		Drought-responsive family protein
Potri.005G021100	-0.70927	0.00572918	0.0408413	11.0845	6.88961	6.66536	3.49844	6.59734	5.57009	AT5G27000	ATK4,KATD	kinesin 4
Potri.005G021200	-1.01074	1.88288e-11	1.87912e-09	56.2104	39.5603	49.2244	22.6176	25.336	26.9466	AT1G09160		Protein phosphatase 2C family protein
Potri.005G024250	0.751209	0.00102174	0.0107021	106.043	116.447	130.944	261.235	203.657	151.084	AT1G56220		Dormancy/auxin associated family protein
Potri.005G024800	1.36699	7.40726e-05	0.00128968	11.9442	7.14567	11.4114	20.926	15.8565	46.3237	AT3G16640	TCTP	translationally controlled tumor protein
Potri.005G025800	-1.04606	0.00614366	0.0430091	13.2771	20.622	21.9813	5.51618	11.9439	11.5965	AT1G02900	ATRALF1,RALF1,RALFL1	rapid alkalinization factor 1
Potri.005G026500	-0.665801	0.000171757	0.00257997	266.787	355.937	290.055	203.56	183.23	219.258	AT5G27670	HTA7	histone H2A 7
Potri.005G026900	-0.66168	5.1094e-05	0.000943594	36.6006	29.1688	34.919	18.147	24.7269	23.7414	AT3G05420	ACBP4	acyl-CoA binding protein 4
Potri.005G027600	-0.625145	0.000981341	0.0103616	39.0952	25.2295	31.5794	15.0706	23.4534	26.6071
Potri.005G027900	1.31642	0.000208034	0.00301946	5.34795	6.07799	3.60358	12.7169	18.3983	7.69628
Potri.005G028000	1.76805	0.000214146	0.00308663	1.08653	0.983735	0.709941	3.82763	2.57891	3.41377
Potri.005G032700	2.2814	1.2382e-05	0.000288183	0.58733	0.220403	0.539668	1.7634	1.7142	3.33644	AT1G55020	ATLOX1,LOX1	lipoxygenase 1
Potri.005G032800	0.69762	0.000266958	0.00368899	51.2765	37.2095	40.8278	55.63	61.8277	103.14	AT1G55020	ATLOX1,LOX1	lipoxygenase 1
Potri.005G033900	-0.530742	0.00558936	0.0401424	25.3102	24.6571	29.0814	19.3014	18.5159	19.4208	AT3G05280		Integral membrane Yip1 family protein
Potri.005G036800	4.33286	1.56714e-05	0.000354812	0.0686609	0.70672	1.00943	6.20092	9.14145	24.8933	AT5G27420		carbon/nitrogen insensitive 1
Potri.005G038900	-1.19445	0.00639502	0.0443827	2.58161	3.98584	6.62926	1.38898	2.15462	2.65931	AT3G63480		ATP binding microtubule motor family protein
Potri.005G040100	-0.576985	0.000388572	0.00498707	126.619	146.581	120.688	89.2528	95.4347	92.1692	AT5G52650		RNA binding Plectin/S10 domain-containing protein
Potri.005G040600	0.844831	6.96835e-07	2.46261e-05	15.673	14.1328	15.7551	29.7688	25.7542	29.7895	AT3G05120		alpha/beta-Hydrolases superfamily protein
Potri.005G040700	-1.20587	7.82789e-11	6.95038e-09	380.331	525.971	447.289	213.895	179.482	225.125
Potri.005G040800	-0.677405	0.000500436	0.00609067	269.275	340.845	272.462	218.927	168.178	190.016	AT1G08880	G-H2AX,GAMMA-H2AX,H2AXA,HTA5	Histone superfamily protein
Potri.005G044800	-0.39932	0.00274647	0.0231878	478.88	472.695	512.439	358.337	407.076	398.283	AT3G05020	ACP,ACP1	acyl carrier protein 1
Potri.005G044900	0.540901	0.00521492	0.0380001	17.9974	13.0923	15.7415	20.5745	21.4469	29.219	AT1G08820	VAP27-2	vamp/synaptobrevin-associated protein 27-2
Potri.005G045600	-0.363755	0.00449432	0.0338873	85.3865	70.3822	70.4129	56.895	59.2733	67.1528	AT5G27120		NOP56-like pre RNA processing ribonucleoprotein
Potri.005G045800	-1.54505	0.000125938	0.00200137	5.75307	2.8198	4.99421	1.15811	1.79649	1.88134	AT4G12310		cytochrome P450, family 706, subfamily A, polypeptide 5
Potri.005G045900	-1.85222	1.5303e-05	0.000347137	4.85248	6.33119	4.488	1.37893	1.01858	2.20868
Potri.005G046100	1.14709	0.0060231	0.0424075	1.20526	1.66999	1.77192	3.2067	2.44109	5.33691	AT1G63150		Tetratricopeptide repeat (TPR)-like superfamily protein
Potri.005G048000	3.69376	9.69354e-17	2.57291e-14	1.96682	0.843513	0.525735	14.6878	19.0089	9.93147	AT3G22500		Seed maturation protein
Potri.005G051100	-0.841637	0.000926438	0.00989496	14.0393	13.3734	11.2362	4.88028	6.79932	11.2215
Potri.005G051700	-0.825435	0.000114928	0.00184521	15.0473	10.5487	11.2382	5.76887	6.75651	9.20541	AT5G28300		Duplicated homeodomain-like superfamily protein
Potri.005G053000	0.380729	0.00299336	0.0247299	504.244	535.601	484.956	638.124	682.508	764.66	AT5G28840	GME	GDP-D-mannose 3',5'-epimerase
Potri.005G053800	-1.18045	1.48767e-10	1.22905e-08	57.9123	55.0875	55.3392	22.5347	31.1853	23.9455	AT1G04240		AUX/IAA transcriptional regulator family protein
Potri.005G053900	-0.943426	3.20165e-07	1.25797e-05	66.2084	56.5266	74.3934	27.1187	41.945	38.7922	AT3G04730	IAA16	indoleacetic acid-induced protein 16
Potri.005G054400	1.08677	0.000476868	0.00588024	6.11802	8.55372	5.33672	11.756	11.0025	22.6754
Potri.005G054900	2.43645	0.00277006	0.0233175	0.77381	0.165932	1.70644	4.64658	6.34291	3.71199
Potri.005G058200	1.96658	3.80352e-05	0.000740232	1.58388	1.43848	2.46553	7.69823	10.2754	4.23413	AT1G77145		Protein of unknown function (DUF506)
Potri.005G060500	0.832119	4.10847e-05	0.000787299	17.2062	19.3636	17.1175	33.3731	37.469	29.0044	AT5G67290		FAD-dependent oxidoreductase family protein
Potri.005G061000	-0.866363	0.000108101	0.00175252	14.8562	17.7271	14.0234	8.95379	9.04166	8.80268	AT4G21130	EMB2271	Transducin/WD40 repeat-like superfamily protein
Potri.005G061600	0.823259	0.000931618	0.00994171	4.52138	5.47869	5.02932	8.68799	7.45155	11.9952	AT3G18660	GUX1,PGSIP1	plant glycogenin-like starch initiation protein 1
Potri.005G062800	-0.604527	0.00331085	0.0266901	34.7715	33.6108	28.3823	23.168	20.1085	23.0481	AT4G33460	ATNAP13,EMB2751	ABC transporter family protein
Potri.005G063000	-1.10913	7.25183e-07	2.54836e-05	14.7526	20.4687	16.048	7.75665	9.76111	7.49842	AT3G20015		Eukaryotic aspartyl protease family protein
Potri.005G063300	-0.678129	0.000923043	0.00987105	365.045	463.573	400.159	322.287	257.176	219.789	AT5G64040	PSAN	photosystem I reaction center subunit PSI-N, chloroplast, putative / PSI-N, putative (PSAN)
Potri.005G067300	0.575011	0.000908124	0.00975364	14.3087	12.1066	12.6597	17.4797	18.3339	25.2718	AT5G39480		F-box family protein
Potri.005G068700	1.51208	0.00129251	0.0128684	2.81583	1.50953	0.985647	3.18846	3.39725	9.29283	AT3G52430	ATPAD4,PAD4	alpha/beta-Hydrolases superfamily protein
Potri.005G069500	2.73494	2.70522e-10	2.18431e-08	1.07988	1.04975	1.19951	4.98005	6.58068	12.0689
Potri.005G070300	-0.842401	0.000636452	0.00738237	8.67008	6.96559	7.95929	3.35459	5.34013	5.11092
Potri.005G070500	0.609781	0.00021778	0.00313176	38.5515	26.2427	25.0021	41.4916	50.4062	50.1575	AT3G52950		CBS / octicosapeptide/Phox/Bemp1 (PB1) domains-containing protein
Potri.005G072500	-0.390534	0.00614584	0.0430122	81.0272	62.0505	67.8222	50.2336	60.6922	56.4958	AT5G65280	GCL1	GCR2-like 1
Potri.005G072800	-0.978471	0.000167421	0.00252396	11.195	13.586	13.2722	6.76349	8.16018	5.28265	AT2G22420		Peroxidase superfamily protein
Potri.005G075700	-0.39917	0.00557854	0.0400877	52.8733	53.9209	50.4108	36.9706	40.7987	47.5398	AT5G65010		asparagine synthetase 2
Potri.005G076500	-0.838979	0.00121443	0.0123401	17.8695	15.7642	16.1075	5.47078	12.7411	11.1738	AT4G39840		(1 of 1) KOG3116 - Predicted C3H1-type Zn-finger protein
Potri.005G076600	-1.56587	0.00418538	0.0321012	4.75835	1.23472	2.86092	0.345757	1.27134	1.49413	AT5G65170		VQ motif-containing protein
Potri.005G076800	-1.31728	0.00113356	0.0116676	3.4004	2.294	1.94722	1.02782	0.911069	1.23472	AT5G10090		Tetratricopeptide repeat (TPR)-like superfamily protein
Potri.005G077400	-2.35884	3.9804e-05	0.000766289	1.90788	2.0865	1.96342	0.366606	0.236953	0.626199	AT5G10110
Potri.005G077600	0.914686	4.86624e-05	0.000905389	3.46098	3.76338	3.04491	5.96966	6.85041	7.54093	AT5G65110	ACX2,ATACX2	acyl-CoA oxidase 2
Potri.005G079000	2.18648	0.00627713	0.0437348	0.511356	0.0337394	0.346973	2.3431	0.937977	0.675317	AT5G10180	AST68,SULTR2;1	slufate transporter 2;1
Potri.005G080700	-0.618067	3.53948e-05	0.000697002	155.616	162.699	163.375	105.331	109.206	114.54	AT3G18740		Ribosomal protein L7Ae/L30e/S12e/Gadd45 family protein
Potri.005G083400	-1.74118	0.00462938	0.0347333	3.48152	5.00918	3.96262	0.431604	1.33903	2.26838
Potri.005G083700	-0.62276	0.00335415	0.0269781	23.5769	27.4491	24.296	18.9252	17.0422	15.0574	AT5G10010
Potri.005G084200	1.41331	4.1261e-05	0.000789464	4.21864	4.44774	2.41192	10.7239	8.81969	11.2723	AT2G21970		stress enhanced protein 2
Potri.005G084400	0.966537	1.0076e-05	0.000243129	19.8399	20.5038	14.854	43.3518	30.6638	38.0551	AT2G21960
Potri.005G084500	2.07445	1.3153e-05	0.00030414	0.641523	0.733682	0.419174	2.58869	3.14451	2.15958	AT5G09970	CYP78A7	cytochrome P450, family 78, subfamily A, polypeptide 7
Potri.005G084800	0.722944	0.00512808	0.0375097	6.50178	4.15165	5.55818	11.1053	7.35723	9.04669	AT5G64840	ATGCN5,GCN5	general control non-repressible 5
Potri.005G085200	2.72428	1.34985e-13	2.0167e-11	2.71306	1.8767	2.57331	11.94	11.826	26.2502	AT5G64810	ATWRKY51,WRKY51	WRKY DNA-binding protein 51
Potri.005G087000	3.37657	7.17225e-07	2.53108e-05	0.470063	0.806386	1.61249	15.6939	12.9604	2.13623	AT5G64770	RGF9	(1 of 1) PTHR33743:SF3 - ROOT MERISTEM GROWTH FACTOR 9
Potri.005G087300	-0.521348	0.000152746	0.00233948	49.3325	44.6807	38.145	29.6082	33.0145	33.4314	AT2G21790	ATRNR1,CLS8,R1,RNR1	ribonucleotide reductase 1
Potri.005G087500	-1.3586	9.27734e-11	8.12175e-09	88.5271	55.2585	54.7645	17.3446	28.3141	35.354	AT2G21770	CESA09,CESA9	cellulose synthase A9
Potri.005G091700	-1.23768	0.00580605	0.0412005	4.34863	7.04556	4.68307	3.92013	1.44023	1.68077	AT5G23210	SCPL34	serine carboxypeptidase-like 34
Potri.005G092200	1.33378	0.00352743	0.028109	0.883921	1.19712	1.45909	4.02273	1.9876	3.33577	AT5G23190	CYP86B1	cytochrome P450, family 86, subfamily B, polypeptide 1
Potri.005G093100	-0.5329	2.15373e-05	0.000462839	166.571	165.424	150.433	106.97	115.547	126.936	AT3G18610	ATNUC-L2,NUC-L2,PARLL1	nucleolin like 2
Potri.005G094500	2.00195	0.00727507	0.0488069	0.354553	0.202743	0.3475	1.24903	1.35039	1.13387
Potri.005G096900	-0.584142	0.00267938	0.0227615	18.9692	21.2816	19.737	11.6878	12.4966	18.1853	AT1G79150		binding
Potri.005G097600	-0.888283	0.000189997	0.00279671	17.4009	12.5776	16.2244	7.20074	7.83513	11.1231	AT1G16520
Potri.005G097700	-1.2281	0.00282933	0.0236724	9.27679	4.25293	6.7408	1.84404	4.13184	2.98827	AT3G12890	ASML2	activator of spomin::LUC2
Potri.005G099600	-0.611505	0.000368038	0.00480008	43.7278	44.1076	37.1116	23.0598	30.4613	32.5037
Potri.005G099900	-0.633783	0.000204307	0.00297749	86.1775	113.81	99.7313	60.6073	71.3607	72.1216	AT2G17630		Pyridoxal phosphate (PLP)-dependent transferases superfamily protein
Potri.005G105400	0.62996	0.000229228	0.00326627	14.8809	12.7236	13.2926	21.2195	22.5055	22.2095	AT2G26160		F-box family protein with a domain of unknown function (DUF295)
Potri.005G105600	0.590839	0.00088603	0.00957819	25.3336	17.8165	23.6986	35.2462	28.3439	41.2224	AT4G35790	ATPLDDELTA,PLDDELTA	phospholipase D delta
Potri.005G106200	0.477436	0.00553939	0.0398753	29.3813	19.2206	27.9011	36.5542	36.9279	36.9193	AT2G17700		ACT-like protein tyrosine kinase family protein
Potri.005G106400	2.42878	3.74227e-16	9.15389e-14	27.1436	12.497	15.8448	144.296	85.7659	69.7401	AT4G35770	ATSEN1,DIN1,SEN1	Rhodanese/Cell cycle control phosphatase superfamily protein
Potri.005G107300	-1.31844	5.10223e-07	1.89718e-05	16.5163	20.2037	16.8316	6.49161	7.83215	8.33992
Potri.005G108700	1.74599	0.000974733	0.0103005	1.26946	0.86202	0.518418	1.52457	3.04815	4.8076	AT2G17760		Eukaryotic aspartyl protease family protein
Potri.005G113600	1.66337	3.87286e-08	1.88358e-06	12.5929	9.71879	6.99113	18.529	23.4782	56.562	AT5G66210	CPK28	calcium-dependent protein kinase 28
Potri.005G113900	-1.07521	5.87598e-07	2.14023e-05	21.7874	22.6845	27.207	11.6643	12.6494	11.3329	AT3G51240	F3\'H,F3H,TT6	flavanone 3-hydroxylase
Potri.005G115000	0.563333	0.00143166	0.0138934	69.0816	64.5287	63.9885	110.242	102.697	90.1137	AT2G17972		(1 of 1) PTHR36347:SF1 - EXPRESSED PROTEIN
Potri.005G115601	-1.37204	0.000366163	0.00477812	16.9376	24.3749	13.0961	6.32843	9.34932	6.462	AT1G07660		Histone superfamily protein
Potri.005G115700	-0.543836	0.00039572	0.00505589	642.215	793.586	739.319	500.753	514.987	555.822	AT2G18020		Ribosomal protein L2 family
Potri.005G116600	1.43371	5.01467e-13	6.91249e-11	92.1711	70.4207	98.2768	278.181	253.854	195.343	AT2G18050	HIS1-3	histone H1-3
Potri.005G116900	0.707928	0.00536417	0.0388606	3.04587	3.89744	4.62473	5.66085	6.12701	8.29517	AT5G66310		ATP binding microtubule motor family protein
Potri.005G117200	0.708317	1.29031e-05	0.000299195	28.9162	23.4517	25.7476	45.3345	40.8735	46.5076	AT3G51130		(1 of 1) PTHR13465 - UPF0183 PROTEIN
Potri.005G117500	1.82825	4.43548e-06	0.000120419	1.02928	4.35123	3.31465	12.8204	9.24054	11.0258	AT4G36220	CYP84A1,FAH1	ferulic acid 5-hydroxylase 1
Potri.005G118600	0.427305	0.00254257	0.0218751	88.0735	72.2164	84.42	100.927	118.058	125.19	AT1G75440	UBC16	ubiquitin-conjugating enzyme 16
Potri.005G119200	5.06199	8.02418e-09	4.56277e-07	0.0700972	0.300626	0	1.48164	3.62163	9.06126	AT1G43910		P-loop containing nucleoside triphosphate hydrolases superfamily protein
Potri.005G119500	0.518527	0.000873755	0.00947422	41.4061	34.171	39.1362	55.9512	62.3514	52.4795	AT2G18170	ATMPK7,MPK7	MAP kinase 7
Potri.005G119900	0.821433	1.90055e-06	5.94966e-05	22.7039	17.0992	18.6159	33.3582	39.7791	34.0015	AT5G17740		P-loop containing nucleoside triphosphate hydrolases superfamily protein
Potri.005G120500	0.56454	0.000106499	0.00172992	39.295	36.8679	38.1745	51.7587	58.5065	67.265	AT5G66460		Glycosyl hydrolase superfamily protein
Potri.005G122400	2.85494	1.62426e-14	2.95806e-12	4.01861	1.80063	2.17508	13.0811	32.3595	13.8106	AT2G18340		late embryogenesis abundant domain-containing protein / LEA domain-containing protein
Potri.005G124000	1.71721	3.45788e-06	9.75952e-05	1.04732	1.62555	1.66193	4.21658	5.20294	5.74173	AT3G50660	CLM,CYP90B1,DWF4,PSC1,SAV1,SNP2	Cytochrome P450 superfamily protein
Potri.005G125000	-0.819222	0.000281162	0.00385228	29.4511	28.0244	35.4049	15.1426	18.7459	21.6099	AT5G65650		Protein of unknown function (DUF1195)
Potri.005G127100	-0.846905	3.78416e-09	2.26959e-07	130.847	133.048	134.704	66.8508	83.0495	83.0525	AT4G36810	GGPS1	geranylgeranyl pyrophosphate synthase 1
Potri.005G128100	0.702056	7.0342e-05	0.00123681	20.4374	18.9856	19.1631	33.1041	31.5954	34.797	AT3G50770	CML41	calmodulin-like 41
Potri.005G129500	1.11687	0.00492319	0.0363153	0.863519	0.628453	1.07716	1.53358	1.74194	2.58978	AT2G23760	BLH4,SAW2	BEL1-like homeodomain 4
Potri.005G130100	-1.38962	1.21626e-08	6.56833e-07	42.9387	62.1039	42.3313	19.2358	21.5191	18.4392	AT5G66590		CAP (Cysteine-rich secretory proteins, Antigen 5, and Pathogenesis-related 1 protein) superfamily protein
Potri.005G130200	-3.6113	0.00744887	0.0496979	0.284614	1.83094	2.65004	0.136724	0.141392	0.143716	AT4G37240		(1 of 28) PF14009 - Domain of unknown function (DUF4228) (DUF4228)
Potri.005G131500	-0.957838	0.00169021	0.0159075	6.21903	2.77986	3.90615	1.59895	2.34979	2.94126	AT5G60150
Potri.005G134600	0.891142	2.11971e-06	6.48916e-05	27.3116	21.5865	23.1945	49.2517	49.0154	39.9288	AT4G37180		Homeodomain-like superfamily protein
Potri.005G138100	-1.01064	1.20061e-09	8.096e-08	184.434	149.789	199.04	84.658	104.804	86.62
Potri.005G139100	-0.666019	0.00165454	0.0156485	51.033	71.9528	59.945	39.1748	40.8995	41.5716	AT5G67070	RALFL34	ralf-like 34
Potri.005G139500	-1.3599	3.04314e-09	1.86552e-07	27.5148	17.3652	20.2256	7.96064	8.77612	9.55185
Potri.005G140000	0.836674	0.000350523	0.00461507	20.1551	13.9335	13.366	26.2045	35.1693	26.2281	AT5G67140		F-box/RNI-like superfamily protein
Potri.005G141200	-1.05525	0.00134982	0.0132874	6.50067	5.93796	6.49546	1.6628	4.36185	3.62355	AT3G50230		Leucine-rich repeat protein kinase family protein
Potri.005G141300	1.27024	1.22417e-08	6.59676e-07	12.1614	16.0862	14.3034	33.0235	29.5086	46.3476	AT3G50220		Protein of unknown function (DUF579)
Potri.005G141900	-0.587822	8.02993e-06	0.000201556	120.208	113.675	103.289	73.97	77.3036	83.1846	AT3G50070		CYCLIN D3;3
Potri.005G144900	-1.53601	4.31297e-15	8.6781e-13	182.55	203.747	172.945	44.621	81.3622	78.4544	AT4G37450	AGP18,ATAGP18	arabinogalactan protein 18
Potri.005G145300	-0.489984	0.00142834	0.0138774	28.1238	24.9934	21.1421	16.6301	19.0992	19.4423	AT5G67360	ARA12	Subtilase family protein
Potri.005G145500	-0.56619	0.00364134	0.0287595	40.6035	40.0553	38.9173	30.5712	28.4981	24.8929	AT5G67420		LOB domain-containing protein 37
Potri.005G146500	-0.724285	5.9595e-05	0.00106817	23.6013	16.7502	20.6321	10.6062	12.9352	15.0314	AT1G10120		basic helix-loop-helix (bHLH) DNA-binding superfamily protein
Potri.005G147400	0.517866	0.000924209	0.00987538	43.9265	34.3371	38.1704	52.2972	58.1324	63.478	AT2G22570	ATNIC1,NIC1	nicotinamidase 1
Potri.005G148400	0.751979	0.000772834	0.00858514	11.249	9.23403	6.60249	18.0231	13.9949	14.9735	AT4G37750	ANT,CKC,CKC1,DRG	Integrase-type DNA-binding superfamily protein
Potri.005G150100	-1.10116	1.21141e-09	8.14681e-08	49.0203	43.9959	47.3557	25.212	22.9012	19.7257	AT1G10020		Protein of unknown function (DUF1005)
Potri.005G150300	0.836711	9.93968e-05	0.00163133	307.942	370.743	378.179	788.962	632.201	543.921
Potri.005G156600	1.29403	2.27933e-12	2.78771e-10	40.5148	25.4248	35.7718	93.2876	79.752	84.2097
Potri.005G162300	1.45416	0.000533123	0.00642581	4.06004	1.66553	2.50867	6.19033	5.87554	11.3202	AT1G78310		VQ motif-containing protein
Potri.005G163700	2.67518	0.00284075	0.0237443	0.182734	0.0783691	0.626844	1.22895	1.90637	2.86041
Potri.005G166500	1.08896	0.000849232	0.00925659	3.9545	3.01506	2.89149	6.51318	5.61298	9.82564	AT1G78100		F-box family protein
Potri.005G167300	-0.986185	2.59482e-05	0.000539956	19.8582	10.1967	13.8029	5.77565	8.32175	8.86776	AT1G22150	SULTR1;3	sulfate transporter 1;3
Potri.005G167900	-1.20842	1.56262e-15	3.39021e-13	331.361	348.909	348.111	133.604	176.651	157.438	AT4G08685	SAH7	Pollen Ole e 1 allergen and extensin family protein
Potri.005G171400	1.51754	2.05347e-05	0.000445901	1.67864	1.68667	2.25634	4.46972	4.57469	8.04038	AT1G77810		Galactosyltransferase family protein
Potri.005G172400	-1.13931	0.000828317	0.00906824	4.78875	4.27181	6.72733	1.74833	1.90319	3.99789	AT1G77760	GNR1,NIA1,NR1	nitrate reductase 1
Potri.005G173400	-0.962747	0.00111294	0.0115124	10.8106	8.72401	7.83693	3.81042	6.41925	4.39289
Potri.005G176500	0.449818	0.00596	0.0420775	37.9576	36.2591	37.9074	53.1288	55.1017	51.5685	AT1G44770
Potri.005G177100	1.22039	7.6141e-09	4.34718e-07	28.1126	36.791	30.3324	88.5641	79.2406	63.6664	AT1G44760		Adenine nucleotide alpha hydrolases-like superfamily protein
Potri.005G178900	0.875657	0.0032859	0.0265747	4.92577	5.88658	8.78765	13.9849	13.2526	10.3962	AT1G44350	ILL6	IAA-leucine resistant (ILR)-like gene 6
Potri.005G179600	0.874066	0.000127487	0.00202341	33.3631	36.6188	50.5213	83.4016	71.3247	76.808
Potri.005G180200	2.10084	6.39607e-10	4.70743e-08	1.75171	3.6583	3.80695	13.8298	13.848	14.3832	AT1G01720	ANAC002,ATAF1	NAC (No Apical Meristem) domain transcriptional regulator superfamily protein
Potri.005G181800	6.00954	0.000234044	0.00332729	0	0	0	0.430209	0.296599	1.05515
Potri.005G182500	-0.578438	0.00526306	0.0382588	10.9832	7.83086	9.35473	5.02365	7.50416	7.18043	AT1G77320	MEI1	transcription coactivators
Potri.005G183000	0.653469	0.00552059	0.0397514	17.4141	19.1431	17.2638	34.6156	26.8482	26.5819	AT4G37925	NDH-M	subunit NDH-M of NAD(P)H:plastoquinone dehydrogenase complex
Potri.005G184400	-1.4544	0.00546831	0.0394776	3.72644	3.58771	4.17407	0.511464	2.19127	1.76646
Potri.005G184500	-0.838937	2.05788e-08	1.06967e-06	81.677	63.8043	68.7726	32.9295	41.5197	51.2009	AT2G34300		S-adenosyl-L-methionine-dependent methyltransferases superfamily protein
Potri.005G184700	-0.815236	1.47671e-05	0.000336941	38.8722	41.2258	39.008	19.0381	24.715	27.6758	AT1G44000		(1 of 1) PTHR31750:SF2 - PROTEIN STAY-GREEN LIKE, CHLOROPLASTIC
Potri.005G184900	0.811642	0.00099212	0.0104666	17.4062	8.54379	10.1571	17.6417	19.5437	28.4508	AT1G21380		Target of Myb protein 1
Potri.005G185700	0.83078	2.79867e-07	1.12262e-05	29.473	22.0121	20.5941	41.3984	44.0925	47.6463	AT1G21410	SKP2A	F-box/RNI-like superfamily protein
Potri.005G186500	1.05095	1.91522e-06	5.98478e-05	4.10334	3.5773	3.1866	7.15226	6.41622	10.0316	AT1G21450	SCL1	SCARECROW-like 1
Potri.005G186800	-0.598469	2.53358e-05	0.000528978	141.886	149.465	139.718	93.5704	98.7577	106.359
Potri.005G187500	1.00175	1.67217e-05	0.00037284	8.44255	4.80187	5.70815	11.9284	12.2012	15.1373	AT1G77110	PIN6	Auxin efflux carrier family protein
Potri.005G190800	-1.19639	0.0074069	0.0495067	8.64215	10.546	15.6306	4.62235	9.02923	2.24941	AT1G76800		Vacuolar iron transporter (VIT) family protein
Potri.005G191400	0.5295	0.00206292	0.0186485	40.7569	28.4402	34.2395	54.35	51.456	48.4021	AT1G43670		Inositol monophosphatase family protein
Potri.005G191700	0.594473	0.00205604	0.018593	12.204	10.4679	11.6671	16.867	16.0515	21.3664	AT1G21200		sequence-specific DNA binding transcription factors
Potri.005G191900	-0.823708	0.000784186	0.00867586	14.4925	9.73562	9.08186	4.71318	5.89354	9.09889	AT1G76880		Duplicated homeodomain-like superfamily protein
Potri.005G192100	-1.03236	6.34525e-05	0.00112759	15.7443	11.937	12.6066	6.34776	8.24056	5.82058	AT1G43650		nodulin MtN21 /EamA-like transporter family protein
Potri.005G192800	-1.10611	2.06536e-06	6.37757e-05	40.0059	23.0435	33.2713	10.9418	17.5533	18.2104	AT1G21090		Cupredoxin superfamily protein
Potri.005G194500	-0.656224	8.9787e-05	0.00150433	303.873	403.614	336.226	230.871	222.945	243.534	AT1G43170	ARP1,emb2207,RP1,RPL3A	ribosomal protein 1
Potri.005G195400	0.578892	0.00343325	0.0274991	19.2442	19.0764	19.3696	34.3213	27.3069	27.9301	AT1G76710	ASHH1,SDG26	SET domain group 26
Potri.005G195600	1.13854	3.31841e-09	2.00471e-07	125.825	96.174	91.3176	192.145	190.876	341.837	AT1G71695		Peroxidase superfamily protein
Potri.005G195700	0.74198	1.00396e-06	3.4173e-05	50.6049	41.465	41.6006	71.6776	69.6967	92.2399	AT1G71695		Peroxidase superfamily protein
Potri.005G196300	-0.376958	0.00451041	0.0339984	79.1814	75.1266	77.6062	57.6594	61.5124	67.9576	AT1G22790
Potri.005G197500	0.725973	0.000580482	0.00685424	14.4022	11.7626	10.1265	20.2144	17.7316	24.5997	AT4G09760		Protein kinase superfamily protein
Potri.005G197800	1.02261	5.55143e-06	0.000146585	4.18681	2.66596	2.90292	5.41024	8.28348	6.86861	AT1G71710		DNAse I-like superfamily protein
Potri.005G198800	-0.645484	0.00667487	0.045853	24.178	34.1202	39.1327	20.7431	24.1696	20.9078	AT4G09720	ATRABG3A,RABG3A	RAB GTPase homolog G3A
Potri.005G198900	-0.452867	0.00686642	0.0467824	74.0746	80.403	77.7931	59.6953	61.9121	55.8566	AT5G18400		Cytokine-induced anti-apoptosis inhibitor 1, Fe-S biogenesis
Potri.005G199100	-0.776562	0.000229713	0.00327131	39.399	53.8594	38.6152	27.9464	25.2307	27.7435	AT1G16340		Aldolase superfamily protein
Potri.005G200100	0.732403	9.55008e-05	0.00158026	13.8478	11.922	14.7327	21.5642	21.431	27.5538	AT1G34180		NAC domain containing protein 16
Potri.005G201100	-0.594882	0.00379214	0.0296968	28.8747	20.2032	26.2652	15.9594	20.1146	15.6615	AT3G58830		haloacid dehalogenase (HAD) superfamily protein
Potri.005G202000	0.873762	0.000268296	0.00370242	21.4858	8.56473	12.7835	21.5268	28.2037	31.0447	AT1G29400	AML5,ML5	MEI2-like protein 5
Potri.005G203200	1.87956	7.86061e-05	0.00134885	1.22065	0.826583	1.5112	6.11072	2.93628	4.4119	AT5G46350		WRKY DNA-binding protein 8
Potri.005G204300	-1.8695	4.79629e-14	7.94597e-12	30.7392	23.3867	17.9224	4.91171	7.22841	8.47242	AT2G30890		Cytochrome b561/ferric reductase transmembrane protein family
Potri.005G206000	0.732229	0.0035699	0.0283389	12.7405	7.30692	8.94042	13.1098	18.576	18.2721
Potri.005G206400	-0.644974	0.00326295	0.0264148	5.62625	4.26134	4.47389	2.81495	3.52282	3.2162
Potri.005G207300	0.750397	1.03815e-09	7.1355e-08	120.895	102.363	96.8549	179.476	179.912	201.662	AT3G59050	ATPAO3,PAO3	polyamine oxidase 3
Potri.005G211200	-0.486696	0.00420543	0.0322352	587.675	775.84	752.726	520.027	527.476	544.552
Potri.005G213500	1.62483	8.41631e-06	0.00020915	0.900276	1.41011	1.76473	3.98632	4.20022	5.17842	AT3G51895	AST12,SULTR3;1	sulfate transporter 3;1
Potri.005G213800	1.75343	7.01414e-10	5.11704e-08	2.55452	2.08157	1.87778	8.38555	7.14901	7.18048	AT3G63300		FORKED 1
Potri.005G215900	-0.397753	0.00602089	0.0424075	68.0065	67.0589	64.1607	46.3029	55.1996	57.1881	AT3G63410	APG1,E37,IEP37,VTE3	S-adenosyl-L-methionine-dependent methyltransferases superfamily protein
Potri.005G217800	-0.502625	0.000793004	0.0087585	71.1084	56.0634	59.3574	38.4065	50.2592	48.7891	AT1G03040		basic helix-loop-helix (bHLH) DNA-binding superfamily protein
Potri.005G218400	-1.08378	6.86579e-07	2.43672e-05	16.5314	14.2618	13.1029	5.7086	6.85571	9.19436	AT3G54650	FBL17	RNI-like superfamily protein
Potri.005G218600	-0.723057	0.00524365	0.0381537	7.57038	9.40683	10.9463	6.30544	4.28996	7.26742	AT5G14050		Transducin/WD40 repeat-like superfamily protein
Potri.005G222700	-0.57842	0.00711537	0.0479774	19.9035	16.8978	12.1424	10.3418	11.8048	11.9475	AT2G31270	ATCDT1A,CDT1,CDT1A	homolog of yeast CDT1 A
Potri.005G222900	-0.516836	0.00674649	0.0461718	10.8334	7.72461	8.69679	5.67498	6.76355	7.40968	AT2G31240		Tetratricopeptide repeat (TPR)-like superfamily protein
Potri.005G223200	3.58893	0.00155126	0.0148823	0.164373	0	0.161103	0.868586	1.06156	2.07501
Potri.005G223600	1.29793	2.65857e-05	0.000551383	10.736	9.99808	8.06722	16.0126	16.3562	43.2144	AT3G54700	PHT1;7	phosphate transporter 1;7
Potri.005G223800	-1.03331	0.00458363	0.0344462	23.0853	18.791	22.1643	14.4847	8.89394	8.80218	AT2G31200	ADF6,ATADF6	actin depolymerizing factor 6
Potri.005G225400	-0.598217	0.000418899	0.00529997	11.3289	9.90063	9.19708	6.79765	7.00853	7.12368	AT3G54790		ARM repeat superfamily protein
Potri.005G225700	-0.827505	6.26488e-07	2.2588e-05	85.9705	99.1023	92.369	44.9967	58.9707	61.1747	AT3G54690		Sugar isomerase (SIS) family protein
Potri.005G226000	-0.799304	2.47959e-06	7.33008e-05	102.566	75.777	82.0658	38.5237	63.0672	54.7506	AT3G23300		S-adenosyl-L-methionine-dependent methyltransferases superfamily protein
Potri.005G228600	1.53491	0.000111395	0.00179891	8.21826	3.855	5.66351	22.4538	19.393	9.98549	AT1G19530
Potri.005G228900	-0.941076	0.000839248	0.0091678	12.8252	16.0198	12.0987	7.70127	8.36245	6.23322
Potri.005G229700	-1.22387	8.17102e-11	7.17842e-09	23.4538	19.0892	17.9355	9.40503	9.05129	8.35264	AT1G27680	APL2	ADPGLC-PPase large subunit
Potri.005G229800	1.43884	0.00219215	0.0195826	2.18448	1.80432	1.74453	2.48744	6.35055	7.68051	AT1G75360
Potri.005G230600	0.573414	0.00180961	0.0168061	50.9875	34.0683	41.1011	71.5876	64.6097	56.9027	AT1G19660		Wound-responsive family protein
Potri.005G231000	-0.491844	0.0027895	0.0234337	81.4933	96.9624	89.206	66.4924	63.9957	69.4522	AT2G37990		ribosome biogenesis regulatory protein (RRS1) family protein
Potri.005G231100	0.510632	0.0012721	0.0127487	37.6357	25.1872	29.0907	45.0184	45.6119	44.7227	AT1G10210	ATMPK1,MPK1	mitogen-activated protein kinase 1
Potri.005G231300	-1.25146	5.70781e-06	0.000149747	36.1818	37.6985	47.4278	15.3551	16.1	22.4172	AT1G75390	AtbZIP44,bZIP44	basic leucine-zipper 44
Potri.005G233300	6.2135	2.06818e-05	0.000447538	0	0.0605749	0	0.542806	3.78905	1.28377	AT1G75490		Integrase-type DNA-binding superfamily protein
Potri.005G233600	-0.848552	4.0513e-07	1.54321e-05	643.35	617.747	645.142	297.481	468.659	343.686	AT1G75500	WAT1	Walls Are Thin 1
Potri.005G233900	-1.00916	5.51709e-07	2.02727e-05	187.217	293.114	254.605	125.573	121.768	139.461
Potri.005G234000	0.524184	1.74957e-05	0.000388706	250.212	212.539	233.679	327.87	365.488	351.053	AT4G16190		Papain family cysteine protease
Potri.005G234800	-0.419135	0.00705153	0.047692	48.1555	48.4885	39.4695	33.9828	36.9579	35.3607	AT3G49990		(1 of 1) PTHR21531 - LOW-TEMPERATURE VIABILITY PROTEIN LTV1-RELATED
Potri.005G236600	-0.66294	0.000440525	0.00552039	18.0793	16.2809	19.2063	11.1861	13.0344	11.0957	AT5G40830		S-adenosyl-L-methionine-dependent methyltransferases superfamily protein
Potri.005G236700	1.0984	3.39656e-07	1.32413e-05	12.1102	6.71124	6.44754	15.0347	19.856	21.0127	AT1G19850	ARF5,IAA24,MP	Transcriptional factor B3 family protein / auxin-responsive factor AUX/IAA-related
Potri.005G237600	-1.06042	0.000694768	0.00790445	10.6503	15.0506	9.49725	6.03883	5.63788	6.08316
Potri.005G238200	1.51644	0.00301229	0.0248533	0.875735	1.40841	0.536446	3.26034	2.77347	2.43211	AT2G45730		eukaryotic initiation factor 3 gamma subunit family protein
Potri.005G239200	-0.538333	0.000185322	0.00274408	1648.91	1784.26	1635.14	1271.49	1198.54	1174.43	AT2G34420		photosystem II light harvesting complex gene B1B2
Potri.005G239300	-0.847505	4.03999e-09	2.39994e-07	3855.48	4243.68	3730.2	2374.53	2261.88	2232.42	AT2G34420		photosystem II light harvesting complex gene B1B2
Potri.005G239800	1.31794	0.000409483	0.00519664	2.01784	3.52126	2.38688	6.8188	7.95037	6.11345
Potri.005G239900	-1.15545	1.16331e-16	3.05521e-14	82.4503	68.2379	71.4249	34.1253	33.5205	36.1515
Potri.005G240300	1.45313	0.000350149	0.00461258	1.13788	1.77127	1.07394	4.25148	2.59612	4.68169	AT1G30755		Protein of unknown function (DUF668)
Potri.005G240700	2.29221	2.33558e-30	2.91364e-27	25.783	15.9413	16.4256	106.105	88.9135	97.6434
Potri.005G240900	1.61935	0.000207626	0.00301705	1.20134	1.24737	0.991527	3.58411	3.76932	3.70354	AT1G20030		Pathogenesis-related thaumatin superfamily protein
Potri.005G241300	-0.515441	0.00149982	0.0144593	28.2314	27.0641	22.7868	18.0116	17.6	21.5415	AT4G16630		DEA(D/H)-box RNA helicase family protein
Potri.005G242000	-0.402093	0.0028552	0.0238252	97.5394	85.8165	80.9756	61.9616	71.9745	75.1286	AT1G20090		RHO-related protein from plants 2
Potri.005G242600	5.29099	0.00625651	0.0436277	0	0	0	0.860418	0.479122	0.0695706
Potri.005G243400	0.85627	0.00119875	0.0122426	7.37784	6.37076	3.93099	11.6078	10.3315	11.2013
Potri.005G244700	0.917819	6.16823e-12	6.83988e-10	100.928	91.665	100.422	195.488	195.309	185.912
Potri.005G245800	-0.377627	0.00649155	0.0449027	287.241	301.579	293.558	208.545	227.655	279.44	AT1G20330	CVP1,FRL1,SMT2	sterol methyltransferase 2
Potri.005G246700	2.19703	0.00471235	0.03517	0.174205	0.19923	0.398391	1.00422	1.32699	1.40743	AT1G76110		HMG (high mobility group) box protein with ARID/BRIGHT DNA-binding domain
Potri.005G247100	-0.441062	0.00714001	0.0480818	25.1505	24.4766	21.1287	18.2888	18.3298	17.6889
Potri.005G247300	2.83788	0.00171654	0.0161127	0.76716	0.521882	0.544478	1.06747	10.2244	2.40441	AT1G20380		Prolyl oligopeptidase family protein
Potri.005G247700	-1.23527	5.35483e-11	4.94826e-09	140.621	98.5638	110.805	34.2917	54.7221	67.2846	AT1G41830		SKU5-similar 6
Potri.005G248300	1.0246	1.25277e-06	4.15094e-05	96.117	101.32	81.5173	224.18	199.681	164.722	AT1G76185
Potri.005G248900	3.10278	9.93494e-07	3.39093e-05	0	1.06168	0.953184	7.39007	5.09494	6.2501	AT4G35190		Putative lysine decarboxylase family protein
Potri.005G249200	-0.489239	0.00185211	0.0171212	31.2436	25.8646	24.2158	18.9234	20.4355	20.9473	AT5G42270	FTSH5,VAR1	FtsH extracellular protease family
Potri.005G249700	2.14587	3.12219e-18	9.61712e-16	19.6181	13.6087	10.9044	87.538	45.2635	66.6506	AT1G42430
Potri.005G250100	-0.619511	2.11157e-05	0.000455347	37.4252	35.0774	32.7592	20.6489	25.2237	25.9242	AT1G42440		(1 of 2) PTHR12858 - RIBOSOME BIOGENESIS PROTEIN
Potri.005G251000	1.00135	2.7121e-12	3.26893e-10	80.7207	54.1038	65.3557	135.949	140.528	138.229
Potri.005G251300	0.758875	8.07807e-06	0.000202154	17.8712	11.5982	15.2538	25.2151	24.371	28.9548	AT2G30600		BTB/POZ domain-containing protein
Potri.005G251600	0.885108	9.135e-06	0.000223669	32.1943	20.908	19.4394	48.8272	47.5242	41.1057	AT4G35090	CAT2	catalase 2
Potri.005G251800	-0.748544	0.000248584	0.00350207	14.1497	9.61084	10.9585	5.47463	6.85097	9.30889
Potri.005G254100	-0.547515	9.96919e-06	0.000241487	250.315	219.624	204.187	157.214	153.477	169.804	AT1G42970	GAPB	glyceraldehyde-3-phosphate dehydrogenase B subunit
Potri.005G255200	-0.890638	0.00185004	0.0171084	17.5579	14.8509	17.5671	8.66881	11.3877	8.00388	AT1G20823		RING/U-box superfamily protein
Potri.005G256100	2.18033	0.000270237	0.00372509	0.50078	1.81361	0.981635	2.13837	3.20651	11.351	AT1G20860		phosphate transporter 1;8
Potri.005G257800	-0.626727	0.000301357	0.00406424	63.983	63.1178	63.7316	30.7543	47.8546	52.0991	AT1G20950		Phosphofructokinase family protein
Potri.005G257900	0.809735	5.49572e-06	0.000145561	38.7681	42.6652	39.0605	60.3021	67.573	95.779	AT1G42990	ATBZIP60,BZIP60	basic region/leucine zipper motif 60
Potri.005G258400	0.941244	0.00113407	0.0116681	19.6537	21.789	16.2488	50.2254	36.9295	27.0045	AT1G76560	CP12-3	CP12 domain-containing protein 3
Potri.005G258900	-1.53832	2.07203e-13	3.01452e-11	29.06	30.6446	28.3043	6.99738	11.4125	13.759	AT2G33570		Domain of unknown function (DUF23)
Potri.005G259000	3.05345	0.00354199	0.028189	0.143288	0.286777	0	1.83556	1.70841	0.144707	AT1G76590		PLATZ transcription factor family protein
Potri.005G259100	2.4072	0.00548863	0.0395784	0.490019	0.42031	0.640361	2.66784	3.57038	2.30939	AT1G76600		(1 of 28) PF14009 - Domain of unknown function (DUF4228) (DUF4228)
Potri.005G259300	-0.909626	2.24153e-06	6.78717e-05	28.0768	22.5918	27.0596	12.3958	13.8153	17.1479	AT1G76610		Protein of unknown function, DUF617
Potri.005G260100	0.676129	0.00414951	0.0318653	2.41336	2.1014	2.43702	3.16183	3.72393	4.80064	AT5G42400	ATXR7,SDG25	SET domain protein 25
Potri.005G260300	-0.673248	1.58791e-05	0.000358537	64.234	54.3104	55.8723	30.1724	43.2892	41.122	AT1G76670		Nucleotide-sugar transporter family protein
Potri.006G002800	-0.834068	2.4486e-05	0.000514072	289.124	301.476	260.651	115.728	150.655	241.566
Potri.006G003400	-0.579115	0.000478573	0.00589068	172.585	156.106	164.043	93.966	100.987	153.019	AT4G17190		farnesyl diphosphate synthase 2
Potri.006G003600	-0.731873	4.95237e-06	0.000133005	357.043	380.706	364.387	222.995	199.226	275.75	AT1G60870	MEE9	maternal effect embryo arrest 9
Potri.006G008300	-0.863365	3.70964e-05	0.000724788	25.2251	17.5071	24.1251	12.5086	12.0599	13.6277
Potri.006G008800	-0.720547	1.76223e-05	0.000391172	233.596	299.199	259.588	142.113	173.006	194.136	AT3G22110	PAC1	20S proteasome alpha subunit C1
Potri.006G009800	-2.09523	0.00129661	0.012904	3.88993	2.61691	1.27085	0.439685	0.530481	0.924339
Potri.006G011500	-0.679591	2.23589e-05	0.000478025	98.4046	108.227	105.275	58.2697	65.3307	82.0955	AT4G12590		Protein of unknown function DUF106, transmembrane
Potri.006G011600	-1.39529	9.02563e-14	1.39006e-11	225.212	250.752	288.126	74.6693	120.935	112.305
Potri.006G013900	0.901826	2.13332e-07	8.90073e-06	22.9284	17.3152	20.3146	33.8814	34.7082	49.9603	AT5G47560	ATSDAT,ATTDT,TDT	tonoplast dicarboxylate transporter
Potri.006G016300	-0.77868	0.000646381	0.00746714	440.432	758.272	804.557	415.325	418.263	404.336	AT4G16450		(1 of 1) PF10785 - NADH-ubiquinone oxidoreductase complex I, 21 kDa subunit (NADH-u_ox-rdase)
Potri.006G019100	1.10215	0.0057381	0.0408664	3.8563	1.5526	3.23964	5.89777	5.4736	7.78895	AT4G16380		Heavy metal transport/detoxification superfamily protein
Potri.006G021200	-0.940608	0.000435072	0.00546578	25.8392	13.1359	17.4003	6.20636	8.92884	15.688	AT2G32240		(1 of 1) KOG0964//KOG0978 - Structural maintenance of chromosome protein 3 (sister chromatid cohesion complex Cohesin, subunit SMC3) // E3 ubiquitin ligase involved in syntaxin degradation
Potri.006G021500	-0.925801	1.37152e-07	6.00342e-06	118.916	151.803	128.753	60.7983	71.2404	91.0876	AT3G22230		Ribosomal L27e protein family
Potri.006G022000	2.01496	0.000877501	0.00949833	0.450601	1.61627	0.441637	1.4562	2.76764	7.07414
Potri.006G023400	-0.484933	0.00285732	0.0238269	46.2945	41.1428	41.5135	26.8797	28.8312	41.237	AT2G32160		S-adenosyl-L-methionine-dependent methyltransferases superfamily protein
Potri.006G023500	-0.982101	0.0031109	0.0255067	4.03841	3.57216	2.63872	1.09124	1.52557	2.88886	AT4G14970		(1 of 1) PF14631 - Fanconi anaemia protein FancD2 nuclease (FancD2)
Potri.006G026900	-0.469924	0.00485247	0.0359469	29.4801	31.7229	30.3712	21.3071	20.4702	27.8774	AT5G05080	ATUBC22,UBC22	ubiquitin-conjugating enzyme 22
Potri.006G027000	-0.715771	0.00351546	0.0280495	16.1274	20.189	17.6578	10.26	9.67204	14.8932
Potri.006G027300	-0.576963	7.97432e-05	0.00136554	321.745	343.713	337.392	219.836	208.247	279.821	AT3G56940	ACSF,CHL27,CRD1	dicarboxylate diiron protein, putative (Crd1)
Potri.006G031400	-0.546908	0.00248758	0.0215422	84.7418	105.248	101.501	63.2327	65.3918	82.4312	AT3G12420		Polynucleotidyl transferase, ribonuclease H-like superfamily protein
Potri.006G032300	1.71342	7.33159e-11	6.55639e-09	14.8406	12.5895	8.47146	30.7103	33.2983	60.0323	AT2G41010		calmodulin (CAM)-binding protein of 25 kDa
Potri.006G033300	0.639471	1.056e-05	0.000253095	35.9021	27.3806	33.9477	52.5761	48.3475	56.7022	AT2G40890	CYP98A3	cytochrome P450, family 98, subfamily A, polypeptide 3
Potri.006G033500	-2.91661	5.46939e-10	4.08337e-08	7.84846	3.81654	8.90372	0.890617	1.41224	0.499286
Potri.006G034000	0.948092	0.000423883	0.00534676	6.92277	4.99079	3.41334	9.58912	8.60841	12.4814
Potri.006G035300	-0.681545	0.000175394	0.0026204	57.5925	74.1443	67.0068	43.7674	36.7534	50.1878	AT3G56480		myosin heavy chain-related
Potri.006G035400	-1.11687	3.22561e-10	2.57946e-08	65.1905	81.9998	70.2089	32.6588	30.279	43.0606	AT5G12250	TUB6	beta-6 tubulin
Potri.006G035500	1.39521	1.19966e-09	8.096e-08	14.449	11.6882	11.4367	42.286	23.2266	36.5394	AT3G10820		Transcription elongation factor (TFIIS) family protein
Potri.006G038900	2.52291	0.00199343	0.0181386	0.359046	0.307969	0.586506	1.7248	2.735	3.14254	AT3G56710	SIB1	sigma factor binding protein 1
Potri.006G039200	0.511064	0.00203682	0.0184594	50.9967	39.5665	43.4507	69.2484	53.6745	75.6534
Potri.006G039600	-0.665668	6.58979e-06	0.000169675	53.3594	50.9848	55.3901	33.5184	32.7549	39.296	AT1G15480		Tetratricopeptide repeat (TPR)-like superfamily protein
Potri.006G040600	-0.585021	0.00320748	0.0261013	43.9477	55.359	47.0116	33.7788	37.3443	31.1948	AT3G57000		nucleolar essential protein-related
Potri.006G040900	2.52821	0.000295226	0.00400419	0.542475	0.139591	0.212673	1.19874	1.88646	2.19138	AT2G41290	SSL2	strictosidine synthase-like 2
Potri.006G042200	3.7872	0.000546586	0.00654382	0.0367861	0	0.180272	0.282743	0.438597	2.52622	AT2G41380		S-adenosyl-L-methionine-dependent methyltransferases superfamily protein
Potri.006G043400	-0.608686	0.00017447	0.00261286	18.2495	15.6802	15.0897	10.2128	11.3716	11.9701	AT2G41370	BOP2	Ankyrin repeat family protein / BTB/POZ domain-containing protein
Potri.006G044100	-0.599509	1.1829e-05	0.00027686	71.3213	65.3308	61.3187	43.8173	42.6752	50.0098	AT3G57150	AtCBF5,AtNAP57,CBF5,NAP57	homologue of NAP57
Potri.006G044300	-1.16833	0.00597962	0.0422041	18.8103	37.7691	34.3581	14.3757	13.1675	15.5426
Potri.006G044600	0.402641	0.00270538	0.0229199	250.161	247.461	230.72	323.752	347.601	334.609	AT2G41430	CID1,ERD15,LSR1	dehydration-induced protein (ERD15)
Potri.006G045200	0.608255	0.00213056	0.0191283	20.1697	21.2928	22.6114	37.2661	33.3778	31.2012	AT3G57190		peptide chain release factor, putative
Potri.006G046000	-0.876518	0.00126154	0.0126713	22.9707	18.0946	14.8867	5.90023	14.4857	11.5991	AT5G03960	IQD12	IQ-domain 12
Potri.006G046600	-0.697155	0.000237724	0.00337193	65.2785	69.0368	74.7578	32.8948	52.3057	51.2748	AT5G04160		Nucleotide-sugar transporter family protein
Potri.006G047600	-0.690586	3.06581e-05	0.000618368	103.306	99.0798	95.5207	55.2434	55.5339	83.7613	AT3G57290	ATEIF3E-1,ATINT6,EIF3E,INT-6,INT6,TIF3E1	eukaryotic translation initiation factor 3E
Potri.006G048800	-1.54911	0.0033006	0.0266333	3.79791	2.10788	3.43041	0.715473	1.47981	1.12809	AT2G41660	MIZ1	Protein of unknown function, DUF617
Potri.006G048900	-0.694859	0.00135293	0.0133	19.3273	15.6987	15.5704	9.42518	12.0019	11.164	AT2G41670		P-loop containing nucleoside triphosphate hydrolases superfamily protein
Potri.006G050200	-0.690222	0.000174356	0.00261272	52.4936	48.5911	48.985	22.6042	32.0942	43.815	AT2G41740	ATVLN2,VLN2	villin 2
Potri.006G051000	-0.585177	0.00566448	0.0405186	20.9498	16.8564	20.6239	9.91553	12.0962	19.1601	AT3G57420		Protein of unknown function (DUF288)
Potri.006G051100	-0.946638	9.86694e-06	0.000239475	86.5589	67.7545	61.1989	25.4464	34.8672	57.8303	AT5G13630	ABAR,CCH,CCH1,CHLH,GUN5	magnesium-chelatase subunit chlH, chloroplast, putative / Mg-protoporphyrin IX chelatase, putative (CHLH)
Potri.006G051700	-0.974333	5.11859e-07	1.90043e-05	52.7292	40.9479	42.9448	16.0237	24.7635	32.5544	AT2G41820		Leucine-rich repeat protein kinase family protein
Potri.006G051800	-0.500659	0.00428577	0.0327003	72.9919	64.3855	71.8168	45.0631	44.5431	65.9151	AT2G34690	ACD11	Glycolipid transfer protein (GLTP) family protein
Potri.006G052300	-1.12754	0.000113259	0.00182428	33.3405	61.5544	48.0195	22.8524	21.4109	25.2529	AT4G26960
Potri.006G052400	-0.61323	0.000944228	0.0100502	501.569	741.767	662.258	434.012	407.611	475.904	AT3G57490		Ribosomal protein S5 family protein
Potri.006G052600	-0.8337	5.41443e-06	0.000143866	57.3696	39.5596	46.0025	19.4267	30.1211	34.5637
Potri.006G053500	1.54452	0.00630515	0.0438933	0.88844	0.70762	0.621975	1.40232	2.71125	2.69171
Potri.006G055400	-0.850646	0.000365272	0.00477398	15.0091	11.9833	12.3513	6.16717	6.19018	10.5818	AT3G57680		Peptidase S41 family protein
Potri.006G056101	1.00591	0.000739575	0.00831189	44.4479	87.3324	80.0356	161.382	121.703	169.113
Potri.006G056400	-0.894217	0.000134585	0.00211056	41.8665	56.1153	38.6888	29.7922	21.5758	25.5544	AT3G12170		Chaperone DnaJ-domain superfamily protein
Potri.006G056500	-0.492155	0.000894485	0.00963202	98.4981	97.7187	89.6494	64.551	66.8458	81.9571	AT1G51200		A20/AN1-like zinc finger family protein
Potri.006G056800	-1.16188	1.34045e-07	5.87774e-06	32.7747	24.7655	25.9403	8.59071	11.9531	18.8481	AT2G42320		nucleolar protein gar2-related
Potri.006G057200	-1.62359	9.17555e-10	6.39469e-08	84.0172	72.3399	73.0497	12.6223	26.9344	39.868	AT3G57800		basic helix-loop-helix (bHLH) DNA-binding superfamily protein
Potri.006G057500	-0.679765	0.000544252	0.00652214	25.2657	22.755	20.0993	12.1372	12.8864	19.7322	AT2G42290		Leucine-rich repeat protein kinase family protein
Potri.006G058400	-0.640295	0.00292188	0.0242732	14.7493	17.1726	16.8565	10.7431	9.68151	12.5293	AT3G12150		(1 of 65) PF12695 - Alpha/beta hydrolase family (Abhydrolase_5)
Potri.006G059200	-0.556011	0.00188121	0.0173452	64.551	73.455	60.3987	44.1572	41.3892	56.5849	AT2G42220		Rhodanese/Cell cycle control phosphatase superfamily protein
Potri.006G059300	-0.555922	0.000491629	0.00600987	205.347	227.414	232.725	151.381	139.714	185.802	AT2G42210	ATOEP16-3,OEP16-3	Mitochondrial import inner membrane translocase subunit Tim17/Tim22/Tim23 family protein
Potri.006G060200	-0.645413	0.0043531	0.0331128	36.1944	18.2671	29.2027	17.2431	15.5967	22.5678
Potri.006G060300	-0.651491	0.00039538	0.00505589	30.8329	22.9261	22.8443	13.2389	18.4003	19.2948
Potri.006G063000	-0.6456	0.000984858	0.0103943	178.399	135.692	136.011	68.1351	91.7426	143.705	AT1G15690	ATAVP3,AtVHP1;1,AVP-3,AVP1	Inorganic H pyrophosphatase family protein
Potri.006G065100	-0.70412	0.00485138	0.0359469	20.1453	19.7136	15.0434	8.48698	9.37249	17.8823	AT5G35200		ENTH/ANTH/VHS superfamily protein
Potri.006G065500	-2.09186	4.9799e-32	7.76553e-29	592.45	577.851	517.965	95.0039	144.372	179.904
Potri.006G065600	-0.691233	0.00199771	0.018171	19.1303	15.977	17.7629	7.56814	10.6512	16.4786	AT5G35430		Tetratricopeptide repeat (TPR)-like superfamily protein
Potri.006G065800	-0.590063	0.000552063	0.00659357	23.8049	20.7632	23.594	15.3617	14.4663	17.5004	AT3G53270		Small nuclear RNA activating complex (SNAPc), subunit SNAP43 protein
Potri.006G066100	-1.06233	8.18236e-08	3.73901e-06	26.0048	16.7774	23.6764	9.95919	10.4784	12.6987
Potri.006G067600	-0.588751	0.0026155	0.022339	113.904	143.023	140.173	70.7468	89.4105	121.141	AT4G02530		chloroplast thylakoid lumen protein
Potri.006G067800	1.13559	0.00139418	0.0136537	4.8459	12.2964	9.59795	16.1983	18.3563	29.0574	AT2G26580	YAB5	plant-specific transcription factor YABBY family protein
Potri.006G068100	-0.789537	0.00683605	0.046652	19.3447	10.8174	10.1608	4.98015	8.49519	10.8474	AT1G02630		Nucleoside transporter family protein
Potri.006G068900	5.27083	0.000240376	0.00340567	0.268955	0.115347	0	1.87343	1.0021	12.8339
Potri.006G069100	1.38218	0.00219358	0.0195883	2.33686	2.64219	4.0602	6.32733	5.59353	13.3018
Potri.006G069800	1.50112	0.00233045	0.0205122	1.62998	1.49131	2.34308	6.57734	4.31868	5.15783	AT2G41475		Embryo-specific protein 3, (ATS3)
Potri.006G070500	-0.591752	0.00164982	0.015613	34.3758	38.8041	44.9755	23.0048	29.268	30.6222	AT3G10700	GalAK	galacturonic acid kinase
Potri.006G070700	-0.638412	0.00108126	0.0112406	83.8785	80.9394	70.9887	44.578	43.9449	71.1993	AT4G09012		Mitochondrial ribosomal protein L27
Potri.006G071200	-4.33803	0.00134433	0.013262	9.72725	11.0812	8.41651	0	0.151012	1.45818	AT5G57560	TCH4,XTH22	Xyloglucan endotransglucosylase/hydrolase family protein
Potri.006G071500	-0.630967	0.000228792	0.00326284	30.7497	33.9938	29.4252	19.1632	21.9335	22.8185	AT5G20590	TBL5	TRICHOME BIREFRINGENCE-LIKE 5
Potri.006G073200	-0.540936	0.00099288	0.0104701	163.75	197.594	182.701	129.132	114.596	150.241	AT2G44120		Ribosomal protein L30/L7 family protein
Potri.006G076600	-0.748347	2.63705e-05	0.000547374	19.3714	21.0963	19.3517	10.9338	11.4616	15.1669	AT4G30060		Core-2/I-branching beta-1,6-N-acetylglucosaminyltransferase family protein
Potri.006G077100	-0.817807	0.000365041	0.00477347	29.4765	40.0911	34.5056	21.2944	16.1791	24.8958	AT2G19080		metaxin-related
Potri.006G077200	-0.898019	1.0067e-05	0.000243129	423.614	695.955	599.275	316.404	302.752	359.609	AT3G53430		Ribosomal protein L11 family protein
Potri.006G077900	-0.541372	0.00106626	0.0111171	73.4524	79.4726	83.7974	54.7337	53.0031	63.295	AT4G31300	PBA1	N-terminal nucleophile aminohydrolases (Ntn hydrolases) superfamily protein
Potri.006G078300	-0.838402	0.00399914	0.0310257	8.61773	13.1666	11.3497	5.23946	6.62245	7.88713
Potri.006G078900	-0.55378	0.0058542	0.0414361	15.4057	14.9245	11.9785	8.21952	9.17125	12.9598	AT4G04940		transducin family protein / WD-40 repeat family protein
Potri.006G081200	-1.23757	9.24279e-05	0.00153841	18.4409	8.64108	9.50563	2.78886	5.86997	7.51838	AT1G12040		leucine-rich repeat/extensin 1
Potri.006G081600	1.01307	9.15486e-05	0.00152637	6.54868	4.77975	3.78726	7.65954	10.75	13.5146
Potri.006G082400	-0.870487	0.00102072	0.0106959	7.30823	7.31881	6.37531	4.59523	3.9918	3.32319	AT3G53630
Potri.006G082700	-0.895144	0.00448483	0.0338562	19.675	11.0257	22.0476	5.41889	11.7943	12.7167	AT2G37450		nodulin MtN21 /EamA-like transporter family protein
Potri.006G083700	0.580198	0.00366624	0.0288922	8.14501	9.33517	9.35935	11.7382	14.3366	16.3449	AT3G09470		Major facilitator superfamily protein
Potri.006G084000	-0.434072	0.000826532	0.00905267	73.0598	67.19	68.0416	50.3629	54.2508	56.5655	AT2G37550		ARF-GAP domain 7
Potri.006G085200	1.18874	2.52875e-05	0.000528412	15.3843	14.4202	11.3476	37.7901	33.5651	25.4673	AT5G02380		metallothionein 2B
Potri.006G086900	1.12856	3.2976e-11	3.15231e-09	58.3475	65.7141	64.3352	158.426	129.997	142.061	AT5G02230		Haloacid dehalogenase-like hydrolase (HAD) superfamily protein
Potri.006G087600	-1.50565	0.000372728	0.00483094	4.26413	3.4985	4.42158	1.48436	1.90346	1.06098	AT5G02190	ATASP38,EMB24,PCS1	Eukaryotic aspartyl protease family protein
Potri.006G087800	0.817297	0.000452914	0.00564446	6.35526	5.13668	7.90582	9.12954	11.6878	15.274
Potri.006G089700	1.37564	0.00140185	0.0137	1.88258	2.05516	2.59995	7.39931	5.61144	4.5802
Potri.006G090400	0.897856	2.38605e-05	0.000503228	15.0358	12.9806	13.2056	27.4848	24.834	27.6085	AT3G53850		Uncharacterised protein family (UPF0497)
Potri.006G090700	-0.793379	9.07867e-05	0.00151641	31.1173	40.9085	32.4924	21.445	18.7883	23.2669	AT5G02050		Mitochondrial glycoprotein family protein
Potri.006G092300	3.86403	4.00164e-12	4.64377e-10	5.1942	1.85637	5.09087	41.171	25.8041	119.338
Potri.006G093900	-0.523342	0.00085919	0.00934879	49.9372	38.3668	35.5213	27.8163	30.4734	31.1845	AT3G54030		Protein kinase protein with tetratricopeptide repeat domain
Potri.006G094600	-1.51993	1.24868e-06	4.15094e-05	10.8442	11.0989	9.60154	2.01328	5.20507	4.4441	AT3G54060
Potri.006G097300	-0.697151	5.8994e-06	0.000153965	115.801	105.403	109.641	72.588	72.1622	67.6708	AT2G38090		Duplicated homeodomain-like superfamily protein
Potri.006G098300	-0.56204	0.00240703	0.0210205	56.1349	41.3834	48.5631	23.7657	37.2082	43.0787	AT2G38120	AUX1,MAP1,PIR1,WAV5	Transmembrane amino acid transporter family protein
Potri.006G099600	1.11688	9.05121e-09	5.09769e-07	11.8356	11.8592	10.9674	28.273	24.7484	25.2637	AT5G01520		RING/U-box superfamily protein
Potri.006G101100	4.38162	8.94241e-12	9.53474e-10	0.173044	0.643184	0.0565338	6.81646	9.80012	2.91262
Potri.006G102100	0.421441	0.006342	0.0441006	53.4329	38.2612	45.7068	54.8889	62.4513	74.7998	AT3G51820	ATG4,CHLG,G4	UbiA prenyltransferase family protein
Potri.006G102200	-0.549849	0.00220486	0.019653	104.242	125.793	113.879	92.1176	73.0054	80.5395	AT3G51800	ATEBP1,ATG2,EBP1	metallopeptidase M24 family protein
Potri.006G102800	2.67894	0.000154384	0.00235589	1.09737	0.313752	0.418264	2.57721	0.969169	8.68114	AT2G38290	AMT2,AMT2;1,ATAMT2	ammonium transporter 2
Potri.006G103300	-0.966137	2.56497e-06	7.5556e-05	13.3052	12.6064	9.70898	5.50517	7.04407	6.50594	AT3G08947		ARM repeat superfamily protein
Potri.006G103900	0.832848	2.788e-05	0.000573932	41.3424	52.4602	50.7893	100.277	75.3747	94.6591
Potri.006G104100	-2.6521	9.55124e-05	0.00158026	4.74999	1.58444	3.27609	0.338047	0.786578	0.444168	AT2G38310	PYL4,RCAR10	PYR1-like 4
Potri.006G105100	-0.509933	0.00574896	0.0409094	20.8148	16.4678	21.0528	12.3733	15.1095	15.3577	AT5G01710		methyltransferases
Potri.006G106900	-1.17842	2.38155e-05	0.000502703	19.7752	22.0286	18.6267	9.86981	9.69648	8.29962	AT3G56220		transcription regulators
Potri.006G109100	2.37569	4.47391e-13	6.23598e-11	3.33095	6.2499	6.32533	30.4026	17.7199	40.0868
Potri.006G109700	0.844006	1.22504e-05	0.000285652	10.9235	12.6318	10.4461	18.6105	20.6521	25.145	AT5G01920	STN8	Protein kinase superfamily protein
Potri.006G110000	-0.977201	5.75254e-06	0.000150762	27.9465	24.3775	22.7695	8.12336	14.5246	17.7159	AT3G51550	FER	Malectin/receptor-like protein kinase family protein
Potri.006G110200	0.552378	0.000473613	0.00584759	364.946	341.185	360.903	608.961	526.347	488.486	AT4G27960		ubiquitin conjugating enzyme 9
Potri.006G112100	0.532864	0.00211304	0.0189915	12.2721	8.96343	10.0058	14.0818	14.2964	18.7798	AT5G01980		RING/U-box superfamily protein
Potri.006G112200	-0.659459	0.00338817	0.0272079	13.2285	10.7909	10.531	6.64006	7.02774	9.21528	AT5G01990		Auxin efflux carrier family protein
Potri.006G112500	2.15165	0.000352885	0.00463638	1.84409	3.07564	1.00412	4.33094	4.17345	20.3824	AT5G44460		calmodulin like 43
Potri.006G113700	-0.946024	0.00181663	0.0168619	27.5059	30.5445	36.1055	18.6403	17.0807	15.3772	AT5G01015
Potri.006G114400	-1.20655	0.00112604	0.0116047	7.87259	3.1072	5.33968	1.20581	3.42921	2.70779	AT1G79620		Leucine-rich repeat protein kinase family protein
Potri.006G114700	0.657605	0.000147921	0.00227535	38.6844	34.2346	28.5592	59.1021	47.199	60.0386	AT3G52870		IQ calmodulin-binding motif family protein
Potri.006G115100	0.619469	7.30836e-05	0.00127692	56.8181	36.8325	44.0613	61.0709	80.6607	78.1758	AT5G03650	SBE2.2	starch branching enzyme 2.2
Potri.006G117200	-0.84565	5.94515e-05	0.00106637	97.9409	67.1651	75.7235	28.164	54.7004	57.9918	AT2G36570		Leucine-rich repeat protein kinase family protein
Potri.006G117500	-0.653821	0.00280098	0.0235143	12.1281	12.3899	13.4451	7.72457	9.74848	7.79848	AT3G10040		sequence-specific DNA binding transcription factors
Potri.006G117700	2.76853	9.33072e-06	0.000228237	0.97836	0.686602	0.174345	5.12715	4.59526	3.05396	AT5G03790	ATHB51,HB51,LMI1	homeobox 51
Potri.006G118300	1.83469	4.32387e-10	3.32965e-08	2.40308	2.06122	1.46722	8.09974	6.3018	7.51932	AT5G03810		GDSL-like Lipase/Acylhydrolase family protein
Potri.006G118400	0.516523	0.000385408	0.00495316	67.9701	66.4156	64.3673	102.324	87.7021	107	AT3G10050	OMR1	L-O-methylthreonine resistant 1
Potri.006G119000	-0.386232	0.00444545	0.0336712	90.2033	88.4855	92.3333	67.8035	71.1133	78.5158	AT3G53110	LOS4	P-loop containing nucleoside triphosphate hydrolases superfamily protein
Potri.006G120000	0.588175	0.00235149	0.020648	84.7905	76.9397	88.2977	156.04	125.749	106.801	AT3G53140		O-methyltransferase family protein
Potri.006G121100	-0.528314	0.000504776	0.00612855	25.2604	25.211	23.6664	15.9356	17.557	20.509	AT3G21540		transducin family protein / WD-40 repeat family protein
Potri.006G121700	-0.554119	0.000154975	0.00236347	1625.02	1694.69	1536.46	1174.55	1225.72	1047.73	AT3G26520		tonoplast intrinsic protein 2
Potri.006G122300	-0.524904	0.000724873	0.0081794	16.8304	13.632	13.8921	10.487	10.7563	10.7978	AT5G03470		Protein phosphatase 2A regulatory B subunit family protein
Potri.006G122900	-0.941776	8.86814e-14	1.37429e-11	179.807	154.228	152.32	77.2276	92.4582	94.9422	AT2G36870	XTH32	xyloglucan endotransglucosylase/hydrolase 32
Potri.006G123200	-0.571392	0.000741449	0.00832545	137.622	169.81	162.568	101.282	125.826	105.762	AT2G36880	MAT3	methionine adenosyltransferase 3
Potri.006G124800	0.663309	2.25754e-05	0.000480593	95.1501	82.9541	99.1728	119.934	159.516	183.149	AT2G36950		Heavy metal transport/detoxification superfamily protein
Potri.006G125200	-0.59157	0.000953889	0.0101307	23.5708	23.8263	22.0446	15.7538	16.3989	16.0147	AT4G34340	TAF8	TBP-associated factor 8
Potri.006G126000	0.791271	0.00191483	0.0175838	6.42795	5.66174	7.01138	9.09764	8.96191	16.9619	AT5G03320		Protein kinase superfamily protein
Potri.006G128900	2.09208	1.28219e-06	4.23718e-05	3.72469	3.3945	0.798568	9.6174	16.5956	8.63985	AT1G30760		FAD-binding Berberine family protein
Potri.006G131100	-0.812889	9.22015e-07	3.16863e-05	27.9951	28.0895	25.4642	13.6613	16.489	18.6719	AT3G09710		IQ-domain 1
Potri.006G131500	-0.700095	0.000184502	0.00273682	273.244	269.133	204.969	152.836	192.01	133.164	AT5G02960		Ribosomal protein S12/S23 family protein
Potri.006G132551	-0.70888	1.62743e-05	0.000365806	48.2085	49.1598	46.5433	27.0603	28.9605	36.6466	AT5G02870		Ribosomal protein L4/L1 family
Potri.006G132600	-0.58544	0.000792141	0.00875284	47.5665	55.57	46.2743	30.9189	34.2886	39.7698	AT5G02820	BIN5,RHL2	Spo11/DNA topoisomerase VI, subunit A protein
Potri.006G132700	0.507791	0.00217608	0.0194809	15.6099	12.4529	11.8401	18.878	19.5587	20.5415	AT5G02830		Tetratricopeptide repeat (TPR)-like superfamily protein
Potri.006G132800	0.502019	0.0031815	0.0259363	37.7577	28.8774	25.5036	43.8152	42.3128	49.3068	AT2G20280		Zinc finger C-x8-C-x5-C-x3-H type family protein
Potri.006G134500	-0.993299	4.34086e-05	0.000822982	20.1029	16.6063	22.5017	6.85874	11.1217	13.4962	AT4G33220	ATPME44,PME44	pectin methylesterase 44
Potri.006G134600	-0.955293	0.000162621	0.00246201	30.0792	23.8493	27.6417	8.03057	17.0615	19.4665	AT2G26440		Plant invertase/pectin methylesterase inhibitor superfamily
Potri.006G135200	-1.02318	5.09613e-07	1.89718e-05	24.4908	26.951	25.5862	10.7307	14.5733	14.6769	AT5G20850	ATRAD51,RAD51	RAS associated with diabetes protein 51
Potri.006G136700	-0.883339	2.34675e-09	1.48158e-07	534.799	503.056	498.595	233.992	272.121	372.626	AT5G20830		sucrose synthase 1
Potri.006G137300	1.45601	0.00018432	0.00273575	0.9444	0.999063	1.07988	2.44984	4.00355	2.22542	AT1G19230		Riboflavin synthase-like superfamily protein
Potri.006G138800	6.39648	5.50343e-05	0.00100154	0	0	0	2.59918	0.430069	1.85782	AT1G19210		Integrase-type DNA-binding superfamily protein
Potri.006G138900	2.59988	9.1048e-05	0.0015195	0.311964	0.802754	1.83455	5.84464	7.43903	5.67094
Potri.006G139400	1.40948	5.51099e-10	4.08337e-08	27.0662	23.4171	18.1707	77.7875	47.7221	62.4893	AT1G74950		TIFY domain/Divergent CCT motif family protein
Potri.006G139600	0.942633	2.93597e-09	1.81318e-07	56.0088	43.2723	44.8037	99.0171	92.68	95.2426	AT1G19150	LHCA2*1,LHCA6	photosystem I light harvesting complex gene 6
Potri.006G141200	-0.692184	1.09812e-05	0.000260439	184.701	130.726	138.728	73.6539	106.24	113.9	AT2G05920		Subtilase family protein
Potri.006G143901	5.20594	0.00543981	0.0392945	0	0	0	4.02159	1.89041	1.53718
Potri.006G144500	0.964301	6.17445e-05	0.00110116	13.491	5.71816	11.1479	18.9114	20.5617	21.5377
Potri.006G147000	0.458324	0.00401963	0.0311073	34.1489	27.7914	24.1026	41.3194	37.1718	44.2563	AT2G19410		U-box domain-containing protein kinase family protein
Potri.006G147500	-0.410443	0.00464531	0.0347854	34.8044	27.9117	32.7003	22.0573	24.3584	28.7069	AT5G57020	ATNMT1,NMT1	myristoyl-CoA:protein N-myristoyltransferase
Potri.006G148100	1.13343	0.000757677	0.00846294	1.723	2.05462	2.71843	4.52207	4.17543	6.40849	AT4G26120		Ankyrin repeat family protein / BTB/POZ domain-containing protein
Potri.006G149400	-0.503516	0.00246078	0.0213776	41.9325	45.9883	44.5026	29.9122	31.3728	37.0542	AT2G19670		protein arginine methyltransferase 1A
Potri.006G150600	0.93211	0.00381242	0.0298182	10.8878	6.38977	6.65945	10.146	13.3393	24.4713	AT2G19570	AT-CDA1,CDA1,DESZ	cytidine deaminase 1
Potri.006G151300	-0.619395	7.82241e-05	0.00134414	24.7553	22.7188	23.4324	15.6083	15.2629	17.3738	AT4G29720	ATPAO5,PAO5	polyamine oxidase 5
Potri.006G152800	-0.55796	0.000266493	0.00368688	103.755	95.8149	96.4319	54.8419	79.0663	77.4276	AT4G29240		Leucine-rich repeat (LRR) family protein
Potri.006G153600	0.655224	0.00194242	0.0177504	12.4287	12.5093	12.4631	19.1196	18.2021	24.5957	AT4G26180		Mitochondrial substrate carrier family protein
Potri.006G155500	1.18804	0.00428415	0.032698	2.0763	2.07775	2.44199	3.39123	4.5385	8.10782	AT3G24420		alpha/beta-Hydrolases superfamily protein
Potri.006G158814	-0.970672	0.00124788	0.0125746	9.1985	6.11651	7.0718	2.27022	4.86317	4.85785	AT4G18670		Leucine-rich repeat (LRR) family protein
Potri.006G164632	2.23801	1.12141e-11	1.1658e-09	1.12737	1.7349	0.812459	6.11657	5.83126	6.36239
Potri.006G164864	-0.643318	0.000971379	0.0102738	20.6043	17.5425	18.155	10.2393	11.8495	15.7856	AT2G19880		Nucleotide-diphospho-sugar transferases superfamily protein
Potri.006G166000	-0.430236	0.00380888	0.0297998	146.836	171.25	162.027	121.162	124.844	128.324	AT3G11710	ATKRS-1	lysyl-tRNA synthetase 1
Potri.006G166400	-0.664918	7.96022e-05	0.00136406	81.0399	72.9691	71.6268	40.9165	58.1299	49.8987	AT2G18910		hydroxyproline-rich glycoprotein family protein
Potri.006G167600	-0.95091	0.00210789	0.0189565	6.6392	8.2071	7.65544	4.4401	3.81565	3.94408	AT3G02920	ATRPA32B,RPA32B	Replication protein A, subunit RPA32
Potri.006G167700	0.877545	0.00161538	0.0153655	8.16172	4.09269	5.00472	7.68067	10.6876	14.6252	AT5G57390	AIL5,CHO1,EMK	AINTEGUMENTA-like 5
Potri.006G167800	-0.455725	0.00311311	0.0255081	26.1553	23.5221	22.6293	15.0435	19.5124	20.7562	AT4G30200	VEL1	vernalization5/VIN3-like
Potri.006G168200	-0.494953	0.00109136	0.0113361	15.5105	14.2322	14.3274	9.26584	11.6005	11.9254	AT5G57460		(1 of 1) PF10291 - Muniscin C-terminal mu homology domain (muHD)
Potri.006G171156	-1.11387	7.39475e-05	0.0012884	9.5637	11.1754	10.8678	3.995	5.64627	5.80903
Potri.006G171500	-0.494081	0.00301733	0.0248703	47.4679	43.2736	49.614	30.5402	35.3087	38.729
Potri.006G171700	3.07003	7.12908e-11	6.40047e-09	1.40589	0.554059	0.707582	13.0328	4.45485	4.68154
Potri.006G173901	-0.733051	1.67543e-06	5.32508e-05	287.48	245.137	292.56	169.912	189.789	156.914	AT5G57685	ATGDU3,GDU3,LSB1	glutamine dumper 3
Potri.006G174700	0.656184	0.00436142	0.0331659	29.0493	42.3327	29.4566	47.6589	44.1928	77.555	AT4G30340	ATDGK7,DGK7	diacylglycerol kinase 7
Potri.006G175500	2.3421	2.44673e-12	2.97785e-10	2.68955	1.61005	0.686471	7.80595	8.87974	9.25199	AT2G18700	ATTPS11,ATTPSB,TPS11	trehalose phosphatase/synthase 11
Potri.006G177900	0.764035	7.37702e-09	4.24094e-07	151.464	130.54	154.151	249.055	258.844	265.3	AT2G23810	TET8	tetraspanin8
Potri.006G178500	-0.780236	0.000256847	0.00359011	44.7392	28.7227	33.6727	16.8698	18.418	30.0299	AT4G30440	GAE1	UDP-D-glucuronate 4-epimerase 1
Potri.006G180500	1.61436	4.54576e-13	6.30093e-11	17.2944	10.4276	10.4931	47.9638	37.5616	33.7431	AT4G30780
Potri.006G181300	3.49258	0.00748599	0.0498999	0	0.0384739	0.0879252	0.646428	0.356534	0.498289	AT5G57830		Protein of unknown function, DUF593
Potri.006G181501	-0.719911	1.06096e-05	0.000253553	378.264	458.234	449.42	275.001	243.845	303.155	AT4G18730		ribosomal protein L16B
Potri.006G181900	1.44426	5.23219e-09	3.07885e-07	5.61056	3.31803	5.99096	11.093	12.8507	18.6385	AT5G17420	ATCESA7,CESA7,IRX3,MUR10	Cellulose synthase family protein
Potri.006G184500	0.512173	0.00274211	0.0231603	56.4668	55.5151	49.5342	85.6227	84.9183	68.5699	AT2G24200		Cytosol aminopeptidase family protein
Potri.006G188300	1.32176	1.67047e-07	7.16122e-06	23.8687	18.0875	18.1953	69.1077	33.6129	51.607	AT4G19820		Glycosyl hydrolase family protein with chitinase insertion domain
Potri.006G188700	-0.596131	0.00120918	0.0123074	32.5318	40.5937	34.6898	25.3685	26.0745	23.3274	AT2G07690	MCM5	Minichromosome maintenance (MCM2/3/5) family protein
Potri.006G189100	0.768674	0.000238461	0.00338046	7.05508	5.60947	6.44856	10.5102	12.4443	10.9275	AT4G02050	STP7	sugar transporter protein 7
Potri.006G189300	-0.505276	0.00702993	0.0476104	84.5377	57.7276	63.09	34.2082	55.9963	61.3765	AT5G35160		Endomembrane protein 70 protein family
Potri.006G190000	1.23597	8.3308e-14	1.30725e-11	17.2026	14.9118	15.4901	37.0267	36.5999	43.5242
Potri.006G192000	0.487952	0.000122762	0.00195463	150.017	136.18	150.828	206.966	217.12	215.956	AT3G12120	FAD2	fatty acid desaturase 2
Potri.006G192700	-0.955582	1.20233e-07	5.32827e-06	55.6077	65.2571	55.8572	27.1782	36.5587	32.2002	AT3G12110	ACT11	actin-11
Potri.006G193000	4.51059	0.0050996	0.0373232	0.0426979	0	0.0418485	0.451251	0	1.55234	AT5G06740		Concanavalin A-like lectin protein kinase family protein
Potri.006G193900	-0.532013	0.0023276	0.0205086	41.3024	28.515	35.7968	19.2713	27.8317	29.3107	AT3G12060	TBL1	Plant protein of unknown function (DUF828)
Potri.006G196900	1.34419	0.000392494	0.00502706	3.31705	2.39253	5.83714	12.2407	9.5876	8.52699
Potri.006G197000	0.565042	0.00484958	0.0359469	39.236	34.7006	31.0832	59.3772	56.153	45.0651
Potri.006G199200	-0.694824	0.00323253	0.0262685	14.4793	12.9093	11.353	5.40776	9.84751	9.96812	AT3G54750		(1 of 1) PTHR12972 - DOWNSTREAM NEIGHBOR OF SON
Potri.006G199800	0.569376	0.00142047	0.0138171	20.9517	24.4095	24.9633	33.958	41.0549	34.6274	AT1G51420		sucrose-phosphatase 1
Potri.006G200300	-0.61321	9.15819e-05	0.00152637	99.4598	75.6324	70.4217	43.5612	62.0526	61.9292	AT3G11700		FASCICLIN-like arabinogalactan protein 18 precursor
Potri.006G200600	1.71699	0.00294572	0.0244403	0.270179	0.926977	0.297905	1.20056	1.84555	2.31926
Potri.006G202200	1.79624	1.82548e-07	7.74588e-06	7.46612	7.15447	4.9165	12.7773	17.2124	42.7072	AT3G11820	AT-SYR1,ATSYP121,ATSYR1,PEN1,SYP121,SYR1	syntaxin of plants 121
Potri.006G204300	1.75509	0.00241281	0.0210635	3.90008	1.14043	1.30312	3.83224	3.78695	14.6806	AT2G35980	ATNHL10,NHL10,YLS9	Late embryogenesis abundant (LEA) hydroxyproline-rich glycoprotein family
Potri.006G206900	1.08539	0.000648749	0.00747289	5.4312	8.97833	5.90386	16.7929	14.3247	14.2609
Potri.006G209200	3.49348	1.84339e-07	7.8086e-06	0.229156	0.458632	0.224597	2.49521	2.95989	5.70847
Potri.006G210600	0.570687	0.00128489	0.0128333	21.4061	16.3163	19.2514	25.1468	26.9528	36.5436	AT2G36190		cell wall invertase 4
Potri.006G213900	0.61399	0.000742304	0.0083313	29.2137	20.798	22.7915	41.1471	38.6627	35.1085	AT3G53530		Chloroplast-targeted copper chaperone protein
Potri.006G214100	-0.589403	0.00459054	0.0344878	175.432	254.516	282.507	165.035	169.944	165.496	AT3G55170		Ribosomal L29 family protein
Potri.006G214400	1.28422	0.000119195	0.00190149	2.62303	2.14523	2.21212	5.97796	6.06086	5.60601
Potri.006G214600	0.616832	0.00187267	0.0172856	11.6773	7.65383	8.70972	12.0659	15.6886	17.0218
Potri.006G217200	0.603722	0.000302128	0.00407244	56.8692	63.7483	56.9175	98.5075	94.5466	88.8071	AT5G20900	JAZ12,TIFY3B	jasmonate-zim-domain protein 12
Potri.006G218300	-1.26971	0.00025765	0.00359931	14.1388	11.3052	4.89318	3.14659	3.65087	6.373	AT2G45700		sterile alpha motif (SAM) domain-containing protein
Potri.006G218800	-0.495666	0.00458234	0.0344462	17.4347	15.6003	13.2558	9.51617	12.5172	12.3134	AT2G26270		(1 of 2) PTHR13561:SF29 - BRCT DOMAIN-CONTAINING DNA REPAIR PROTEIN
Potri.006G219800	1.86922	3.7697e-25	2.93919e-22	31.7423	27.7503	26.7597	127.64	101.562	96.2258	AT5G21940
Potri.006G220100	0.56245	0.000550855	0.0065823	69.4367	53.9964	43.3061	70.3587	84.1768	102.428	AT2G26330	ER,QRP1	Leucine-rich receptor-like protein kinase family protein
Potri.006G220700	-0.598847	0.00308544	0.0253313	26.1879	31.8669	28.4501	19.4009	19.2012	21.5082
Potri.006G221800	0.923903	5.97903e-05	0.0010709	10.0732	9.8594	7.20777	18.9998	15.6575	18.9729	AT5G35550	ATMYB123,ATTT2,MYB123,TT2	Duplicated homeodomain-like superfamily protein
Potri.006G222100	-0.500189	0.00193098	0.0176854	600.398	758.588	709.214	508.585	519.639	509.2	AT3G53870		Ribosomal protein S3 family protein
Potri.006G222200	-0.639632	0.000424441	0.00534839	249.525	251.523	298.063	153.021	225.16	159.968	AT5G19530	ACL5	S-adenosyl-L-methionine-dependent methyltransferases superfamily protein
Potri.006G222800	0.709549	8.10363e-06	0.000202591	67.2087	68.4849	56.3263	113.212	104.001	110.229	AT2G01490		phytanoyl-CoA dioxygenase (PhyH) family protein
Potri.006G224100	5.85236	0.00136312	0.0133792	0	0	0	0.0818102	0.423019	2.32183	AT5G26170	ATWRKY50,WRKY50	WRKY DNA-binding protein 50
Potri.006G225500	-0.458784	0.00321952	0.0261908	38.1222	29.8029	36.3249	22.1797	27.9691	29.2216	AT5G11980		conserved oligomeric Golgi complex component-related / COG complex component-related
Potri.006G225700	-0.591801	8.71443e-05	0.0014671	241.147	261.081	275.328	154.158	202.055	187.129	AT1G54270		eif4a-2
Potri.006G226100	-1.15658	1.30293e-06	4.30002e-05	42.8688	73.6835	67.3072	25.7519	27.5409	34.7186	AT5G11950		Putative lysine decarboxylase family protein
Potri.006G226400	0.837537	0.000311256	0.00417518	19.7469	16.461	14.9603	23.2436	24.8839	48.565	AT4G33050	EDA39	calmodulin-binding family protein
Potri.006G226500	0.96549	0.000518035	0.0062773	12.7681	8.99153	7.59613	19.7135	12.0938	27.8462
Potri.006G226700	-0.564076	0.00326878	0.0264535	110.271	65.2829	77.7867	42.1246	68.7837	67.5418	AT2G26170	CYP711A1,MAX1	cytochrome P450, family 711, subfamily A, polypeptide 1
Potri.006G226900	-1.05833	1.16156e-05	0.000272539	156.737	164.533	160.094	45.5267	100.953	99.3907	AT4G33040		Thioredoxin superfamily protein
Potri.006G228200	-0.991805	1.36932e-10	1.14263e-08	112.545	115.816	118.747	62.0355	52.4543	68.5002
Potri.006G228400	-0.749985	0.000590894	0.0069673	12.1256	14.6026	15.4939	8.41195	7.42192	10.7018
Potri.006G228800	-1.829	7.74271e-16	1.72483e-13	30.7033	26.5686	26.0979	7.48346	9.53875	7.40881	AT2G26110		Protein of unknown function (DUF761)
Potri.006G230800	-0.68007	6.72719e-06	0.000172324	87.2729	80.6459	71.9908	53.9252	50.6734	51.1129	AT5G11790	NDL2	N-MYC downregulated-like 2
Potri.006G232300	-0.564704	0.0012296	0.0124558	45.4254	54.4757	45.1874	31.2029	30.792	41.5877	AT4G32520	AtSHMT3,SHM3	serine hydroxymethyltransferase 3
Potri.006G232800	-1.21161	0.00068469	0.00781748	10.3086	4.84213	8.29935	3.89094	2.31673	4.21385	AT3G20430		(1 of 1) PTHR13135 - CYTOSOLIC RESINIFERATOXIN BINDING PROTEIN RBP-26
Potri.006G232900	-0.928646	3.47999e-07	1.35243e-05	106.443	84.5712	101.653	37.1258	55.1099	70.0829	AT2G25940	ALPHA-VPE,ALPHAVPE	alpha-vacuolar processing enzyme
Potri.006G233301	-1.72155	6.22575e-13	8.44198e-11	392.096	536.005	428.155	176.584	139.21	112.445
Potri.006G234100	-0.436249	0.00680153	0.0464418	50.3108	35.4108	36.8081	29.2709	26.8582	38.1004	AT5G11710		ENTH/VHS family protein
Potri.006G234300	1.95504	2.21129e-15	4.59764e-13	22.2317	11.663	20.2569	89.3573	55.3235	70.3765	AT4G29190		Zinc finger C-x8-C-x5-C-x3-H type family protein
Potri.006G235800	3.84618	8.33863e-12	8.9363e-10	0.39711	0.249787	0.207579	1.52612	2.44626	9.22395	AT5G25930		Protein kinase family protein with leucine-rich repeat domain
Potri.006G239700	-1.04113	1.03359e-13	1.57245e-11	188.707	168.156	199.525	88.7288	93.9365	100.292	AT2G25810	TIP4;1	tonoplast intrinsic protein 4;1
Potri.006G240000	2.22226	0.00388586	0.0302881	0.343135	0.183951	0.0840771	0.989019	0.809708	1.12623
Potri.006G241800	-0.640011	0.00124627	0.0125736	99.6353	96.035	88.2104	77.501	47.4463	63.8781	AT4G32720	AtLa1,La1	La protein 1
Potri.006G243400	-2.21382	4.42102e-11	4.11584e-09	4.87902	4.30713	4.71215	1.09492	0.743074	1.29477	AT5G25620	YUC6	Flavin-binding monooxygenase family protein
Potri.006G245200	0.426137	0.00626817	0.0436968	37.5084	31.946	31.3256	46.9495	39.7044	54.6093	AT5G11460		Protein of unknown function (DUF581)
Potri.006G245600	-1.68742	1.79072e-19	6.29274e-17	74.8015	55.7978	52.0472	13.911	20.7752	24.7617
Potri.006G249200	-0.555733	0.000669426	0.00765804	70.7673	68.5792	59.5835	46.6278	38.5446	56.5373	AT2G26640	KCS11	3-ketoacyl-CoA synthase 11
Potri.006G249900	-0.786235	0.00686416	0.0467798	14.388	13.5866	13.5196	11.5725	4.52474	8.76492	AT4G32500		K+ transporter 5
Potri.006G251100	-0.908962	3.26904e-05	0.000651978	33.3369	43.7816	45.6212	25.4505	20.8907	22.2817	AT3G15650		alpha/beta-Hydrolases superfamily protein
Potri.006G251900	0.642075	0.000131056	0.00206821	96.1982	59.7844	74.2459	126.498	102.867	142.479	AT4G32410	AtCESA1,CESA1,RSW1	cellulose synthase 1
Potri.006G253100	-0.57729	1.66274e-05	0.0003714	131.933	127.462	125.472	85.6941	81.4825	103.241	AT5G11170		DEAD/DEAH box RNA helicase family protein
Potri.006G255700	0.689996	0.00475391	0.0354043	3.40123	3.34492	2.73007	5.12705	4.86513	6.01107	AT4G32250		Protein kinase superfamily protein
Potri.006G257100	-0.580959	0.000344328	0.0045479	70.2798	71.9044	71.1836	47.3005	44.8767	57.6562	AT4G32130		Protein of unknown function (DUF2012)
Potri.006G257400	-1.00891	2.82072e-05	0.000578757	10.8339	10.31	9.9901	3.97263	4.64968	7.76889	AT1G67270		Zinc-finger domain of monoamine-oxidase A repressor R1 protein
Potri.006G258300	-0.943364	0.0002496	0.00351044	15.5753	13.318	12.8877	4.35875	6.99038	11.7604	AT4G32070		Octicosapeptide/Phox/Bem1p (PB1) domain-containing protein / tetratricopeptide repeat (TPR)-containing protein
Potri.006G259200	-0.953153	0.000495478	0.00604508	27.0303	25.9422	24.2013	16.003	10.162	15.3458	AT5G11070
Potri.006G259400	0.923995	0.000534324	0.00643407	19.6316	10.7306	14.9496	21.2191	22.7086	46.3578	AT5G11060		KNOTTED1-like homeobox gene 4
Potri.006G260200	-0.516056	0.00171871	0.016127	55.5659	57.3315	58.7028	36.7512	37.656	52.2021	AT4G31990	AAT3,ASP5,ATAAT1	aspartate aminotransferase 5
Potri.006G260837	-1.78116	0.00368624	0.0289949	11.9866	52.5495	37.8552	11.5164	5.9548	14.7953	AT3G02190		Ribosomal protein L39 family protein
Potri.006G261500	-0.891292	0.00204741	0.0185486	17.8672	12.6602	15.7121	4.88525	9.40246	12.0532	AT5G25170		PPPDE putative thiol peptidase family protein
Potri.006G261700	-1.32812	4.6232e-05	0.000866928	9.71383	15.9696	11.3718	5.01203	4.82571	5.81333	AT5G25160	ZFP3	zinc finger protein 3
Potri.006G263100	-0.761877	5.259e-05	0.000964085	71.3321	54.3812	52.3826	27.8737	31.4436	51.0988	AT2G25130		ARM repeat superfamily protein
Potri.006G263200	-0.746713	0.000208314	0.00302176	49.2715	67.2874	66.744	35.2793	34.494	46.1183	AT2G25110	AtSDF2,ATSDL,SDF2	stromal cell-derived factor 2-like protein precursor
Potri.006G263600	4.12383	6.27882e-08	2.93915e-06	3.52004	1.76738	1.76708	15.5899	24.3966	91.1264	AT2G25000		WRKY DNA-binding protein 60
Potri.006G264500	-0.89071	0.000267057	0.00368899	58.4071	40.8501	45.8119	15.4516	24.6172	42.8855	AT5G25100		Endomembrane protein 70 protein family
Potri.006G265300	-0.474909	0.00446989	0.0337951	51.6948	44.9163	46.8941	29.6847	31.7157	47.3211
Potri.006G266300	-0.574742	0.00214406	0.0192357	56.8954	57.3769	53.3584	29.7766	39.011	50.2074	AT5G10780		(1 of 1) PTHR19315:SF9 - ER MEMBRANE PROTEIN COMPLEX SUBUNIT 4
Potri.006G267900	-1.9486	7.19891e-06	0.000183465	6.81207	11.06	13.83	2.22056	2.65897	3.93115
Potri.006G270401	-1.21535	0.000122066	0.00194479	6.56483	5.85921	3.91271	2.42916	2.15953	2.73256	AT1G62360	BUM,BUM1,SHL,STM,WAM,WAM1	KNOX/ELK homeobox transcription factor
Potri.006G273300	-0.537869	0.00455813	0.0343373	74.4993	60.8227	71.0935	37.7144	42.0388	70.508	AT4G31490		Coatomer, beta subunit
Potri.006G274600	-1.78102	0.000137793	0.00215274	7.24269	3.29162	2.33089	1.35017	1.34257	1.0917	AT5G10660		calmodulin-binding protein-related
Potri.006G275700	-1.25624	1.3086e-09	8.68336e-08	63.5214	81.6565	58.772	23.6012	29.1735	37.8386	AT2G24490	ATRPA2,ATRPA32A,ROR1,RPA2,RPA32A	replicon protein A2
Potri.006G276400	-0.681828	3.89887e-05	0.000752973	139.908	136.353	148.484	84.5823	76.9962	117.392	AT5G19940		Plastid-lipid associated protein PAP / fibrillin family protein
Potri.006G276600	-0.740586	0.0022661	0.0200921	11.5149	7.00499	6.74693	4.96036	4.44577	6.22523	AT5G24810		ABC1 family protein
Potri.006G276900	-0.579095	0.00175877	0.0164165	82.1028	98.3986	82.2945	48.0338	58.1959	80.5791	AT2G24420		DNA repair ATPase-related
Potri.006G277100	-0.846733	0.00012624	0.00200489	39.4815	39.389	49.2163	21.3427	20.7731	33.2741	AT5G24840		tRNA (guanine-N-7) methyltransferase
Potri.006G278000	-2.2996	8.43876e-05	0.00143059	3.8927	1.45024	2.46643	0.15111	1.01576	0.476514	AT4G31330		Protein of unknown function, DUF599
Potri.006G278700	-0.834829	0.00174325	0.0163022	18.8165	14.6561	13.7674	6.09325	7.86362	14.0271	AT1G06470		Nucleotide/sugar transporter family protein
Potri.006G281200	-0.464773	0.00302961	0.0249488	57.5974	64.4744	62.8017	41.5165	47.9531	51.6799	AT2G24330		Protein of unknown function (DUF2296)
Potri.006G281900	-0.914615	0.000133424	0.00209762	15.6758	26.1285	19.2257	11.316	10.8184	12.1514	AT1G12000		Phosphofructokinase family protein
Potri.007G000900	-0.815089	0.000174813	0.00261486	44.7551	55.1073	48.8809	31.4909	31.7007	25.1834	AT5G23420	HMGB6	high-mobility group box 6
Potri.007G001000	-0.82451	7.75606e-05	0.00133827	27.3508	25.3185	29.0506	10.6447	18.2386	19.9833	AT5G23400		Leucine-rich repeat (LRR) family protein
Potri.007G001200	1.3251	1.15427e-07	5.13354e-06	6.56878	4.27791	3.65621	13.8298	10.9179	12.5715	AT3G19990		(1 of 1) PTHR14699 - STI2 PROTEIN-RELATED
Potri.007G002100	0.930037	0.00192252	0.0176284	3.1839	6.09704	3.55599	8.03874	7.76147	10.2819
Potri.007G002500	1.02037	0.000252221	0.00353535	2.34678	2.84494	4.01749	6.04262	6.52876	7.17323	AT1G78955	CAMS1	camelliol C synthase 1
Potri.007G003100	0.582327	0.0010462	0.0109308	16.0372	14.4418	15.8832	25.9227	22.2493	24.0601	AT3G13050		Major facilitator superfamily protein
Potri.007G004100	-0.464655	0.00133379	0.0131976	89.3366	78.8114	77.4006	47.97	67.1075	71.9092	AT1G14610	TWN2,VALRS	valyl-tRNA synthetase / valine--tRNA ligase (VALRS)
Potri.007G007400	-0.624538	0.000571366	0.00677869	20.8102	16.5911	14.4473	10.7659	12.7902	11.3501	AT4G37750	ANT,CKC,CKC1,DRG	Integrase-type DNA-binding superfamily protein
Potri.007G008200	0.784721	0.00358536	0.0284254	8.88396	10.3456	14.1731	17.1332	16.4296	27.7016	AT2G22800		Homeobox-leucine zipper protein family
Potri.007G011000	-0.38977	0.00280234	0.0235178	405.167	370.597	417.909	274.209	348.219	333.063	AT5G65470		O-fucosyltransferase family protein
Potri.007G011800	0.545859	0.00187592	0.0173028	16.1008	12.2805	12.5205	19.4522	20.308	22.3456	AT5G65540
Potri.007G012500	-0.555455	0.00407841	0.031484	392.895	545.772	408.249	337.493	316.928	307.676	AT1G07660		Histone superfamily protein
Potri.007G013000	-0.632175	0.000338034	0.00447662	50.1048	51.071	60.1574	34.4195	34.848	40.1433	AT2G18020		Ribosomal protein L2 family
Potri.007G013400	-0.388863	0.00570355	0.0407394	688.619	693.044	697.546	504.722	611.747	547.023	AT2G18040	PIN1AT	peptidylprolyl cis/trans isomerase, NIMA-interacting 1
Potri.007G013900	-0.902448	5.061e-09	2.98515e-07	103.185	107.746	105.643	57.7131	64.1992	55.1335	AT3G51160	GMD2,MUR1,MUR_1	NAD(P)-binding Rossmann-fold superfamily protein
Potri.007G014200	0.850301	2.1397e-05	0.000460616	212.816	123.323	153.444	363.8	273.168	264.419	AT2G18050	HIS1-3	histone H1-3
Potri.007G015100	-0.468894	0.0044003	0.0333802	137.076	162.174	153.189	116.965	109.27	116.793
Potri.007G015200	-0.83975	0.00346141	0.0276625	12.6652	9.98436	11.2652	7.24473	7.41937	4.87965	AT4G38960		B-box type zinc finger family protein
Potri.007G016700	-0.766499	0.00688746	0.0468896	12.737	6.18508	8.65266	3.59349	5.75843	7.55451
Potri.007G018100	-0.418114	0.00526423	0.0382588	170.704	141.404	154.389	95.0239	144.449	126.155	AT4G36360	BGAL3	beta-galactosidase 3
Potri.007G018400	-0.866838	1.99906e-06	6.20355e-05	27.9769	23.3178	29.5415	13.5918	16.8881	15.8861	AT4G36380	ROT3	Cytochrome P450 superfamily protein
Potri.007G019300	0.894951	0.0040968	0.0315673	6.54262	9.64969	9.9315	12.1886	23.9412	15.471	AT5G66390		Peroxidase superfamily protein
Potri.007G019600	1.95205	1.482e-19	5.35881e-17	40.4201	25.0395	26.8823	93.9525	100.932	179.21	AT1G43910		P-loop containing nucleoside triphosphate hydrolases superfamily protein
Potri.007G020300	1.20801	0.000308841	0.00415396	2.14768	1.50101	2.2219	5.34961	3.55646	5.14119	AT2G18180		Sec14p-like phosphatidylinositol transfer family protein
Potri.007G021300	-0.66656	0.007221	0.0485094	15.4777	23.6265	23.2046	12.9801	14.9872	13.5777	AT5G38020		S-adenosyl-L-methionine-dependent methyltransferases superfamily protein
Potri.007G022000	0.530156	0.00641559	0.0444533	77.5953	46.6647	63.9083	83.7842	113.949	83.0156	AT5G66460		Glycosyl hydrolase superfamily protein
Potri.007G022300	3.23852	0.000204008	0.00297487	0.176974	1.51798	0	4.76088	5.09928	8.04269	AT5G66490
Potri.007G023300	1.14784	5.59792e-05	0.00101528	3.41471	4.49654	5.89221	9.88843	9.41373	13.1626	AT5G03260	LAC11	laccase 11
Potri.007G023700	0.899536	0.00657231	0.0453335	4.3301	2.8924	3.28625	3.68161	4.98759	12.1901	AT4G36550		ARM repeat superfamily protein
Potri.007G023800	-1.35946	0.000862395	0.00937141	12.4329	7.82044	7.31135	3.98172	3.4314	3.62729
Potri.007G023900	-0.651448	0.000376176	0.00486804	19.845	19.1352	18.1331	10.7168	12.24	15.2912	AT4G36580		AAA-type ATPase family protein
Potri.007G024000	1.65574	5.41659e-08	2.57417e-06	4.6243	3.12847	2.93643	8.94834	15.078	10.9188	AT2G18340		late embryogenesis abundant domain-containing protein / LEA domain-containing protein
Potri.007G024400	1.29223	0.00201255	0.0182926	1.50154	2.24195	2.39827	7.37343	3.59158	4.71769	AT4G36610		alpha/beta-Hydrolases superfamily protein
Potri.007G026200	0.70313	0.000832164	0.00910636	52.7912	44.6742	44.1116	95.5251	82.2638	59.174
Potri.007G027200	2.70561	2.91541e-09	1.80495e-07	3.15575	2.92629	2.17344	8.85001	10.5081	38.7608
Potri.007G028400	-0.995817	2.37937e-05	0.000502669	27.0638	41.465	29.8648	18.22	17.9479	15.7109	AT2G18520		Tetratricopeptide repeat (TPR)-like superfamily protein
Potri.007G028800	0.524057	0.00164625	0.0155878	35.8458	23.6807	25.5388	39.2412	37.5333	50.2633	AT3G50700	AtIDD2,IDD2	indeterminate(ID)-domain 2
Potri.007G029400	0.493449	0.000645949	0.00746714	41.8559	34.9043	34.129	52.9482	53.0234	56.4778	AT4G36730	GBF1	G-box binding factor 1
Potri.007G029500	3.61947	0.000562493	0.0066989	0	0	0.526188	2.06322	3.28942	1.35546	AT2G18550	ATHB21,HB-2,HB21	homeobox protein 21
Potri.007G031900	1.03927	8.57719e-08	3.90512e-06	9.69879	10.1853	9.54199	20.9041	17.3676	25.2505	AT3G50770	CML41	calmodulin-like 41
Potri.007G032700	1.94259	1.03515e-08	5.66379e-07	1.24197	0.994271	0.622157	3.68581	3.15353	4.59898	AT2G23760	BLH4,SAW2	BEL1-like homeodomain 4
Potri.007G032800	-0.535967	0.000129842	0.00205122	92.1141	68.4256	70.2007	47.3269	54.2403	64.4781	AT3G50780
Potri.007G033400	-1.34521	0.00284518	0.0237574	7.92	7.81231	7.24495	1.64868	4.32801	3.59928	AT4G37240		(1 of 28) PF14009 - Domain of unknown function (DUF4228) (DUF4228)
Potri.007G033900	-0.722021	0.000101446	0.00165755	14.0224	12.7334	11.1947	7.7165	8.30703	7.94489	AT5G66560		Phototropic-responsive NPH3 family protein
Potri.007G034600	-0.87623	8.93444e-06	0.000220054	36.9793	39.9692	37.7101	21.6662	21.1318	22.6663	AT4G37090
Potri.007G034800	-0.440665	0.0025426	0.0218751	794.222	919.152	831.711	626.753	692.525	648.611	AT5G22440		Ribosomal protein L1p/L10e family
Potri.007G035900	-0.875677	0.00411086	0.0316366	6.17884	3.93615	3.68313	2.81199	2.15408	2.77334	AT5G66960		Prolyl oligopeptidase family protein
Potri.007G036300	1.06744	8.74554e-05	0.00147036	6.03347	9.2224	8.71854	18.3564	15.8322	18.9046	AT2G23540		GDSL-like Lipase/Acylhydrolase superfamily protein
Potri.007G036700	1.27331	4.18754e-05	0.000798771	6.62526	5.53122	3.98265	10.0148	12.6388	18.3775	AT3G50440	ATMES10,MES10	methyl esterase 10
Potri.007G038300	-1.00448	7.67683e-10	5.48816e-08	159.803	168.522	150.442	62.0015	92.8341	97.3066	AT5G66920	sks17	SKU5 similar 17
Potri.007G038900	2.65198	0.000171124	0.00257668	0.453077	0.277588	0.507501	0.994975	2.0579	5.29465
Potri.007G039000	2.45297	2.2717e-07	9.44647e-06	0.623632	0.534915	0.739905	1.95517	2.51111	6.69583
Potri.007G039100	2.44499	2.18864e-12	2.68998e-10	1.48098	1.8708	1.26678	5.89848	5.88586	15.2555	AT5G66910		Disease resistance protein (CC-NBS-LRR class) family
Potri.007G039400	1.6026	1.2296e-14	2.34188e-12	29.7994	22.1877	23.7303	96.0308	75.8018	64.0899	AT4G37180		Homeodomain-like superfamily protein
Potri.007G040000	-0.783821	0.000686653	0.0078264	14.9211	16.3329	11.9035	8.95984	6.85237	10.4693	AT4G28200		(1 of 1) PTHR23271 - HEPATOCELLULAR CARCINOMA-ASSOCIATED ANTIGEN 66
Potri.007G040100	-0.582035	0.00749713	0.0499342	20.574	26.0979	22.7208	15.4515	14.6115	18.8755
Potri.007G040400	1.1481	0.0018052	0.0167746	9.69014	10.3284	8.3102	12.8012	12.672	42.1665
Potri.007G043800	0.736896	0.00326214	0.0264148	16.9508	14.124	20.5296	26.1735	25.5034	38.8836	AT4G36990	AT-HSFB1,ATHSF4,HSF4,HSFB1	heat shock factor 4
Potri.007G044300	-0.521401	0.000658682	0.00756635	30.0862	27.733	25.301	17.478	20.3799	22.8345	AT5G67030	ABA1,ATABA1,ATZEP,IBS3,LOS6,NPQ2,ZEP	zeaxanthin epoxidase (ZEP) (ABA1)
Potri.007G044800	3.45266	2.81908e-05	0.000578757	0.561915	0	0.550736	2.83432	1.04682	8.7959	AT4G36950	MAPKKK21	mitogen-activated protein kinase kinase kinase 21
Potri.007G045100	1.21235	1.90069e-07	8.02407e-06	82.958	35.3223	49.6108	155.716	118.301	120.508	AT5G67090		Subtilisin-like serine endopeptidase family protein
Potri.007G045300	-0.516629	0.00697363	0.0473061	17.3208	11.1031	12.4666	7.56422	10.0575	12.2054	AT5G67100	ICU2	DNA-directed DNA polymerases
Potri.007G046200	0.508402	0.00117236	0.0120125	35.5896	26.2339	26.3315	45.3462	40.1263	44.2254	AT4G36920	AP2,FL1,FLO2	Integrase-type DNA-binding superfamily protein
Potri.007G046700	-0.687723	0.000458705	0.00569104	23.1979	17.5083	19.5344	9.00271	13.2858	17.0847
Potri.007G046900	-0.54933	0.00257971	0.0221238	17.4774	16.1785	14.5575	8.81152	11.7773	14.0971	AT3G50230		Leucine-rich repeat protein kinase family protein
Potri.007G047000	1.20571	0.000275015	0.00378259	4.53676	4.81474	4.37114	11.3771	7.02881	14.9098	AT3G50220		Protein of unknown function (DUF579)
Potri.007G047400	0.643675	0.000298262	0.00403778	19.2132	17.6195	17.3285	25.0871	27.0099	36.8974
Potri.007G047900	-0.547299	0.000557232	0.00664259	27.7515	25.2431	27.8413	16.8314	19.3175	21.9084
Potri.007G048800	-0.433701	0.00704311	0.0476738	61.5094	41.0316	44.7369	30.6512	40.9962	41.8104	AT4G37250		Leucine-rich repeat protein kinase family protein
Potri.007G050300	2.85949	0.00305173	0.0251041	0	0.109691	0.250679	1.39249	0.465893	0.904046
Potri.007G050600	0.714539	8.63729e-07	2.99722e-05	32.6757	29.9915	33.0184	51.5331	57.8433	54.7021	AT2G23150	ATNRAMP3,NRAMP3	natural resistance-associated macrophage protein 3
Potri.007G050700	0.814724	0.00665976	0.0457996	3.95459	2.65273	2.78271	5.35819	6.14564	5.58099	AT2G23150	ATNRAMP3,NRAMP3	natural resistance-associated macrophage protein 3
Potri.007G051600	-0.403715	0.00707323	0.0478128	308.83	332.215	312.038	204.653	269.725	285.693	AT4G37450	AGP18,ATAGP18	arabinogalactan protein 18
Potri.007G052000	0.741642	0.000451254	0.005634	16.5914	19.8807	21.3277	29.558	38.0228	34.3534	AT4G37470		alpha/beta-Hydrolases superfamily protein
Potri.007G052600	-0.72485	0.00247943	0.0214872	14.2998	19.326	20.5519	9.69799	11.9394	13.1671
Potri.007G053200	-0.430233	0.00151614	0.014594	95.1368	93.8218	84.7526	65.3517	75.9018	71.1756	AT5G67385		Phototropic-responsive NPH3 family protein
Potri.007G055100	-0.57674	0.00343785	0.0275271	35.9733	38.2813	40.1881	29.2794	28.0126	22.6247	AT5G67480	ATBT4,BT4	BTB and TAZ domain protein 4
Potri.007G055400	-0.743061	0.000224343	0.0032095	12.5614	8.88551	9.44834	4.81447	6.45243	8.05622	AT1G64960		ARM repeat superfamily protein
Potri.007G055500	1.99415	0.000632212	0.00734001	11.4616	9.39053	9.00804	17.1152	31.6928	79.1689	AT2G22950		Cation transporter/ E1-E2 ATPase family protein
Potri.007G056100	-0.691974	5.98794e-05	0.00107173	115.464	144.498	135.429	83.0132	85.6266	89.0575	AT5G39850		Ribosomal protein S4
Potri.007G056500	0.848217	8.16755e-05	0.00139289	17.9411	17.4937	19.7221	34.6317	25.1404	44.6635	AT3G51280		Tetratricopeptide repeat (TPR)-like superfamily protein
Potri.007G056700	0.875763	0.00235832	0.0206875	4.26816	3.23605	2.12898	5.27235	6.24751	6.85048	AT3G51290		Protein of unknown function (DUF630) ;Protein of unknown function (DUF632)
Potri.007G057200	0.485942	0.00228075	0.020207	179.557	200.937	196.037	304.309	269.689	269.628	AT5G66190	ATLFNR1,FNR1	ferredoxin-NADP(+)-oxidoreductase 1
Potri.007G063300	-0.452581	0.00234916	0.0206452	70.437	58.2692	56.9974	37.8537	51.3501	52.8617	AT4G37650	SGR7,SHR	GRAS family transcription factor
Potri.007G064300	0.623052	0.00613921	0.04299	10.0076	5.73527	7.94228	10.636	12.7591	14.4892	AT2G17480	ATMLO8,MLO8	Seven transmembrane MLO family protein
Potri.007G065600	-0.392974	0.00710467	0.0479344	208.344	166.435	164.583	110.478	148.052	172.236	AT1G56070	LOS1	Ribosomal protein S5/Elongation factor G/III/V family protein
Potri.007G065700	-0.397526	0.0061525	0.0430468	166.401	132.581	130.268	87.6817	123.781	129.779	AT1G56070	LOS1	Ribosomal protein S5/Elongation factor G/III/V family protein
Potri.007G067300	3.64563	0.00250462	0.0216529	0	0	0.370582	2.17962	1.69053	0.859156	AT1G16500		(1 of 2) PTHR33177:SF6 - F3O9.30
Potri.007G068800	-0.510194	0.00557565	0.0400809	23.7096	22.6981	22.5771	17.2735	14.8489	18.4973	AT5G60990		DEA(D/H)-box RNA helicase family protein
Potri.007G070900	0.755489	0.000539424	0.00647352	8.03766	4.7693	4.91011	9.7058	11.1312	9.95195	AT1G56170	ATHAP5B,HAP5B,NF-YC2	nuclear factor Y, subunit C2
Potri.007G071100	-0.863638	1.00174e-06	3.41439e-05	57.0376	72.9177	66.0148	39.0047	35.7945	38.3733	AT1G48920		nucleolin like 1
Potri.007G076500	-1.06334	1.47484e-11	1.49583e-09	132.468	100.402	106.78	41.6967	61.236	67.5067	AT2G21770	CESA09,CESA9	cellulose synthase A9
Potri.007G076700	-1.0195	3.69405e-11	3.49116e-09	53.9372	59.0847	55.5157	24.3998	30.0712	33.2291	AT2G21790	ATRNR1,CLS8,R1,RNR1	ribonucleotide reductase 1
Potri.007G081200	0.719265	0.0026666	0.0227033	9.39347	11.7759	7.7902	15.3798	14.5795	20.3763	AT5G09970	CYP78A7	cytochrome P450, family 78, subfamily A, polypeptide 7
Potri.007G082800	-0.710509	0.000972531	0.0102816	11.2269	8.56785	7.88726	5.16344	5.00427	7.50186	AT5G10020		Leucine-rich receptor-like protein kinase family protein
Potri.007G085300	-0.562176	0.00731146	0.0490115	40.0947	23.0533	22.4555	17.8263	18.5809	23.4842	AT5G58950		Protein kinase superfamily protein
Potri.007G085600	-0.41886	0.0012461	0.0125736	76.5171	63.1113	66.1741	49.7278	56.6815	53.9401	AT4G39660	AGT2	alanine:glyoxylate aminotransferase 2
Potri.007G086000	2.28317	0.00448999	0.0338752	0	1.49872	1.08979	4.12053	4.41906	5.29375	AT5G65207
Potri.007G088222	3.56862	3.31209e-06	9.42273e-05	0.0996967	0.213785	0.195427	0.718391	2.22876	3.67496	AT4G39830		Cupredoxin superfamily protein
Potri.007G088358	2.71929	3.04263e-08	1.53222e-06	0.399554	0.942464	1.17482	3.40692	4.56535	10.1382	AT4G39830		Cupredoxin superfamily protein
Potri.007G088700	-1.27101	0.00120812	0.0123073	3.16645	2.78564	4.97349	1.56012	1.93607	1.22992	AT5G10180	AST68,SULTR2;1	slufate transporter 2;1
Potri.007G089000	1.90304	7.01203e-19	2.30198e-16	5.31225	5.80537	7.48203	25.5192	23.5365	23.804	AT4G39800		myo-inositol-1-phosphate synthase 1
Potri.007G090500	-0.877595	3.35619e-06	9.51555e-05	31.4874	28.8329	25.9756	12.9068	18.8435	17.4956	AT5G10110
Potri.007G091000	1.30396	7.22437e-07	2.54357e-05	21.0973	25.0824	37.5599	82.8744	72.4373	60.9517	AT2G22170		Lipase/lipooxygenase, PLAT/LH2 family protein
Potri.007G091100	0.690249	0.00405109	0.0313216	239.82	272.642	332.148	612.361	470.265	328.811	AT2G22170		Lipase/lipooxygenase, PLAT/LH2 family protein
Potri.007G091200	-2.849	0.00403381	0.0311976	0.365918	0.784657	0.789004	0.105469	0	0.18477	AT5G10090		Tetratricopeptide repeat (TPR)-like superfamily protein
Potri.007G092100	-0.628936	0.00669377	0.045907	27.6272	15.9541	15.3761	9.47726	13.2004	16.983	AT5G10200		ARM-repeat/Tetratricopeptide repeat (TPR)-like protein
Potri.007G092700	0.603582	0.00258914	0.0221533	11.2867	8.07229	8.15958	12.0137	13.2086	18.4768	AT4G39870		TLD-domain containing nucleolar protein
Potri.007G093000	-1.53039	2.60977e-06	7.66945e-05	10.2421	9.49101	8.9628	1.58147	4.45212	4.52527	AT5G10250	DOT3	Phototropic-responsive NPH3 family protein
Potri.007G093600	-0.484966	0.00251485	0.0217217	41.1782	33.2071	31.3903	25.248	25.1193	28.257	AT2G22310		ubiquitin-specific protease 4
Potri.007G094000	-0.465995	0.0065428	0.0451571	27.7603	32.9006	30.2047	21.2302	21.4718	26.7018	AT2G19540		Transducin family protein / WD-40 repeat family protein
Potri.007G094100	0.803233	0.00221318	0.019707	9.54987	10.722	16.0564	19.6931	20.3656	27.1298
Potri.007G094900	0.439802	0.00244844	0.0212927	38.3287	32.9517	39.5525	49.6079	50.7766	56.8165	AT4G39960		Molecular chaperone Hsp40/DnaJ family protein
Potri.007G095400	2.15526	0.00739707	0.049479	0.205847	0.294272	0.336253	1.3844	1.02262	1.52449	AT5G10310		(1 of 1) PTHR33109:SF3 - EPIDERMAL PATTERNING FACTOR-LIKE PROTEIN 1
Potri.007G096200	-1.23003	1.65293e-05	0.000370202	31.656	19.5752	28.3806	6.44433	13.0849	16.2738	AT2G22420		Peroxidase superfamily protein
Potri.007G096500	1.19427	1.59791e-07	6.87375e-06	18.4843	14.7737	17.646	50.8556	36.1944	32.7283	AT5G65280	GCL1	GCR2-like 1
Potri.007G097900	-0.692144	0.00076614	0.00852976	10.4426	8.4924	7.78673	5.92721	5.65119	5.5617	AT5G63770	ATDGK2,DGK2	diacylglycerol kinase 2
Potri.007G098600	1.31124	0.000283217	0.00387617	2.24839	1.0357	2.12205	4.88041	3.80598	5.12999
Potri.007G098900	-0.603765	4.22361e-05	0.000803195	55.0522	50.1242	48.8558	32.7274	39.1424	33.8455	AT5G63780		RING/FYVE/PHD zinc finger superfamily protein
Potri.007G099400	4.65572	5.24549e-20	2.01346e-17	0.229959	0.739671	0.28173	9.0032	6.34036	19.3336
Potri.007G099800	-1.27949	8.8129e-14	1.37426e-11	42.6821	42.8447	40.792	13.9349	18.0052	23.0606	AT5G63810	BGAL10	beta-galactosidase 10
Potri.007G100100	-2.51239	3.41056e-08	1.68169e-06	7.03357	3.69124	12.7895	0.71133	2.06893	1.58887	AT5G63850	AAP4	amino acid permease 4
Potri.007G104000	-0.699108	1.35957e-06	4.45747e-05	74.8305	63.0182	67.0078	34.4496	47.0318	51.0106	AT5G64030		S-adenosyl-L-methionine-dependent methyltransferases superfamily protein
Potri.007G105700	0.605201	0.000955508	0.0101317	71.9799	54.2091	60.1532	72.8309	94.9246	130.372
Potri.007G107200	0.638371	0.00498265	0.0366393	8.82809	5.24772	8.16954	10.5331	11.9943	13.4769	AT3G18660	GUX1,PGSIP1	plant glycogenin-like starch initiation protein 1
Potri.007G107300	0.477586	0.00190876	0.0175478	35.9147	26.2196	27.1873	34.1371	46.5225	49.2239	AT5G64640		Plant invertase/pectin methylesterase inhibitor superfamily
Potri.007G107900	-0.913193	7.99836e-05	0.00136872	12.6463	13.9664	15.1609	6.88334	7.11838	9.42787	AT4G21130	EMB2271	Transducin/WD40 repeat-like superfamily protein
Potri.007G108200	-0.513639	0.0038943	0.0303349	27.5575	24.6452	23.6115	15.9197	20.7834	18.8107	AT5G64630	FAS2,MUB3.9,NFB01,NFB1	Transducin/WD40 repeat-like superfamily protein
Potri.007G108701	1.7061	8.61194e-05	0.00145476	2.92553	1.79916	1.08201	8.96261	6.14253	3.95791	AT1G77120	ADH,ADH1,ATADH,ATADH1	alcohol dehydrogenase 1
Potri.007G109200	5.17052	4.89731e-05	0.000910492	0.229578	0	0	2.64685	3.30749	2.08666	AT4G33467
Potri.007G110800	-0.997799	9.36143e-06	0.000228764	7.05567	5.66275	5.848	2.46306	3.17832	4.1241	AT3G18730	BRU1,MGO3,TSK	tetratricopeptide repeat (TPR)-containing protein
Potri.007G111100	3.31366	0.00717087	0.0482614	0.0389079	0.0333729	0.0762677	0.26167	0.193289	1.1395
Potri.007G112300	-0.51459	0.00629591	0.0438412	27.4551	27.3682	23.6692	19.184	17.091	21.1869	AT4G05440	EDA35	temperature sensing protein-related
Potri.007G112700	1.67325	1.14367e-05	0.000268941	2.9186	2.58164	1.60905	7.18551	8.42769	8.01351
Potri.007G113000	3.22435	1.11881e-05	0.000264486	0.95386	0.520651	0.0849895	1.83288	3.44629	10.1585	AT2G22500	ATPUMP5,DIC1,UCP5	uncoupling protein 5
Potri.007G117200	1.06153	0.000511479	0.00620389	4.44952	4.45263	3.69474	10.8655	9.02607	7.30206	AT2G43840	UGT74F1	UDP-glycosyltransferase 74 F1
Potri.007G117700	-0.592478	0.00101265	0.0106247	51.6522	60.7708	48.0686	37.9328	36.7808	36.7267
Potri.007G118800	0.97052	0.00668447	0.045881	2.80315	3.37331	1.80425	5.58734	3.53339	7.3519	AT3G22104		Phototropic-responsive NPH3 family protein
Potri.007G119600	-1.24451	7.28465e-10	5.26818e-08	38.8538	35.4409	34.6294	14.8867	16.2114	16.952	AT2G32280		Protein of unknown function (DUF1218)
Potri.007G119700	1.96479	4.62173e-05	0.000866928	0.334462	0.631141	0.721179	2.69926	2.52558	1.68887
Potri.007G119800	-0.7842	0.00235979	0.0206875	11.2236	14.2838	9.87475	5.56721	7.26146	8.96237
Potri.007G123500	0.518712	0.000378574	0.00488894	34.2657	26.8776	27.1914	42.2301	43.7191	45.583	AT2G43200		S-adenosyl-L-methionine-dependent methyltransferases superfamily protein
Potri.007G123800	0.908922	0.000400747	0.00509357	6.48588	6.789	4.79457	9.13591	12.0146	14.6544	AT2G43210		Ubiquitin-like superfamily protein
Potri.007G127300	1.65419	4.93645e-07	1.84378e-05	6.95511	9.32816	9.35753	16.4626	21.0454	49.8701	AT2G43320		S-adenosyl-L-methionine-dependent methyltransferases superfamily protein
Potri.007G128900	0.855892	0.00656881	0.045324	4.1359	6.62554	3.63633	7.94728	8.94382	10.8106
Potri.007G129700	-0.442484	0.00397586	0.0308547	108.369	116.313	120.199	76.619	88.8764	102.195	AT1G06020		pfkB-like carbohydrate kinase family protein
Potri.007G129900	-0.518857	0.00197078	0.017939	46.8084	38.416	42.6286	27.0298	34.2984	31.8411	AT3G59500		Integral membrane HRF1 family protein
Potri.007G132000	-0.937959	1.66119e-07	7.1337e-06	73.6338	51.3599	51.9153	27.1498	37.9718	30.6126
Potri.007G134800	1.90279	2.39628e-07	9.84961e-06	5.17171	10.8007	14.1046	42.343	33.065	44.2812
Potri.007G135000	-1.30998	0.00232787	0.0205086	6.51125	4.86569	5.80156	1.8483	4.21492	1.09595	AT5G44160		C2H2-like zinc finger protein
Potri.007G135100	5.36517	0.00313031	0.0256154	0	0	0	0.687544	0.474014	1.56586
Potri.007G135400	0.58612	0.00694354	0.047179	10.1294	5.82519	6.26135	10.1744	10.5504	13.8043
Potri.007G135800	1.85794	2.86575e-07	1.14584e-05	3.16837	2.88235	1.78792	8.57873	9.8256	11.3445
Potri.007G138100	3.29084	7.17302e-15	1.39818e-12	1.13534	4.54455	1.8546	19.6344	20.8689	40.4171
Potri.007G138300	-1.3656	3.03062e-07	1.20022e-05	18.0445	17.7235	11.9949	4.92206	8.48355	5.97857	AT5G44260		Zinc finger C-x8-C-x5-C-x3-H type family protein
Potri.007G138800	0.601347	0.00259922	0.0222319	19.5433	17.1753	16.3285	30.0118	24.7497	28.8772
Potri.007G140500	0.715985	0.00678605	0.0463995	10.7487	6.18135	6.34488	14.6104	11.6505	12.8905	AT2G43840	UGT74F1	UDP-glycosyltransferase 74 F1
Potri.007G145700	0.814793	4.83486e-05	0.000900895	11.466	8.68361	11.4258	21.1112	18.6697	17.6984	AT2G31840		Thioredoxin superfamily protein
Potri.008G002500	-0.344051	0.00671028	0.0459949	173.048	135.896	146.276	105.75	132.942	135.894	AT5G63680		Pyruvate kinase family protein
Potri.008G002900	0.563675	4.24777e-05	0.000807174	83.3676	62.9814	60.2313	103.165	98.3886	115.368	AT4G37930	SHM1,SHMT1,STM	serine transhydroxymethyltransferase 1
Potri.008G006300	0.820487	2.05379e-06	6.3497e-05	32.2202	21.0332	28.412	51.3653	48.8225	48.9047	AT1G51550		Kelch repeat-containing F-box family protein
Potri.008G007600	7.3186	1.40238e-06	4.57377e-05	0	0	0	0.136239	0.394494	2.06216	AT1G17750		PEP1 receptor 2
Potri.008G008300	-0.662714	0.000345913	0.00456642	55.3289	65.3999	72.2866	42.485	45.9278	39.5679	AT3G21190		O-fucosyltransferase family protein
Potri.008G009500	-0.450494	0.000397085	0.00506765	147.864	125.861	131.585	93.7721	113.601	101.901	AT1G17745	PGDH	D-3-phosphoglycerate dehydrogenase
Potri.008G010600	1.8459	1.15322e-10	9.75353e-09	3.27666	2.96887	1.67359	9.57735	9.30829	10.7662	AT5G13750	ZIFL1	zinc induced facilitator-like 1
Potri.008G010900	-1.11198	4.34038e-06	0.000118716	14.7948	16.5842	12.4589	5.28549	7.3764	8.79215	AT3G10730		SAD1/UNC-84 domain protein 2
Potri.008G011300	0.826803	2.28983e-07	9.50602e-06	47.8665	30.6839	29.9881	59.5133	67.9859	71.6922
Potri.008G012400	-0.647353	0.000278028	0.00381683	29.6717	30.5578	32.7247	15.8341	23.9902	22.8229
Potri.008G013500	-0.481088	0.00139602	0.0136537	61.4759	50.0689	55.096	33.3559	42.7611	49.1408	AT5G04885		Glycosyl hydrolase family protein
Potri.008G014300	1.1494	1.09835e-11	1.1466e-09	16.9302	12.7969	10.8715	29.1355	32.3538	31.8701
Potri.008G015700	-0.902541	0.00434287	0.0330627	5.30416	2.80189	4.88166	1.86442	2.34583	3.03763	AT5G04860		(1 of 12) PF10358 - N-terminal C2 in EEIG1 and EHBP1 proteins (NT-C2)
Potri.008G021000	1.1933	0.00109561	0.0113708	3.37954	4.03307	3.60033	11.8584	5.91269	8.38409	AT1G74290		alpha/beta-Hydrolases superfamily protein
Potri.008G024100	0.862029	2.69588e-09	1.67319e-07	25.0372	18.4969	19.5341	34.8769	39.518	45.0888	AT5G22510	At-A/N-InvE,INV-E	alkaline/neutral invertase
Potri.008G030600	-0.950338	3.23158e-07	1.26773e-05	190.094	263.718	220.21	126.318	116.734	124.046	AT2G37470		Histone superfamily protein
Potri.008G030700	-0.702899	0.000398913	0.00508318	37.1139	25.5373	25.3544	14.3303	19.2771	22.8301	AT5G04430	BTR1,BTR1L,BTR1S	binding to TOMV RNA 1L (long form)
Potri.008G032700	-1.05059	0.00618434	0.0432332	4.35583	2.04815	4.60351	1.31095	2.78964	1.40449	AT5G04310		Pectin lyase-like superfamily protein
Potri.008G033200	0.606528	0.00222864	0.0198163	10.6278	10.3888	9.10257	16.1441	14.4123	17.3565
Potri.008G034800	0.44021	0.000369617	0.00481312	91.7318	83.4528	88.2268	115.327	129.863	128.457	AT3G10410	CPY,SCPL49	SERINE CARBOXYPEPTIDASE-LIKE 49
Potri.008G035000	0.551823	0.00273263	0.0230959	37.5519	27.2354	26.5024	49.3819	45.954	42.6092	AT2G39170		(1 of 1) PTHR21146 - MEF2B PROTEIN
Potri.008G036300	-0.593083	0.0021066	0.0189541	15.4463	12.9892	13.9092	9.89355	9.93045	9.3508	AT2G39130		Transmembrane amino acid transporter family protein
Potri.008G036900	5.82626	0.000510466	0.00619462	0	0	0	0.507931	0.84044	0.266953
Potri.008G037700	-0.782468	0.000113448	0.00182615	43.4405	48.5546	38.715	22.5117	24.8255	32.8768	AT2G39030		Acyl-CoA N-acyltransferases (NAT) superfamily protein
Potri.008G038200	0.623199	0.000876886	0.00949833	27.7201	17.0253	22.2865	27.5094	36.9494	43.3167
Potri.008G038900	-1.18769	4.79802e-12	5.46624e-10	30.6943	27.2524	26.497	9.59382	13.8392	15.585	AT3G54810		Plant-specific GATA-type zinc finger transcription factor family protein
Potri.008G041800	-0.641906	0.00500578	0.0367444	7.76265	7.86489	8.27202	3.72905	5.66811	6.83983	AT3G07990	SCPL27	serine carboxypeptidase-like 27
Potri.008G042500	-0.603516	0.00343285	0.0274991	40.4736	51.3901	37.0474	31.4742	31.7825	25.3452	AT1G07920		GTP binding Elongation factor Tu family protein
Potri.008G042700	-0.660594	3.37726e-06	9.56444e-05	119.712	128.878	113.944	71.9649	84.4448	84.4252	AT1G07920		GTP binding Elongation factor Tu family protein
Potri.008G043100	-0.640128	2.89375e-06	8.39524e-05	442.181	490.199	448.817	276.946	325.786	329.359	AT1G07920		GTP binding Elongation factor Tu family protein
Potri.008G044200	-0.562635	0.00431777	0.0329042	60.3502	66.0541	62.6924	39.41	51.8425	43.1712	AT5G51960		(1 of 2) PF13233 - Complex1_LYR-like (Complex1_LYR_2)
Potri.008G044700	-2.58884	3.86167e-24	2.60402e-21	21.4334	27.3109	21.9785	2.91629	4.80077	4.75453	AT3G54770		RNA-binding (RRM/RBD/RNP motifs) family protein
Potri.008G045300	0.819592	0.000207997	0.00301946	22.9718	20.1231	22.7761	52.1241	32.8015	34.911	AT2G28550	RAP2.7,TOE1	related to AP2.7
Potri.008G046100	-0.588867	0.000651182	0.00749745	50.9883	60.0331	58.243	35.3136	40.6014	42.7503	AT2G39270		P-loop containing nucleoside triphosphate hydrolases superfamily protein
Potri.008G046600	-0.600687	2.58466e-05	0.000538741	38.4272	31.5133	34.6672	20.6469	24.2304	27.3293	AT3G55020		Ypt/Rab-GAP domain of gyp1p superfamily protein
Potri.008G048400	0.962868	2.42184e-08	1.24588e-06	16.664	13.1107	12.7803	27.4029	24.9724	34.0955	AT3G12360	ITN1	Ankyrin repeat family protein
Potri.008G049500	-1.05244	2.2283e-05	0.000476809	14.9265	11.5454	9.91273	4.11805	5.93971	8.39148	AT3G12520		sulfate transporter 4;2
Potri.008G051300	0.646664	0.00263914	0.0225117	7.6797	6.36005	8.04602	13.0485	10.5246	12.3786	AT5G13660		(1 of 18) PF16135 - TPL-binding domain in jasmonate signalling (Jas)
Potri.008G052500	0.59332	0.00344108	0.0275402	5.62006	3.77362	3.66779	5.30937	6.75672	8.49323	AT2G39580		(1 of 1) PF10650 - Putative zinc-finger domain (zf-C3H1)
Potri.008G053500	1.31985	0.00453422	0.0341676	2.76864	1.96177	3.89336	8.0957	4.78408	9.6038	AT3G55390		Uncharacterised protein family (UPF0497)
Potri.008G054000	-0.869742	4.19825e-05	0.000799727	24.1532	21.3266	18.3484	8.43112	12.3727	16.0365	AT3G12580	ATHSP70,HSP70	heat shock protein 70
Potri.008G054400	1.11733	0.000904488	0.00971877	2.09595	2.85802	2.68634	6.40261	5.66009	5.31889	AT5G59350
Potri.008G054600	-0.628453	0.000526253	0.00635528	59.6458	73.8411	56.9426	36.6525	38.9736	54.8684	AT5G02490		Heat shock protein 70 (Hsp 70) family protein
Potri.008G054700	-0.86916	3.50658e-06	9.88578e-05	224.156	291.4	263.207	108.663	159.189	186.431
Potri.008G055500	-0.615333	3.76539e-06	0.000104968	167.691	167.921	149.367	102.785	114.35	114.166	AT3G12110	ACT11	actin-11
Potri.008G057100	0.966197	2.45136e-06	7.26384e-05	34.5699	50.6401	43.697	93.4502	81.5004	90.4023	AT2G39700	ATEXP4,ATEXPA4,ATHEXP ALPHA 1.6,EXPA4	expansin A4
Potri.008G057500	0.500757	0.00524712	0.0381597	21.8533	21.4685	25.0059	28.236	33.1042	40.6604	AT5G13840	FZR3	FIZZY-related 3
Potri.008G058300	0.76748	1.15011e-06	3.85689e-05	27.9799	20.2256	20.632	34.0711	38.6898	49.5959
Potri.008G058700	-0.727573	0.00400209	0.0310389	12.1159	13.2753	12.7176	7.73534	7.37816	9.0782	AT3G55560	AGF2,AHL15	AT-hook protein of GA feedback 2
Potri.008G059200	1.16832	5.1403e-12	5.77705e-10	54.126	52.3991	65.0862	143.114	131.584	127.736	AT3G11410	AHG3,ATPP2CA,PP2CA	protein phosphatase 2CA
Potri.008G059400	-0.575098	0.000425005	0.00535279	258.517	316.302	292.855	204.836	202.878	203.937	AT1G74270		Ribosomal protein L35Ae family protein
Potri.008G060100	-0.433604	0.00557598	0.0400809	60.2893	67.4912	63.7825	49.7832	51.7334	46.9211	AT2G39770	CYT1,EMB101,GMP1,SOZ1,VTC1	Glucose-1-phosphate adenylyltransferase family protein
Potri.008G061300	-1.29872	0.00509897	0.0373232	5.01195	4.68977	4.37636	1.40082	1.53919	3.12897
Potri.008G061700	2.51941	0.00311299	0.0255081	1.8346	0	1.12381	4.40655	6.37983	6.25306	AT2G39855
Potri.008G061800	-0.693095	0.00130714	0.0129829	233.433	300.601	392.147	213.708	205.219	183.442	AT5G05960		Bifunctional inhibitor/lipid-transfer protein/seed storage 2S albumin superfamily protein
Potri.008G062900	-0.929386	3.05063e-05	0.000616302	19.111	15.5605	13.0836	8.71474	9.23904	8.00814	AT3G55740		proline transporter 2
Potri.008G063400	-0.582162	0.00195072	0.017815	15.4219	13.404	12.1993	8.27904	8.76559	11.6723	AT5G05820		Nucleotide-sugar transporter family protein
Potri.008G063600	-0.545229	1.66877e-05	0.000372414	145.009	125.357	125.647	83.1415	96.6948	104.033	AT3G55770		GATA type zinc finger transcription factor family protein
Potri.008G066000	1.29937	7.05819e-10	5.13416e-08	13.8472	8.2071	9.90215	24.4382	24.6822	32.47	AT3G55840		Hs1pro-1 protein
Potri.008G066300	-0.838561	9.49211e-10	6.57856e-08	315.848	341.852	288.936	169.577	188.614	197.386	AT3G09200		Ribosomal protein L10 family protein
Potri.008G068000	-0.90474	3.7034e-05	0.000724137	31.8759	26.2945	35.4637	12.4157	20.5434	19.7209	AT3G11210		SGNH hydrolase-type esterase superfamily protein
Potri.008G068800	0.609395	0.00513512	0.0375414	16.3129	15.573	21.0726	29.9032	23.8035	30.8809	AT3G55960		Haloacid dehalogenase-like hydrolase (HAD) superfamily protein
Potri.008G069100	-1.05261	5.97944e-07	2.17157e-05	20.6961	13.2112	14.8242	5.66736	8.64103	10.2596	AT2G40130		Double Clp-N motif-containing P-loop nucleoside triphosphate hydrolases superfamily protein
Potri.008G069400	1.66972	0.000620173	0.00723053	20.0912	12.5233	13.9676	25.0665	43.4563	88.8855	AT3G55980		salt-inducible zinc finger 1
Potri.008G069900	0.628878	0.00128863	0.0128503	12.0854	11.1004	12.6346	15.6752	19.5626	23.0879	AT3G55990	ESK1,TBL29	Plant protein of unknown function (DUF828)
Potri.008G071800	-0.464159	0.00239498	0.0209225	25.0496	21.542	22.6971	15.0731	17.4026	20.159	AT3G11070		Outer membrane OMP85 family protein
Potri.008G072100	0.780839	0.000761055	0.0084883	6.54749	5.04372	4.25091	8.89501	8.90869	10.487
Potri.008G072500	-0.490607	0.00663549	0.0456705	90.601	123.813	102.796	75.3174	82.1613	80.5647	AT2G40290		Eukaryotic translation initiation factor 2 subunit 1
Potri.008G074100	-0.437037	0.00679081	0.0464157	102.115	118.324	117.041	85.624	89.6173	86.4305	AT3G56130		biotin/lipoyl attachment domain-containing protein
Potri.008G074500	1.8169	1.45669e-06	4.72621e-05	3.72011	2.79203	1.54959	8.66734	8.9633	11.9283
Potri.008G074600	1.22887	1.86953e-11	1.87329e-09	321.559	202.052	263.781	735.145	590.727	568.473
Potri.008G076300	0.813658	0.000108431	0.00175672	9.65939	8.59791	8.51455	13.7164	17.4442	18.1603	AT3G03310	ATLCAT3,LCAT3	lecithin:cholesterol acyltransferase 3
Potri.008G077800	-0.496586	0.00337362	0.0271172	16.6387	16.4367	17.0889	11.9336	11.8131	13.5165	AT1G65470	FAS1,NFB2	chromatin assembly factor-1 (FASCIATA1) (FAS1)
Potri.008G078900	1.12125	3.73589e-07	1.44123e-05	14.3721	12.926	12.4451	21.986	25.0589	44.5649	AT5G48380	BIR1	BAK1-interacting receptor-like kinase 1
Potri.008G079400	-0.718995	1.72468e-06	5.46075e-05	69.011	75.1152	68.5838	39.5526	48.7551	47.5609	AT1G65590	ATHEX1,HEXO3	beta-hexosaminidase 3
Potri.008G080800	0.963516	4.48651e-08	2.15681e-06	11.932	9.41237	8.81143	21.1176	19.31	20.4951	AT1G79270	ECT8	evolutionarily conserved C-terminal region 8
Potri.008G081000	-0.811158	1.01168e-08	5.58013e-07	76.6251	70.3579	77.6989	40.9902	47.8066	45.1573	AT5G44680		DNA glycosylase superfamily protein
Potri.008G084400	-0.531807	0.000171003	0.0025764	151.392	158.676	164.907	105.089	124.315	115.383	AT1G79550	PGK	phosphoglycerate kinase
Potri.008G084500	-0.368934	0.0021993	0.0196235	383.631	369.202	333.953	270.845	290.048	320.082	AT1G56190		Phosphoglycerate kinase family protein
Potri.008G086500	-1.2061	0.0018234	0.0169122	6.6146	3.64306	6.55125	2.34135	2.0754	3.16425
Potri.008G087600	-0.68739	7.91174e-06	0.000199796	72.3596	58.5444	63.3035	41.7688	43.3407	40.1288	AT1G69580		Homeodomain-like superfamily protein
Potri.008G087800	-1.17662	0.00111868	0.0115539	6.56516	4.22341	4.25816	1.345	3.02167	2.58381	AT3G47500	CDF3	cycling DOF factor 3
Potri.008G088300	-0.663905	6.3537e-05	0.00112829	163.696	174.132	182.825	87.0026	123.847	137.11	AT2G03090	ATEXP15,ATEXPA15,ATHEXP ALPHA 1.3,EXP15,EXPA15	expansin A15
Potri.008G089200	2.00149	0.000192002	0.00282123	1.47925	0.692083	1.18622	5.87869	1.87059	6.0435
Potri.008G089700	2.15746	3.02719e-08	1.52891e-06	2.68666	6.52929	2.63321	25.0955	15.2749	15.2244
Potri.008G090000	-0.475494	0.00244071	0.0212473	33.9162	31.8174	33.5822	21.9464	24.5213	28.535	AT2G03220	ATFT1,ATFUT1,FT1,MUR2	fucosyltransferase 1
Potri.008G090800	-0.485388	0.0069783	0.0473135	26.2884	20.6885	19.2333	16.1096	16.3969	16.5595	AT1G14000	VIK	VH1-interacting kinase
Potri.008G092500	-0.878818	4.56704e-06	0.000123654	106.675	130.848	112.879	72.2912	67.4042	59.4422	AT2G03350		Protein of unknown function, DUF538
Potri.008G093400	-0.780394	3.70423e-06	0.000103494	72.8857	75.7432	76.9668	38.8696	53.2272	45.9142	AT5G61240		Leucine-rich repeat (LRR) family protein
Potri.008G095600	1.1328	0.00147197	0.0142403	2.10466	2.59216	2.53882	3.99234	5.04018	7.9025	AT2G03590		ureide permease 1
Potri.008G095900	-1.5964	9.50671e-08	4.27374e-06	19.2633	21.3421	13.7105	6.05901	5.92413	6.83205
Potri.008G096500	3.17788	1.81918e-33	3.24204e-30	2.22136	1.94589	3.19627	26.6549	21.3665	21.097	AT1G13740	AFP2	ABI five binding protein 2
Potri.008G097600	-1.13598	2.17013e-10	1.76367e-08	42.3522	48.9604	43.691	18.8045	23.0237	22.8732	AT3G08900	RGP,RGP3	reversibly glycosylated polypeptide 3
Potri.008G097700	-0.911603	0.00156064	0.0149531	4.84471	3.51461	3.63802	1.38944	2.41876	2.89665	AT1G26330		DNA binding
Potri.008G098200	-0.895694	0.00401291	0.0310902	17.3509	9.30955	11.7231	4.3981	7.26257	9.9171	AT1G69160
Potri.008G098850	-0.974128	0.00140829	0.0137468	19.4823	8.8414	12.7085	3.45467	9.76519	8.56114	AT2G37280	ATPDR5,PDR5	pleiotropic drug resistance 5
Potri.008G099300	-0.78607	1.12049e-05	0.000264486	221.611	248.668	265.648	110.387	150.425	193.105
Potri.008G099400	0.885614	0.00176209	0.0164413	11.5099	8.73337	10.847	21.266	18.0336	20.2672
Potri.008G099600	-0.730425	0.00159111	0.0151751	21.5214	16.8241	21.8053	11.7781	11.1878	14.9482	AT3G17380		TRAF-like family protein
Potri.008G099800	-1.08126	2.7842e-07	1.11861e-05	44.4245	61.7379	44.5409	22.0925	22.7117	30.7111	AT3G17350		(1 of 3) PF13947//PF14380 - Wall-associated receptor kinase galacturonan-binding (GUB_WAK_bind) // Wall-associated receptor kinase C-terminal (WAK_assoc)
Potri.008G100000	-0.695222	0.00303792	0.0250069	33.5707	44.7796	42.2296	26.2854	28.1022	23.8923
Potri.008G101500	1.18445	2.70926e-13	3.88483e-11	46.0058	32.6394	31.2911	86.0985	74.1798	98.6869	AT3G06500		Plant neutral invertase family protein
Potri.008G102700	0.541327	0.00659685	0.0454547	12.8282	11.2731	11.6138	20.2841	18.2331	15.2497	AT3G17120		(1 of 3) PTHR34188:SF1 - T6A9.7 PROTEIN
Potri.008G103500	-0.663771	0.00697316	0.0473061	18.2544	26.689	26.9995	14.0306	16.818	17.3457	AT3G17100		sequence-specific DNA binding transcription factors
Potri.008G103800	-1.06587	1.1449e-06	3.84458e-05	39.6005	48.8069	40.9983	20.5379	26.2816	17.9384	AT5G49010	SLD5	DNA replication protein-related
Potri.008G104400	-1.07879	0.00493402	0.0363567	5.72694	4.16969	4.76453	2.49521	2.91124	1.74854
Potri.008G108000	0.605693	0.000220642	0.00316381	38.538	25.0364	28.5351	48.9869	50.9307	44.5045	AT3G16910	AAE7,ACN1	acyl-activating enzyme 7
Potri.008G108100	1.13088	0.001192	0.0121886	1.50605	1.20568	2.09933	3.85857	2.89299	4.25869	AT5G49360	ATBXL1,BXL1	beta-xylosidase 1
Potri.008G109200	1.14957	0.00604489	0.0424725	1.15303	1.33993	1.49463	3.35911	3.99119	1.84057	AT1G69040	ACR4	ACT domain repeat 4
Potri.008G110100	-0.71649	0.000290924	0.0039621	127.847	168.35	164.944	107.527	94.2711	92.6027	AT5G08180		Ribosomal protein L7Ae/L30e/S12e/Gadd45 family protein
Potri.008G111200	1.03205	0.000133212	0.00209671	15.1888	6.85279	8.22856	12.4679	23.6795	28.2167
Potri.008G112200	0.478296	0.00276268	0.0232867	34.3674	24.1913	24.4892	34.1169	38.09	48.4024	AT2G03890	ATPI4K GAMMA 7,PI4K GAMMA 7,UBDK GAMMA 7	phosphoinositide 4-kinase gamma 7
Potri.008G112800	-0.827695	4.56384e-05	0.000859379	17.2152	11.2957	15.0541	6.48718	8.37306	10.853	AT1G68990	MGP3	male gametophyte defective 3
Potri.008G113400	-1.4875	3.26624e-06	9.33478e-05	83.6659	28.0666	41.1963	12.524	22.0706	21.3586	AT2G04038		basic leucine-zipper 48
Potri.008G114400	0.658792	0.00146619	0.0141899	24.8557	30.1444	24.6289	44.3496	48.1255	39.0778
Potri.008G115900	-0.716217	2.6817e-06	7.85565e-05	75.1947	69.1046	57.1359	38.0732	43.278	46.8335	AT3G25700		Eukaryotic aspartyl protease family protein
Potri.008G116900	-0.640623	0.000198371	0.00290319	38.0505	34.8824	36.3727	25.0811	24.6706	23.2461	AT1G13250	GATL3	galacturonosyltransferase-like 3
Potri.008G117100	1.68798	3.85154e-09	2.30446e-07	24.8402	18.5716	21.1484	62.1933	38.7522	118.616	AT1G68840	EDF2,RAP2.8,RAV2,TEM2	related to ABI3/VP1 2
Potri.008G118300	1.8937	3.58438e-07	1.39083e-05	1.94914	0.994079	1.54895	6.63028	4.92006	5.53291	AT1G68640	PAN	bZIP transcription factor family protein
Potri.008G118700	0.443507	0.00488153	0.03613	69.9417	72.2697	65.442	100.138	101.343	93.1401	AT1G68590		Ribosomal protein PSRP-3/Ycf65
Potri.008G120000	-0.532961	0.000892113	0.00962048	78.0142	57.0732	59.5776	35.1301	51.637	53.945	AT1G68560	ATXYL1,TRG1,XYL1	alpha-xylosidase 1
[truncated: 1,749 more rows]
