# Supplementary material for: The Class I HD-ZIP transcription factor PagHB7a functions as a positive regulator of salt tolerance in Populus
Source: For Res (Fayettev). 2025 Dec 31;5:e030. doi: 10.48130/forres-0025-0030 (PMC12982921; doi:10.48130/forres-0025-0030)
Supplement: Supplementary file 1 — Supplementary data to this article can be found online. [file forres-0025-0030-Supplementary.zip › 10.48130_forres-0025-0030-Suppl-TableS6.xlsx]

## Sheet: Table S6
Table S6. The overlapped genes between DEGs of PagHB7a-OE vs WT under salt stress and salt-responsive genes.
genes	logFC	logCPM	PValue	FDR	OX-WT	WT	WT	WT	PagHB7a-OE	PagHB7a-OE	PagHB7a-OE	log2FoldChange	pvalue	padj	WT	WT	WT	WT-salt	WT-salt	WT-salt	Best.hit.arabi.name	arabi.symbol	arabi.defline
Potri.001G000800	-1.35069	1.9239	0.000430145	0.0043593	-1	69	69	48	20	20	11	-0.701119	0.000229844	0.00327131	24.3983	15.2319	19.246	9.54854	14.7793	13.3677	AT1G55550.1		P-loop containing nucleoside triphosphate hydrolases superfamily protein
Potri.001G001500	1.11525	5.76565	2.89e-06	6.38e-05	1	449	424	388	648	528	730	-0.53884	0.00131211	0.0130171	42.0258	43.08	44.4715	30.8086	34.1638	28.179	AT5G56340.1	ATCRT1	RING/U-box superfamily protein
Potri.001G001600	-0.769261	8.37002	0.00190194	0.0151405	-1	4902	5384	5021	2434	2462	1418	-0.478433	0.000455582	0.00566638	95.4598	95.1525	102.339	67.5187	73.9652	79.2552	AT5G56350.1		Pyruvate kinase family protein
Potri.001G004600	-1.08825	6.58784	2.34e-05	0.000372152	-1	1547	1599	1648	470	698	403	-1.14602	1.52011e-18	4.86241e-16	260.515	268.514	266.745	116.873	128.381	131.953	AT5G19770.1	TUA3	tubulin alpha-3
Potri.001G007000	1.64753	6.02262	1.39e-07	4.7e-06	1	474	305	379	677	602	1226	2.39146	4.86898e-14	7.99218e-12	2.70219	2.57531	3.33506	16.0578	15.7112	15.3629	AT1G15670.1		Galactose oxidase/kelch repeat superfamily protein
Potri.001G008400	0.982009	7.76826	0.00106162	0.00924502	1	1944	1889	1550	2086	1644	3635	1.11922	2.80142e-11	2.73029e-09	62.0841	39.9546	44.0215	114.564	102.929	109.448	AT5G19860.1		Protein of unknown function, DUF538
Potri.001G009600	1.14739	3.41734	5.08e-05	0.000718803	1	92	79	71	145	107	124	-0.534546	0.000237066	0.00336451	43.6583	44.5791	39.6625	27.4724	29.6908	35.6318	AT1G69770.1	CMT3	chromomethylase 3
Potri.001G010200	-1.47454	2.29508	0.000281981	0.00304989	-1	98	84	68	25	29	9	-1.18498	0.00024347	0.00343779	7.86322	5.48343	7.83211	3.56239	2.79479	3.29264	AT3G58060.1		Cation efflux family protein
Potri.001G010400	-2.71681	2.90735	1.81e-09	1.08e-07	-1	152	150	154	11	31	6	-0.613118	0.00122661	0.0124355	14.9468	13.3239	11.8116	8.6839	9.52469	9.08846	AT4G10620.1		P-loop containing nucleoside triphosphate hydrolases superfamily protein
Potri.001G018700	-1.38863	1.52366	0.000603392	0.00574118	-1	52	44	43	14	16	7	-0.805904	0.00101074	0.0106092	16.4264	8.39588	9.74065	5.69305	7.34067	7.34766	AT3G20860.1	ATNEK5,NEK5	NIMA-related kinase 5
Potri.001G019400	-1.40919	5.0532	0.000417224	0.00425244	-1	490	653	611	175	239	51	-0.946027	7.34917e-06	0.000186723	21.9055	32.1647	27.3284	13.02	16.674	15.0357	AT5G13490.2	AAC2	ADP/ATP carrier 2
Potri.001G024500	-1.4121	3.70059	2.04e-05	0.000332983	-1	204	240	234	57	86	35	-0.633795	0.00224834	0.0199488	35.9105	40.8401	36.7674	28.1866	26.0431	22.0187	AT1G63780.1	IMP4	Ribosomal RNA processing Brix domain protein
Potri.001G024800	2.88914	2.73678	3.55e-07	1.05e-05	1	31	21	6	73	54	171	1.43437	6.84826e-11	6.19073e-09	39.6691	31.1734	28.7913	116.24	67.1065	93.7975	AT2G38760.1	ANN3,ANNAT3	annexin 3
Potri.001G024900	1.92608	1.13659	0.000244498	0.00270023	1	17	12	3	20	29	36	0.674819	0.00066748	0.00764278	444.664	434.565	404.992	900.732	527.243	693.862	AT2G38750.1	ANNAT4	annexin 4
Potri.001G025300	-1.62798	5.61211	1.52e-07	5.04e-06	-1	753	1016	925	146	301	158	-0.598851	0.000469329	0.00580266	242.396	303.024	257.79	195.894	176.251	183.818	AT2G47110.1	UBQ6	ubiquitin 6
Potri.001G027400	2.0597	7.92605	2.57e-15	5.06e-13	1	1267	1079	1115	3449	2405	4201	0.767149	0.000353689	0.0046445	32.0287	15.6545	17.8878	30.7722	36.291	48.3375	AT3G54440.1		glycoside hydrolase family 2 protein
Potri.001G030750	-1.74182	4.23333	3.85e-10	2.76e-08	-1	298	358	389	69	90	59	-0.527806	0.00367119	0.0289221	14.5982	14.0206	12.9224	7.9264	9.90797	12.5365	AT1G29940.1	NRPA2	nuclear RNA polymerase A2
Potri.001G032400	2.00928	5.93968	3.43e-06	7.34e-05	1	273	376	246	1085	1217	252	2.26565	6.30955e-07	2.27162e-05	1.20515	2.13633	2.99231	6.71565	7.66341	18.7431	AT5G16080.1	AtCXE17,CXE17	carboxyesterase 17
Potri.001G032900	0.968617	7.13278	9.45e-05	0.00122211	1	1159	1172	1155	1447	1282	2012	0.485643	0.00743894	0.0496659	108.425	106.585	126.349	186.103	164.508	146.631	AT3G12490.2	ATCYS6,ATCYSB,CYSB	cystatin B
Potri.001G034400	-1.16026	6.37715	2.21e-05	0.000355171	-1	1153	1621	1425	420	581	313	-0.566147	0.0012043	0.0122842	101.24	130.742	106.723	77.8506	79.5705	83.3577	AT3G12390.1		Nascent polypeptide-associated complex (NAC), alpha subunit family protein
Potri.001G041800	1.92615	6.16341	2.9e-13	3.99e-11	1	365	322	411	865	792	1239	1.85547	2.22895e-09	1.41507e-07	2.89452	1.38866	2.30802	7.94225	5.16692	11.6432	AT2G24100.1
Potri.001G043100	3.5809	8.62752	1.11e-11	1.14e-09	1	910	610	727	3051	2594	12673	2.5377	3.77927e-31	5.54664e-28	52.1045	33.3566	44.0607	309.833	267.782	191.446	AT1G80920.1	J8	Chaperone DnaJ-domain superfamily protein
Potri.001G044300	2.50936	1.74084	0.000143143	0.00173525	1	6	2	28	41	34	68	0.865985	1.02382e-07	4.58605e-06	18.0383	18.3583	19.0077	33.2695	33.4769	39.2655	AT1G15980.1	NDF1,NDH48	NDH-dependent cyclic electron flow 1
Potri.001G044500	2.02567	4.07047	1.13e-08	5.39e-07	1	81	75	87	217	129	342	2.50289	0.00529459	0.0384127	6.0789	7.07631	3.61734	15.8525	8.9519	78.8214	AT1G80840.1	ATWRKY40,WRKY40	WRKY DNA-binding protein 40
Potri.001G047400	-1.09102	5.22964	5.99e-05	0.000827559	-1	531	703	626	224	253	136	-0.532829	0.0032356	0.0262702	66.3319	84.2213	66.0682	52.9354	50.6143	53.6996	AT1G80750.1		Ribosomal protein L30/L7 family protein
Potri.001G047600	-2.19397	3.19981	9.56e-08	3.41e-06	-1	153	202	178	21	47	13	-0.875916	8.7525e-05	0.00147054	18.8552	20.0767	20.3918	9.92532	13.2071	10.7977	AT1G15870.1		Mitochondrial glycoprotein family protein
Potri.001G049900	-1.1444	1.56535	0.00296901	0.0218542	-1	50	42	45	12	16	15	-0.826185	2.44839e-05	0.000514072	26.886	29.4604	24.4196	13.7947	16.5035	17.6276	AT4G13670.1	PTAC5	plastid transcriptionally active 5
Potri.001G051900	1.52137	10.1736	1.24e-09	7.75e-08	1	7816	7008	7120	15346	10601	17990	0.880754	4.84893e-06	0.000130367	180.769	136.915	149.16	373.192	252.226	256.956	AT2G33150.1	KAT2,PED1,PKT3	peroxisomal 3-ketoacyl-CoA thiolase 3
Potri.001G054400	-2.0439	6.45362	1.24e-08	5.84e-07	-1	1373	2015	1766	243	475	154	-0.467682	0.00316885	0.0258714	66.6847	76.2747	62.1432	45.8177	49.0296	61.5569	AT3G23990.1	HSP60,HSP60-3B	heat shock protein 60
Potri.001G056300	-1.36573	2.35434	0.00802323	0.049144	-1	52	73	131	18	42	9	-0.660109	0.00384213	0.0300129	28.7173	25.7449	27.8917	15.5405	23.4622	15.3743	AT1G67330.1		Protein of unknown function (DUF579)
Potri.001G056800	0.761269	6.05521	0.00318162	0.0231965	1	639	593	579	722	510	907	0.54994	0.00166569	0.0157242	27.785	24.7431	27.4057	43.4147	40.8529	37.2943	AT1G67340.1		HCP-like superfamily protein with MYND-type zinc finger
Potri.001G057100	0.982607	6.0514	0.000211213	0.00240498	1	588	586	461	719	562	968	0.658696	0.0024408	0.0212473	12.5952	6.89132	9.83444	16.7864	14.048	16.8299	AT1G27340.1		Galactose oxidase/kelch repeat superfamily protein
Potri.001G058100	2.25694	5.9674	2.16e-06	5.01e-05	1	314	231	252	435	420	1744	1.1521	8.48094e-06	0.000210129	12.1528	7.10374	9.52884	22.8331	24.06	18.8188	AT1G27290.1
Potri.001G066200	-0.892165	4.90921	0.00035368	0.00368971	-1	472	491	459	173	220	142	0.585289	0.000295228	0.00400419	29.0311	20.1501	18.5167	30.9333	34.815	39.7074	AT5G62000.1	ARF1-BP,ARF2,HSS,ORE14	auxin response factor 2
Potri.001G066400	2.28034	4.11424	0.000149678	0.00179271	1	54	28	136	156	93	476	1.13387	8.70709e-08	3.95128e-06	235.424	201.342	202.959	634.844	441.487	363.093	AT3G26740.1	CCL	CCR-like
Potri.001G068400	-1.19402	1.16576	0.00477545	0.0323153	-1	26	37	39	10	11	10	-0.645904	8.79171e-05	0.00147613	32.4447	28.5696	31.2519	17.5128	22.6511	21.5876	AT1G11680.1	CYP51,CYP51A2,CYP51G1,EMB1738	CYTOCHROME P450 51G1
Potri.001G070500	-2.38875	4.42964	1.14e-11	1.16e-09	-1	448	499	359	52	91	31	-0.579424	0.000281767	0.00385845	56.8675	56.6787	49.6234	32.3579	45.0937	36.8873	AT1G44900.1	ATMCM2,MCM2	minichromosome maintenance (MCM2/3/5) family protein
Potri.001G073100	2.48443	6.17163	2.01e-21	9.83e-19	1	281	233	290	1420	812	941	0.991501	5.50747e-07	2.02671e-05	27.8205	35.1103	33.6497	54.4797	59.8612	90.1039	AT1G30820.1		CTP synthase family protein
Potri.001G074000	-1.8241	3.10653	1.25e-05	0.000219524	-1	169	177	129	21	55	17	-0.716358	4.37969e-06	0.000119294	33.8127	32.8015	28.1836	19.371	21.2147	19.5939	AT5G44635.1	MCM6	minichromosome maintenance (MCM2/3/5) family protein
Potri.001G078700	1.37574	5.66312	1.62e-06	3.92e-05	1	387	301	348	569	435	861	0.601988	0.00233074	0.0205122	18.329	13.4683	19.3687	27.6481	25.4482	27.6149	AT2G02370.1		SNARE associated Golgi protein family
Potri.001G079400	1.89648	6.36212	1.4e-12	1.72e-10	1	464	383	434	1036	832	1445	0.523936	0.00499004	0.036672	39.0532	28.6885	32.718	57.3341	44.629	46.9893	AT5G51180.1		alpha/beta-Hydrolases superfamily protein
Potri.001G080700	-2.01499	3.41678	8.04e-08	2.96e-06	-1	254	199	157	31	54	20	1.59459	0.00434386	0.0330627	2.08065	1.14728	2.03926	5.85429	4.13457	6.45384	AT5G07475.1		Cupredoxin superfamily protein
Potri.001G083700	-0.985467	3.18437	0.00411973	0.0286268	-1	123	130	178	38	71	42	3.0967	4.08626e-07	1.54707e-05	0.369694	0.380522	0.797147	4.90163	6.53827	2.24012	AT2G46680.1	ATHB-7,ATHB7,HB-7	homeobox 7
Potri.001G084000	3.49839	9.70698	5.06e-23	3.56e-20	1	1973	1749	1273	12411	7466	19333	1.78535	3.77894e-19	1.29157e-16	120.402	132.024	116.59	561.596	371.249	384.34	AT1G64660.1	ATMGL,MGL	methionine gamma-lyase
Potri.001G084700	0.675696	5.91579	0.00496121	0.0333204	1	611	537	558	648	503	749	0.438591	0.00427186	0.0326341	43.1551	29.9957	30.4202	45.3427	45.2716	55.1041	AT4G10730.1		Protein kinase superfamily protein
Potri.001G087500	-1.26373	8.6088	0.000123324	0.0015313	-1	6717	7083	6436	2194	2820	910	-0.553747	2.87905e-05	0.000588306	233.153	225.954	220.948	134.955	177.436	174.187	AT5G42020.1	BIP,BIP2	Heat shock protein 70 (Hsp 70) family protein
Potri.001G092000	0.899967	4.91364	0.00448189	0.0306056	1	280	232	259	295	205	497	0.811646	5.48228e-05	0.000998416	7.86389	5.91501	7.19362	11.2749	12.6617	14.4988	AT4G23840.1		Leucine-rich repeat (LRR) family protein
Potri.001G094700	1.48856	3.35927	0.000119209	0.00148777	1	84	61	52	84	100	197	1.08729	7.66484e-05	0.0013262	177.097	205.792	105.211	430.602	386.816	252.289	AT3G61640.1	AGP20,AtAGP20	arabinogalactan protein 20
Potri.001G095800	-1.9206	8.0643	2.58e-08	1.08e-06	-1	5493	5176	4878	1164	1323	407	-0.588327	2.8313e-05	0.000580452	110.855	100.939	120.69	74.5168	75.4144	81.4782	AT5G41670.2		6-phosphogluconate dehydrogenase family protein
Potri.001G099600	-2.04233	6.65045	1.18e-08	5.59e-07	-1	1834	2167	1914	408	470	135	-0.549496	0.000447207	0.00559009	48.1445	45.2767	50.0816	34.9857	34.9226	32.3004	AT1G63940.2	MDAR6	monodehydroascorbate reductase 6
Potri.001G102200	0.861959	5.24836	0.000559965	0.0054034	1	363	328	298	385	360	505	0.765887	0.0019169	0.0175962	5.45207	4.1709	4.71778	7.22019	8.49157	9.77199	AT5G52430.1		hydroxyproline-rich glycoprotein family protein
Potri.001G102400	2.08617	10.9528	2.66e-14	4.33e-12	1	7754	12820	7100	27046	27112	28092	1.00215	0.000902659	0.00970329	12.2333	15.3164	17.1146	31.0894	42.4433	19.9264	AT4G11650.1	ATOSM34,OSM34	osmotin 34
Potri.001G105200	1.92399	7.41206	1.35e-12	1.67e-10	1	961	925	724	2565	1551	2812	0.838354	7.20608e-05	0.0012617	11.5647	13.944	12.63	24.3172	23.9657	23.2249	AT4G11600.1	ATGPX6,GPX6,LSC803,PHGPX	glutathione peroxidase 6
Potri.001G105900	1.02189	5.72527	0.000935948	0.00829871	1	428	369	485	907	618	322	2.30369	0.000854051	0.00929693	3.97546	1.8944	3.62087	6.2115	11.4508	32.5241	AT3G48990.1		AMP-dependent synthetase and ligase family protein
Potri.001G112200	0.702981	6.23025	0.00344073	0.0247164	1	869	567	665	796	728	857	1.53277	4.58066e-10	3.48437e-08	6.55906	7.03248	6.66493	25.068	15.5256	20.3591	AT1G62990.1	IXR11,KNAT7	KNOTTED-like homeobox of Arabidopsis thaliana 7
Potri.001G113900	0.797877	5.30597	0.00437475	0.0300359	1	248	345	465	564	388	346	-1.42779	1.12649e-15	2.46544e-13	11.0132	9.1246	8.66101	3.58712	3.56048	3.99793	AT2G45550.1	CYP76C4	cytochrome P450, family 76, subfamily C, polypeptide 4
Potri.001G115800	0.631893	6.97432	0.00810518	0.0495282	1	1301	1220	1101	1317	1043	1553	-0.803473	0.000271079	0.00373463	17.3317	12.7685	11.5157	7.15107	8.8743	8.75165	AT4G12080.1	AHL1,ATAHL1	AT-hook motif nuclear-localized protein 1
Potri.001G118300	1.16839	5.94314	0.0004707	0.00469389	1	690	403	301	629	539	1000	-0.769469	9.79061e-05	0.00161048	18.3051	14.8462	12.0149	7.5008	10.1995	9.93095	AT4G12290.1		Copper amine oxidase family protein
Potri.001G118900	-1.4911	4.86011	1.16e-06	2.95e-05	-1	492	525	540	102	194	89	-0.537986	0.00114482	0.0117545	31.7596	33.0901	30.0556	24.1376	20.9766	23.1257	AT4G22670.1	AtHip1,HIP1	HSP70-interacting protein 1
Potri.001G120300	-1.33246	5.07807	8.96e-05	0.00116908	-1	760	442	564	171	236	83	-0.797204	1.73129e-06	5.46859e-05	86.2426	106.695	103.944	55.6851	55.7971	69.0322	AT4G12420.1	SKU5	Cupredoxin superfamily protein
Potri.001G121100	0.720833	6.02601	0.00273602	0.0203837	1	640	590	576	751	528	801	0.571948	0.00559476	0.0401695	23.1378	18.6312	25.3386	39.9801	31.6687	31.6526	AT1G63370.1		Flavin-binding monooxygenase family protein
Potri.001G121900	0.832377	3.21077	0.00484946	0.0327388	1	72	97	72	96	106	98	-1.54932	5.79689e-08	2.73407e-06	18.1311	16.742	20.9437	4.26608	7.44482	8.50136	AT4G12510.1		Bifunctional inhibitor/lipid-transfer protein/seed storage 2S albumin superfamily protein
Potri.001G122400	-1.28473	5.49671	0.00207158	0.0162036	-1	778	791	768	244	364	66	-0.406885	0.00556889	0.040053	84.3041	83.0797	80.3956	56.1227	63.0157	77.5183	AT4G17260.1		Lactate/malate dehydrogenase family protein
Potri.001G124200	2.34491	6.02659	1.13e-18	3.9e-16	1	196	321	269	1154	835	827	0.715398	0.000314749	0.00420993	5.86041	4.41023	4.82264	7.54274	8.5144	9.7989	AT3G47420.1	ATPS3,PS3	phosphate starvation-induced gene 3
Potri.001G126100	-0.911095	5.04834	0.000221691	0.00249781	-1	519	428	630	188	210	186	-0.844827	0.000303604	0.00409013	58.032	30.0266	43.2146	15.5482	28.2936	32.6006	AT5G61480.1	PXY	Leucine-rich repeat protein kinase family protein
Potri.001G126500	1.15968	4.41713	3.87e-05	0.000568636	1	183	143	158	273	172	310	0.62169	0.000742945	0.00833475	50.84	36.6127	40.1077	75.9504	66.9374	59.1338	AT5G61500.1	ATATG3,ATG3	autophagy 3 (APG3)
Potri.001G130100	2.6465	3.54776	3.66e-07	1.08e-05	1	38	50	30	100	77	332	0.49187	0.00583635	0.0413567	16.7154	16.4292	19.1206	24.4942	27.5332	24.896	AT3G45900.1		Ribonuclease P protein subunit P38-related
Potri.001G131000	-0.767705	8.24097	0.000918618	0.00816681	-1	4186	4923	4879	1936	2242	1568	-0.509773	0.00571091	0.0407572	559.905	787.191	697.187	528.628	511.043	469.133	AT3G49010.3	ATBBC1,BBC1,RSU2	breast basic conserved 1
Potri.001G133000	2.10969	4.70841	3.85e-12	4.38e-10	1	129	123	109	382	229	477	1.08531	0.00445313	0.033699	2.25458	1.78509	2.08224	2.58269	4.09247	7.1372	AT4G34135.1	UGT73B2	UDP-glucosyltransferase 73B2
Potri.001G136100	0.635084	5.38137	0.00506424	0.0338958	1	431	381	385	491	384	427	1.49716	0.000384132	0.00494536	1.41232	1.95171	3.22986	6.70918	7.01623	5.86369	AT1G32170.1	XTH30,XTR4	xyloglucan endotransglucosylase/hydrolase 30
Potri.001G141500	1.37948	6.52576	4.09e-05	0.000596223	1	701	619	560	815	744	1812	2.04135	5.28511e-16	1.244e-13	9.21606	5.3475	7.43871	21.6154	31.241	42.0197	AT4G17900.1		PLATZ transcription factor family protein
Potri.001G142000	-1.61373	0.825916	0.00438706	0.0300805	-1	33	39	12	6	7	6	-1.0176	3.45561e-05	0.000683227	13.1832	15.8913	10.1645	5.70817	8.48786	6.14208	AT5G46740.1	UBP21	ubiquitin-specific protease 21
Potri.001G145300	-1.23872	4.37323	5.19e-05	0.000730445	-1	324	374	356	110	143	60	-0.660925	0.00330378	0.0266503	14.1833	18.5535	20.131	11.7583	11.7356	11.7368	AT1G32440.1	PKp3	plastidial pyruvate kinase 3
Potri.001G148600	0.79222	4.26627	0.00670906	0.0425508	1	177	196	141	184	162	273	-0.737412	3.08957e-06	8.90126e-05	31.3881	27.9172	26.6998	16.749	16.9222	20.2621	AT1G32740.1		SBP (S-ribonuclease binding protein) family protein
Potri.001G148900	2.75677	4.19572	6.07e-06	0.000118943	1	50	40	84	139	76	588	0.714932	0.00573383	0.0408624	9.28683	6.56746	7.64962	16.4686	9.91428	13.3198	AT4G17090.1	BAM3,BMY8,CT-BMY	chloroplast beta-amylase
Potri.001G154200	2.3162	4.79469	2.89e-13	3.99e-11	1	128	113	100	292	322	560	2.70122	6.94377e-16	1.58942e-13	4.70165	4.92898	4.46182	19.5028	22.3191	56.6015	AT5G47230.1	ATERF-5,ATERF5,ERF5	ethylene responsive element binding factor 5
Potri.001G156100	-1.36922	6.98968	4.79e-08	1.88e-06	-1	2071	2396	2246	540	773	498	-0.518039	0.00456577	0.0343638	363.235	506.486	402.747	328.294	304.453	300.549	AT4G16720.1		Ribosomal protein L23/L15e family protein
Potri.001G159700	-1.20053	6.00147	8.12e-07	2.17e-05	-1	1080	1053	1134	341	402	251	-0.551399	0.000312759	0.00419084	72.7044	73.2447	68.0784	43.3242	59.5232	50.2721	AT2G35020.1	GlcNAc1pUT2	N-acetylglucosamine-1-phosphate uridylyltransferase 2
Potri.001G163600	-1.79741	4.41936	0.000587928	0.00562019	-1	294	381	527	54	165	21	-0.609611	4.69109e-05	0.000876069	46.724	35.3345	33.8075	23.3954	26.8865	28.7335	AT3G14240.1		Subtilase family protein
Potri.001G163900	1.24528	5.14949	3.23e-07	9.8e-06	1	286	232	255	509	339	437	0.509333	0.00603775	0.0424343	13.7534	9.69965	8.68698	14.3884	15.3959	17.686	AT3G14205.1		Phosphoinositide phosphatase family protein
Potri.001G164800	1.63323	3.46032	0.000488733	0.00484447	1	99	39	59	90	83	246	0.491787	0.00570515	0.0407394	108.389	74.3305	81.2981	113.558	128.231	144.255	AT1G54070.1		Dormancy/auxin associated family protein
Potri.001G166200	3.72333	-1.23525	0.00203674	0.0160041	1	1	0	0	5	2	6	2.22098	0.000113641	0.00182807	1.51183	1.17326	0.282238	6.7784	4.22022	2.98088	AT1G17380.1	JAZ5,TIFY11A	jasmonate-zim-domain protein 5
Potri.001G166800	-0.723032	4.46558	0.00430014	0.0296264	-1	300	345	354	124	139	158	1.10461	2.71406e-06	7.91998e-05	8.25826	5.5634	4.377	13.8254	11.4802	15.0693	AT1G19110.1		inter-alpha-trypsin inhibitor heavy chain-related
Potri.001G168200	1.07765	6.23628	2.43e-05	0.000383821	1	626	534	621	787	703	1119	0.839983	2.75003e-05	0.000568165	13.4156	8.96201	10.7665	19.4097	16.3403	26.0448	AT1G54130.1	AT-RSH3,ATRSH3,RSH3	RELA/SPOT homolog 3
Potri.001G169500	3.4045	-0.063263	1.46e-05	0.000249343	1	4	0	1	17	5	18	1.42662	9.41913e-10	6.54617e-08	5.93377	3.76191	3.96144	12.9305	12.4748	12.4193	AT1G72570.1		Integrase-type DNA-binding superfamily protein
Potri.001G170500	1.98444	3.1145	1.33e-06	3.33e-05	1	51	25	52	102	74	175	-1.33727	4.38624e-06	0.000119342	17.3329	10.0414	14.1475	3.54899	7.62266	5.96876	AT1G54200.1
Potri.001G172700	-1.59024	2.56579	7.92e-05	0.00105293	-1	75	111	124	25	35	12	-1.06422	4.31777e-06	0.000118253	38.8674	53.2187	45.2004	21.1265	26.808	21.2466	AT3G15680.1		Ran BP2/NZF zinc finger-like superfamily protein
Potri.001G174300	2.0514	7.29899	1.58e-09	9.65e-08	1	742	648	862	1619	1385	3431	1.09591	3.40055e-12	4.02103e-10	187.981	171.139	168.079	430.391	385.287	352.484	AT1G52720.1
Potri.001G182700	-2.85948	1.17642	0.000734029	0.00677192	-1	11	16	100	5	5	2	-0.627351	1.05503e-05	0.000253095	43.6708	34.9343	34.7129	22.9956	26.74	26.672	AT2G25737.1		Sulfite exporter TauE/SafE family protein
Potri.001G186700	2.44642	10.4117	1.97e-19	7.35e-17	1	6263	4265	5026	20154	14396	24448	0.628397	0.000221614	0.00317592	339.732	199.915	274.896	434.726	458.799	403.908	AT3G16240.1	AQP1,ATTIP2;1,DELTA-TIP,DELTA-TIP1,TIP2;1	delta tonoplast integral protein
Potri.001G189400	-2.10281	1.18372	7.71e-05	0.00103063	-1	49	26	44	4	12	3	-1.25024	0.000321628	0.00428231	7.84157	8.91057	8.01401	2.06056	5.06094	3.92576	AT1G79760.1	DTA4	downstream target of AGL15-4
Potri.001G190100	0.671438	6.80743	0.00196088	0.0155215	1	1091	1031	1051	1362	1093	1089	-0.680522	0.000387142	0.00497128	25.523	24.0654	21.2599	12.8249	17.4995	15.9771	AT3G21360.1		2-oxoglutarate (2OG) and Fe(II)-dependent oxygenase superfamily protein
Potri.001G190300	0.941629	6.55524	0.000462682	0.00463329	1	960	731	676	1037	767	1358	0.638458	0.00124581	0.0125736	42.3656	22.8192	28.0407	50.7991	52.3438	45.5826	AT3G16500.1	IAA26,PAP1	phytochrome-associated protein 1
Potri.001G190700	3.32199	5.69621	5.97e-08	2.28e-06	1	130	106	111	293	261	1803	2.60867	3.22466e-23	1.71181e-20	6.32173	3.64192	4.16147	31.819	26.0619	30.6828	AT5G56550.1	ATOXS3,OXS3	oxidative stress 3
Potri.001G191800	1.70085	0.176418	0.00256506	0.0193926	1	7	5	5	8	16	15	5.71505	0.000624439	0.00727346	0	0	0	0.284625	0.294344	0.365664	AT3G21330.1		basic helix-loop-helix (bHLH) DNA-binding superfamily protein
Potri.001G192800	3.48502	4.45469	4.69e-33	2.24e-29	1	35	42	55	365	300	371	2.35128	9.99271e-06	0.000241822	0.711534	1.953	1.95266	6.01585	9.75608	9.62895	AT1G52565.1
Potri.001G193400	1.10061	6.13143	0.000584952	0.00559797	1	578	507	553	597	559	1266	0.962545	6.74345e-07	2.40013e-05	23.3511	11.8229	14.9355	30.2529	35.0833	35.1866	AT4G19160.2
Potri.001G205800	1.4194	6.72376	4.84e-09	2.58e-07	1	691	571	854	1591	1109	1270	-0.591388	9.41247e-05	0.00156144	35.3349	26.1786	26.9921	17.5938	22.01	21.5324	AT5G64170.2		dentin sialophosphoprotein-related
Potri.001G206800	2.18569	4.80451	3.5e-15	6.77e-13	1	116	108	146	305	440	422	-1.39062	6.35558e-16	1.48198e-13	35.0077	40.5444	33.6546	12.2628	15.7105	15.9348	AT5G64570.1	ATBXL4,XYL4	beta-D-xylosidase 4
Potri.001G207000	-0.778487	5.64106	0.00474348	0.0321294	-1	759	804	741	219	302	407	0.542552	0.000630571	0.00732779	51.2831	47.3315	46.4959	80.4481	67.9745	71.1431	AT3G26410.1		methyltransferases;nucleic acid binding
Potri.001G209300	-1.26069	4.00158	0.00272271	0.0202986	-1	436	259	122	51	103	81	0.818492	0.000285033	0.00389889	25.8113	23.4546	36.3186	52.0526	47.863	58.4567	AT2G02850.1	ARPN	plantacyanin
Potri.001G213700	2.18017	4.21364	6.09e-16	1.33e-13	1	86	83	77	297	207	278	1.05834	0.00180372	0.0167671	3.65583	3.36153	3.95574	4.21488	6.30574	14.0297	AT2G27880.1	AGO5	Argonaute family protein
Potri.001G219100	5.23747	4.79913	7.64e-11	6.51e-09	1	28	4	21	205	113	1045	4.72995	2.37227e-05	0.00050202	0.0900208	0.154429	0	2.24872	3.39881	1.27277	AT5G04760.1		Duplicated homeodomain-like superfamily protein
Potri.001G220800	3.26008	7.84007	2.23e-11	2.16e-09	1	625	444	526	2081	1461	6909	0.975003	1.53385e-06	4.94439e-05	47.4449	26.8088	38.2733	84.5419	73.2793	69.109	AT5G21170.1	AKINBETA1	5\'-AMP-activated protein kinase beta-2 subunit protein
Potri.001G222400	-1.42246	2.69558	1.27e-05	0.000223264	-1	96	117	118	26	34	26	-0.654796	0.00602707	0.0424084	13.1301	11.6591	10.9981	6.44643	7.12631	10.3394	AT4G15010.3		Mitochondrial substrate carrier family protein
Potri.001G225600	-2.68127	0.93014	1.15e-06	2.92e-05	-1	38	42	23	4	6	1	-0.697863	0.00363262	0.0287179	9.29387	7.41175	6.47415	3.98496	5.64734	5.27471	AT3G59550.1	ATRAD21.2,ATSYN3,SYN3	Rad21/Rec8-like family protein
Potri.001G227000	0.665392	5.73778	0.0066716	0.0423633	1	615	507	392	569	605	503	-0.870768	2.89447e-07	1.15547e-05	30.4508	21.5319	23.2345	12.3466	14.4733	16.0009	AT2G44500.1		O-fucosyltransferase family protein
Potri.001G227400	2.22685	0.45362	0.000790582	0.00719244	1	5	10	1	9	27	17	1.14575	2.40179e-06	7.1339e-05	135.01	149.356	95.0005	384.542	273.529	204.196	AT2G44480.1	BGLU17	beta glucosidase 17
Potri.001G233000	0.911047	5.96737	0.000146595	0.00176514	1	553	453	590	728	569	796	-0.848293	8.71023e-08	3.95128e-06	198.139	192.305	195.972	88.7752	137.622	115.975	AT3G13510.1		Protein of Unknown Function (DUF239)
Potri.001G234600	1.03635	2.63794	0.00752519	0.0466725	1	52	58	37	64	44	102	1.91377	1.57262e-05	0.000355729	1.72183	2.35599	1.08487	3.78122	4.35839	12.9174	AT2G39380.1	ATEXO70H2,EXO70H2	exocyst subunit exo70 family protein H2
Potri.001G236000	0.743054	4.8817	0.0022245	0.017219	1	245	263	299	323	265	355	0.554199	0.000784479	0.00867586	23.3639	18.6716	20.5534	31.4262	32.2162	31.8823	AT5G59830.2
Potri.001G237700	-2.74617	0.589964	1.57e-05	0.000265941	-1	18	18	43	4	3	1	-0.990909	0.000725164	0.0081794	39.6084	31.0721	41.3072	17.3344	28.15	12.9539	AT5G59305.1
Potri.001G240000	-0.809227	5.29029	0.001286	0.010858	-1	612	572	636	281	279	169	-0.607432	2.76924e-05	0.000571486	98.0777	90.0573	80.5767	49.3535	63.3483	72.6058	AT5G24318.1		O-Glycosyl hydrolases family 17 protein
Potri.001G242600	2.90557	0.883057	1.94e-08	8.48e-07	1	5	2	8	23	22	35	5.6896	0.000876612	0.00949833	0	0	0	0.577643	0.384022	0.216851	AT2G29090.1	CYP707A2	cytochrome P450, family 707, subfamily A, polypeptide 2
Potri.001G247700	-1.42596	3.84277	1.17e-07	4.05e-06	-1	262	261	229	61	69	65	-1.24295	9.85643e-09	5.45273e-07	171.181	284.215	208.016	101.797	105.355	88.1933	AT2G29570.1	ATPCNA2,PCNA2	proliferating cell nuclear antigen 2
Potri.001G248100	0.884334	5.56092	0.000573309	0.00550248	1	488	324	407	619	389	567	0.962037	7.07026e-05	0.00124227	13.5379	7.7614	9.14363	21.0265	21.7445	18.0639	AT1G07350.1		RNA-binding (RRM/RBD/RNP motifs) family protein
Potri.001G250200	-3.03858	0.488448	3.75e-06	7.9e-05	-1	26	31	17	0	5	1	-1.12648	3.52314e-05	0.000694332	9.12013	9.24874	8.00759	2.8295	4.71955	5.22883	AT1G07270.1		Cell division control, Cdc6
Potri.001G250500	1.10672	7.108	1.14e-05	0.000203144	1	1224	810	1187	1777	1250	1814	0.546567	0.00271082	0.0229582	16.7727	13.8045	13.1132	19.142	25.2382	22.1281	AT1G07230.1	NPC1	non-specific phospholipase C1
Potri.001G250700	-1.61358	3.30823	4.41e-05	0.000636935	-1	152	194	185	35	67	19	-0.556911	0.00252192	0.0217648	20.3325	22.701	19.5967	14.2451	14.6835	15.7539	AT3G18600.1		P-loop containing nucleoside triphosphate hydrolases superfamily protein
Potri.001G252000	-1.33441	3.15046	1.74e-05	0.000292041	-1	142	156	154	54	44	28	-0.748729	2.33419e-06	6.98041e-05	42.5282	40.088	40.3253	22.3984	24.3186	30.1428	AT1G07220.1		Arabidopsis thaliana protein of unknown function (DUF821)
Potri.001G255100	3.82191	3.26477	2.47e-10	1.86e-08	1	7	33	6	174	223	68	0.91056	0.000618823	0.00722424	6.18708	7.02535	4.9667	13.4172	10.7139	11.485	AT4G16260.1		Glycosyl hydrolase superfamily protein
Potri.001G266400	-0.898642	5.70312	0.00165909	0.0134754	-1	873	739	870	329	419	184	-0.549293	0.00278744	0.0234243	47.665	37.5911	33.3817	20.0178	28.4643	36.7092	AT5G05170.1	ATCESA3,ATH-B,CESA3,CEV1,IXR1	Cellulose synthase family protein
Potri.001G271700	2.1781	5.07097	6.92e-12	7.58e-10	1	152	142	153	354	352	692	2.08149	0.000802903	0.00884044	0.343759	0.589713	0.673841	1.71742	2.25423	3.33276	AT3G45640.1	ATMAPK3,ATMPK3,MPK3	mitogen-activated protein kinase 3
Potri.001G272400	-2.32916	1.4215	8.56e-06	0.000158731	-1	45	54	47	4	14	2	-1.02644	4.6043e-05	0.000865692	8.84999	6.31402	7.21477	3.21835	3.65695	4.5941	AT5G12260.1
Potri.001G273400	0.762904	6.69542	0.00245874	0.0187239	1	1078	969	775	1091	885	1359	0.675494	7.20413e-05	0.0012617	43.1623	26.7858	29.2673	48.2879	57.5108	58.2434	AT5G12200.1	PYD2	pyrimidine 2
Potri.001G275300	1.25925	5.1022	2.97e-07	9.09e-06	1	249	211	283	431	349	461	0.597556	0.00282383	0.0236425	10.0475	6.51492	9.408	12.6125	14.9447	13.1971	AT4G29070.2		Phospholipase A2 family protein
Potri.001G279500	-0.993251	3.35386	0.00058586	0.00560417	-1	163	158	166	48	62	60	1.10945	9.80099e-05	0.0016109	11.7328	8.24664	5.9094	22.7798	15.867	18.5962	AT3G51780.1	ATBAG4,BAG4	BCL-2-associated athanogene 4
Potri.001G285500	-2.0639	6.21114	4.73e-06	9.65e-05	-1	1221	1647	1499	222	437	72	-0.441748	0.00484233	0.0359358	63.4632	72.3724	58.3576	45.2068	51.464	53.6295	AT5G09590.1	HSC70-5,MTHSC70-2	mitochondrial HSO70 2
Potri.001G293300	-1.1999	6.0886	0.00173591	0.0140093	-1	1257	1067	1149	672	264	150	-2.19647	0.00053787	0.00646118	1.83905	1.11574	1.18699	0.301666	0.356534	0.271794	AT2G17150.1		Plant regulator RWP-RK family protein
Potri.001G295500	1.85027	6.8062	1.21e-09	7.65e-08	1	677	521	590	1243	1028	2187	2.58525	3.04602e-08	1.53222e-06	1.23085	1.26691	1.44764	4.57258	6.68543	14.1706	AT1G27730.1	STZ,ZAT10	salt tolerance zinc finger
Potri.001G298300	1.902	7.03823	1.27e-15	2.6e-13	1	752	616	673	1807	1487	2023	3.16582	4.76027e-06	0.000128399	0.197273	0.609154	0.116009	3.44951	0.784022	4.74158	AT2G14960.1	GH3.1	Auxin-responsive GH3 family protein
Potri.001G299000	1.42275	2.49434	0.00283878	0.0210362	1	56	23	32	71	31	105	-0.851464	0.00325468	0.0263907	4.38428	4.10506	3.83783	1.92929	2.89299	2.33214	AT4G34260.1	FUC95A	1,2-alpha-L-fucosidases
Potri.001G299500	1.68337	5.91917	3.28e-10	2.41e-08	1	379	284	394	827	572	967	-0.49773	0.00572287	0.0408192	128.695	114.368	99.4556	90.0334	64.732	97.7921	AT2G15220.1		Plant basic secretory protein (BSP) family protein
Potri.001G300900	-1.57734	7.41587	0.00176294	0.014198	-1	3087	3277	3016	850	1231	135	-0.893788	1.51371e-07	6.56818e-06	69.256	85.1508	73.4579	39.5527	39.1269	50.8407	AT4G34200.1	EDA9	D-3-phosphoglycerate dehydrogenase
Potri.001G301100	-1.26257	3.25156	0.000313394	0.00333505	-1	157	117	206	31	51	56	0.508127	0.00100091	0.010537	75.8573	75.7944	70.943	112.604	103.677	114.386	AT4G34190.1	2025-09-01	stress enhanced protein 1
Potri.001G307700	-3.17867	2.10436	7.02e-12	7.67e-10	-1	84	87	91	7	12	1	-0.918661	0.00247149	0.0214333	3.13243	3.06465	2.47048	1.15209	1.7993	1.87829	AT5G09840.1		Putative endonuclease or glycosyl hydrolase
Potri.001G309100	1.592	4.81174	1.63e-06	3.96e-05	1	194	143	177	281	241	548	0.946524	1.41872e-05	0.000324565	8.28406	7.30977	5.87946	15.0033	13.8127	14.1358	AT1G76890.2	AT-GT2,GT2	Duplicated homeodomain-like superfamily protein
Potri.001G309600	2.10332	2.68331	0.00466625	0.0316855	1	35	16	38	25	21	213	1.74271	3.09582e-06	8.90887e-05	5.43421	2.48595	3.10689	14.2708	14.4881	8.59788	AT1G49230.1		RING/U-box superfamily protein
Potri.001G310500	0.957732	5.83954	4.44e-05	0.000640185	1	519	451	459	816	606	531	1.08179	1.89579e-05	0.000416372	11.379	8.55996	9.67283	14.4706	18.0016	33.9171	AT5G64300.1	ATGCH,ATRIBA1,GCH,RFD1	GTP cyclohydrolase II
Potri.001G311700	2.06871	8.3884	6.63e-11	5.7e-09	1	1945	1707	1089	3727	3529	6508	1.83393	9.98918e-16	2.20558e-13	58.0413	50.8814	43.2917	250.75	154.238	151.11	AT5G64260.1	EXL2	EXORDIUM like 2
Potri.001G313000	0.883624	3.45698	0.00406194	0.0282893	1	72	115	93	110	144	107	2.51054	3.82884e-17	1.06144e-14	5.05781	2.48599	3.62042	28.1189	16.2052	20.3741	AT1G22360.1	AtUGT85A2,UGT85A2	UDP-glucosyl transferase 85A2
Potri.001G314000	1.13511	5.67118	8.63e-05	0.00113277	1	379	421	369	508	428	845	0.796152	1.04111e-05	0.000250248	28.5231	26.2038	22.1438	49.2552	44.8962	44.421	AT5G48820.1	ICK6,KRP3	inhibitor/interactor with cyclin-dependent kinase
Potri.001G314800	0.911994	5.69262	0.00566207	0.0370484	1	430	421	466	483	333	899	0.645515	8.43022e-05	0.00143059	101.674	71.7814	86.0555	153.777	133.205	131.93	AT4G13640.1	UNE16	Homeodomain-like superfamily protein
Potri.001G319800	-2.16724	3.52594	7.53e-12	8.11e-10	-1	173	238	260	31	40	33	-1.08582	9.47818e-07	3.24836e-05	73.0991	125.556	102.705	52.717	47.56	49.8045	AT4G13850.1	ATGRP2,GR-RBP2,GRP2	glycine-rich RNA-binding protein 2
Potri.001G320500	-1.31565	9.9559	0.000491751	0.0048654	-1	17165	17796	17094	4574	8093	1958	-0.588777	6.73841e-05	0.00118899	658.121	694.026	709.945	417.048	553.183	469.791	AT4G13940.1	ATSAHH1,EMB1395,HOG1,MEE58,SAHH1	S-adenosyl-L-homocysteine hydrolase
Potri.001G322300	-0.957194	8.09754	0.000137043	0.00167931	-1	4078	4607	4584	1778	1938	1082	-0.439915	0.000456995	0.0056783	184.221	171.566	165.708	116.069	144.159	142.506	AT5G14040.1	PHT3;1	phosphate transporter 3;1
Potri.001G323500	2.4081	-0.389803	0.000909472	0.00810075	1	2	3	2	5	6	16	3.51219	0.00344169	0.0275402	0.12328	0.0352475	0	0.67118	0.244976	0.913004	AT2G33500.2		B-box type zinc finger protein with CCT domain
Potri.001G325100	1.24847	6.90726	8.9e-07	2.35e-05	1	1038	922	652	1431	1242	1653	1.4652	8.38153e-13	1.11234e-10	20.2983	18.6023	22.769	66.5143	46.7772	64.2257	AT5G13180.1	ANAC083,NAC083,VNI2	NAC domain containing protein 83
Potri.001G326300	-1.1394	6.08901	0.00102574	0.0089801	-1	1285	1223	918	406	527	160	0.875708	0.00134934	0.0132874	4.54635	6.97052	6.73955	11.193	12.535	11.708	AT5G41040.1		HXXXD-type acyl-transferase family protein
Potri.001G326400	-1.75677	5.2245	3.29e-06	7.08e-05	-1	576	810	712	130	240	64	-0.921189	4.34418e-06	0.000118716	124.775	178.909	152.726	93.5607	80.3603	79.0537	AT3G62870.1		Ribosomal protein L7Ae/L30e/S12e/Gadd45 family protein
Potri.001G333300	1.68398	4.66592	3.21e-05	0.000485914	1	175	119	149	200	196	580	-0.539577	0.00134314	0.0132613	19.9474	15.782	15.7721	10.0173	12.8549	14.1869	AT5G14210.1		Leucine-rich repeat protein kinase family protein
Potri.001G333700	-2.08942	2.79122	1.16e-05	0.000205742	-1	94	145	153	16	40	8	-0.795015	0.000326687	0.00434249	39.3692	57.6609	45.0585	30.9919	26.6664	28.4726	AT3G01800.1		Ribosome recycling factor
Potri.001G336766	0.959818	5.60604	8.62e-05	0.00113156	1	497	310	409	586	501	563	1.61905	0.00272304	0.0230227	0.675302	0.289618	0.919261	1.11739	2.4602	2.50062	AT3G27330.1		zinc finger (C3HC4-type RING finger) family protein
Potri.001G342000	2.2085	2.95125	0.000854587	0.00768359	1	25	5	71	108	50	166	-0.93547	2.85592e-11	2.76183e-09	49.931	49.061	41.9498	22.3504	27.1778	27.7166	AT3G45780.2	JK224,NPH1,PHOT1,RPT1	phototropin 1
Potri.001G343100	-2.27009	2.8443	5.78e-07	1.61e-05	-1	130	125	162	16	37	7	-0.564925	0.000190117	0.00279683	43.3216	40.7197	38.9654	26.9816	31.2027	28.6573	AT5G14460.1		Pseudouridine synthase family protein
Potri.001G345400	-2.9464	-0.0398017	5.38e-05	0.000753053	-1	14	21	12	1	2	1	-1.42433	8.61146e-07	2.99242e-05	6.98619	7.60005	5.17715	1.60981	2.68058	3.52767	AT3G27640.1		Transducin/WD40 repeat-like superfamily protein
Potri.001G351000	-1.16064	3.02932	0.00554155	0.0364263	-1	135	112	154	38	70	17	-1.25194	4.54149e-10	3.46515e-08	49.847	65.3731	65.3529	21.7941	29.1418	29.4747	AT3G28200.1		Peroxidase superfamily protein
Potri.001G352400	-1.14985	1.83686	0.00809878	0.0495079	-1	51	49	68	21	25	7	2.883	0.00463018	0.0347333	0.110633	0.284683	0.216863	1.70068	1.64883	1.45246	AT4G18170.1	ATWRKY28,WRKY28	WRKY DNA-binding protein 28
Potri.001G353900	-1.17585	6.4603	8.48e-06	0.000157419	-1	1341	1586	1541	433	614	334	-0.651883	0.000595327	0.00699972	228.977	321.02	228.031	179.606	161.134	180.07	AT4G18100.1		Ribosomal protein L32e
Potri.001G369600	-2.24227	4.9626	1.01e-07	3.58e-06	-1	517	711	639	62	171	41	-0.608751	0.000385533	0.00495316	40.6938	46.5755	50.6837	31.2378	30.2724	33.6361	AT4G26600.1		S-adenosyl-L-methionine-dependent methyltransferases superfamily protein
Potri.001G374100	2.37263	7.97915	4.12e-12	4.64e-10	1	1146	877	983	3062	2066	5634	0.807939	5.30378e-05	0.000970868	8.99232	7.77311	8.23044	14.9595	17.3128	13.1803	AT5G54080.1	HGO	homogentisate 1,2-dioxygenase
Potri.001G376500	-1.18735	6.35869	0.000770805	0.00704384	-1	1193	1474	1506	437	660	188	-0.649792	0.000100644	0.00164985	139.997	170.453	168.703	100.068	117.032	104.231	AT1G53240.1	mMDH1	Lactate/malate dehydrogenase family protein
Potri.001G380800	4.615	2.20526	6.09e-11	5.29e-09	1	3	0	10	56	35	135	1.61297	8.3414e-09	4.71923e-07	3.0051	2.45863	2.44688	7.28464	10.1976	7.70385	AT1G78530.1		Protein kinase superfamily protein
Potri.001G383000	2.11405	5.4664	6.53e-09	3.35e-07	1	216	188	206	476	342	1005	0.730543	4.22504e-06	0.000116352	40.3804	32.9978	35.0311	63.8958	54.8952	68.4032	AT3G14770.1		Nodulin MtN3 family protein
Potri.001G387600	-0.744963	8.01176	0.00416017	0.0288471	-1	3886	4242	3735	1863	2054	1056	-0.35993	0.00514818	0.0376236	136.971	130.809	131.43	93.2092	112.896	120.554	AT2G34250.1		SecY protein transport family protein
Potri.001G388900	3.67789	9.46759	2.1e-45	9.02e-41	1	1326	978	1475	11712	9910	12095	2.23953	1.15932e-24	8.5074e-22	31.8757	22.8117	39.6636	136.291	121.58	211.57
Potri.001G390200	0.733823	6.23286	0.00350882	0.0251173	1	773	661	640	724	660	1011	0.607795	0.00357436	0.0283496	21.6649	30.9908	23.0804	38.7857	42.9846	39.8858	AT1G53320.1	AtTLP7,TLP7	tubby like protein 7
Potri.001G391400	-0.924265	4.17972	0.00383205	0.0269903	-1	243	334	281	109	147	61	-0.644727	0.00456434	0.0343634	25.2222	37.3865	33.9134	21.658	20.518	23.0839	AT1G31860.1	AT-IE,HISN2	histidine biosynthesis bifunctional protein (HISIE)
Potri.001G393800	2.27339	5.99817	7.35e-14	1.12e-11	1	180	238	387	914	1075	732	2.46836	1.56922e-30	2.06063e-27	20.9333	17.4855	17.564	73.8695	92.3312	162.13	AT3G14440.1	ATNCED3,NCED3,SIS7,STO1	nine-cis-epoxycarotenoid dioxygenase 3
Potri.001G396100	-0.868166	4.63354	0.00381156	0.0268635	-1	395	395	376	151	209	87	-0.472791	0.00558235	0.0401036	54.3192	53.0148	54.7531	38.3703	41.2157	42.7332	AT2G33845.1		Nucleic acid-binding, OB-fold-like protein
Potri.001G403000	5.67994	8.55313	1.03e-26	1.3e-23	1	193	183	152	4304	2425	11891	0.791465	7.37081e-05	0.00128513	141.919	123.225	111.059	274.911	221.156	173.014	AT4G27450.1		Aluminium induced protein with YGL and LRDR motifs
Potri.001G404100	2.31141	6.61767	5.22e-18	1.64e-15	1	460	346	406	1101	1349	1711	5.5301	1.38395e-41	5.75494e-38	0.644353	0.921147	0.421023	46.0178	25.893	23.4263	AT4G27410.2	ANAC072,RD26	NAC (No Apical Meristem) domain transcriptional regulator superfamily protein
Potri.001G409500	1.09709	3.65753	0.000325324	0.00343984	1	106	103	84	143	107	187	1.4002	2.10699e-06	6.46658e-05	7.96266	4.96401	4.66646	13.8415	10.0729	24.5804	AT1G50600.1	SCL5	scarecrow-like 5
Potri.001G410300	-1.73137	1.90318	1.55e-05	0.000264134	-1	56	65	74	16	18	7	-0.569086	0.00166229	0.0157039	98.0465	89.31	86.6382	64.8984	72.9144	53.9	AT5G54530.1		Protein of unknown function, DUF538
Potri.001G412000	1.52447	5.51246	1.75e-08	7.78e-07	1	327	271	267	569	419	744	1.59542	1.69773e-07	7.26559e-06	4.57439	3.23476	2.70372	7.74983	8.18793	17.5265	AT4G27290.1		S-locus lectin protein kinase family protein
Potri.001G412100	-0.979743	3.35511	0.000857914	0.00770866	-1	140	158	188	72	47	54	1.19372	1.08484e-05	0.000257693	3.58342	3.13392	2.75461	6.10934	6.21324	10.5019	AT4G27290.1		S-locus lectin protein kinase family protein
Potri.001G416500	4.73928	7.82482	6.04e-14	9.27e-12	1	299	166	138	1950	1136	7891	2.41137	4.31652e-10	3.32965e-08	19.2774	6.58341	9.27203	90.7194	59.7663	34.9708	AT1G11530.1	ATCXXS1,CXXS1	C-terminal cysteine residue is changed to a serine 1
Potri.001G438400	1.0503	3.05375	0.00051206	0.00503502	1	70	68	58	121	88	77	2.081	5.03156e-05	0.000931286	1.5425	1.61069	2.36632	4.31709	3.86479	17.2032	AT1G16670.1		Protein kinase superfamily protein
Potri.001G440100	-1.5662	5.86614	2.07e-08	8.99e-07	-1	993	1136	1056	255	338	160	-0.533952	0.00139333	0.0136537	43.3798	49.1656	42.9627	25.9745	33.8997	39.1166	AT5G44500.1		Small nuclear ribonucleoprotein family protein
Potri.001G442300	-1.86689	4.35385	1.2e-06	3.06e-05	-1	383	519	255	69	115	38	2.32276	1.13748e-05	0.000268101	0.594302	1.63122	1.74744	7.65122	7.322	6.12189	AT5G44550.1		Uncharacterised protein family (UPF0497)
Potri.001G442600	1.1456	3.00258	0.00449914	0.0307117	1	69	67	45	68	62	147	1.18059	6.5721e-11	5.96269e-09	12.3814	10.0673	9.87949	24.4104	22.4543	29.5633	AT2G36840.1		ACT-like superfamily protein
Potri.001G449100	-1.24108	5.14102	8.26e-06	0.000154327	-1	645	546	618	206	223	108	-0.541731	0.000171312	0.00257707	89.3659	67.7155	74.7205	44.515	60.2183	61.7338	AT1G32860.1		Glycosyl hydrolase superfamily protein
Potri.001G449500	-1.71351	4.65899	1.35e-05	0.000234877	-1	364	456	584	126	141	35	-0.829064	2.97777e-05	0.000603536	71.4831	68.7418	73.2081	40.5715	52.9778	31.3787	AT1G32900.1		UDP-Glycosyltransferase superfamily protein
Potri.001G450200	-1.02034	2.71454	0.00512858	0.034257	-1	100	109	101	38	50	19	-0.672916	6.11092e-06	0.00015849	62.035	53.1044	51.2103	34.2352	33.5087	41.2067	AT1G32930.1		Galactosyltransferase family protein
Potri.001G451600	1.39352	1.80885	0.00203872	0.0160108	1	25	9	35	35	46	45	-2.15396	6.24178e-14	1.01125e-11	18.1017	19.6568	15.3819	4.3693	3.27812	4.86289	AT4G10500.1		2-oxoglutarate (2OG) and Fe(II)-dependent oxygenase superfamily protein
Potri.001G452000	4.74612	-1.62415	0.00715697	0.0448145	1	0	0	0	4	1	3	6.06049	0.000129897	0.00205122	0	0	0	0.414717	0.61949	0.72654	AT2G36090.1		F-box family protein
Potri.001G452400	1.87604	4.19969	8.13e-06	0.00015249	1	116	81	92	204	108	421	0.841715	0.000395757	0.00505589	23.9242	13.4985	22.2001	29.1035	44.7392	37.2063	AT2G18196.1		Heavy metal transport/detoxification superfamily protein
Potri.001G453600	-1.31678	6.43629	1.03e-07	3.64e-06	-1	1471	1383	1675	458	507	308	-0.670284	6.5246e-06	0.000168693	156.926	155.685	146.576	86.1982	118.866	97.1714	AT5G09810.1	ACT7	actin 7
Potri.001G458200	-1.99702	3.21006	5.4e-06	0.000108258	-1	158	191	175	20	57	14	-0.603708	0.0046184	0.0346658	20.8652	23.3191	21.4033	17.0736	11.5515	16.5181	AT5G16930.1		AAA-type ATPase family protein
Potri.001G460100	-1.44654	5.16447	4.22e-07	1.22e-05	-1	592	740	577	182	209	101	-0.770697	9.56926e-06	0.000233385	108.808	130.865	115.284	77.0692	72.2831	68.3375	AT1G25260.1		Ribosomal protein L10 family protein
Potri.001G460400	-1.3311	3.30928	0.00066369	0.00622935	-1	138	111	258	34	42	63	-0.733337	3.6477e-05	0.000715488	85.2193	62.2827	61.1386	35.1571	51.5676	43.8169	AT1G07090.1	LSH6	Protein of unknown function (DUF640)
Potri.001G465800	-1.13849	2.29431	0.00141825	0.0118187	-1	71	98	65	21	28	25	-0.597312	0.0049592	0.0365206	13.3371	7.8024	7.98948	5.46751	6.98589	7.4779	AT4G20940.1		Leucine-rich receptor-like protein kinase family protein
Potri.001G466000	-1.20469	9.902	0.000279041	0.00302342	-1	14474	17327	17194	5637	7039	2282	-0.400883	0.00492404	0.0363153	491.945	571.866	485.027	365.847	421.589	447.93	AT5G56000.1	AtHsp90.4,Hsp81.4	HEAT SHOCK PROTEIN 81.4
Potri.001G467300	-0.915177	5.52461	0.00787022	0.0484278	-1	747	952	494	400	291	136	1.01093	0.00266797	0.0227033	3.22443	1.85126	1.22334	4.72185	3.28123	4.98958	AT5G56040.2		Leucine-rich receptor-like protein kinase family protein
Potri.002G007300	-1.04497	4.43044	0.00255063	0.0193005	-1	322	325	407	83	193	78	-0.62315	1.66092e-05	0.000371325	77.1756	84.0179	73.353	47.771	57.3568	54.7312	AT5G24318.1		O-Glycosyl hydrolases family 17 protein
Potri.002G014700	1.83552	7.55158	1.51e-07	5.04e-06	1	1404	763	860	1818	1769	3843	1.8616	1.09982e-23	6.23651e-21	22.0536	17.5059	24.2693	73.8806	89.4735	78.5378	AT4G35750.1		SEC14 cytosolic factor family protein / phosphoglyceride transfer family protein
Potri.002G016300	-0.790906	7.15686	0.00318712	0.0232169	-1	2666	2255	1717	925	1129	630	-0.885424	8.58733e-10	6.08676e-08	160.37	176.133	178.603	86.1066	102.244	105.336	AT1G20330.1	CVP1,FRL1,SMT2	sterol methyltransferase 2
Potri.002G017200	1.28739	4.8773	2.05e-06	4.78e-05	1	162	198	266	333	314	417	3.70176	4.04587e-10	3.13492e-08	0.433366	0.584125	0	4.16364	4.61337	5.3144	AT1G60420.1		DC1 domain-containing protein
Potri.002G018300	1.1418	5.96135	6.41e-05	0.000879186	1	416	509	500	865	921	428	-0.609798	0.00053051	0.00640359	250.856	319.78	336.908	213.156	206.8	205.578	AT4G39330.1	ATCAD9,CAD9	cinnamyl alcohol dehydrogenase 9
Potri.002G020700	5.67499	4.8367	7.11e-12	7.76e-10	1	12	17	11	141	98	1162	2.54253	1.33173e-10	1.11499e-08	7.34084	1.90804	2.94333	29.6006	21.9915	19.2077	AT2G17880.1		Chaperone DnaJ-domain superfamily protein
Potri.002G024000	0.822472	4.57491	0.00601636	0.0389454	1	256	210	164	281	167	330	2.43249	5.21725e-12	5.83724e-10	2.70035	3.33806	4.82621	27.3939	12.9415	20.8542	AT2G28305.1	ATLOG1,LOG1	Putative lysine decarboxylase family protein
Potri.002G028800	1.36035	5.75956	2.1e-09	1.22e-07	1	405	372	338	733	618	653	-0.902005	8.96662e-06	0.000220628	531.897	800.027	691.012	426.038	327.758	385.387	AT5G10400.1		Histone superfamily protein
Potri.002G029100	-1.03149	7.19402	7.27e-06	0.000138504	-1	2338	2525	2347	763	959	737	-0.775825	2.32911e-05	0.000494144	570.912	487.545	608.699	239.021	431.58	354.274	AT1G75500.1	WAT1	Walls Are Thin 1
Potri.002G030900	2.14806	1.34011	2.5e-05	0.000394056	1	8	6	19	23	34	45	1.16537	3.90276e-06	0.000108555	7.33145	3.70572	4.87594	13.9304	10.081	12.4943	AT1G75430.1	BLH11	BEL1-like homeodomain 11
Potri.002G031000	0.998953	5.35722	5.97e-05	0.000825952	1	368	318	317	632	385	397	1.89505	0.00445147	0.0336967	0.109294	0.210929	0.321359	0.603786	1.16736	0.772632	AT2G16400.1	BLH7	BEL1-like homeodomain 7
Potri.002G032500	1.57186	7.11382	2.53e-06	5.71e-05	1	999	731	836	1344	1128	2786	0.648953	2.25733e-05	0.000480593	59.7734	52.8483	60.2489	91.6044	104.67	86.0454	AT1G75380.2	ATBBD1,BBD1	bifunctional nuclease in basal defense response 1
Potri.002G033000	-1.7965	0.730455	0.00315186	0.0230186	-1	13	26	41	7	8	1	-2.98642	1.97863e-15	4.18363e-13	17.757	17.1006	22.7187	0.919423	4.54279	2.25503	AT1G19630.1	CYP722A1	cytochrome P450, family 722, subfamily A, polypeptide 1
Potri.002G037400	-0.932147	2.16931	0.00706051	0.0443282	-1	78	61	66	27	29	19	-0.861664	7.56756e-05	0.00131301	42.989	27.6075	23.6414	15.7106	18.9671	18.9052	AT3G54690.1		Sugar isomerase (SIS) family protein
Potri.002G037700	-1.11976	3.38847	0.000531552	0.0051875	-1	161	177	175	68	67	31	-0.786951	7.89309e-05	0.00135349	14.1426	8.90846	9.84243	6.55796	5.90366	7.24047	AT3G54790.1		ARM repeat superfamily protein
Potri.002G039100	1.35426	3.34052	1.41e-05	0.000243191	1	61	91	55	114	134	122	2.28199	3.45584e-05	0.000683227	2.10253	1.8854	0.655678	12.763	5.22255	4.82578	AT3G23240.1	ATERF1,ERF1	ethylene response factor 1
Potri.002G040100	-3.01004	1.30238	2.8e-09	1.59e-07	-1	41	60	40	4	6	2	-1.03484	7.02307e-06	0.000179718	12.5451	11.3099	11.0921	6.20597	5.46316	6.09204	AT2G31270.1	ATCDT1A,CDT1,CDT1A	homolog of yeast CDT1 A
Potri.002G040600	-0.714618	6.06892	0.00153935	0.0126876	-1	991	907	1159	478	402	423	-0.644075	0.000997711	0.0105122	70.1826	40.3856	56.1768	26.0452	41.7705	43.5748	AT2G31280.1	CPUORF7	conserved peptide upstream open reading frame 7
Potri.002G049200	-0.721324	4.65143	0.00282872	0.0209725	-1	429	357	353	152	163	166	0.903836	2.99644e-05	0.000606828	7.78302	6.62848	6.54618	13.4174	12.8884	14.5495	AT3G22810.1		Plant protein of unknown function (DUF828) with plant pleckstrin homology-like region
Potri.002G049800	-0.860673	5.03862	0.00112326	0.00969923	-1	534	534	477	189	260	145	-1.13869	1.07195e-11	1.12375e-09	50.1795	39.7804	42.9489	17.4648	22.525	23.1045	AT3G63250.1	ATHMT-2,HMT-2,HMT2	homocysteine methyltransferase 2
Potri.002G050800	1.44382	8.02213	5.5e-07	1.54e-05	1	1554	1707	1873	2651	2370	4648	1.66264	6.53385e-12	7.18148e-10	12.2648	6.41259	7.47108	30.75	30.5377	23.0946	AT3G22550.1		Protein of unknown function (DUF581)
Potri.002G051200	1.40775	0.660863	0.00201222	0.0158462	1	11	8	10	15	16	23	1.03491	0.00618334	0.0432332	2.68152	4.00379	4.38029	8.01521	8.09154	7.8233	AT1G05420.1	ATOFP12,OFP12	ovate family protein 12
Potri.002G051300	-1.1876	7.55136	2.14e-05	0.000345492	-1	2856	3474	3227	861	1383	682	-0.543779	0.00225158	0.0199704	241.312	315.435	284.763	212.397	207.151	185.805	AT1G34030.1		Ribosomal protein S13/S18 family
Potri.002G054900	2.09237	6.47177	2.52e-13	3.52e-11	1	279	405	554	1418	963	1322	5.58053	0.000430373	0.00541493	0.059025	0	0	0.226837	0.469166	2.44398	AT1G03220.1		Eukaryotic aspartyl protease family protein
Potri.002G055400	1.58094	1.94319	0.000546819	0.00530275	1	32	20	17	58	23	64	0.738546	0.00258663	0.0221394	7.60821	5.03163	5.08738	7.13893	10.7031	13.1051	AT2G43010.2	PIF4,SRL2	phytochrome interacting factor 4
Potri.002G057400	2.0657	9.43824	2.44e-14	4.04e-12	1	3655	2887	3303	9736	6603	12349	0.819182	5.08651e-07	1.89699e-05	23.2299	22.0612	21.8206	43.2087	42.3575	37.5733	AT1G06570.1	HPD,PDS1	phytoene desaturation 1
Potri.002G057600	-1.60048	6.84489	6.32e-06	0.000123179	-1	1924	2303	2103	393	809	252	-0.533648	0.00188955	0.0174029	280.455	367.865	330.572	239.782	238.995	232.102	AT2G34480.1		Ribosomal protein L18ae/LX family protein
Potri.002G060300	-1.39344	4.2201	0.000350869	0.00366397	-1	265	391	318	110	121	31	-1.00586	3.25748e-07	1.27589e-05	27.1289	27.3686	27.6701	12.0081	15.8514	15.1466	AT2G42860.1
Potri.002G060500	1.48753	0.52671	0.00286878	0.0212365	1	8	11	6	24	11	15	3.10981	3.32356e-05	0.000661793	0.910465	0.468566	0.0892352	3.32403	1.71877	8.18335	AT4G14130.1	XTH15,XTR7	xyloglucan endotransglucosylase/hydrolase 15
Potri.002G060900	1.02135	4.21341	0.0018146	0.014546	1	204	141	103	275	236	130	1.99878	1.37713e-14	2.54514e-12	7.92772	5.87267	3.78409	25.8671	18.6178	28.1257	AT5G09970.1	CYP78A7	cytochrome P450, family 78, subfamily A, polypeptide 7
Potri.002G065300	1.32018	7.8294	4.24e-05	0.000616137	1	1341	2483	932	2633	2851	2831	1.3359	0.000700097	0.00796032	9.11748	3.37701	3.52028	7.83072	11.8726	22.252	AT1G71695.1		Peroxidase superfamily protein
Potri.002G068400	1.36321	5.10779	6.32e-06	0.000123156	1	286	208	215	384	287	594	-0.57775	0.00555918	0.0400062	13.8979	9.23246	11.1963	7.60747	7.74431	8.49628	AT1G76890.2	AT-GT2,GT2	Duplicated homeodomain-like superfamily protein
Potri.002G069400	1.00772	3.21107	0.00514519	0.0343359	1	82	91	50	101	144	69	-1.82009	1.09414e-10	9.38101e-09	35.8221	23.3518	32.564	5.42063	12.7241	9.04418	AT3G43660.1		Vacuolar iron transporter (VIT) family protein
Potri.002G079500	2.83042	3.16284	4.06e-07	1.19e-05	1	37	27	17	95	48	255	2.16603	7.04804e-06	0.000180147	2.27524	1.80877	1.35974	5.11838	3.63904	17.3733	AT1G77380.1	AAP3,ATAAP3	amino acid permease 3
Potri.002G079700	3.00701	2.70841	3.47e-07	1.04e-05	1	26	15	12	62	38	194	2.50344	2.25707e-06	6.82364e-05	0.865299	0.659736	1.41348	3.18685	2.81804	11.9914	AT1G77380.1	AAP3,ATAAP3	amino acid permease 3
Potri.002G081000	0.890845	6.75787	0.000395066	0.00405063	1	915	856	1015	1097	963	1528	1.77406	1.66056e-15	3.57163e-13	11.6126	14.8809	10.4217	47.0478	36.0041	49.595	AT1G01720.1	ANAC002,ATAF1	NAC (No Apical Meristem) domain transcriptional regulator superfamily protein
Potri.002G082400	2.0288	5.63409	2.96e-12	3.46e-10	1	273	253	192	597	521	916	1.19019	1.95642e-05	0.000427057	38.9565	22.6328	23.8762	96.6146	54.5499	45.3222	AT1G44350.1	ILL6	IAA-leucine resistant (ILR)-like gene 6
Potri.002G085100	2.78783	7.80922	6.97e-17	1.76e-14	1	1019	489	585	3239	2312	4470	-2.49681	2.07722e-16	5.34296e-14	22.4972	10.2596	15.5146	2.10277	3.89401	2.82714	AT1G21890.1		nodulin MtN21 /EamA-like transporter family protein
Potri.002G085900	0.982735	4.90999	7.1e-05	0.000959836	1	241	286	212	371	286	366	0.915628	0.00481238	0.0357774	4.8714	3.2219	7.24802	9.92446	8.1057	12.2694	AT1G77660.1		Histone H3 K4-specific methyltransferase SET7/9 family protein
Potri.002G092100	0.736074	5.92256	0.00196364	0.0155319	1	491	504	675	757	644	551	1.44847	1.24991e-09	8.38311e-08	31.0747	11.99	18.1852	50.6289	58.4527	62.1553	AT5G10080.1		Eukaryotic aspartyl protease family protein
Potri.002G098100	2.00065	1.65379	6.85e-06	0.000131518	1	19	6	20	41	33	52	-2.44399	6.6174e-10	4.84176e-08	8.37668	12.8425	7.88681	1.96448	0.983014	2.73105	AT1G22330.1		RNA-binding (RRM/RBD/RNP motifs) family protein
Potri.002G100900	0.67174	5.5125	0.00493336	0.0331852	1	384	475	430	498	546	394	0.843536	3.18208e-09	1.94115e-07	24.0835	18.772	19.0459	37.0953	37.1909	41.2122	AT4G09020.1	ATISA3,ISA3	isoamylase 3
Potri.002G101600	2.03664	3.56666	2.24e-11	2.16e-09	1	63	53	54	196	118	176	3.67512	2.1597e-06	6.60349e-05	0	0.461346	0.301235	2.95291	1.90859	5.97504	AT2G14095.1
Potri.002G103500	-1.35561	3.28851	0.000324032	0.00342957	-1	171	207	122	36	70	30	0.995433	0.00302338	0.0249119	2.48923	2.32491	3.19874	4.30484	6.48538	6.0333	AT2G22490.2	ATCYCD2;1,CYCD2;1	Cyclin D2;1
Potri.002G105900	1.61323	6.1233	2.18e-11	2.12e-09	1	472	365	426	959	730	1008	1.19872	6.08811e-09	3.56569e-07	10.5778	6.4407	6.1756	18.0358	16.8351	20.0132	AT1G58200.2	MSL3	MSCS-like 3
Potri.002G106300	1.49696	5.54581	3.32e-07	1e-05	1	359	282	257	515	426	816	1.10431	1.02677e-05	0.000247039	3.66351	2.73788	3.19957	7.45775	6.30688	7.65597	AT4G38060.2
Potri.002G107700	2.15014	9.6575	5.15e-14	7.94e-12	1	5127	2795	3026	12569	8534	12797	-0.372163	0.00274815	0.0231878	179.609	137.624	146.576	108.624	128.505	136.617	AT4G37870.1	PCK1,PEPCK	phosphoenolpyruvate carboxykinase 1
Potri.002G108600	2.70695	2.89013	1.01e-07	3.58e-06	1	12	20	40	91	59	177	1.04629	1.30424e-09	8.67755e-08	59.0893	49.1753	59.7868	128.378	97.5962	135.792	AT5G64460.1		Phosphoglycerate mutase family protein
Potri.002G111900	-0.826435	4.73961	0.00086188	0.00773621	-1	394	415	434	155	196	138	-0.668364	3.36139e-08	1.66892e-06	229.082	222.247	215.818	130.542	151.01	158.673	AT1G50010.1	TUA2	tubulin alpha-2 chain
Potri.002G113600	4.31113	6.16841	1.05e-18	3.67e-16	1	121	74	59	818	547	2103	1.59582	0.00113833	0.0117023	1.5415	1.78211	0.591198	4.50748	3.12979	4.73798	AT1G10070.1	ATBCAT-2,BCAT-2	branched-chain amino acid transaminase 2
Potri.002G116200	-1.11332	2.71123	0.00033502	0.00352501	-1	113	89	114	38	33	31	-1.10142	0.00466051	0.0348769	21.379	20.1456	30.6928	8.3897	15.5573	11.5556	AT4G10810.1
Potri.002G118900	2.22497	6.55321	2.92e-07	8.95e-06	1	480	404	333	820	633	2450	1.72852	1.81268e-14	3.2537e-12	28.4654	15.153	17.7749	76.5198	75.6338	55.1235	AT3G03990.1		alpha/beta-Hydrolases superfamily protein
Potri.002G129300	0.88731	6.12447	0.000217921	0.00246373	1	694	537	568	779	643	896	1.07161	8.13323e-11	7.17046e-09	21.9755	16.501	20.2692	39.2054	37.7872	52.0826	AT4G33300.2	ADR1-L1	ADR1-like 1
Potri.002G129700	-1.0832	4.1182	0.000288357	0.00310688	-1	192	342	317	83	98	99	0.618413	0.00100007	0.0105326	23.8783	21.494	21.0366	40.3152	33.4281	31.8097	AT5G25900.1	ATKO1,CYP701A3,GA3	GA requiring 3
Potri.002G135300	-0.923081	4.05852	0.00402767	0.0280962	-1	263	260	266	97	140	54	-0.483917	0.00234497	0.0206156	37.1771	42.4841	39.8199	27.6932	30.0025	32.1985	AT2G13560.1	NAD-ME1	NAD-dependent malic enzyme 1
Potri.002G136200	0.632825	4.8891	0.00633879	0.0406709	1	294	291	265	308	288	324	0.854396	0.0020552	0.0185921	20.6806	9.28184	16.8517	30.6125	28.4323	27.6852	AT3G60410.1		Protein of unknown function (DUF1639)
Potri.002G138300	-0.910488	8.2845	0.000200467	0.00230462	-1	4303	5495	5132	1919	2244	1401	-0.397985	0.00286594	0.0238828	301.119	311.897	279.522	234.734	225.868	248.004	AT4G17520.1		Hyaluronan / mRNA binding family
Potri.002G142600	1.5344	3.12327	4.87e-05	0.000692035	1	62	51	50	98	66	164	1.82124	0.00467248	0.0349455	1.22106	0.644526	0.644414	4.15117	2.89305	1.89715	AT3G60520.1
Potri.002G142800	5.06807	5.76824	6.43e-18	1.95e-15	1	48	32	36	515	318	1835	1.60955	3.48194e-10	2.7667e-08	9.48981	5.61863	5.92631	23.4796	21.5278	20.8638	AT2G45050.1	GATA2	GATA transcription factor 2
Potri.002G149500	-0.912877	5.35792	0.000106147	0.00134842	-1	602	706	646	238	271	216	-0.433571	0.00666672	0.0458096	73.077	82.8288	70.2189	52.4609	54.3031	69.7694	AT2G45440.1	DHDPS2	dihydrodipicolinate synthase
Potri.002G156300	1.3596	7.54776	6.76e-06	0.000129995	1	1226	1206	1425	2046	1449	3367	-0.859304	0.000958589	0.0101601	15.7099	13.0489	16.9188	8.1732	11.2286	6.77259	AT3G61220.1		NAD(P)-binding Rossmann-fold superfamily protein
Potri.002G160800	0.772368	4.83039	0.00192321	0.0152797	1	276	258	235	271	283	359	0.594668	0.00209678	0.0188794	30.9993	28.0697	27.0646	52.1683	36.538	46.2553	AT3G61440.1	ARATH;BSAS3;1,ATCYSC1,CYSC1	cysteine synthase C1
Potri.002G165000	1.62909	4.91602	8.17e-05	0.00108265	1	232	125	186	290	189	676	0.759723	0.000478408	0.00589068	90.5801	97.9677	92.1073	211.039	145.262	135.357	AT2G46140.1		Late embryogenesis abundant protein
Potri.002G169800	-1.65373	4.642	3.08e-08	1.27e-06	-1	369	481	523	77	139	87	-0.539363	0.000375899	0.00486699	46.2568	43.8562	46.0602	29.0487	29.8939	39.5938	AT5G08610.1		P-loop containing nucleoside triphosphate hydrolases superfamily protein
Potri.002G171700	-0.631366	5.20242	0.00664586	0.0422436	-1	602	467	567	276	243	220	-0.423235	0.00495584	0.0365067	201.704	161.513	161.354	104.204	140.846	165.453	AT1G01300.1		Eukaryotic aspartyl protease family protein
Potri.002G172101	0.671516	5.12589	0.00518963	0.0345788	1	376	315	296	457	317	331	0.595765	0.00191849	0.0175994	15.8206	16.332	16.9467	29.7273	23.5089	23.9658	AT1G01260.1		basic helix-loop-helix (bHLH) DNA-binding superfamily protein
Potri.002G173700	0.668703	6.38669	0.00416167	0.0288529	1	798	897	674	995	745	901	0.554921	0.00426774	0.0326226	101.742	93.6987	80.8241	134.793	157.13	130.51	AT4G10810.1
Potri.002G176300	1.01506	6.57638	1.19e-05	0.000211704	1	763	671	888	1044	1033	1189	2.28081	9.50637e-20	3.488e-17	15.4618	6.39429	7.78007	46.9531	52.397	47.4023	AT2G46680.1	ATHB-7,ATHB7,HB-7	homeobox 7
Potri.002G179600	-0.775745	4.61355	0.00353203	0.0252582	-1	387	382	355	190	171	101	-0.589639	7.6639e-05	0.0013262	30.2832	27.515	28.8776	18.3345	20.2013	21.7549	AT4G01400.2
Potri.002G180800	1.05168	5.09994	0.000365855	0.0037946	1	238	257	323	573	393	236	-1.21142	0.00011986	0.00191087	6.03607	3.73317	3.79869	1.4956	1.79919	2.82333	AT1G01060.1	LHY,LHY1	Homeodomain-like superfamily protein
Potri.002G182600	-1.08532	3.53175	0.000151101	0.00180731	-1	190	187	187	67	73	46	-0.524016	0.00585392	0.0414361	33.2289	37.1424	28.3169	21.5075	26.0648	24.4442	AT4G01560.1	MEE49	Ribosomal RNA processing Brix domain protein
Potri.002G184400	0.688522	6.21368	0.00394787	0.0276383	1	729	680	677	783	626	934	1.04765	3.98171e-09	2.37097e-07	19.7585	11.2584	12.8645	29.7765	30.2131	33.5399	AT3G62010.1
Potri.002G188600	0.80584	5.08522	0.000518147	0.0050844	1	305	296	304	425	312	372	0.783866	0.00416162	0.0319485	18.4066	19.1404	15.8781	20.8944	24.9273	52.4562	AT3G62220.1		Protein kinase superfamily protein
Potri.002G189450	1.29207	6.04006	6.41e-06	0.000124481	1	540	444	418	774	526	1087	0.756118	0.000410709	0.00520956	59.6849	81.219	74.9401	142.738	126.617	112.406	AT3G15580.1	APG8H,ATG8I	Ubiquitin-like superfamily protein
Potri.002G189900	1.92139	10.0752	6.31e-12	6.96e-10	1	6305	5490	4775	15201	9553	19000	0.401969	0.00274811	0.0231878	102.936	72.9111	80.0802	104.601	120.214	126.811	AT1G23800.1	ALDH2B,ALDH2B7	aldehyde dehydrogenase 2B7
Potri.002G191400	-0.636093	8.13955	0.00621361	0.0399573	-1	3971	4217	4412	1949	2248	1475	-0.424702	0.00466549	0.0349037	492.604	536.534	562.681	423.766	409.043	409.053	AT1G10630.1	ARFA1F,ATARFA1F	ADP-ribosylation factor A1F
Potri.002G195700	1.1264	5.67345	8.93e-06	0.000164606	1	429	338	411	635	446	713	0.550352	0.000309781	0.00415987	19.528	15.0067	18.2157	26.2043	26.5723	27.5741	AT4G02020.1	EZA1,SDG10,SWN	SET domain-containing protein
Potri.002G202300	2.39381	8.95465	4.14e-14	6.51e-12	1	2060	1835	1939	5996	4546	10673	1.58132	1.40302e-09	9.23623e-08	39.9045	12.9664	23.1222	83.7687	75.3263	71.0382	AT4G02280.1	ATSUS3,SUS3	sucrose synthase 3
Potri.002G203500	1.58354	7.28952	6.41e-10	4.32e-08	1	917	1033	924	2616	2120	1347	3.00394	4.84009e-06	0.00013027	12.7973	18.0794	20.6586	98.7236	63.2014	287.749	AT4G02380.1	AtLEA5,SAG21	senescence-associated gene 21
Potri.002G204900	-1.87822	2.4709	0.000145793	0.00175746	-1	98	124	80	13	37	7	-0.710676	0.00108699	0.0112955	19.983	17.5511	16.7013	11.9007	9.51931	13.1313	AT5G61770.2	PPAN	PETER PAN-like protein
Potri.002G206400	1.62511	5.95303	2.24e-05	0.000359069	1	422	393	299	484	504	1372	0.79682	0.00127042	0.0127435	17.9933	7.84471	11.1561	21.1078	24.0509	20.5307	AT2G47750.1	GH3.9	putative indole-3-acetic acid-amido synthetase GH3.9
Potri.002G209900	2.29894	6.79484	8.36e-13	1.07e-10	1	522	407	451	1552	895	2272	0.802739	4.14775e-07	1.56797e-05	16.0349	11.9023	13.4995	23.7341	24.0339	27.4392	AT4G03200.1		catalytics
Potri.002G213100	1.60106	7.25118	3.73e-09	2.04e-07	1	1071	1068	634	2326	2122	1470	1.73574	0.0071653	0.0482391	0.888741	0.127052	0.6291	1.94494	2.10946	1.44604	AT3G63010.1	ATGID1B,GID1B	alpha/beta-Hydrolases superfamily protein
Potri.002G214000	1.09416	4.09836	9.2e-05	0.00119443	1	159	108	133	191	163	240	-0.485341	0.00503703	0.036952	15.8219	13.0964	12.3483	9.72749	9.89792	11.0798	AT4G03110.1	AtRBP-DR1,RBP-DR1	RNA-binding protein-defense related 1
Potri.002G222300	-1.35617	0.892659	0.00411449	0.0286069	-1	32	33	20	7	7	9	-1.0075	3.17834e-05	0.000636945	38.8784	50.075	50.4799	26.6636	25.8352	20.0735	AT3G07800.1		Thymidine kinase
Potri.002G223000	0.646727	5.06791	0.00586101	0.0381294	1	313	325	319	344	312	389	0.979202	0.00438189	0.0332709	3.54362	1.82371	2.19355	3.58379	4.33621	7.64712	AT3G07870.1		F-box and associated interaction domains-containing protein
Potri.002G228800	0.770285	6.3738	0.00356844	0.0254634	1	802	761	687	900	618	1156	0.591463	0.000740327	0.0083166	111.164	102.315	113.207	187.511	175.691	147.613	AT2G05630.1	ATG8D	Ubiquitin-like superfamily protein
Potri.002G235800	2.12006	3.01952	1.41e-09	8.65e-08	1	46	24	41	91	115	129	6.34621	2.85903e-05	0.000585176	0	0	0	1.82299	2.51364	2.71463	AT2G31980.1	AtCYS2,CYS2	PHYTOCYSTATIN 2
Potri.002G236200	-1.22405	4.60507	0.000327991	0.00346208	-1	473	411	354	139	176	57	-1.91713	3.36521e-34	6.45862e-31	127.261	85.9854	94.9204	24.9808	30.6331	29.0286	AT3G23730.1	XTH16	xyloglucan endotransglucosylase/hydrolase 16
Potri.002G236300	-2.6814	1.55472	4.05e-09	2.2e-07	-1	58	67	42	7	7	4	-1.13534	1.57401e-06	5.04127e-05	10.0374	7.76664	7.60191	3.001	4.35881	4.74941	AT3G23740.1
Potri.002G236600	-0.858481	3.23126	0.00722006	0.0451057	-1	166	136	131	59	72	36	-1.13057	0.00701674	0.047534	6.27526	2.44661	3.57843	1.75391	1.75712	2.24689	AT3G26780.1		Phosphoglycerate mutase family protein
Potri.002G237600	-0.783912	3.05582	0.00807256	0.0493828	-1	120	126	129	64	49	40	-0.993202	8.02827e-09	4.56277e-07	27.1079	25.9781	24.1454	13.7009	12.2386	14.5798	AT3G26700.1		Protein kinase superfamily protein
Potri.002G238900	-1.25879	3.29745	6.15e-05	0.000847996	-1	168	159	168	56	59	30	-1.23522	2.85141e-11	2.76183e-09	151.45	122.071	143.402	56.3022	73.537	54.3777	AT3G07470.1		Protein of unknown function, DUF538
Potri.002G241100	-1.26044	5.23527	4.47e-06	9.19e-05	-1	604	666	667	183	254	128	-0.400956	0.00253143	0.0218167	57.5719	48.7534	48.5655	36.3445	42.7962	43.3436	AT3G07050.1		GTP-binding family protein
Potri.002G249500	-0.842696	4.9206	0.00160714	0.0131404	-1	439	451	527	193	234	126	-0.567732	0.00221908	0.0197524	87.9906	118.503	113.043	75.0696	74.5453	77.6531	AT1G05810.1	ARA,ARA-1,ATRAB11D,ATRABA5E,RABA5E	RAB GTPase homolog A5E
Potri.002G251200	0.604931	8.94869	0.00525076	0.0349157	1	4707	5198	4489	5163	5126	5007	0.716322	2.25905e-06	6.82364e-05	223.621	193.136	152.473	319.61	303.503	349.231	AT5G48480.1		Lactoylglutathione lyase / glyoxalase I family protein
Potri.002G251700	-1.54669	4.90987	1.54e-07	5.09e-06	-1	516	518	595	121	185	83	-0.704478	8.78709e-07	3.04075e-05	76.3185	62.8011	56.5605	36.2635	44.0558	44.9121	AT3G24660.1	TMKL1	transmembrane kinase-like 1
Potri.002G252900	-1.77571	5.59576	1.02e-08	4.92e-07	-1	795	954	981	174	273	110	-0.785272	4.80422e-06	0.000129444	59.0771	69.0332	71.0141	34.5616	46.0381	41.2616	AT3G23990.1	HSP60,HSP60-3B	heat shock protein 60
Potri.002G257200	-2.14822	4.92398	5.53e-09	2.89e-07	-1	586	644	568	83	157	43	-0.726501	0.000596665	0.00700697	135.42	196.987	197.635	107.472	124.597	106.224	AT5G43970.1	ATTOM22-V,TOM22-V,TOM9-2	translocase of outer membrane 22-V
Potri.002G260100	0.710865	4.80642	0.00271412	0.0202592	1	240	273	263	286	280	320	0.726294	0.000191689	0.00281829	14.1274	11.0369	12.7539	15.6918	21.0911	29.3667	AT2G16250.1		Leucine-rich repeat protein kinase family protein
Potri.003G004700	-1.60437	5.70812	1.86e-06	4.39e-05	-1	840	1069	961	216	335	110	-0.527711	0.00168756	0.0158885	74.5234	87.6724	78.9365	56.234	50.5647	69.5238	AT1G09640.1		Translation elongation factor EF1B, gamma chain
Potri.003G006900	-1.2579	2.7813	0.000889892	0.00795109	-1	101	102	139	50	35	16	-0.592365	0.00258219	0.0221264	21.827	16.47	15.4391	11.0294	13.6565	12.3212	AT1G09812.1
Potri.003G010000	-0.740601	4.25682	0.00551859	0.0363199	-1	261	299	307	136	141	87	-0.527412	0.00391756	0.0304876	19.6193	18.3894	15.0193	10.5264	13.0196	15.0715	AT1G17690.1	NOF1
Potri.003G010200	-1.17209	5.40102	2.14e-05	0.000346164	-1	631	781	722	223	293	147	-0.800416	3.67307e-05	0.000719434	104.422	123.271	111.665	53.2657	78.6157	74.1091	AT5G57290.1		60S acidic ribosomal protein family
Potri.003G018500	1.86413	6.80745	8.03e-11	6.83e-09	1	640	510	626	1470	984	2040	0.870464	0.000111972	0.00180588	14.5384	7.00667	9.00701	14.6221	22.2231	20.845	AT1G22930.2		T-complex protein 11
Potri.003G034600	3.12454	4.34988	3.67e-19	1.34e-16	1	54	49	51	477	303	176	1.32817	5.06175e-06	0.000135505	3.86055	5.539	4.12773	12.4086	11.3678	11.9799	AT1G17710.1		Pyridoxal phosphate phosphatase-related protein
Potri.003G034700	-3.68751	1.73957	8.17e-08	2.99e-06	-1	20	101	83	7	3	1	-1.21924	0.000104923	0.00170765	10.0258	6.23688	5.12164	1.73191	2.85762	5.07278	AT3G21250.2	ATMRP6,MRP6	multidrug resistance-associated protein 6
Potri.003G038500	3.80599	9.25309	8.23e-12	8.75e-10	1	1367	834	799	6140	2990	19576	0.618907	0.000533586	0.00642828	85.6411	65.5971	83.1771	147.698	111.494	112.282	AT3G13750.1	BGAL1	beta galactosidase 1
Potri.003G045200	0.632032	6.66456	0.00432416	0.0297632	1	927	1079	912	1169	1035	967	0.995711	7.59365e-09	4.34545e-07	19.557	18.7976	13.8679	35.4701	35.3481	37.7356	AT1G51760.1	IAR3,JR3	peptidase M20/M25/M40 family protein
Potri.003G050900	3.56487	5.58927	7.72e-25	7.53e-22	1	115	86	75	638	518	1107	0.517114	2.20998e-05	0.000473704	535.445	463.11	451.01	722.112	701.132	734.858	AT3G16240.1	AQP1,ATTIP2;1,DELTA-TIP,DELTA-TIP1,TIP2;1	delta tonoplast integral protein
Potri.003G051600	-1.01043	4.88978	0.000594239	0.00567042	-1	332	456	654	186	192	124	-0.620025	2.91558e-05	0.000593826	77.585	65.7978	74.3273	41.952	54.7426	51.5415	AT4G29100.1		basic helix-loop-helix (bHLH) DNA-binding superfamily protein
Potri.003G052800	3.52283	6.80077	2.45e-11	2.33e-09	1	220	181	256	794	787	3564	2.18289	7.63135e-24	4.65537e-21	53.9468	58.1532	48.2293	266.156	284.66	206.512	AT1G52240.2	ATROPGEF11,PIRF1,ROPGEF11	RHO guanyl-nucleotide exchange factor 11
Potri.003G058900	-1.14973	6.65376	6.28e-06	0.000122629	-1	1566	1697	1823	569	666	371	-0.482775	0.00134817	0.0132847	63.0782	66.6568	68.3642	41.8315	53.1261	54.4051	AT1G80300.1	ATNTT1,NTT1	nucleotide transporter 1
Potri.003G060300	-2.78921	2.25256	3.35e-09	1.86e-07	-1	70	115	99	19	6	4	-0.909325	0.00342771	0.0274811	9.79378	7.27546	10.6274	4.70478	5.12607	5.56354	AT1G52700.1		alpha/beta-Hydrolases superfamily protein
Potri.003G061300	-2.39545	1.86042	7.2e-07	1.95e-05	-1	41	59	105	9	12	6	-0.775239	0.000450111	0.00562357	38.2958	48.0227	51.173	25.3926	32.7978	26.4732	AT3G15680.1		Ran BP2/NZF zinc finger-like superfamily protein
Potri.003G066600	-2.90485	1.2151	0.000366889	0.00380441	-1	12	36	83	4	8	0	-0.526826	0.00098012	0.0103531	40.2465	34.6686	37.7601	22.6938	28.0826	31.2653	AT5G07990.1	CYP75B1,D501,TT7	Cytochrome P450 superfamily protein
Potri.003G068900	3.50729	3.13862	8.58e-17	2.11e-14	1	25	22	5	172	114	133	1.46191	3.35466e-11	3.19461e-09	14.4993	14.6978	11.0618	43.8492	34.2145	37.1062	AT1G72450.1	JAZ6,TIFY11B	jasmonate-zim-domain protein 6
Potri.003G070600	0.822689	4.5422	0.000513205	0.00504196	1	222	183	211	265	247	249	-1.16799	5.89552e-08	2.77012e-06	37.6456	44.9372	41.992	23.036	19.1026	15.5241	AT3G14200.1		Chaperone DnaJ-domain superfamily protein
Potri.003G071100	1.51421	4.73542	0.000315111	0.00334586	1	201	128	179	153	253	584	2.91886	1.15328e-06	3.86232e-05	0.319316	1.36945	2.08642	13.0896	12.6906	4.1922	AT1G54050.1		HSP20-like chaperones superfamily protein
Potri.003G073000	-2.36203	3.66419	1.31e-07	4.46e-06	-1	211	293	253	33	60	10	-0.525577	0.00464549	0.0347854	12.0553	13.9778	11.6848	8.63555	8.74492	10.1815	AT1G72320.1	APUM23,PUM23	pumilio 23
Potri.003G075900	-2.2925	3.29075	3.35e-07	1.01e-05	-1	192	204	180	25	49	8	-0.663558	2.0623e-05	0.000447429	73.6178	72.484	72.5449	46.3533	48.7301	49.329	AT4G25200.1	ATHSP23.6-MITO,HSP23.6-MITO	mitochondrion-localized small heat shock protein 23.6
Potri.003G079500	2.40256	7.63145	4.86e-12	5.41e-10	1	839	638	845	2191	1746	4527	0.936759	4.39158e-10	3.3669e-08	21.1551	16.8746	17.088	30.7755	40.0336	39.3541	AT5G47390.1		myb-like transcription factor family protein
Potri.003G080000	1.33515	7.29781	3.88e-08	1.56e-06	1	1100	995	1189	2040	1463	2279	0.581197	2.91173e-05	0.000593526	61.4492	52.2601	56.1359	89.616	84.6698	90.1591	AT2G35680.1		Phosphotyrosine protein phosphatases superfamily protein
Potri.003G081200	2.19199	2.08337	1.33e-05	0.000232282	1	28	21	6	46	44	85	2.38566	5.07804e-16	1.20664e-13	12.8782	9.72062	9.67686	57.4105	30.7943	88.5253	AT4G17500.1	ATERF-1,ERF-1	ethylene responsive element binding factor 1
Potri.003G083400	-2.24763	1.20853	3.72e-06	7.86e-05	-1	45	48	30	9	7	2	-1.10533	3.00585e-07	1.1923e-05	9.45624	9.55425	8.34461	4.10615	4.71446	4.48605	AT5G43530.1		Helicase protein with RING/U-box domain
Potri.003G087300	-1.83734	0.841927	6.97e-05	0.000945468	-1	34	28	26	6	7	4	-1.01365	0.00744971	0.0496979	3.60682	1.93358	3.09319	1.2634	1.75449	1.40389	AT1G32415.1		pentatricopeptide (PPR) repeat-containing protein
Potri.003G087400	1.55401	5.01163	3.39e-07	1.02e-05	1	248	226	127	375	529	327	1.84242	0.00232345	0.0204914	6.82233	3.95774	5.49142	9.84785	12.2799	40.2408	AT4G21700.1		Protein of unknown function (DUF2921)
Potri.003G090100	1.46996	6.07397	0.000361437	0.00375514	1	528	365	422	479	474	1539	1.69732	5.11354e-05	0.00094366	1.13582	0.786888	0.856328	2.22449	3.12514	4.10297	AT4G35470.1	PIRL4	plant intracellular ras group-related LRR 4
Potri.003G092800	1.26809	6.38112	6.74e-06	0.000129837	1	625	605	566	833	751	1412	2.45256	1.14958e-23	6.37379e-21	10.4508	7.35858	12.0774	50.6535	53.623	66.6336	AT4G17900.1		PLATZ transcription factor family protein
Potri.003G094700	-1.35636	3.30074	0.00467189	0.0317145	-1	129	165	211	82	48	11	-0.71693	0.000545693	0.00653626	35.1	20.5742	28.3877	15.0063	21.4875	16.4237	AT5G10530.1		Concanavalin A-like lectin protein kinase family protein
Potri.003G104000	-2.42376	5.92629	1.52e-22	9.72e-20	-1	1486	1096	1168	172	175	141	1.44012	5.88555e-08	2.77012e-06	5.99469	3.75635	4.08114	9.41524	10.9494	18.9959	AT5G45380.1	ATDUR3,DUR3	solute:sodium symporters;urea transmembrane transporters
Potri.003G104700	-1.20219	1.92605	0.00248965	0.0189157	-1	67	75	39	21	16	18	-0.84091	0.000156673	0.00238353	23.408	31.6673	21.1418	14.1201	13.9545	16.8171	AT5G41880.1	POLA3,POLA4	DNA primases;DNA primases
Potri.003G107300	0.960772	3.07717	0.00396329	0.0277191	1	73	52	83	82	78	121	1.06334	1.29413e-05	0.000299801	8.22665	7.72592	9.82861	21.5194	14.9753	19.6483	AT4G25180.1		RNA polymerase III RPC4
Potri.003G107600	-1.68884	5.33819	1.82e-09	1.09e-07	-1	630	620	1003	155	199	133	-0.664264	0.00377676	0.0295856	75.8672	40.4091	41.8763	21.9456	38.3991	43.484	AT5G61480.1	PXY	Leucine-rich repeat protein kinase family protein
Potri.003G108200	1.30622	2.7788	8.57e-05	0.00112721	1	46	50	47	111	83	56	5.2093	0.0067071	0.0459857	0	0	0	0.413483	0.0657849	0.167165	AT4G08850.1		Leucine-rich repeat receptor-like protein kinase family protein
Potri.003G109300	1.47147	7.29021	2.64e-10	1.98e-08	1	975	1012	1061	2562	1714	1682	0.644141	0.00551533	0.0397365	8.56743	7.75539	8.67586	9.41589	12.6272	19.4117	AT3G47420.1	ATPS3,PS3	phosphate starvation-induced gene 3
Potri.003G111300	1.6618	4.11725	5.74e-08	2.21e-06	1	103	114	88	174	304	193	0.905627	0.00720675	0.0484398	8.06866	12.0328	6.38044	22.7278	15.3048	13.5192	AT1G62500.1		Bifunctional inhibitor/lipid-transfer protein/seed storage 2S albumin superfamily protein
Potri.003G112600	2.47976	8.72946	5.29e-21	2.42e-18	1	1790	1201	1763	6788	4675	7042	1.10532	7.15417e-13	9.54526e-11	62.0083	41.4131	55.8238	100.019	127.329	129.828	AT1G12240.1	ATBETAFRUCT4,VAC-INV	Glycosyl hydrolases family 32 protein
Potri.003G114800	-1.30263	6.28793	3.39e-06	7.29e-05	-1	1143	1526	1396	364	526	262	-0.781585	9.03963e-08	4.07846e-06	281.113	301.242	315.143	175.687	175.592	197.185	AT1G07770.2	RPS15A	ribosomal protein S15A
Potri.003G117200	-4.01827	-0.581465	0.00153116	0.0126322	-1	4	5	21	0	1	0	-0.797572	0.00124733	0.0125746	94.2651	82.7803	117.53	45.2835	75.8195	56.9895	AT3G60890.2	ZPR2	protein binding
Potri.003G117400	1.04647	6.1939	8.48e-05	0.00111779	1	630	564	560	804	602	1113	0.61484	0.000523328	0.00632302	15.3713	13.6231	16.7357	23.8388	26.6846	22.4763	AT1G12450.1		SNARE associated Golgi protein family
Potri.003G119600	1.11564	4.96854	0.000428159	0.00434176	1	314	205	207	338	235	518	1.14413	2.46707e-05	0.000516821	11.3914	5.96086	11.3052	22.8527	17.2265	25.4684	AT4G22920.1	ATNYE1,NYE1	non-yellowing 1
Potri.003G123700	3.5373	7.54849	6.9e-16	1.48e-13	1	378	300	415	2293	1255	5196	0.601307	0.000129771	0.00205122	40.4619	36.7814	45.0622	64.6106	62.4555	66.8348	AT1G12780.1	ATUGE1,UGE1	UDP-D-glucose/UDP-D-galactose 4-epimerase 1
Potri.003G126100	1.17593	7.88934	1.89e-05	0.000312561	1	1913	1885	1546	2560	1998	3829	0.60094	2.93556e-06	8.49679e-05	403.015	307.423	303.439	514.173	541.255	539.578	AT4G11600.1	ATGPX6,GPX6,LSC803,PHGPX	glutathione peroxidase 6
Potri.003G127400	0.90421	5.0865	0.00128001	0.0108306	1	308	250	310	362	261	506	0.540258	0.00133706	0.0132177	14.1233	10.1245	12.1444	18.3932	17.8251	18.6518	AT4G11560.1		bromo-adjacent homology (BAH) domain-containing protein
Potri.003G128200	-1.60564	5.46554	8.09e-09	4.03e-07	-1	775	819	832	170	257	129	-0.513692	0.00408601	0.0315329	58.9387	77.5491	72.4499	51.0787	49.8768	53.218	AT1G63660.1		GMP synthase (glutamine-hydrolyzing), putative / glutamine amidotransferase, putative
Potri.003G129100	-1.2316	1.58183	0.00248245	0.0188777	-1	46	50	45	17	18	7	-0.711156	0.000173708	0.00260614	10.7894	9.99163	10.606	6.14629	6.57752	7.36059	AT1G63710.1	CYP86A7	cytochrome P450, family 86, subfamily A, polypeptide 7
Potri.003G133300	-1.43518	4.90367	0.00113062	0.00975405	-1	558	517	515	139	236	37	1.16643	9.49608e-05	0.00157427	3.40645	1.93326	2.05844	4.70005	4.30069	8.30298	AT1G64060.1	ATRBOH F,ATRBOHF,RBOH F,RBOHAP108,RBOHF	respiratory burst oxidase protein F
Potri.003G134200	1.454	8.26706	2.33e-09	1.34e-07	1	2054	1954	2048	3732	3056	4759	0.43434	0.00247734	0.0214766	36.8093	30.31	27.6591	41.7702	44.2124	47.3345	AT1G64140.1
Potri.003G135600	-1.08187	6.70932	0.00191248	0.0152141	-1	1868	1892	1447	636	845	248	-0.425644	0.00650507	0.0449713	39.8003	31.8449	39.3522	27.0788	26.6969	32.5804	AT5G41670.1		6-phosphogluconate dehydrogenase family protein
Potri.003G142400	1.77024	3.69798	4.05e-07	1.19e-05	1	83	88	44	156	130	225	-1.27067	1.34577e-08	7.20538e-07	6.62173	7.60539	8.31253	2.87595	3.5825	3.38944	AT4G23990.1	ATCSLG3,CSLG3	cellulose synthase like G3
Potri.003G143600	-1.3654	7.77999	0.00013481	0.00165668	-1	3804	4125	3687	1385	1401	404	-0.481619	0.000227672	0.00325339	131.95	137.074	131.791	91.1295	99.6195	110.867	AT5G42020.1	BIP,BIP2	Heat shock protein 70 (Hsp 70) family protein
Potri.003G145900	-2.06527	4.11881	1.62e-07	5.33e-06	-1	310	373	326	35	100	32	-0.548249	0.00366045	0.0288648	48.2291	60.6733	59.95	41.1149	38.0311	42.367	AT5G41970.1		Metal-dependent protein hydrolase
Potri.003G149800	1.08238	3.68409	0.000298889	0.00320531	1	109	84	108	148	110	186	1.10033	0.000198395	0.00290319	3.28881	3.20915	2.66151	4.02944	7.07496	9.78126	AT5G43470.1	HRT,RCY1,RPP8	Disease resistance protein (CC-NBS-LRR class) family
Potri.003G150700	1.9059	2.46226	4.16e-07	1.21e-05	1	22	35	27	59	98	63	1.39135	0.000309588	0.00415987	4.33414	4.41462	5.84089	6.70161	10.4293	24.2106	AT4G17500.1	ATERF-1,ERF-1	ethylene responsive element binding factor 1
Potri.003G150800	0.79513	4.51691	0.000889611	0.00795055	1	216	206	190	245	235	261	3.93153	3.18793e-12	3.78757e-10	2.2021	4.24987	3.77701	31.2596	40.86	98.4631	AT5G51190.1		Integrase-type DNA-binding superfamily protein
Potri.003G155400	-1.65562	3.93194	7.9e-06	0.000148669	-1	225	335	272	61	95	29	-0.587278	0.00133404	0.0131976	90.1977	109.897	101.817	66.6974	67.3365	77.7684	AT1G30880.1
Potri.003G156900	-2.25221	3.12537	3.01e-09	1.7e-07	-1	128	169	212	17	37	20	1.82935	0.00570944	0.0407572	0.3719	0.425325	0.789753	2.20341	2.52499	1.12674	AT1G30840.1	ATPUP4,PUP4	purine permease 4
Potri.003G157900	2.14569	4.92038	2.73e-13	3.8e-11	1	176	96	139	474	305	491	1.20516	9.60433e-13	1.25164e-10	42.735	53.9875	44.7996	105.288	104.026	135.481	AT1G30820.1		CTP synthase family protein
Potri.003G159800	1.40353	4.82785	3.09e-06	6.72e-05	1	229	167	176	353	226	474	3.06771	3.73633e-12	4.39723e-10	0.528672	0.327502	0.287864	2.34213	2.65556	5.0721	AT5G47910.1	ATRBOHD,RBOHD	respiratory burst oxidase homologue D
Potri.003G161700	-1.13434	6.27258	7.91e-05	0.00105266	-1	1123	1421	1341	339	593	300	-0.480265	0.000131611	0.00207565	191.463	178.667	168.759	132.517	128.968	141.707	AT1G11680.1	CYP51,CYP51A2,CYP51G1,EMB1738	CYTOCHROME P450 51G1
Potri.003G162300	-1.90475	4.85629	1.58e-08	7.17e-07	-1	463	630	565	113	148	50	-0.567602	8.63801e-05	0.00145817	35.7556	33.6719	33.5022	21.9193	24.4656	26.3771	AT1G29880.1		glycyl-tRNA synthetase / glycine--tRNA ligase
Potri.003G163600	-1.42677	4.1214	1.06e-07	3.71e-06	-1	268	293	355	81	90	67	0.632768	3.82483e-05	0.000742836	42.3889	28.2315	29.5402	46.9845	56.6715	57.4453	AT5G62000.3	ARF1-BP,ARF2,HSS,ORE14	auxin response factor 2
Potri.003G165000	1.24963	1.87153	0.000415317	0.00423501	1	29	27	21	53	37	39	1.50851	0.000463945	0.00574463	4.35643	1.72463	2.13488	10.5443	6.99209	5.92248	AT5G13220.1	JAS1,JAZ10,TIFY9	jasmonate-zim-domain protein 10
Potri.003G169300	-1.19066	2.96239	0.000188162	0.00218597	-1	135	132	117	33	50	34	-0.659232	0.00141073	0.0137544	25.3291	27.0197	17.4696	13.6146	15.5021	17.2527	AT1G67320.2		DNA primase, large subunit family
Potri.003G169400	1.3602	5.67742	1.38e-05	0.000238812	1	440	343	271	579	410	889	0.534701	0.00625457	0.0436264	16.2039	10.8291	11.8381	16.2368	19.7544	22.639	AT5G50570.2		Squamosa promoter-binding protein-like (SBP domain) transcription factor family protein
Potri.003G170300	0.900568	5.24551	0.000231757	0.0025841	1	356	328	286	390	382	488	1.06708	1.32675e-06	4.36708e-05	24.7031	16.0671	19.2411	51.2402	35.5162	42.4606	AT1G27290.1
Potri.003G170700	1.17683	4.90709	6.28e-05	0.000863469	1	254	208	213	287	270	499	1.12919	6.59935e-05	0.00116693	7.26392	6.14522	8.87489	18.5468	16.4118	15.6766	AT1G27300.1
Potri.003G171400	0.859281	5.10972	0.000524239	0.00512778	1	344	268	288	459	293	393	1.42783	1.74864e-09	1.13616e-07	4.574	5.38624	5.47078	16.5354	13.8264	12.9575	AT1G67340.1		HCP-like superfamily protein with MYND-type zinc finger
Potri.003G171800	1.65921	5.06663	5.02e-09	2.67e-07	1	219	177	196	437	295	570	0.635739	0.00352	0.0280604	13.2266	14.654	13.8637	21.003	22.0852	25.1382	AT5G43260.1		chaperone protein dnaJ-related
Potri.003G173400	-1.14346	3.48797	0.000184945	0.00215151	-1	156	191	206	47	73	54	-0.67287	0.000775792	0.00860268	67.6837	75.8386	70.8529	50.4839	36.4037	54.1734	AT3G27080.1	TOM20-3	translocase of outer membrane 20 kDa subunit 3
Potri.003G173500	-1.82848	5.83306	0.000153163	0.00182681	-1	1331	334	1605	264	286	95	2.24122	4.84292e-05	0.000901723	0.493745	0.465857	0.338746	2.37187	1.91323	2.09426	AT1G74110.1	CYP78A10	cytochrome P450, family 78, subfamily A, polypeptide 10
Potri.003G173900	-1.97379	5.43551	4.91e-07	1.4e-05	-1	691	953	867	103	265	76	-0.956476	2.16773e-08	1.12209e-06	38.543	45.1913	41.1404	19.9061	21.5308	26.5205	AT3G23990.1	HSP60,HSP60-3B	heat shock protein 60
Potri.003G178000	1.1436	6.87191	1.36e-05	0.000235194	1	991	748	946	1494	948	1696	0.431372	0.00632547	0.0440102	27.5674	18.6182	22.0449	26.1654	34.3739	35.3237	AT3G24180.1		Beta-glucosidase, GBA2 type family protein
Potri.003G178800	-1.5656	4.64219	1.63e-06	3.95e-05	-1	417	495	441	84	166	68	-0.501539	0.000821825	0.00901298	33.4207	29.5701	30.755	18.9494	24.471	26.0702	AT1G80620.1		S15/NS1, RNA-binding protein
Potri.003G183700	3.0486	6.36895	3.55e-11	3.26e-09	1	267	203	186	709	631	2375	1.46175	6.17971e-07	2.23455e-05	6.64706	6.67885	7.25937	23.4468	20.3791	14.8642	AT1G80920.1	J8	Chaperone DnaJ-domain superfamily protein
Potri.003G188600	-1.60554	0.750882	0.00153464	0.0126512	-1	20	37	22	6	8	4	-0.937718	0.000273074	0.00376004	6.63363	6.29761	4.6711	3.27951	2.84757	3.44722	AT1G48560.2
Potri.003G190000	-0.809924	5.0765	0.00428077	0.0295237	-1	415	576	574	231	263	133	-0.618557	0.0053948	0.0390485	29.9546	26.4513	23.9027	12.2815	15.92	27.2469	AT3G11450.1		DnaJ domain ;Myb-like DNA-binding domain
Potri.003G190800	-1.65999	6.10665	3.98e-08	1.6e-06	-1	1108	1473	1242	235	415	193	-0.775063	3.0811e-07	1.21635e-05	251.694	289.777	276.436	157.927	158.435	186.943	AT3G12390.1		Nascent polypeptide-associated complex (NAC), alpha subunit family protein
Potri.003G192200	0.855473	9.00737	0.000136811	0.00167695	1	4488	4805	4162	5758	4979	6259	0.525812	0.000535255	0.00643596	178.928	197.388	206.264	300.213	280.18	298.782	AT3G12490.2	ATCYS6,ATCYSB,CYSB	cystatin B
Potri.003G192500	2.38337	5.66079	1.08e-21	5.59e-19	1	227	156	216	762	671	748	-1.64532	4.03964e-08	1.95707e-06	35.1533	14.1405	33.8599	6.81306	11.502	9.24258	AT5G07050.1		nodulin MtN21 /EamA-like transporter family protein
Potri.003G193800	1.73392	2.67372	7.4e-07	2e-05	1	32	32	43	116	77	59	-1.02303	0.00248836	0.0215422	2.23674	2.36857	2.27343	1.16735	1.15234	1.22705	AT5G06980.4
Potri.003G194700	1.38063	2.34663	0.0075614	0.0468632	1	54	33	15	39	42	102	2.78942	4.43616e-07	1.6669e-05	2.39364	1.84781	2.93253	6.55424	8.205	39.1609	AT3G56710.1	SIB1	sigma factor binding protein 1
Potri.003G198200	-1.08211	2.18631	0.00450232	0.0307286	-1	68	77	69	15	33	22	-0.959915	6.89535e-08	3.20968e-06	63.3788	66.7271	60.4833	33.9944	34.2082	34.289	AT2G11890.1		adenylate cyclases
Potri.003G205200	-1.23259	2.65811	0.00105995	0.00923421	-1	100	112	99	38	41	14	-0.89296	0.000306055	0.00411871	20.0522	26.5944	25.764	10.9279	12.8916	17.6981	AT3G51790.1	ATG1,TG1	transmembrane protein G1P-related 1
Potri.003G205500	0.801956	8.76328	0.00263491	0.0198126	1	4473	3697	3479	4353	3446	6300	0.407925	0.00100559	0.0105706	338.163	278.58	305.208	416.161	394.783	464.301	AT1G51200.4		A20/AN1-like zinc finger family protein
Potri.003G212700	-1.46816	3.21054	4.91e-05	0.00069671	-1	139	176	168	27	62	32	-0.651971	0.000714439	0.00808402	36.3806	39.758	36.0122	18.5218	28.9415	27.9522	AT2G05990.1	ENR1,MOD1	NAD(P)-binding Rossmann-fold superfamily protein
Potri.003G220300	-1.48851	7.47353	1.35e-07	4.6e-06	-1	2875	3323	3411	866	1060	477	-1.33597	1.46787e-20	6.00384e-18	208.976	177.27	190.616	64.5819	76.3126	99.4063	AT5G19770.1	TUA3	tubulin alpha-3
Potri.003G220400	-0.594546	7.35081	0.00778695	0.047991	-1	2539	2357	2314	1161	1254	924	-0.45721	0.00258037	0.0221238	468.179	543.172	518.362	401.254	371.008	396.006	AT5G19760.1		Mitochondrial substrate carrier family protein
Potri.003G221000	-1.02826	3.35747	0.000214169	0.00242963	-1	162	171	159	65	53	51	-0.919518	4.13872e-06	0.000114227	47.6609	59.6637	53.6194	22.8591	31.0929	36.4247	AT1G55340.1		Protein of unknown function (DUF1639)
Potri.003G221800	1.04111	4.65071	0.00362425	0.0257803	1	180	175	247	207	183	464	-1.18502	1.17169e-09	7.94395e-08	201.324	196.803	211.864	69.7909	85.9491	128.774	AT3G13480.1
Potri.004G000600	-0.874893	4.74418	0.000494644	0.0048868	-1	454	429	379	142	191	146	0.975764	3.01266e-05	0.000609124	10.0403	7.54987	7.93808	17.7494	21.3815	12.5733	AT5G60870.1		Regulator of chromosome condensation (RCC1) family protein
Potri.004G001800	0.719069	4.99432	0.00593371	0.0384982	1	351	310	221	375	269	372	1.34256	0.00317928	0.0259363	4.30459	2.46148	2.71888	6.52523	13.401	4.73362	AT1G12020.1
Potri.004G002900	-0.85268	4.41229	0.000775933	0.00707715	-1	311	315	369	131	149	105	0.516097	0.00638337	0.0443388	8.82	7.47377	9.06283	11.7542	13.1803	12.93	AT1G62390.1		Octicosapeptide/Phox/Bem1p (PB1) domain-containing protein / tetratricopeptide repeat (TPR)-containing protein
Potri.004G003000	1.65801	7.01852	2.18e-10	1.67e-08	1	783	579	935	1901	1276	1888	1.79442	0.000710108	0.00804961	30.6699	28.6349	18.6211	126.472	105.172	42.8284	AT1G05010.1	ACO4,EAT1,EFE	ethylene-forming enzyme
Potri.004G003200	1.37312	7.99854	1.19e-09	7.54e-08	1	1614	1649	1973	3424	2733	3327	2.12376	0.000758969	0.00846882	13.0284	12.5865	13.9117	59.0286	97.8343	20.7055	AT4G22240.1		Plastid-lipid associated protein PAP / fibrillin family protein
Potri.004G005900	1.08535	5.46865	2.39e-06	5.43e-05	1	349	323	369	611	452	487	1.0273	0.000577813	0.00684216	2.43968	2.51679	3.32821	5.73321	7.272	4.628	AT4G22120.2		ERD (early-responsive to dehydration stress) family protein
Potri.004G007600	2.75817	7.67523	1.17e-15	2.43e-13	1	877	508	555	3139	1712	4271	1.00752	1.10365e-08	6.02542e-07	25.7354	20.2089	21.1735	48.755	51.4282	39.2049	AT1G11910.1	APA1,ATAPA1	aspartic proteinase A1
Potri.004G012500	2.10216	4.92846	1.2e-13	1.76e-11	1	108	191	122	482	446	345	3.87659	0.00610622	0.0428155	0.117849	0.0505421	0	1.52855	0.819643	0.0595079	AT5G40010.1	AATP1	AAA-ATPase 1
Potri.004G015100	2.31538	3.72193	3.73e-06	7.87e-05	1	47	51	64	122	74	359	1.3086	0.000456111	0.00567015	32.8522	42.6489	50.4736	125.4	147.326	51.1112	AT2G46410.1	CPC	Homeodomain-like superfamily protein
Potri.004G019900	-1.84329	1.66256	0.000493345	0.0048778	-1	33	77	55	9	19	4	-1.00361	0.00203216	0.0184238	6.68757	7.7293	10.9427	4.62832	5.18053	3.43412	AT1G61800.1	ATGPT2,GPT2	glucose-6-phosphate/phosphate translocator 2
Potri.004G021300	1.56537	6.69149	2.37e-07	7.44e-06	1	646	677	594	963	1015	1940	1.15882	1.91492e-05	0.000419466	124.199	101.382	116.751	338.462	281.666	162.265	AT2G46410.1	CPC	Homeodomain-like superfamily protein
Potri.004G021500	0.949046	9.54303	1.95e-05	0.000321504	1	6423	5839	6459	9758	8776	6825	0.754307	7.33736e-08	3.39013e-06	88.756	78.6866	81.5123	150.715	142.608	143.521	AT4G05320.4	UBQ10	polyubiquitin 10
Potri.004G029900	-2.17513	4.70185	9.14e-09	4.49e-07	-1	409	589	544	65	134	39	-0.961039	1.80448e-08	9.52467e-07	49.484	52.0985	47.6754	22.2487	26.4147	32.2054	AT3G13160.1		Tetratricopeptide repeat (TPR)-like superfamily protein
Potri.004G034400	2.30706	4.31817	6.23e-16	1.35e-13	1	72	83	91	260	239	349	2.45186	1.27671e-11	1.31628e-09	3.40603	4.54455	2.87463	17.3619	12.9726	32.9643	AT1G61340.1		F-box family protein
Potri.004G036900	1.03452	3.43204	0.000839347	0.0075624	1	102	72	84	121	93	154	1.2113	1.95961e-08	1.02285e-06	12.3275	7.45056	8.90042	23.224	18.3506	27.1142	AT1G61215.1	BRD4	bromodomain 4
Potri.004G038800	1.34446	3.08327	0.000205976	0.00235623	1	65	55	54	159	97	58	-1.46384	3.16832e-09	1.93749e-07	13.9336	10.0238	12.0595	3.7246	4.74495	5.16335	AT5G60850.1	OBP4	OBF binding protein 4
Potri.004G040600	5.74562	10.4448	5.51e-31	1.58e-27	1	768	484	627	17950	9848	41565	1.01228	8.64956e-05	0.00145914	26.2589	12.4471	12.492	38.212	33.9478	32.7997	AT4G27450.1		Aluminium induced protein with YGL and LRDR motifs
Potri.004G044000	2.37396	6.92747	9.69e-09	4.71e-07	1	561	426	462	1151	869	3136	1.47733	1.52194e-05	0.000345832	14.553	5.97579	10.0148	37.0377	24.9196	24.0783	AT1G53035.1
Potri.004G044300	2.20284	6.24176	0.000113908	0.00143174	1	317	235	443	384	411	2311	2.76942	1.631e-16	4.2389e-14	5.28913	2.38468	2.79134	31.4019	24.524	15.819	AT4G32480.1		Protein of unknown function (DUF506)
Potri.004G044500	-0.907339	7.9658	0.00122103	0.0104054	-1	3701	4120	4147	1648	1969	864	-0.552713	9.93542e-06	0.000240903	176.862	166.765	157.086	103.548	123.749	130.556	AT4G20980.3		Eukaryotic translation initiation factor 3 subunit 7 (eIF-3)
Potri.004G045300	1.06655	5.83892	0.000814404	0.00737169	1	474	399	486	514	438	1013	0.747978	0.00014398	0.00222776	14.9902	7.89804	9.53803	17.6934	17.7339	20.6696	AT1G28260.1		Telomerase activating protein Est1
Potri.004G047100	1.73232	10.2949	4.31e-06	8.92e-05	1	10217	5302	5914	13646	9013	26429	0.879127	9.79761e-06	0.000238246	2654.74	1740.25	2365.26	5300.79	3909.07	3529.71	AT1G28330.1	DRM1,DYL1	dormancy-associated protein-like 1
Potri.004G057300	-0.918436	5.25658	0.00195498	0.0154833	-1	460	498	868	209	280	184	-0.691398	0.000178952	0.00266559	76.6083	85.3049	71.4169	53.4519	52.2442	44.9483	AT2G42610.1	LSH10	Protein of unknown function (DUF640)
Potri.004G058300	1.42973	5.75144	2.79e-07	8.61e-06	1	370	346	355	657	453	898	0.980329	0.000408237	0.00518347	9.70562	5.17887	5.64116	15.2342	14.8013	11.2264	AT4G18700.1	ATWL4,CIPK12,SnRK3.9,WL4	CBL-interacting protein kinase 12
Potri.004G061500	0.888847	5.16614	0.0024012	0.0183639	1	319	256	349	295	336	550	0.568727	0.00153472	0.0147444	13.367	8.68938	9.6711	13.6263	17.4119	17.8574	AT1G06410.1	ATTPS7,ATTPSA,TPS7	trehalose-phosphatase/synthase 7
Potri.004G061600	-1.3375	1.89241	0.000763329	0.00698147	-1	60	78	43	17	20	13	-1.15912	1.46848e-06	4.75825e-05	17.5564	14.4351	11.4545	7.23611	7.01872	5.82264	AT1G29300.1	UNE1	Plant protein of unknown function (DUF641)
Potri.004G067400	1.08545	6.02727	3.34e-06	7.17e-05	1	487	522	524	942	616	730	0.916221	0.000108665	0.00175937	7.17559	10.1256	7.03284	14.5443	14.7649	19.3555	AT1G73390.3		Endosomal targeting BRO1-like domain-containing protein
Potri.004G067800	1.96708	4.8692	1.27e-06	3.19e-05	1	226	131	81	347	230	608	1.6991	4.02797e-11	3.79237e-09	61.5807	38.8574	48.3895	231.926	141.417	117.026	AT1G17860.1		Kunitz family trypsin and protease inhibitor protein
Potri.004G067900	2.85258	6.98887	2.13e-13	3.05e-11	1	474	432	229	1489	1171	3007	1.32108	0.00102534	0.0107353	3.92385	2.69252	3.26892	9.61328	10.2339	5.44871	AT1G17860.1		Kunitz family trypsin and protease inhibitor protein
Potri.004G068000	1.39789	4.54861	8.26e-08	3.02e-06	1	147	184	140	330	230	311	2.9606	2.48781e-07	1.01257e-05	0.351851	0.679044	1.46562	5.23973	4.28248	11.4595	AT5G08350.1		GRAM domain-containing protein / ABA-responsive protein-related
Potri.004G079800	0.772332	5.59216	0.00607669	0.0392413	1	463	411	433	467	361	721	-0.706475	4.19897e-05	0.000799727	62.3129	56.4511	61.2448	38.5948	41.5649	34.6467	AT4G25680.1		PPPDE putative thiol peptidase family protein
Potri.004G080200	-1.57344	3.58844	4.6e-08	1.81e-06	-1	234	203	208	48	61	42	-0.898588	0.000775075	0.00859854	20.2611	21.3285	24.7322	13.4494	14.3661	9.20774	AT3G03220.1	ATEXP13,ATEXPA13,ATHEXP ALPHA 1.22,EXP13,EXPA13	expansin A13
Potri.004G083300	1.22928	6.30989	1.71e-06	4.1e-05	1	686	527	531	1049	682	1125	1.81651	0.00701414	0.0475293	0.431054	0.142205	0.19499	0.955715	0.691844	1.10505	AT3G02850.1	SKOR	STELAR K+ outward rectifier
Potri.004G088800	0.7406	4.86995	0.00164303	0.0133804	1	311	253	238	348	290	300	0.761264	0.000317303	0.00423353	11.4531	8.29349	9.19459	13.9345	17.0407	20.285	AT3G03440.1		ARM repeat superfamily protein
Potri.004G091300	2.11134	4.74433	1.69e-12	2.06e-10	1	115	153	101	462	423	241	5.76754	0.00190951	0.0175478	0	0	0	0.162554	0.0420263	1.11064	AT5G40010.1	AATP1	AAA-ATPase 1
Potri.004G099200	-1.33069	7.03565	1.43e-05	0.000245438	-1	2068	2448	2363	635	925	355	-0.650181	0.000153039	0.00234253	409.451	549.92	514.945	314.668	342.58	333.613	AT3G02560.2		Ribosomal protein S7e family protein
Potri.004G100400	1.17713	3.10243	0.00212207	0.0165504	1	67	77	47	106	55	141	-2.44329	4.37112e-06	0.000119294	2.59268	3.43686	3.23413	0.566128	0.351276	0.892619	AT5G38450.1	CYP735A1	cytochrome P450, family 735, subfamily A, polypeptide 1
Potri.004G106400	4.1876	5.55408	6.16e-15	1.13e-12	1	72	47	61	487	273	1491	2.59191	0.000464188	0.00574478	0.117716	0.252424	0.461495	1.63991	1.16959	2.55594	AT5G38710.1		Methylenetetrahydrofolate reductase family protein
Potri.004G117900	-1.5003	3.30706	1.59e-05	0.000268486	-1	133	204	183	35	61	32	-0.596261	0.0027163	0.0229812	16.8485	18.9392	15.4703	12.1832	11.6741	11.5972	AT3G02320.1		N2,N2-dimethylguanosine tRNA methyltransferase
Potri.004G121400	-1.61105	4.55595	5.84e-06	0.000115301	-1	329	554	398	96	147	51	-0.549137	0.000123729	0.00196752	76.7114	82.3707	75.4652	53.1733	55.2726	59.7371	AT5G14520.1		pescadillo-related
Potri.004G122900	1.05724	3.23675	0.000613801	0.00582473	1	77	86	59	140	100	86	4.60467	0.00110482	0.0114473	0	0.24683	1.50423	6.26683	13.4382	27.8023	AT5G39670.1		Calcium-binding EF-hand family protein
Potri.004G125000	0.943917	7.59205	0.00016172	0.00191294	1	1741	1554	1556	2129	1624	2742	0.482508	0.00119132	0.0121867	27.2138	21.4127	20.7689	32.6652	33.6364	34.3723	AT5G39360.1	EDL2	EID1-like 2
Potri.004G131600	-1.50812	4.05704	9.81e-08	3.49e-06	-1	304	353	230	73	82	63	-0.663489	3.2653e-05	0.000651754	60.1303	59.2521	47.4246	30.5169	41.7505	38.0785	AT5G46280.1	MCM3	Minichromosome maintenance (MCM2/3/5) family protein
Potri.004G135300	2.88874	7.06007	4.4e-16	9.9e-14	1	429	357	382	1747	1092	3149	0.635621	0.00119935	0.0122438	19.0629	20.9263	20.1406	32.0933	33.7104	32.0566	AT4G15093.1		catalytic LigB subunit of aromatic ring-opening dioxygenase family
Potri.004G139700	3.28107	3.06437	1.31e-12	1.63e-10	1	25	19	13	183	157	55	2.49848	0.000155093	0.00236382	0.273739	1.35009	0.20122	2.95875	4.96364	3.31739	AT5G08640.1	ATFLS1,FLS,FLS1	flavonol synthase 1
Potri.004G140800	-1.14447	8.40576	0.00145527	0.0120874	-1	5828	5656	5669	2660	2174	678	-1.35856	4.01094e-16	9.71582e-14	80.773	64.5909	91.2468	30.679	34.5969	30.9641	AT2G15620.1	ATHNIR,NIR,NIR1	nitrite reductase 1
Potri.004G140900	1.55898	2.0217	0.00197392	0.0155988	1	17	15	42	38	33	80	1.28904	0.000141369	0.00219624	11.1841	4.58176	5.99888	14.8082	27.2001	12.0815	AT3G19270.1	CYP707A4	cytochrome P450, family 707, subfamily A, polypeptide 4
Potri.004G144600	1.67224	2.61504	5.49e-06	0.000109758	1	41	36	29	105	87	47	-1.8671	0.000801389	0.00882766	4.93146	2.56569	3.09018	1.32042	1.04421	0.571507	AT1G49570.1		Peroxidase superfamily protein
Potri.004G148200	2.1912	1.89107	1.58e-06	3.85e-05	1	23	13	12	45	33	75	0.776144	8.94486e-05	0.00150084	128.327	87.7953	90.338	172.219	180.629	190.797	AT2G15960.1
Potri.004G149100	1.0214	7.1073	0.0003584	0.00373079	1	1485	779	1090	1525	1192	2006	-0.570884	0.000758103	0.00846294	204.75	139.79	169.851	122.548	131.546	103.068	AT3G50830.1	ATCOR413-PM2,COR413-PM2	cold-regulated 413-plasma membrane 2
Potri.004G153100	-0.999483	5.53384	0.000105694	0.00134346	-1	849	715	694	276	328	186	-2.14207	0.000320584	0.00427503	2.78592	2.44271	6.37117	1.42753	0.307558	1.00036	AT1G49320.1	ATUSPL1,USPL1	unknown seed protein like 1
Potri.004G154000	-1.62873	1.77513	0.000147625	0.00177357	-1	45	80	49	9	15	15	-0.542153	0.00281695	0.0236166	27.7284	29.7657	31.606	18.3322	21.1755	25.0731	AT4G34500.1		Protein kinase superfamily protein
Potri.004G157500	-1.09553	5.43052	0.000276443	0.00299981	-1	692	795	656	221	339	141	-0.512677	0.000256325	0.00358482	74.5305	72.1402	72.2049	46.6544	56.3362	58.0145	AT5G11880.1		Pyridoxal-dependent decarboxylase family protein
Potri.004G160300	0.980063	10.3254	3.86e-05	0.000566946	1	10959	11111	9648	14883	11451	17318	0.490766	5.56961e-05	0.00101137	245.166	204.171	222.098	300.29	349.078	334.741	AT4G39090.1	RD19,RD19A	Papain family cysteine protease
Potri.004G162400	-3.13159	1.93963	0.00765565	0.047338	-1	11	2	219	4	11	3	-0.530498	0.000301019	0.00406408	56.1269	53.4446	54.4742	33.7951	41.0366	44.4732	AT4G38970.1	FBA2	fructose-bisphosphate aldolase 2
Potri.004G162600	1.13264	3.2301	0.00082534	0.00745076	1	67	50	97	122	78	128	1.63809	7.7935e-05	0.00134287	2.33973	2.07378	2.44606	7.79285	9.84121	4.41073	AT4G38960.1		B-box type zinc finger family protein
Potri.004G164400	-1.70344	0.948934	0.00324	0.0235342	-1	24	24	46	7	12	1	-1.47259	4.39923e-10	3.3669e-08	42.3805	53.0201	66.156	21.5507	20.4379	19.2079	AT4G34760.1		SAUR-like auxin-responsive protein family
Potri.004G166900	2.1585	7.24591	1.07e-19	4.26e-17	1	664	739	637	2673	1782	1959	5.70835	0.000668276	0.00764839	0	0	0	0.450748	0.665913	0.812225	AT4G38810.2		Calcium-binding EF-hand family protein
Potri.004G168500	-0.855746	6.93179	0.000202101	0.00232091	-1	1832	2170	1759	806	807	619	-0.469422	0.00179585	0.0167063	147.46	161.691	164.278	107.453	129.815	122.26	AT2G16595.1		Translocon-associated protein (TRAP), alpha subunit
Potri.004G172000	0.954881	6.4824	0.00494727	0.0332632	1	908	607	724	732	651	1604	0.480208	0.00267703	0.0227493	67.6752	61.1471	77.8386	101.472	95.7371	104.076	AT4G38690.1		PLC-like phosphodiesterases superfamily protein
Potri.004G172300	7.14466	4.33137	1.82e-10	1.43e-08	1	4	5	1	51	47	898	2.96049	9.79663e-23	4.88852e-20	10.8759	4.28908	5.75862	67.6199	44.3421	52.7718	AT2G17880.1		Chaperone DnaJ-domain superfamily protein
Potri.004G173200	-1.93249	4.97013	6.21e-09	3.2e-07	-1	497	587	721	101	167	62	-0.536135	5.87058e-05	0.0010595	108.558	102.413	94.0415	62.0737	74.8076	83.93	AT4G38660.1		Pathogenesis-related thaumatin superfamily protein
Potri.004G173400	-0.852717	6.16031	0.000538639	0.00524215	-1	873	1159	1336	424	403	474	0.902857	5.88272e-05	0.0010596	40.3578	24.2923	33.9648	78.1159	44.593	66.7372	AT4G34950.1		Major facilitator superfamily protein
Potri.004G175400	1.5063	6.35582	5.27e-09	2.77e-07	1	482	521	563	1108	736	1264	0.477375	0.00376827	0.0295377	76.8926	82.4425	89.2999	109.169	130.034	124.725	AT4G38580.1	ATFP6,FP6,HIPP26	farnesylated protein 6
Potri.004G176100	1.16478	4.65718	8.6e-06	0.000159274	1	198	192	180	307	225	360	1.24118	0.000187784	0.0027674	1.74903	2.23287	2.91021	6.64348	4.76881	5.66872	AT4G38560.1		Arabidopsis phospholipase-like protein (PEARLI 4) family
Potri.004G180900	1.47625	1.83111	0.000423489	0.00430756	1	26	28	13	35	38	57	0.823851	0.00685701	0.0467549	3.26787	3.54062	3.42763	6.16918	5.46842	7.41103	AT2G41990.1
Potri.004G182000	3.13823	8.21213	9.28e-22	4.92e-19	1	478	1085	650	4962	3489	5236	1.45573	0.000106879	0.00173496	8.40012	2.9746	6.11811	9.40332	24.5024	15.6435	AT3G12500.1	ATHCHIB,B-CHI,CHI-B,HCHIB,PR-3,PR3	basic chitinase
Potri.004G183500	0.956535	4.08608	0.00122295	0.0104135	1	88	157	176	196	186	190	-0.667985	0.000460918	0.00571282	35.8751	33.4075	30.4797	14.8589	25.7543	25.604	AT2G17120.1	LYM2	lysm domain GPI-anchored protein 2 precursor
Potri.004G184700	1.92485	3.99162	1.5e-05	0.000255937	1	75	90	78	110	131	392	2.08624	5.7997e-07	2.11553e-05	4.05983	1.22904	2.69172	10.7839	11.1521	12.6618	AT3G07350.1		Protein of unknown function (DUF506)
Potri.004G185800	-1.78596	7.31025	5.65e-09	2.94e-07	-1	2547	3485	2977	560	890	376	-0.624816	0.000148763	0.0022869	511.223	653.081	609.977	389.238	417.565	404.526	AT3G44590.1		60S acidic ribosomal protein family
Potri.004G187800	-1.52283	4.90093	5.91e-07	1.65e-05	-1	481	550	580	128	187	77	-0.671022	0.00127706	0.0127859	62.2028	92.9362	78.8902	51.079	48.8086	55.5166	AT2G44860.1		Ribosomal protein L24e family protein
Potri.004G189800	-1.9769	-0.274459	0.00371169	0.0262848	-1	13	12	10	3	1	2	-1.27777	0.00422367	0.0323651	1.87923	2.77246	1.76817	1.0833	0.784207	0.910962	AT3G44820.1		Phototropic-responsive NPH3 family protein
Potri.004G197400	1.29731	9.00319	1.92e-06	4.51e-05	1	3407	3459	4044	5451	4626	8517	0.813917	1.87534e-05	0.000412972	86.9321	43.0847	57.8127	94.9382	115.644	130.775	AT3G20770.1	AtEIN3,EIN3	Ethylene insensitive 3 family protein
Potri.004G200400	0.876681	3.41149	0.00346004	0.0248302	1	113	80	80	112	100	137	3.03756	1.96116e-28	1.88196e-25	6.55268	6.78574	6.03072	41.3821	40.0956	87.965	AT5G22250.1		Polynucleotidyl transferase, ribonuclease H-like superfamily protein
Potri.004G202400	2.76652	6.23518	2.6e-11	2.47e-09	1	264	184	263	890	511	1934	0.639837	0.000132858	0.00209293	11.0641	8.02524	8.34529	13.5789	14.2393	16.648	AT2G27500.2		Glycosyl hydrolase superfamily protein
Potri.004G202832	-1.38124	7.68902	2.61e-08	1.1e-06	-1	3398	3919	3619	953	1235	746	-0.401956	0.00562985	0.0403055	509.785	582.91	544.241	431.403	423.197	445.083	AT2G27530.1	PGY1	Ribosomal protein L1p/L10e family
Potri.004G206600	-1.47793	2.87804	0.000857147	0.00770338	-1	120	107	155	35	51	10	-1.81742	2.63825e-36	7.31381e-33	130.279	119.742	102.648	30.3613	36.8115	37.4775	AT2G17230.1	EXL5	EXORDIUM like 5
Potri.004G217800	1.06456	6.90108	1.58e-05	0.000267303	1	1098	855	890	1374	1096	1669	1.18147	2.4194e-08	1.24588e-06	23.3173	11.5067	13.3478	29.2993	38.9243	44.7311	AT1G22930.1		T-complex protein 11
Potri.004G222300	0.838473	4.66466	0.000610892	0.00580097	1	251	213	202	326	230	279	0.654751	0.000101733	0.00166114	23.1016	20.6304	19.9192	31.6072	35.3014	37.8748	AT4G06676.1
Potri.004G222500	-1.78758	4.44821	6.15e-06	0.000120219	-1	358	439	427	56	148	42	-0.603747	0.000566652	0.00674199	28.5842	28.1041	29.7099	17.4201	17.5756	24.9289	AT2G40360.1		Transducin/WD40 repeat-like superfamily protein
Potri.004G223800	-1.40389	5.35529	4.42e-05	0.000638264	-1	638	786	741	222	271	83	-0.481338	0.00318088	0.0259363	32.1822	30.0336	27.5616	18.46	26.0754	22.816	AT1G09810.1	ECT11	evolutionarily conserved C-terminal region 11
Potri.004G224200	-1.83755	1.61786	0.00115398	0.00993253	-1	26	40	94	9	16	6	-1.26639	1.25022e-06	4.15094e-05	62.3763	41.504	53.0439	15.6433	26.6586	25.9386	AT1G09812.1
Potri.004G231000	2.07092	2.80302	0.000330069	0.00348145	1	19	27	52	54	41	188	-0.577844	0.00322683	0.0262416	58.2291	47.1225	72.3722	34.4586	44.02	46.7035	AT5G49800.1		Polyketide cyclase/dehydrase and lipid transport superfamily protein
Potri.004G233900	2.72941	6.04539	4.45e-23	3.23e-20	1	218	259	158	1113	1093	755	0.931826	0.00205246	0.0185742	15.5551	6.97759	11.5824	14.364	18.7865	35.0818	AT5G45280.2		Pectinacetylesterase family protein
Potri.004G234300	1.87077	5.08388	1.83e-08	8.08e-07	1	208	130	198	370	310	674	2.5037	5.10502e-12	5.76336e-10	3.49344	1.05139	1.62187	11.7768	12.9706	10.5841	AT5G45310.1
Potri.004G236300	0.820421	5.03275	0.00273725	0.0203858	1	302	286	279	339	252	474	0.546946	0.00646088	0.0447154	12.6387	12.0747	13.5958	21.1266	17.5601	19.6646	AT4G19190.1		zinc knuckle (CCHC-type) family protein
Potri.005G005000	-1.01359	4.66595	7.89e-05	0.00105047	-1	443	425	366	131	174	121	-0.597932	0.000423007	0.0053409	17.1564	14.4228	13.004	8.6329	11.0943	11.0378	AT4G10710.1	SPT16	global transcription factor C
Potri.005G015100	-1.85191	6.45541	1.29e-10	1.06e-08	-1	1548	1816	1663	327	448	200	-0.500157	0.000101145	0.00165578	193.481	178.65	196.4	125.542	151.503	143.918	AT1G56340.2	AtCRT1a,CRT1,CRT1a	calreticulin 1a
Potri.005G021200	-1.77825	3.57188	9.4e-07	2.46e-05	-1	243	193	223	31	72	30	-1.01074	1.88288e-11	1.87912e-09	56.2104	39.5603	49.2244	22.6176	25.336	26.9466	AT1G09160.1		Protein phosphatase 2C family protein
Potri.005G024800	1.1456	5.43292	1.28e-06	3.2e-05	1	298	338	350	625	481	429	1.36699	7.40726e-05	0.00128968	11.9442	7.14567	11.4114	20.926	15.8565	46.3237	AT3G16640.1	TCTP	translationally controlled tumor protein
Potri.005G026500	1.86149	4.48854	4.91e-10	3.43e-08	1	109	129	117	320	195	387	-0.665801	0.000171757	0.00257997	266.787	355.937	290.055	203.56	183.23	219.258	AT5G27670.1	HTA7	histone H2A 7
Potri.005G032700	4.07474	4.26578	9.81e-30	2.34e-26	1	27	26	26	460	195	292	2.2814	1.2382e-05	0.000288183	0.58733	0.220403	0.539668	1.7634	1.7142	3.33644	AT1G55020.1	ATLOX1,LOX1	lipoxygenase 1
Potri.005G032800	1.3525	5.45812	5.25e-09	2.76e-07	1	273	326	308	550	523	546	0.69762	0.000266958	0.00368899	51.2765	37.2095	40.8278	55.63	61.8277	103.14	AT1G55020.1	ATLOX1,LOX1	lipoxygenase 1
Potri.005G040100	-0.803011	5.75126	0.00109004	0.0094523	-1	761	913	828	314	409	278	-0.576985	0.000388572	0.00498707	126.619	146.581	120.688	89.2528	95.4347	92.1692	AT4G25740.1		RNA binding Plectin/S10 domain-containing protein
Potri.005G040800	-0.775301	5.13596	0.00118705	0.0101602	-1	503	629	485	237	225	200	-0.677405	0.000500436	0.00609067	269.275	340.845	272.462	218.927	168.178	190.016	AT1G54690.1	G-H2AX,GAMMA-H2AX,H2AXB,HTA3	gamma histone variant H2AX
Potri.005G044800	-0.66261	7.57962	0.00428111	0.0295237	-1	2710	3272	2613	1187	1441	1161	-0.39932	0.00274647	0.0231878	478.88	472.695	512.439	358.337	407.076	398.283	AT5G27200.1	ACP5	acyl carrier protein 5
Potri.005G045600	-1.72313	5.44417	2.93e-07	9e-06	-1	678	902	854	124	274	114	-0.363755	0.00449432	0.0338873	85.3865	70.3822	70.4129	56.895	59.2733	67.1528	AT5G27120.1		NOP56-like pre RNA processing ribonucleoprotein
Potri.005G048000	3.27262	-0.150582	2.02e-05	0.000330266	1	0	2	3	20	12	5	3.69376	9.69354e-17	2.57291e-14	1.96682	0.843513	0.525735	14.6878	19.0089	9.93147	AT3G22490.1		Seed maturation protein
Potri.005G053800	3.57385	3.75403	3.79e-07	1.12e-05	1	41	24	12	78	69	478	-1.18045	1.48767e-10	1.22905e-08	57.9123	55.0875	55.3392	22.5347	31.1853	23.9455	AT5G43700.1	ATAUX2-11,IAA4	AUX/IAA transcriptional regulator family protein
Potri.005G054400	1.40582	2.25759	0.000214722	0.00243461	1	29	42	23	64	41	70	1.08677	0.000476868	0.00588024	6.11802	8.55372	5.33672	11.756	11.0025	22.6754	AT2G30580.1	DRIP2	DREB2A-interacting protein 2
Potri.005G063000	-2.51928	3.40359	3.47e-07	1.04e-05	-1	177	243	219	26	47	5	-1.10913	7.25183e-07	2.54836e-05	14.7526	20.4687	16.048	7.75665	9.76111	7.49842	AT3G20015.1		Eukaryotic aspartyl protease family protein
Potri.005G063300	1.67237	3.98963	0.000423635	0.00430756	1	82	39	158	177	111	326	-0.678129	0.000923043	0.00987105	365.045	463.573	400.159	322.287	257.176	219.789	AT5G64040.1	PSAN	photosystem I reaction center subunit PSI-N, chloroplast, putative / PSI-N, putative (PSAN)
Potri.005G069500	0.833246	4.19986	0.00147557	0.0122323	1	176	140	167	204	164	232	2.73494	2.70522e-10	2.18431e-08	1.07988	1.04975	1.19951	4.98005	6.58068	12.0689	AT1G01720.1	ANAC002,ATAF1	NAC (No Apical Meristem) domain transcriptional regulator superfamily protein
Potri.005G070300	-1.99002	1.2675	0.000226525	0.00254027	-1	24	36	65	12	6	4	-0.842401	0.000636452	0.00738237	8.67008	6.96559	7.95929	3.35459	5.34013	5.11092	AT5G64440.1	AtFAAH,FAAH	fatty acid amide hydrolase
Potri.005G072800	0.707993	5.65746	0.00496626	0.0333439	1	455	564	384	682	500	435	-0.978471	0.000167421	0.00252396	11.195	13.586	13.2722	6.76349	8.16018	5.28265	AT2G22420.1		Peroxidase superfamily protein
Potri.005G079000	-5.23095	-1.18168	0.00272064	0.0202867	-1	1	12	3	0	0	0	2.18648	0.00627713	0.0437348	0.511356	0.0337394	0.346973	2.3431	0.937977	0.675317	AT5G10180.1	AST68,SULTR2;1	slufate transporter 2;1
Potri.005G080700	-1.05876	5.22743	6.88e-05	0.00093419	-1	541	695	608	201	265	153	-0.618067	3.53948e-05	0.000697002	155.616	162.699	163.375	105.331	109.206	114.54	AT1G77940.1		Ribosomal protein L7Ae/L30e/S12e/Gadd45 family protein
Potri.005G083700	-0.764425	3.5286	0.00439709	0.0301445	-1	170	183	169	77	73	65	-0.62276	0.00335415	0.0269781	23.5769	27.4491	24.296	18.9252	17.0422	15.0574	AT5G10010.1
Potri.005G087300	-1.2564	3.4194	8.86e-06	0.000163346	-1	163	195	181	59	52	47	-0.521348	0.000152746	0.00233948	49.3325	44.6807	38.145	29.6082	33.0145	33.4314	AT2G21790.1	ATRNR1,CLS8,R1,RNR1	ribonucleotide reductase 1
Potri.005G092200	-1.70784	4.73493	1.76e-06	4.21e-05	-1	571	526	383	141	135	44	1.33378	0.00352743	0.028109	0.883921	1.19712	1.45909	4.02273	1.9876	3.33577	AT5G23190.1	CYP86B1	cytochrome P450, family 86, subfamily B, polypeptide 1
Potri.005G093100	-1.80434	7.07456	1.91e-08	8.36e-07	-1	2281	2754	2641	446	788	299	-0.5329	2.15373e-05	0.000462839	166.571	165.424	150.433	106.97	115.547	126.936	AT3G18610.1	ATNUC-L2,NUC-L2,PARLL1	nucleolin like 2
Potri.005G096900	-2.28162	3.99442	8.33e-11	7.05e-09	-1	297	348	304	39	72	25	-0.584142	0.00267938	0.0227615	18.9692	21.2816	19.737	11.6878	12.4966	18.1853	AT1G79150.1		binding
Potri.005G099600	-0.840256	6.12236	0.000771039	0.00704448	-1	1029	1121	1122	504	490	291	-0.611505	0.000368038	0.00480008	43.7278	44.1076	37.1116	23.0598	30.4613	32.5037	AT4G35260.1	IDH-I,IDH1	isocitrate dehydrogenase 1
Potri.005G106200	1.21235	6.1033	1.87e-05	0.000309898	1	580	519	423	680	637	1126	0.477436	0.00553939	0.0398753	29.3813	19.2206	27.9011	36.5542	36.9279	36.9193	AT4G35780.1		ACT-like protein tyrosine kinase family protein
Potri.005G106400	5.92804	8.17856	6.81e-22	3.7e-19	1	123	69	153	2929	1686	9746	2.42878	3.74227e-16	9.15389e-14	27.1436	12.497	15.8448	144.296	85.7659	69.7401	AT4G35770.1	ATSEN1,DIN1,SEN1	Rhodanese/Cell cycle control phosphatase superfamily protein
Potri.005G107300	1.44089	1.00322	0.000831049	0.00749707	1	8	14	15	28	19	24	-1.31844	5.10223e-07	1.89718e-05	16.5163	20.2037	16.8316	6.49161	7.83215	8.33992	AT4G35750.1		SEC14 cytosolic factor family protein / phosphoglyceride transfer family protein
Potri.005G108700	0.954285	4.35245	0.000584693	0.00559674	1	204	153	152	301	233	161	1.74599	0.000974733	0.0103005	1.26946	0.86202	0.518418	1.52457	3.04815	4.8076	AT2G17760.1		Eukaryotic aspartyl protease family protein
Potri.005G113900	-1.09129	4.47677	0.00576452	0.0375699	-1	194	551	349	120	173	68	-1.07521	5.87598e-07	2.14023e-05	21.7874	22.6845	27.207	11.6643	12.6494	11.3329	AT3G51240.1	F3\'H,F3H,TT6	flavanone 3-hydroxylase
Potri.005G115000	1.35581	4.22655	0.000144124	0.00174419	1	141	89	156	193	144	346	0.563333	0.00143166	0.0138934	69.0816	64.5287	63.9885	110.242	102.697	90.1137	AT2G17972.1
Potri.005G115700	-1.12617	8.94503	2.67e-05	0.000416261	-1	7567	8689	8560	2356	3647	1923	-0.543836	0.00039572	0.00505589	642.215	793.586	739.319	500.753	514.987	555.822	AT4G36130.1		Ribosomal protein L2 family
Potri.005G116600	0.871281	6.20508	0.00429561	0.0296095	1	659	561	696	687	529	1209	1.43371	5.01467e-13	6.91249e-11	92.1711	70.4207	98.2768	278.181	253.854	195.343	AT2G18050.1	HIS1-3	histone H1-3
Potri.005G117200	1.34481	6.51285	1e-06	2.6e-05	1	751	536	611	1070	800	1478	0.708317	1.29031e-05	0.000299195	28.9162	23.4517	25.7476	45.3345	40.8735	46.5076	AT3G51130.1
Potri.005G118600	1.67355	6.25895	4.72e-10	3.31e-08	1	458	436	449	1016	682	1288	0.427305	0.00254257	0.0218751	88.0735	72.2164	84.42	100.927	118.058	125.19	AT1G75440.1	UBC16	ubiquitin-conjugating enzyme 16
Potri.005G119200	2.28037	1.53278	1.43e-07	4.81e-06	1	10	18	7	50	40	31	5.06199	8.02418e-09	4.56277e-07	0.0700972	0.300626	0	1.48164	3.62163	9.06126	AT1G43910.1		P-loop containing nucleoside triphosphate hydrolases superfamily protein
Potri.005G119500	1.06549	6.02958	0.00084805	0.00762961	1	561	509	481	561	514	1165	0.518527	0.000873755	0.00947422	41.4061	34.171	39.1362	55.9512	62.3514	52.4795	AT2G18170.1	ATMPK7,MPK7	MAP kinase 7
Potri.005G120500	-1.82677	0.199423	0.00168608	0.0136539	-1	15	16	21	2	5	3	0.56454	0.000106499	0.00172992	39.295	36.8679	38.1745	51.7587	58.5065	67.265	AT5G66460.1		Glycosyl hydrolase superfamily protein
Potri.005G129500	-1.40165	3.366	0.000616844	0.00584973	-1	182	129	224	56	68	18	1.11687	0.00492319	0.0363153	0.863519	0.628453	1.07716	1.53358	1.74194	2.58978	AT2G23760.3	BLH4,SAW2	BEL1-like homeodomain 4
Potri.005G139100	-1.28707	3.15167	0.000725301	0.00670815	-1	174	125	150	26	68	33	-0.666019	0.00165454	0.0156485	51.033	71.9528	59.945	39.1748	40.8995	41.5716	AT5G67070.1	RALFL34	ralf-like 34
Potri.005G139500	-1.36045	1.80074	0.000329189	0.00347304	-1	55	59	56	13	20	13	-1.3599	3.04314e-09	1.86552e-07	27.5148	17.3652	20.2256	7.96064	8.77612	9.55185	AT4G02630.1		Protein kinase superfamily protein
Potri.005G140000	1.09993	5.05875	0.000360265	0.00374567	1	295	238	245	333	255	567	0.836674	0.000350523	0.00461507	20.1551	13.9335	13.366	26.2045	35.1693	26.2281	AT5G67140.1		F-box/RNI-like superfamily protein
Potri.005G141900	-1.9022	3.00129	2.32e-07	7.29e-06	-1	112	167	166	25	40	18	-0.587822	8.02993e-06	0.000201556	120.208	113.675	103.289	73.97	77.3036	83.1846	AT5G67260.1	CYCD3;2	CYCLIN D3;2
Potri.005G144900	-0.953611	5.2323	0.00454169	0.0309775	-1	706	464	643	211	329	113	-1.53601	4.31297e-15	8.6781e-13	182.55	203.747	172.945	44.621	81.3622	78.4544	AT4G37450.1	AGP18,ATAGP18	arabinogalactan protein 18
Potri.005G148400	-3.18958	0.144066	1.86e-05	0.000308249	-1	12	17	27	0	3	1	0.751979	0.000772834	0.00858514	11.249	9.23403	6.60249	18.0231	13.9949	14.9735	AT4G37750.1	ANT,CKC,CKC1,DRG	Integrase-type DNA-binding superfamily protein
Potri.005G150300	0.928728	7.09173	0.00146356	0.0121422	1	1424	1104	926	1284	1130	2137	0.836711	9.93968e-05	0.00163133	307.942	370.743	378.179	788.962	632.201	543.921
Potri.005G156600	4.18623	6.56618	4.69e-14	7.33e-12	1	169	81	114	870	592	3062	1.29403	2.27933e-12	2.78771e-10	40.5148	25.4248	35.7718	93.2876	79.752	84.2097	AT4G33580.1	ATBCA5,BCA5	beta carbonic anhydrase 5
Potri.005G162300	2.0858	4.16972	3.16e-06	6.85e-05	1	87	80	85	131	142	460	1.45416	0.000533123	0.00642581	4.06004	1.66553	2.50867	6.19033	5.87554	11.3202	AT1G78310.1		VQ motif-containing protein
Potri.005G167900	-0.942772	4.95775	0.00246367	0.0187548	-1	473	461	556	180	262	100	-1.20842	1.56262e-15	3.39021e-13	331.361	348.909	348.111	133.604	176.651	157.438	AT4G08685.1	SAH7	Pollen Ole e 1 allergen and extensin family protein
Potri.005G171400	1.09647	3.80368	0.000755121	0.00692206	1	114	136	74	232	120	139	1.51754	2.05347e-05	0.000445901	1.67864	1.68667	2.25634	4.46972	4.57469	8.04038	AT1G77810.2		Galactosyltransferase family protein
Potri.005G172400	-1.07587	5.40873	0.00122225	0.0104116	-1	584	818	698	330	270	107	-1.13931	0.000828317	0.00906824	4.78875	4.27181	6.72733	1.74833	1.90319	3.99789	AT1G37130.1	ATNR2,B29,CHL3,NIA2,NIA2-1,NR,NR2	nitrate reductase 2
Potri.005G177100	1.27563	3.07397	0.000732959	0.00676711	1	52	50	77	101	59	142	1.22039	7.6141e-09	4.34718e-07	28.1126	36.791	30.3324	88.5641	79.2406	63.6664	AT1G44760.1		Adenine nucleotide alpha hydrolases-like superfamily protein
Potri.005G179600	1.16882	4.35874	0.000397247	0.00406911	1	175	171	116	221	154	347	0.874066	0.000127487	0.00202341	33.3631	36.6188	50.5213	83.4016	71.3247	76.808	AT3G63420.2	AGG1,ATAGG1,GG1	Ggamma-subunit 1
Potri.005G180200	0.954333	6.54095	0.000137368	0.00168186	1	902	626	804	1124	804	1223	2.10084	6.39607e-10	4.70743e-08	1.75171	3.6583	3.80695	13.8298	13.848	14.3832	AT1G01720.1	ANAC002,ATAF1	NAC (No Apical Meristem) domain transcriptional regulator superfamily protein
Potri.005G185700	1.12598	8.57955	1.28e-06	3.2e-05	1	2966	2558	3320	4915	3640	4931	0.83078	2.79867e-07	1.12262e-05	29.473	22.0121	20.5941	41.3984	44.0925	47.6463	AT1G77000.2	ATSKP2;2,SKP2B	RNI-like superfamily protein
Potri.005G190800	1.7367	4.07884	0.000143245	0.001736	1	105	98	83	116	119	418	-1.19639	0.0074069	0.0495067	8.64215	10.546	15.6306	4.62235	9.02923	2.24941	AT3G43660.1		Vacuolar iron transporter (VIT) family protein
Potri.005G191400	3.06366	8.36944	3.1e-23	2.37e-20	1	1001	745	855	6089	2884	6253	0.5295	0.00206292	0.0186485	40.7569	28.4402	34.2395	54.35	51.456	48.4021	AT1G43670.1		Inositol monophosphatase family protein
Potri.005G192800	-2.4254	1.35343	3.8e-07	1.12e-05	-1	41	49	50	6	10	2	-1.10611	2.06536e-06	6.37757e-05	40.0059	23.0435	33.2713	10.9418	17.5533	18.2104	AT1G21090.1		Cupredoxin superfamily protein
Potri.005G194500	-2.04239	7.4906	2.2e-06	5.07e-05	-1	3072	3848	3685	504	1085	208	-0.656224	8.9787e-05	0.00150433	303.873	403.614	336.226	230.871	222.945	243.534	AT1G43170.6	ARP1,emb2207,RP1,RPL3A	ribosomal protein 1
Potri.005G195600	1.85777	9.05006	3.27e-13	4.49e-11	1	2008	2927	3481	7236	7037	7051	1.13854	3.31841e-09	2.00471e-07	125.825	96.174	91.3176	192.145	190.876	341.837	AT1G71695.1		Peroxidase superfamily protein
Potri.005G195700	1.28368	9.23127	1.04e-06	2.69e-05	1	4038	5552	3239	7963	8215	5764	0.74198	1.00396e-06	3.4173e-05	50.6049	41.465	41.6006	71.6776	69.6967	92.2399	AT1G71695.1		Peroxidase superfamily protein
Potri.005G197500	2.67472	5.79308	1.24e-23	1.01e-20	1	179	171	202	1010	588	878	0.725973	0.000580482	0.00685424	14.4022	11.7626	10.1265	20.2144	17.7316	24.5997	AT4G09760.1		Protein kinase superfamily protein
Potri.005G198800	-1.16133	3.42381	0.000225156	0.00252787	-1	196	174	161	58	72	36	-0.645484	0.00667487	0.045853	24.178	34.1202	39.1327	20.7431	24.1696	20.9078	AT4G09720.1	ATRABG3A,RABG3A	RAB GTPase homolog G3A
Potri.005G200100	0.852855	5.33689	0.000497981	0.00491641	1	373	348	335	449	355	526	0.732403	9.55008e-05	0.00158026	13.8478	11.922	14.7327	21.5642	21.431	27.5538	AT1G34190.1	anac017,NAC017	NAC domain containing protein 17
Potri.005G206000	0.697929	5.25695	0.00267915	0.020089	1	380	337	352	456	339	419	0.732229	0.0035699	0.0283389	12.7405	7.30692	8.94042	13.1098	18.576	18.2721	AT4G19645.1		TRAM, LAG1 and CLN8 (TLC) lipid-sensing domain containing protein
Potri.005G207300	1.47153	8.5792	5.15e-11	4.59e-09	1	2505	2373	2575	5428	4003	5039	0.750397	1.03815e-09	7.1355e-08	120.895	102.363	96.8549	179.476	179.912	201.662	AT2G43020.1	ATPAO2,PAO2	polyamine oxidase 2
Potri.005G211200	-1.01449	7.99807	2.89e-05	0.000444761	-1	3701	4663	4177	1310	1775	1244	-0.486696	0.00420543	0.0322352	587.675	775.84	752.726	520.027	527.476	544.552	AT1G34030.1		Ribosomal protein S13/S18 family
Potri.005G213500	2.02891	5.36749	2.15e-05	0.000347786	1	146	199	251	862	736	136	1.62483	8.41631e-06	0.00020915	0.900276	1.41011	1.76473	3.98632	4.20022	5.17842	AT3G51895.1	AST12,SULTR3;1	sulfate transporter 3;1
Potri.005G215900	-1.40913	5.25445	1.47e-06	3.63e-05	-1	638	727	655	142	257	130	-0.397753	0.00602089	0.0424075	68.0065	67.0589	64.1607	46.3029	55.1996	57.1881	AT3G63410.1	APG1,E37,IEP37,VTE3	S-adenosyl-L-methionine-dependent methyltransferases superfamily protein
Potri.005G218400	-1.56647	0.922716	0.00157996	0.0129577	-1	31	39	20	5	10	6	-1.08378	6.86579e-07	2.43672e-05	16.5314	14.2618	13.1029	5.7086	6.85571	9.19436	AT3G54650.1	FBL17	RNI-like superfamily protein
Potri.005G218600	-2.09234	3.39365	1.57e-05	0.00026672	-1	190	226	189	29	62	8	-0.723057	0.00524365	0.0381537	7.57038	9.40683	10.9463	6.30544	4.28996	7.26742	AT5G14050.1		Transducin/WD40 repeat-like superfamily protein
Potri.005G222700	-2.80525	1.58284	5.29e-07	1.49e-05	-1	49	82	41	5	11	1	-0.57842	0.00711537	0.0479774	19.9035	16.8978	12.1424	10.3418	11.8048	11.9475	AT2G31270.1	ATCDT1A,CDT1,CDT1A	homolog of yeast CDT1 A
Potri.005G222900	-2.33048	3.50982	4.72e-08	1.85e-06	-1	253	229	195	31	53	10	-0.516836	0.00674649	0.0461718	10.8334	7.72461	8.69679	5.67498	6.76355	7.40968	AT2G31240.1		Tetratricopeptide repeat (TPR)-like superfamily protein
Potri.005G223600	-0.851333	4.90168	0.00304907	0.0223859	-1	491	482	428	214	228	104	1.29793	2.65857e-05	0.000551383	10.736	9.99808	8.06722	16.0126	16.3562	43.2144	AT3G54700.1	PHT1;7	phosphate transporter 1;7
Potri.005G225700	-0.875653	3.91382	0.00345195	0.0247804	-1	252	222	231	109	108	53	-0.827505	6.26488e-07	2.2588e-05	85.9705	99.1023	92.369	44.9967	58.9707	61.1747	AT3G54690.1		Sugar isomerase (SIS) family protein
Potri.005G228600	3.36059	5.21837	1.56e-08	7.09e-07	1	127	49	68	311	190	1207	1.53491	0.000111395	0.00179891	8.21826	3.855	5.66351	22.4538	19.393	9.98549	AT1G19530.1
Potri.005G229800	1.35319	4.35644	2.69e-05	0.000419058	1	104	128	190	187	229	330	1.43884	0.00219215	0.0195826	2.18448	1.80432	1.74453	2.48744	6.35055	7.68051	AT5G66440.1
Potri.005G230600	0.985175	5.28122	0.00596321	0.038648	1	340	242	377	313	275	718	0.573414	0.00180961	0.0168061	50.9875	34.0683	41.1011	71.5876	64.6097	56.9027	AT1G75380.2	ATBBD1,BBD1	bifunctional nuclease in basal defense response 1
Potri.005G231000	-0.687726	5.44915	0.0040306	0.0281121	-1	578	748	641	295	316	244	-0.491844	0.0027895	0.0234337	81.4933	96.9624	89.206	66.4924	63.9957	69.4522	AT2G37990.1		ribosome biogenesis regulatory protein (RRS1) family protein
Potri.005G233300	6.71271	-0.436347	7.92e-09	3.97e-07	1	0	0	0	10	11	11	6.2135	2.06818e-05	0.000447538	0	0.0605749	0	0.542806	3.78905	1.28377	AT1G75490.1		Integrase-type DNA-binding superfamily protein
Potri.005G233600	-0.849674	8.19153	0.00701961	0.0441165	-1	5454	4642	3718	1417	1185	2695	-0.848552	4.0513e-07	1.54321e-05	643.35	617.747	645.142	297.481	468.659	343.686	AT1G75500.1	WAT1	Walls Are Thin 1
Potri.005G234000	-1.11984	9.53556	1.8e-06	4.28e-05	-1	14861	10639	11912	4064	3469	4457	0.524184	1.74957e-05	0.000388706	250.212	212.539	233.679	327.87	365.488	351.053	AT4G39090.1	RD19,RD19A	Papain family cysteine protease
Potri.005G234800	-1.70473	5.15968	1.31e-07	4.46e-06	-1	599	724	667	137	213	77	-0.419135	0.00705153	0.047692	48.1555	48.4885	39.4695	33.9828	36.9579	35.3607	AT3G49990.1
Potri.005G236700	0.856372	8.56816	0.000129227	0.00159675	1	3472	3138	3320	4406	3504	4641	1.0984	3.39656e-07	1.32413e-05	12.1102	6.71124	6.44754	15.0347	19.856	21.0127	AT1G19850.1	ARF5,IAA24,MP	Transcriptional factor B3 family protein / auxin-responsive factor AUX/IAA-related
Potri.005G237600	1.35754	6.30176	8.25e-08	3.02e-06	1	704	482	443	1076	805	1036	-1.06042	0.000694768	0.00790445	10.6503	15.0506	9.49725	6.03883	5.63788	6.08316	AT5G06300.1		Putative lysine decarboxylase family protein
Potri.005G238200	-3.64732	-0.827191	0.000969037	0.00856029	-1	7	11	5	0	0	1	1.51644	0.00301229	0.0248533	0.875735	1.40841	0.536446	3.26034	2.77347	2.43211	AT2G45730.1		eukaryotic initiation factor 3 gamma subunit family protein
Potri.005G239900	1.11998	3.92934	0.00217091	0.0168822	1	170	76	106	143	129	256	-1.15545	1.16331e-16	3.05521e-14	82.4503	68.2379	71.4249	34.1253	33.5205	36.1515	AT1G20010.1	TUB5	tubulin beta-5 chain
Potri.005G240300	1.48268	4.0321	1.45e-06	3.58e-05	1	131	88	97	218	139	259	1.45313	0.000350149	0.00461258	1.13788	1.77127	1.07394	4.25148	2.59612	4.68169	AT1G30755.1		Protein of unknown function (DUF668)
Potri.005G240700	1.99551	6.46812	4.11e-06	8.57e-05	1	536	328	444	643	683	2235	2.29221	2.33558e-30	2.91364e-27	25.783	15.9413	16.4256	106.105	88.9135	97.6434	AT2G17880.1		Chaperone DnaJ-domain superfamily protein
Potri.005G240900	-2.12309	2.10804	5.25e-07	1.48e-05	-1	53	77	109	11	11	16	1.61935	0.000207626	0.00301705	1.20134	1.24737	0.991527	3.58411	3.76932	3.70354	AT1G75800.1		Pathogenesis-related thaumatin superfamily protein
Potri.005G241300	-2.33821	4.13716	1.04e-11	1.08e-09	-1	286	394	376	35	75	35	-0.515441	0.00149982	0.0144593	28.2314	27.0641	22.7868	18.0116	17.6	21.5415	AT4G16630.1		DEA(D/H)-box RNA helicase family protein
Potri.005G242000	0.761038	6.60996	0.00163747	0.0133459	1	866	890	905	990	861	1287	-0.402093	0.0028552	0.0238252	97.5394	85.8165	80.9756	61.9616	71.9745	75.1286	AT4G35020.3	ARAC3,ATROP6,RAC3,RHO1PS,ROP6	RAC-like 3
Potri.005G244700	1.4013	7.42319	1.88e-06	4.44e-05	1	1114	746	1613	2050	1729	2590	0.917819	6.16823e-12	6.83988e-10	100.928	91.665	100.422	195.488	195.309	185.912	AT1G60420.1		DC1 domain-containing protein
Potri.005G247300	0.907079	4.4956	0.00594158	0.0385252	1	223	191	160	304	328	126	2.83788	0.00171654	0.0161127	0.76716	0.521882	0.544478	1.06747	10.2244	2.40441	AT1G76140.1		Prolyl oligopeptidase family protein
Potri.005G248900	3.39685	0.995854	1.59e-07	5.24e-06	1	3	5	4	19	16	55	3.10278	9.93494e-07	3.39093e-05	0	1.06168	0.953184	7.39007	5.09494	6.2501	AT4G35190.1		Putative lysine decarboxylase family protein
Potri.005G249200	-0.892057	2.72597	0.00673034	0.0426669	-1	110	92	102	34	50	30	-0.489239	0.00185211	0.0171212	31.2436	25.8646	24.2158	18.9234	20.4355	20.9473	AT5G42270.1	FTSH5,VAR1	FtsH extracellular protease family
Potri.005G249700	3.93631	7.3735	1.93e-16	4.55e-14	1	249	224	275	2038	973	4880	2.14587	3.12219e-18	9.61712e-16	19.6181	13.6087	10.9044	87.538	45.2635	66.6506	AT1G42430.1
Potri.005G250100	-1.4368	5.04111	5.19e-08	2.02e-06	-1	510	627	612	164	183	106	-0.619511	2.11157e-05	0.000455347	37.4252	35.0774	32.7592	20.6489	25.2237	25.9242	AT1G42440.1
Potri.005G251300	2.1478	5.58739	8.92e-09	4.4e-07	1	280	170	202	548	367	1079	0.758875	8.07807e-06	0.000202154	17.8712	11.5982	15.2538	25.2151	24.371	28.9548	AT2G30600.1		BTB/POZ domain-containing protein
Potri.005G251600	2.58907	7.56591	1.01e-14	1.8e-12	1	716	634	636	2650	1508	4141	0.885108	9.135e-06	0.000223669	32.1943	20.908	19.4394	48.8272	47.5242	41.1057	AT4G35090.1	CAT2	catalase 2
Potri.005G251800	-1.74542	3.75594	1.23e-05	0.000217457	-1	304	208	236	81	59	18	-0.748544	0.000248584	0.00350207	14.1497	9.61084	10.9585	5.47463	6.85097	9.30889	AT4G38350.1		Patched family protein
Potri.005G257800	-1.03378	5.47405	0.000987629	0.00870484	-1	595	854	728	224	367	152	-0.626727	0.000301357	0.00406424	63.983	63.1178	63.7316	30.7543	47.8546	52.0991	AT1G76550.1		Phosphofructokinase family protein
Potri.005G258400	1.77949	5.39876	9.32e-06	0.000170453	1	270	200	230	418	262	975	0.941244	0.00113407	0.0116681	19.6537	21.789	16.2488	50.2254	36.9295	27.0045	AT1G76560.1	CP12-3	CP12 domain-containing protein 3
Potri.005G259000	1.08982	6.29179	0.00210483	0.0164308	1	683	551	607	544	642	1502	3.05345	0.00354199	0.028189	0.143288	0.286777	0	1.83556	1.70841	0.144707	AT1G21000.2		PLATZ transcription factor family protein
Potri.005G259300	-1.60785	2.2789	0.000489453	0.00484891	-1	63	101	88	22	30	6	-0.909626	2.24153e-06	6.78717e-05	28.0768	22.5918	27.0596	12.3958	13.8153	17.1479	AT1G21050.1		Protein of unknown function, DUF617
Potri.005G260100	0.793051	3.71187	0.00226749	0.0174877	1	120	121	108	159	133	132	0.676129	0.00414951	0.0318653	2.41336	2.1014	2.43702	3.16183	3.72393	4.80064	AT5G42400.1	ATXR7,SDG25	SET domain protein 25
Potri.005G260300	-1.23369	3.48215	0.000391909	0.00402595	-1	182	162	218	57	80	30	-0.673248	1.58791e-05	0.000358537	64.234	54.3104	55.8723	30.1724	43.2892	41.122	AT1G21070.1		Nucleotide-sugar transporter family protein
Potri.006G003600	-1.49079	3.91601	3.19e-06	6.92e-05	-1	213	282	306	88	75	38	-0.731873	4.95237e-06	0.000133005	357.043	380.706	364.387	222.995	199.226	275.75	AT1G60870.1	MEE9	maternal effect embryo arrest 9
Potri.006G009800	2.54883	0.824866	0.00196755	0.0155571	1	8	0	10	11	11	51	-2.09523	0.00129661	0.012904	3.88993	2.61691	1.27085	0.439685	0.530481	0.924339	AT3G51970.1	ASAT1,ATASAT1,ATSAT1	acyl-CoA sterol acyl transferase 1
Potri.006G011600	1.43894	5.08741	0.000141692	0.00172301	1	189	157	327	677	421	200	-1.39529	9.02563e-14	1.39006e-11	225.212	250.752	288.126	74.6693	120.935	112.305
Potri.006G013900	3.4519	7.5343	3.26e-28	6.09e-25	1	460	280	404	2492	2196	3971	0.901826	2.13332e-07	8.90073e-06	22.9284	17.3152	20.3146	33.8814	34.7082	49.9603	AT5G47560.1	ATSDAT,ATTDT,TDT	tonoplast dicarboxylate transporter
Potri.006G021500	-2.12012	5.46832	9.07e-09	4.46e-07	-1	772	973	876	135	226	61	-0.925801	1.37152e-07	6.00342e-06	118.916	151.803	128.753	60.7983	71.2404	91.0876	AT4G15000.1		Ribosomal L27e protein family
Potri.006G022000	0.896769	5.21267	0.000178122	0.00208059	1	326	304	320	494	431	318	2.01496	0.000877501	0.00949833	0.450601	1.61627	0.441637	1.4562	2.76764	7.07414	AT1G30620.1	HSR8,MUR4,UXE1	NAD(P)-binding Rossmann-fold superfamily protein
Potri.006G027000	-1.94727	3.1979	7.77e-05	0.00103685	-1	98	262	154	36	48	10	-0.715771	0.00351546	0.0280495	16.1274	20.189	17.6578	10.26	9.67204	14.8932	AT4G24380.1
Potri.006G032300	0.688561	5.47948	0.00623068	0.0400491	1	480	358	416	426	406	571	1.71342	7.33159e-11	6.55639e-09	14.8406	12.5895	8.47146	30.7103	33.2983	60.0323	AT3G56880.1		VQ motif-containing protein
Potri.006G034000	-2.46829	4.1979	8.6e-08	3.12e-06	-1	291	322	507	19	88	32	0.948092	0.000423883	0.00534676	6.92277	4.99079	3.41334	9.58912	8.60841	12.4814	AT1G68570.1		Major facilitator superfamily protein
Potri.006G035500	1.13399	4.85119	4.75e-05	0.000676753	1	231	224	207	300	255	454	1.39521	1.19966e-09	8.096e-08	14.449	11.6882	11.4367	42.286	23.2266	36.5394	AT5G05140.1		Transcription elongation factor (TFIIS) family protein
Potri.006G039600	-1.80343	4.65326	5.99e-06	0.000117817	-1	411	513	493	47	168	65	-0.665668	6.58979e-06	0.000169675	53.3594	50.9848	55.3901	33.5184	32.7549	39.296	AT1G80270.2	PPR596	PENTATRICOPEPTIDE REPEAT 596
Potri.006G040600	-1.89881	3.78001	0.000145266	0.00175387	-1	287	175	317	39	93	13	-0.585021	0.00320748	0.0261013	43.9477	55.359	47.0116	33.7788	37.3443	31.1948	AT3G57000.1		nucleolar essential protein-related
Potri.006G040900	1.96515	1.36334	2.59e-06	5.82e-05	1	12	8	17	38	37	27	2.52821	0.000295226	0.00400419	0.542475	0.139591	0.212673	1.19874	1.88646	2.19138	AT2G41290.1	SSL2	strictosidine synthase-like 2
Potri.006G042200	2.70457	4.61164	4.31e-06	8.92e-05	1	94	66	79	543	518	48	3.7872	0.000546586	0.00654382	0.0367861	0	0.180272	0.282743	0.438597	2.52622	AT2G41380.1		S-adenosyl-L-methionine-dependent methyltransferases superfamily protein
Potri.006G044100	-2.35323	4.80069	4.13e-05	0.000600919	-1	596	391	708	56	161	13	-0.599509	1.1829e-05	0.00027686	71.3213	65.3308	61.3187	43.8173	42.6752	50.0098	AT3G57150.1	AtCBF5,AtNAP57,CBF5,NAP57	homologue of NAP57
Potri.006G044600	1.13604	7.62033	0.000108668	0.00137394	1	2024	943	1572	2707	2659	1617	0.402641	0.00270538	0.0229199	250.161	247.461	230.72	323.752	347.601	334.609	AT2G41430.4	CID1,ERD15,LSR1	dehydration-induced protein (ERD15)
Potri.006G047600	-0.967205	5.01195	0.000371859	0.00384997	-1	496	581	477	172	247	136	-0.690586	3.06581e-05	0.000618368	103.306	99.0798	95.5207	55.2434	55.5339	83.7613	AT3G57290.1	ATEIF3E-1,ATINT6,EIF3E,INT-6,INT6,TIF3E1	eukaryotic translation initiation factor 3E
Potri.006G048900	-1.8852	2.34573	8.48e-06	0.000157469	-1	96	58	123	16	25	11	-0.694859	0.00135293	0.0133	19.3273	15.6987	15.5704	9.42518	12.0019	11.164	AT2G41670.1		P-loop containing nucleoside triphosphate hydrolases superfamily protein
Potri.006G051800	0.827405	5.23582	0.00203726	0.0160042	1	316	338	341	393	299	537	-0.500659	0.00428577	0.0327003	72.9919	64.3855	71.8168	45.0631	44.5431	65.9151	AT2G34690.1	ACD11	Glycolipid transfer protein (GLTP) family protein
Potri.006G052400	-0.970532	7.53899	5.02e-05	0.000712587	-1	2820	3154	3059	967	1325	920	-0.61323	0.000944228	0.0100502	501.569	741.767	662.258	434.012	407.611	475.904	AT3G57490.1		Ribosomal protein S5 family protein
Potri.006G057500	-2.42926	0.368164	0.000101674	0.0013015	-1	23	20	21	0	6	2	-0.679765	0.000544252	0.00652214	25.2657	22.755	20.0993	12.1372	12.8864	19.7322	AT3G57830.1		Leucine-rich repeat protein kinase family protein
Potri.006G065500	1.68477	-0.0593301	0.00496529	0.0333426	1	2	8	4	7	13	12	-2.09186	4.9799e-32	7.76553e-29	592.45	577.851	517.965	95.0039	144.372	179.904	AT2G10940.1		Bifunctional inhibitor/lipid-transfer protein/seed storage 2S albumin superfamily protein
Potri.006G066100	-0.968007	2.153	0.0078887	0.0485137	-1	56	64	84	30	17	26	-1.06233	8.18236e-08	3.73901e-06	26.0048	16.7774	23.6764	9.95919	10.4784	12.6987	AT5G15080.1		Protein kinase superfamily protein
Potri.006G068900	1.75585	1.60135	0.000304352	0.00325415	1	21	22	6	57	36	25	5.27083	0.000240376	0.00340567	0.268955	0.115347	0	1.87343	1.0021	12.8339	AT1G03220.1		Eukaryotic aspartyl protease family protein
Potri.006G069100	2.88694	3.96717	5.58e-12	6.19e-10	1	63	40	34	196	130	376	1.38218	0.00219358	0.0195883	2.33686	2.64219	4.0602	6.32733	5.59353	13.3018	AT3G15760.1
Potri.006G071500	-1.08366	1.39648	0.00704224	0.0442393	-1	39	45	35	11	13	15	-0.630967	0.000228792	0.00326284	30.7497	33.9938	29.4252	19.1632	21.9335	22.8185	AT5G20590.1	TBL5	TRICHOME BIREFRINGENCE-LIKE 5
Potri.006G073200	-1.24996	5.96264	8.32e-06	0.000155144	-1	974	1191	1043	322	424	199	-0.540936	0.00099288	0.0104701	163.75	197.594	182.701	129.132	114.596	150.241	AT2G44120.2		Ribosomal protein L30/L7 family protein
Potri.006G077100	-1.9412	2.316	1.22e-06	3.09e-05	-1	77	102	93	10	25	14	-0.817807	0.000365041	0.00477347	29.4765	40.0911	34.5056	21.2944	16.1791	24.8958	AT2G19080.1		metaxin-related
Potri.006G077200	-1.53337	6.08779	3.97e-06	8.31e-05	-1	1134	1374	1186	285	456	152	-0.898019	1.0067e-05	0.000243129	423.614	695.955	599.275	316.404	302.752	359.609	AT3G53430.1		Ribosomal protein L11 family protein
Potri.006G078300	-1.04334	2.59113	0.00137234	0.0114829	-1	91	103	91	39	35	23	-0.838402	0.00399914	0.0310257	8.61773	13.1666	11.3497	5.23946	6.62245	7.88713	AT5G20700.1		Protein of unknown function (DUF581)
Potri.006G078900	-2.07991	3.00673	1.77e-05	0.000295323	-1	130	150	178	16	50	9	-0.55378	0.0058542	0.0414361	15.4057	14.9245	11.9785	8.21952	9.17125	12.9598	AT4G04940.1		transducin family protein / WD-40 repeat family protein
Potri.006G082400	-1.47719	3.9429	0.000833389	0.00751502	-1	317	111	391	61	104	39	-0.870487	0.00102072	0.0106959	7.30823	7.31881	6.37531	4.59523	3.9918	3.32319	AT3G53630.1
Potri.006G086900	3.07114	8.00043	8.37e-26	8.99e-23	1	853	459	696	5362	3522	3005	1.12856	3.2976e-11	3.15231e-09	58.3475	65.7141	64.3352	158.426	129.997	142.061	AT5G02230.2		Haloacid dehalogenase-like hydrolase (HAD) superfamily protein
Potri.006G090700	-2.9905	4.32738	2.23e-06	5.14e-05	-1	312	615	353	35	75	3	-0.793379	9.07867e-05	0.00151641	31.1173	40.9085	32.4924	21.445	18.7883	23.2669	AT5G02050.1		Mitochondrial glycoprotein family protein
Potri.006G092300	0.946375	5.50666	0.000334499	0.00352126	1	432	444	262	549	559	429	3.86403	4.00164e-12	4.64377e-10	5.1942	1.85637	5.09087	41.171	25.8041	119.338
Potri.006G093900	2.28989	5.62602	3.03e-09	1.7e-07	1	265	101	253	615	448	1027	-0.523342	0.00085919	0.00934879	49.9372	38.3668	35.5213	27.8163	30.4734	31.1845	AT3G54030.1		Protein kinase protein with tetratricopeptide repeat domain
Potri.006G097300	-1.22047	4.24333	9.59e-05	0.00123704	-1	351	379	228	112	117	60	-0.697151	5.8994e-06	0.000153965	115.801	105.403	109.641	72.588	72.1622	67.6708	AT2G38090.1		Duplicated homeodomain-like superfamily protein
Potri.006G098300	-1.72939	5.18457	1.83e-09	1.09e-07	-1	714	814	504	145	181	103	-0.56204	0.00240703	0.0210205	56.1349	41.3834	48.5631	23.7657	37.2082	43.0787	AT2G38120.1	AUX1,MAP1,PIR1,WAV5	Transmembrane amino acid transporter family protein
Potri.006G099600	2.04384	6.32729	5.34e-11	4.71e-09	1	370	367	415	836	802	1643	1.11688	9.05121e-09	5.09769e-07	11.8356	11.8592	10.9674	28.273	24.7484	25.2637	AT5G01520.1		RING/U-box superfamily protein
Potri.006G101100	6.44353	2.93315	1.72e-17	4.95e-15	1	2	3	1	73	53	258	4.38162	8.94241e-12	9.53474e-10	0.173044	0.643184	0.0565338	6.81646	9.80012	2.91262	AT5G05600.1		2-oxoglutarate (2OG) and Fe(II)-dependent oxygenase superfamily protein
Potri.006G102200	-0.858089	6.23609	0.00116261	0.00998956	-1	1142	1261	1153	452	607	313	-0.549849	0.00220486	0.019653	104.242	125.793	113.879	92.1176	73.0054	80.5395	AT3G51800.3	ATEBP1,ATG2,EBP1	metallopeptidase M24 family protein
Potri.006G103900	2.28242	5.83644	3.74e-12	4.26e-10	1	142	372	198	864	806	767	0.832848	2.788e-05	0.000573932	41.3424	52.4602	50.7893	100.277	75.3747	94.6591	AT5G01600.1	ATFER1,FER1	ferretin 1
Potri.006G109100	2.53339	1.76852	1.34e-05	0.000233513	1	18	14	4	44	82	21	2.37569	4.47391e-13	6.23598e-11	3.33095	6.2499	6.32533	30.4026	17.7199	40.0868	AT3G56400.1	ATWRKY70,WRKY70	WRKY DNA-binding protein 70
Potri.006G114700	0.891995	3.93309	0.00190203	0.0151405	1	137	139	114	187	205	116	0.657605	0.000147921	0.00227535	38.6844	34.2346	28.5592	59.1021	47.199	60.0386	AT3G52870.1		IQ calmodulin-binding motif family protein
Potri.006G117200	-2.31989	5.12524	1.23e-06	3.1e-05	-1	570	609	937	91	179	26	-0.84565	5.94515e-05	0.00106637	97.9409	67.1651	75.7235	28.164	54.7004	57.9918	AT2G36570.1		Leucine-rich repeat protein kinase family protein
Potri.006G117500	-1.83054	2.48206	2.84e-05	0.000437994	-1	82	89	132	14	34	11	-0.653821	0.00280098	0.0235143	12.1281	12.3899	13.4451	7.72457	9.74848	7.79848	AT3G10040.1		sequence-specific DNA binding transcription factors
Potri.006G119000	-0.784731	6.61239	0.00165987	0.0134792	-1	1327	1393	1820	722	681	448	-0.386232	0.00444545	0.0336712	90.2033	88.4855	92.3333	67.8035	71.1133	78.5158	AT3G53110.1	LOS4	P-loop containing nucleoside triphosphate hydrolases superfamily protein
Potri.006G121100	-2.17535	4.76908	1.29e-07	4.41e-06	-1	419	512	688	62	149	38	-0.528314	0.000504776	0.00612855	25.2604	25.211	23.6664	15.9356	17.557	20.509	AT3G21540.1		transducin family protein / WD-40 repeat family protein
Potri.006G121700	1.714	9.33091	2.08e-08	9.05e-07	1	3967	3219	3886	5970	6617	12432	-0.554119	0.000154975	0.00236347	1625.02	1694.69	1536.46	1174.55	1225.72	1047.73	AT2G36830.1	GAMMA-TIP,GAMMA-TIP1,TIP1;1	gamma tonoplast intrinsic protein
Potri.006G122900	-2.8819	4.23671	5.34e-11	4.71e-09	-1	261	275	661	35	58	20	-0.941776	8.86814e-14	1.37429e-11	179.807	154.228	152.32	77.2276	92.4582	94.9422	AT2G36870.1	XTH32	xyloglucan endotransglucosylase/hydrolase 32
Potri.006G125200	-0.795292	3.87313	0.00788632	0.048506	-1	212	190	270	98	113	60	-0.59157	0.000953889	0.0101307	23.5708	23.8263	22.0446	15.7538	16.3989	16.0147	AT4G34340.1	TAF8	TBP-associated factor 8
Potri.006G128900	3.59943	7.02614	1.29e-29	2.91e-26	1	235	159	338	2746	1542	1955	2.09208	1.28219e-06	4.23718e-05	3.72469	3.3945	0.798568	9.6174	16.5956	8.63985	AT1G30760.1		FAD-binding Berberine family protein
Potri.006G131500	-1.08844	7.14352	0.000182163	0.00212202	-1	1747	2125	3183	730	1015	570	-0.700095	0.000184502	0.00273682	273.244	269.133	204.969	152.836	192.01	133.164	AT5G02960.1		Ribosomal protein S12/S23 family protein
Potri.006G132600	-1.54786	4.92431	1.09e-06	2.79e-05	-1	450	543	652	147	178	70	-0.58544	0.000792141	0.00875284	47.5665	55.57	46.2743	30.9189	34.2886	39.7698	AT5G02820.1	BIN5,RHL2	Spo11/DNA topoisomerase VI, subunit A protein
Potri.006G132700	-1.76403	1.42502	0.0016171	0.0132043	-1	30	28	79	10	14	4	0.507791	0.00217608	0.0194809	15.6099	12.4529	11.8401	18.878	19.5587	20.5415	AT5G02830.1		Tetratricopeptide repeat (TPR)-like superfamily protein
Potri.006G134500	-1.42047	2.64103	0.00245059	0.0186685	-1	69	63	187	28	37	18	-0.993299	4.34086e-05	0.000822982	20.1029	16.6063	22.5017	6.85874	11.1217	13.4962	AT4G33220.1	ATPME44,PME44	pectin methylesterase 44
Potri.006G137300	1.04459	3.23686	0.00648956	0.0414525	1	98	56	70	144	130	52	1.45601	0.00018432	0.00273575	0.9444	0.999063	1.07988	2.44984	4.00355	2.22542	AT1G19230.1		Riboflavin synthase-like superfamily protein
Potri.006G138900	1.61699	2.08779	0.000274947	0.00298659	1	30	23	22	72	68	23	2.59988	9.1048e-05	0.0015195	0.311964	0.802754	1.83455	5.84464	7.43903	5.67094	AT5G21960.1		Integrase-type DNA-binding superfamily protein
Potri.006G141200	-1.70295	5.95514	0.0001022	0.00130639	-1	1202	1003	1269	261	418	69	-0.692184	1.09812e-05	0.000260439	184.701	130.726	138.728	73.6539	106.24	113.9	AT2G05920.1		Subtilase family protein
Potri.006G144500	5.15016	9.39554	9.93e-27	1.29e-23	1	693	359	308	10254	5000	18138	0.964301	6.17445e-05	0.00110116	13.491	5.71816	11.1479	18.9114	20.5617	21.5377	AT3G13750.1	BGAL1	beta galactosidase 1
Potri.006G149400	-1.09365	5.41096	9.11e-06	0.000167048	-1	618	809	685	239	264	190	-0.503516	0.00246078	0.0213776	41.9325	45.9883	44.5026	29.9122	31.3728	37.0542	AT4G29510.1	ATPRMT11,ATPRMT1B,PRMT11,PRMT1B	arginine methyltransferase 11
Potri.006G150600	2.13605	5.94962	2.67e-17	7.4e-15	1	297	268	277	866	682	1032	0.93211	0.00381242	0.0298182	10.8878	6.38977	6.65945	10.146	13.3393	24.4713	AT2G19570.1	AT-CDA1,CDA1,DESZ	cytidine deaminase 1
Potri.006G152800	-1.42009	3.65446	8.83e-06	0.000162959	-1	185	187	286	50	74	47	-0.55796	0.000266493	0.00368688	103.755	95.8149	96.4319	54.8419	79.0663	77.4276	AT4G29240.1		Leucine-rich repeat (LRR) family protein
Potri.006G153600	1.27317	4.20605	8.86e-06	0.000163346	1	134	139	122	255	149	265	0.655224	0.00194242	0.0177504	12.4287	12.5093	12.4631	19.1196	18.2021	24.5957	AT4G26180.1		Mitochondrial substrate carrier family protein
Potri.006G166000	-1.44923	6.66297	6.7e-07	1.84e-05	-1	1517	1919	1994	431	657	301	-0.430236	0.00380888	0.0297998	146.836	171.25	162.027	121.162	124.844	128.324	AT3G11710.1	ATKRS-1	lysyl-tRNA synthetase 1
Potri.006G166400	-1.21666	3.38752	6.88e-05	0.00093419	-1	156	173	194	50	67	40	-0.664918	7.96022e-05	0.00136406	81.0399	72.9691	71.6268	40.9165	58.1299	49.8987	AT2G18910.1		hydroxyproline-rich glycoprotein family protein
Potri.006G174700	0.727702	5.90531	0.00231413	0.0177708	1	642	469	547	693	523	701	0.656184	0.00436142	0.0331659	29.0493	42.3327	29.4566	47.6589	44.1928	77.555	AT4G30340.1	ATDGK7,DGK7	diacylglycerol kinase 7
Potri.006G175500	2.97669	7.79504	1.44e-19	5.63e-17	1	740	458	647	2770	2342	4916	2.3421	2.44673e-12	2.97785e-10	2.68955	1.61005	0.686471	7.80595	8.87974	9.25199	AT2G18700.1	ATTPS11,ATTPSB,TPS11	trehalose phosphatase/synthase 11
Potri.006G177900	1.40993	7.44365	1.35e-05	0.000234707	1	1145	1068	1287	1883	1245	3312	0.764035	7.37702e-09	4.24094e-07	151.464	130.54	154.151	249.055	258.844	265.3	AT2G23810.1	TET8	tetraspanin8
Potri.006G180500	1.43153	6.12638	8.18e-10	5.36e-08	1	448	437	503	806	835	964	1.61436	4.54576e-13	6.30093e-11	17.2944	10.4276	10.4931	47.9638	37.5616	33.7431	AT2G24100.1
Potri.006G184500	-1.03953	5.97856	3.6e-05	0.00053457	-1	936	1174	990	381	420	257	0.512173	0.00274211	0.0231603	56.4668	55.5151	49.5342	85.6227	84.9183	68.5699	AT4G30920.1		Cytosol aminopeptidase family protein
Potri.006G188300	1.01916	2.7727	0.00195629	0.015488	1	63	62	38	78	67	86	1.32176	1.67047e-07	7.16122e-06	23.8687	18.0875	18.1953	69.1077	33.6129	51.607	AT4G19810.1		Glycosyl hydrolase family protein with chitinase insertion domain
Potri.006G188700	-1.23948	2.71441	0.000245484	0.00270903	-1	111	134	79	35	29	32	-0.596131	0.00120918	0.0123074	32.5318	40.5937	34.6898	25.3685	26.0745	23.3274	AT2G07690.1	MCM5	Minichromosome maintenance (MCM2/3/5) family protein
Potri.006G189100	1.00776	3.82882	0.000558837	0.00539493	1	119	82	144	143	176	163	0.768674	0.000238461	0.00338046	7.05508	5.60947	6.44856	10.5102	12.4443	10.9275	AT4G02050.1	STP7	sugar transporter protein 7
Potri.006G192000	1.1232	8.76211	7.45e-06	0.000141622	1	3101	3211	3729	5991	3534	5805	0.487952	0.000122762	0.00195463	150.017	136.18	150.828	206.966	217.12	215.956	AT3G12120.2	FAD2	fatty acid desaturase 2
Potri.006G196900	3.43875	5.39636	7.82e-08	2.89e-06	1	121	81	60	215	233	1479	1.34419	0.000392494	0.00502706	3.31705	2.39253	5.83714	12.2407	9.5876	8.52699	AT1G15670.1		Galactose oxidase/kelch repeat superfamily protein
Potri.006G199800	1.12768	6.22901	0.00142013	0.0118321	1	250	762	710	927	710	1002	0.569376	0.00142047	0.0138171	20.9517	24.4095	24.9633	33.958	41.0549	34.6274	AT2G35840.3		Sucrose-6F-phosphate phosphohydrolase family protein
Potri.006G204300	1.22554	4.00572	0.000824834	0.00744883	1	90	125	136	326	158	103	1.75509	0.00241281	0.0210635	3.90008	1.14043	1.30312	3.83224	3.78695	14.6806	AT2G35980.1	ATNHL10,NHL10,YLS9	Late embryogenesis abundant (LEA) hydroxyproline-rich glycoprotein family
Potri.006G210600	2.47607	8.56692	7.82e-23	5.25e-20	1	1611	1561	1073	6564	4851	5178	0.570687	0.00128489	0.0128333	21.4061	16.3163	19.2514	25.1468	26.9528	36.5436	AT3G52600.1	AtcwINV2,CWINV2	cell wall invertase 2
Potri.006G214100	-1.42478	5.02478	1.25e-06	3.14e-05	-1	499	704	520	122	207	118	-0.589403	0.00459054	0.0344878	175.432	254.516	282.507	165.035	169.944	165.496	AT5G02610.1		Ribosomal L29 family protein
Potri.006G219800	2.48701	6.42847	1.35e-10	1.1e-08	1	341	344	273	812	748	2135	1.86922	3.7697e-25	2.93919e-22	31.7423	27.7503	26.7597	127.64	101.562	96.2258	AT5G21940.1
Potri.006G222100	-1.27827	8.88882	0.000546252	0.00529913	-1	6609	10467	7513	2558	3582	997	-0.500189	0.00193098	0.0176854	600.398	758.588	709.214	508.585	519.639	509.2	AT5G35530.1		Ribosomal protein S3 family protein
Potri.006G225700	-1.02063	8.84719	0.00533593	0.0354052	-1	6064	9504	7035	3053	3754	1058	-0.591801	8.71443e-05	0.0014671	241.147	261.081	275.328	154.158	202.055	187.129	AT3G13920.1	EIF4A1,RH4,TIF4A1	eukaryotic translation initiation factor 4A1
Potri.006G226100	-1.33811	6.12484	6.55e-06	0.000126711	-1	1159	1391	1105	386	444	187	-1.15658	1.30293e-06	4.30002e-05	42.8688	73.6835	67.3072	25.7519	27.5409	34.7186	AT5G11950.2		Putative lysine decarboxylase family protein
Potri.006G230800	-1.62319	2.65212	0.000761814	0.00697356	-1	86	158	87	34	35	7	-0.68007	6.72719e-06	0.000172324	87.2729	80.6459	71.9908	53.9252	50.6734	51.1129	AT5G56750.1	NDL1	N-MYC downregulated-like 1
Potri.006G232300	-1.98421	5.57311	1.91e-06	4.51e-05	-1	517	1698	536	190	180	122	-0.564704	0.0012296	0.0124558	45.4254	54.4757	45.1874	31.2029	30.792	41.5877	AT4G32520.1	AtSHMT3,SHM3	serine hydroxymethyltransferase 3
Potri.006G232800	-1.74427	1.92429	0.00431885	0.0297315	-1	32	134	31	10	20	11	-1.21161	0.00068469	0.00781748	10.3086	4.84213	8.29935	3.89094	2.31673	4.21385	AT3G20430.1
Potri.006G232900	-1.35548	8.28064	6.68e-05	0.000911645	-1	3819	9082	3417	1705	1357	1436	-0.928646	3.47999e-07	1.35243e-05	106.443	84.5712	101.653	37.1258	55.1099	70.0829	AT4G32940.1	GAMMA-VPE,GAMMAVPE	gamma vacuolar processing enzyme
Potri.006G233301	-1.40539	4.7696	0.000596941	0.00569241	-1	363	780	288	137	180	64	-1.72155	6.22575e-13	8.44198e-11	392.096	536.005	428.155	176.584	139.21	112.445
Potri.006G239700	-1.88034	4.7576	3.53e-07	1.05e-05	-1	514	636	391	82	159	51	-1.04113	1.03359e-13	1.57245e-11	188.707	168.156	199.525	88.7288	93.9365	100.292	AT2G25810.1	TIP4;1	tonoplast intrinsic protein 4;1
Potri.006G241800	-1.54586	4.24836	2.4e-06	5.45e-05	-1	316	389	317	81	119	45	-0.640011	0.00124627	0.0125736	99.6353	96.035	88.2104	77.501	47.4463	63.8781	AT4G32720.2	AtLa1,La1	La protein 1
Potri.006G251100	-2.02997	1.35971	1.22e-05	0.000215062	-1	42	35	58	11	9	3	-0.908962	3.26904e-05	0.000651978	33.3369	43.7816	45.6212	25.4505	20.8907	22.2817	AT5G20060.1		alpha/beta-Hydrolases superfamily protein
Potri.006G253100	-0.836351	6.90094	0.000864705	0.00775832	-1	1675	1904	2037	729	927	543	-0.57729	1.66274e-05	0.0003714	131.933	127.462	125.472	85.6941	81.4825	103.241	AT5G11170.1		DEAD/DEAH box RNA helicase family protein
Potri.006G255700	1.03141	4.43146	3.32e-05	0.000499574	1	193	159	167	283	205	255	0.689996	0.00475391	0.0354043	3.40123	3.34492	2.73007	5.12705	4.86513	6.01107	AT4G32250.1		Protein kinase superfamily protein
Potri.006G259200	3.9102	2.8073	1.86e-09	1.11e-07	1	13	6	13	56	45	231	-0.953153	0.000495478	0.00604508	27.0303	25.9422	24.2013	16.003	10.162	15.3458	AT5G11070.1
Potri.006G260200	-1.02939	3.78608	0.00160181	0.0131094	-1	199	217	251	95	95	40	-0.516056	0.00171871	0.016127	55.5659	57.3315	58.7028	36.7512	37.656	52.2021	AT4G31990.2	AAT3,ASP5,ATAAT1	aspartate aminotransferase 5
Potri.006G261500	0.914595	2.62563	0.00333738	0.0241111	1	53	52	49	70	57	76	-0.891292	0.00204741	0.0185486	17.8672	12.6602	15.7121	4.88525	9.40246	12.0532	AT5G25170.1		PPPDE putative thiol peptidase family protein
Potri.006G261700	1.08384	4.03502	0.00434075	0.0298392	1	148	135	101	151	104	308	-1.32812	4.6232e-05	0.000866928	9.71383	15.9696	11.3718	5.01203	4.82571	5.81333	AT5G10970.1		C2H2 and C2HC zinc fingers superfamily protein
Potri.006G263600	1.08146	3.11175	0.00269158	0.0201434	1	71	81	49	108	132	59	4.12383	6.27882e-08	2.93915e-06	3.52004	1.76738	1.76708	15.5899	24.3966	91.1264	AT4G31800.2	ATWRKY18,WRKY18	WRKY DNA-binding protein 18
Potri.006G267900	-2.63931	-0.254786	0.000504172	0.00496656	-1	12	10	16	1	2	1	-1.9486	7.19891e-06	0.000183465	6.81207	11.06	13.83	2.22056	2.65897	3.93115	AT5G57685.1	ATGDU3,GDU3,LSB1	glutamine dumper 3
Potri.006G277100	-0.966193	3.02857	0.00401988	0.0280642	-1	131	122	131	42	65	30	-0.846733	0.00012624	0.00200489	39.4815	39.389	49.2163	21.3427	20.7731	33.2741	AT5G24840.1		tRNA (guanine-N-7) methyltransferase
Potri.007G000900	-1.22618	2.2091	0.000288917	0.00311002	-1	67	85	72	26	21	20	-0.815089	0.000174813	0.00261486	44.7551	55.1073	48.8809	31.4909	31.7007	25.1834	AT5G23420.1	HMGB6	high-mobility group box 6
Potri.007G001200	1.43771	8.33497	4.53e-10	3.21e-08	1	1960	2184	2252	4250	3340	4517	1.3251	1.15427e-07	5.13354e-06	6.56878	4.27791	3.65621	13.8298	10.9179	12.5715	AT3G19990.1
Potri.007G002500	1.58974	6.45032	5.08e-10	3.53e-08	1	676	453	476	1152	911	1302	1.02037	0.000252221	0.00353535	2.34678	2.84494	4.01749	6.04262	6.52876	7.17323	AT1G78950.1		Terpenoid cyclases family protein
Potri.007G003100	0.82581	6.08992	0.00136037	0.0114005	1	753	564	488	745	597	886	0.582327	0.0010462	0.0109308	16.0372	14.4418	15.8832	25.9227	22.2493	24.0601	AT3G13050.1		Major facilitator superfamily protein
Potri.007G004100	-1.09657	7.38961	2.43e-05	0.000383821	-1	2462	2940	2976	913	1186	642	-0.464655	0.00133379	0.0131976	89.3366	78.8114	77.4006	47.97	67.1075	71.9092	AT1G14610.1	TWN2,VALRS	valyl-tRNA synthetase / valine--tRNA ligase (VALRS)
Potri.007G007400	-1.04414	3.61655	0.000136107	0.00166927	-1	219	182	193	68	75	58	-0.624538	0.000571366	0.00677869	20.8102	16.5911	14.4473	10.7659	12.7902	11.3501	AT4G37750.1	ANT,CKC,CKC1,DRG	Integrase-type DNA-binding superfamily protein
Potri.007G008200	0.929562	5.41486	0.00403639	0.0281433	1	388	326	364	385	298	736	0.784721	0.00358536	0.0284254	8.88396	10.3456	14.1731	17.1332	16.4296	27.7016	AT4G37790.1	HAT22	Homeobox-leucine zipper protein family
Potri.007G012500	0.780154	4.14842	0.00564193	0.0369335	1	191	139	147	263	173	142	-0.555455	0.00407841	0.031484	392.895	545.772	408.249	337.493	316.928	307.676	AT5G59690.1		Histone superfamily protein
Potri.007G013000	-0.855272	4.24045	0.00261785	0.0197119	-1	251	330	300	94	148	97	-0.632175	0.000338034	0.00447662	50.1048	51.071	60.1574	34.4195	34.848	40.1433	AT4G36130.1		Ribosomal protein L2 family
Potri.007G014200	0.780717	6.96288	0.00395989	0.0276999	1	1305	1006	1064	1311	932	1787	0.850301	2.1397e-05	0.000460616	212.816	123.323	153.444	363.8	273.168	264.419	AT2G18050.1	HIS1-3	histone H1-3
Potri.007G020300	2.01295	0.0494664	0.00306725	0.0224963	1	7	5	1	5	13	19	1.20801	0.000308841	0.00415396	2.14768	1.50101	2.2219	5.34961	3.55646	5.14119	AT4G36490.1	ATSFH12,SFH12	SEC14-like 12
Potri.007G021300	4.95056	2.30649	1.63e-15	3.27e-13	1	3	4	4	87	131	30	-0.66656	0.007221	0.0485094	15.4777	23.6265	23.2046	12.9801	14.9872	13.5777	AT3G11480.1	ATBSMT1,BSMT1	S-adenosyl-L-methionine-dependent methyltransferases superfamily protein
Potri.007G022000	-1.90595	3.49645	0.000304248	0.00325385	-1	91	111	435	47	47	25	0.530156	0.00641559	0.0444533	77.5953	46.6647	63.9083	83.7842	113.949	83.0156	AT5G66460.1		Glycosyl hydrolase superfamily protein
Potri.007G022300	1.20014	3.58893	0.000478946	0.00475954	1	102	89	75	203	153	77	3.23852	0.000204008	0.00297487	0.176974	1.51798	0	4.76088	5.09928	8.04269	AT3G50900.1
Potri.007G023900	-1.62635	3.71381	4.84e-06	9.84e-05	-1	205	268	237	54	80	27	-0.651448	0.000376176	0.00486804	19.845	19.1352	18.1331	10.7168	12.24	15.2912	AT2G18330.1		AAA-type ATPase family protein
Potri.007G024000	4.43031	1.8155	5.96e-13	7.83e-11	1	2	6	3	60	89	24	1.65574	5.41659e-08	2.57417e-06	4.6243	3.12847	2.93643	8.94834	15.078	10.9188	AT4G36600.1		Late embryogenesis abundant (LEA) protein
Potri.007G024400	-0.966189	5.25353	0.000227797	0.00255254	-1	745	539	560	203	276	178	1.29223	0.00201255	0.0182926	1.50154	2.24195	2.39827	7.37343	3.59158	4.71769	AT2G18360.1		alpha/beta-Hydrolases superfamily protein
Potri.007G026200	0.819614	6.87742	0.00268809	0.0201314	1	1230	846	1053	1641	813	1422	0.70313	0.000832164	0.00910636	52.7912	44.6742	44.1116	95.5251	82.2638	59.174
Potri.007G028400	-1.98238	3.74447	8.16e-05	0.00108265	-1	205	300	260	36	88	11	-0.995817	2.37937e-05	0.000502669	27.0638	41.465	29.8648	18.22	17.9479	15.7109	AT4G36680.1		Tetratricopeptide repeat (TPR)-like superfamily protein
Potri.007G028800	0.873567	6.82829	0.000549145	0.00531691	1	1207	790	956	1335	971	1465	0.524057	0.00164625	0.0155878	35.8458	23.6807	25.5388	39.2412	37.5333	50.2633	AT5G66730.1		C2H2-like zinc finger protein
Potri.007G029400	1.39058	5.70257	7.86e-06	0.000148006	1	357	334	365	574	396	950	0.493449	0.000645949	0.00746714	41.8559	34.9043	34.129	52.9482	53.0234	56.4778	AT4G36730.1	GBF1	G-box binding factor 1
Potri.007G029500	2.57371	6.27657	5.34e-10	3.69e-08	1	379	331	109	849	932	1591	3.61947	0.000562493	0.0066989	0	0	0.526188	2.06322	3.28942	1.35546	AT4G36740.1	ATHB40,HB-5,HB40	homeobox protein 40
Potri.007G032700	-0.780917	3.44706	0.00744139	0.0462266	-1	195	128	173	79	66	57	1.94259	1.03515e-08	5.66379e-07	1.24197	0.994271	0.622157	3.68581	3.15353	4.59898	AT2G23760.2	BLH4,SAW2	BEL1-like homeodomain 4
Potri.007G034600	-2.01577	3.32586	2.31e-07	7.28e-06	-1	176	195	200	24	56	18	-0.87623	8.93444e-06	0.000220054	36.9793	39.9692	37.7101	21.6662	21.1318	22.6663	AT4G37090.1
Potri.007G034800	-0.814413	8.40789	0.000754264	0.00691771	-1	4828	5589	5476	1957	2634	1714	-0.440665	0.0025426	0.0218751	794.222	919.152	831.711	626.753	692.525	648.611	AT2G27530.1	PGY1	Ribosomal protein L1p/L10e family
Potri.007G035900	-3.12065	0.887249	4.54e-08	1.79e-06	-1	39	23	41	3	4	1	-0.875677	0.00411086	0.0316366	6.17884	3.93615	3.68313	2.81199	2.15408	2.77334	AT5G66960.1		Prolyl oligopeptidase family protein
Potri.007G036300	-2.10625	5.50379	2.09e-09	1.22e-07	-1	859	1105	716	164	207	67	1.06744	8.74554e-05	0.00147036	6.03347	9.2224	8.71854	18.3564	15.8322	18.9046	AT2G23540.1		GDSL-like Lipase/Acylhydrolase superfamily protein
Potri.007G038300	-1.32812	5.09592	6.1e-05	0.000841622	-1	577	538	668	170	246	81	-1.00448	7.67683e-10	5.48816e-08	159.803	168.522	150.442	62.0015	92.8341	97.3066	AT5G66920.1	sks17	SKU5 similar 17
Potri.007G039400	0.908029	4.1936	0.0021289	0.0165856	1	166	145	154	172	155	278	1.6026	1.2296e-14	2.34188e-12	29.7994	22.1877	23.7303	96.0308	75.8018	64.0899	AT4G37180.1		Homeodomain-like superfamily protein
Potri.007G040000	-2.44241	3.07263	1.22e-06	3.09e-05	-1	159	196	145	17	42	5	-0.783821	0.000686653	0.0078264	14.9211	16.3329	11.9035	8.95984	6.85237	10.4693	AT4G28200.1
Potri.007G043800	0.783273	7.18367	0.00110242	0.00954673	1	1403	1229	1295	2155	1333	1283	0.736896	0.00326214	0.0264148	16.9508	14.124	20.5296	26.1735	25.5034	38.8836	AT4G36990.1	AT-HSFB1,ATHSF4,HSF4,HSFB1	heat shock factor 4
Potri.007G044300	2.51073	7.12037	1.5e-23	1.17e-20	1	514	408	607	2537	1783	1803	-0.521401	0.000658682	0.00756635	30.0862	27.733	25.301	17.478	20.3799	22.8345	AT5G67030.1	ABA1,ATABA1,ATZEP,IBS3,LOS6,NPQ2,ZEP	zeaxanthin epoxidase (ZEP) (ABA1)
Potri.007G045300	-1.3159	2.63821	5.72e-05	0.000795595	-1	114	87	111	25	33	29	-0.516629	0.00697363	0.0473061	17.3208	11.1031	12.4666	7.56422	10.0575	12.2054	AT5G67100.1	ICU2	DNA-directed DNA polymerases
Potri.007G047400	1.00252	5.68527	0.000209203	0.00238716	1	427	374	457	549	426	776	0.643675	0.000298262	0.00403778	19.2132	17.6195	17.3285	25.0871	27.0099	36.8974	AT4G24240.1	ATWRKY7,WRKY7	WRKY DNA-binding protein 7
Potri.007G050300	1.63931	5.21411	0.000222933	0.00250826	1	208	293	159	618	699	141	2.85949	0.00305173	0.0251041	0	0.109691	0.250679	1.39249	0.465893	0.904046	AT2G14960.1	GH3.1	Auxin-responsive GH3 family protein
Potri.007G055100	1.13259	5.59307	0.000133038	0.00163724	1	423	360	327	577	345	773	-0.57674	0.00343785	0.0275271	35.9733	38.2813	40.1881	29.2794	28.0126	22.6247	AT5G67480.2	ATBT4,BT4	BTB and TAZ domain protein 4
Potri.007G056100	-1.76075	4.24564	1.05e-06	2.7e-05	-1	307	374	376	57	120	40	-0.691974	5.98794e-05	0.00107173	115.464	144.498	135.429	83.0132	85.6266	89.0575	AT5G39850.1		Ribosomal protein S4
Potri.007G065600	-0.805093	9.18252	0.00222889	0.0172395	-1	8624	9318	9201	3749	4766	2365	-0.392974	0.00710467	0.0479344	208.344	166.435	164.583	110.478	148.052	172.236	AT1G56070.1	LOS1	Ribosomal protein S5/Elongation factor G/III/V family protein
Potri.007G065700	-0.739252	8.57195	0.00419588	0.0290479	-1	5496	6057	5921	2555	3151	1628	-0.397526	0.0061525	0.0430468	166.401	132.581	130.268	87.6817	123.781	129.779	AT1G56070.1	LOS1	Ribosomal protein S5/Elongation factor G/III/V family protein
Potri.007G068800	-2.36653	3.43691	1.09e-10	9.12e-09	-1	179	248	217	25	45	17	-0.510194	0.00557565	0.0400809	23.7096	22.6981	22.5771	17.2735	14.8489	18.4973	AT5G60990.1		DEA(D/H)-box RNA helicase family protein
Potri.007G071100	-2.29048	5.27942	1.38e-09	8.51e-08	-1	649	897	798	91	189	54	-0.863638	1.00174e-06	3.41439e-05	57.0376	72.9177	66.0148	39.0047	35.7945	38.3733	AT3G18610.1	ATNUC-L2,NUC-L2,PARLL1	nucleolin like 2
Potri.007G076700	-1.2745	4.25734	2.33e-06	5.32e-05	-1	315	373	290	98	112	73	-1.0195	3.69405e-11	3.49116e-09	53.9372	59.0847	55.5157	24.3998	30.0712	33.2291	AT2G21790.1	ATRNR1,CLS8,R1,RNR1	ribonucleotide reductase 1
Potri.007G085300	1.02357	6.70128	6.55e-06	0.000126711	1	860	837	823	1488	1006	1109	-0.562176	0.00731146	0.0490115	40.0947	23.0533	22.4555	17.8263	18.5809	23.4842	AT5G58950.1		Protein kinase superfamily protein
Potri.007G085600	0.8582	7.422	0.000146708	0.00176601	1	1604	1483	1393	1943	1613	2111	-0.41886	0.0012461	0.0125736	76.5171	63.1113	66.1741	49.7278	56.6815	53.9401	AT4G39660.1	AGT2	alanine:glyoxylate aminotransferase 2
Potri.007G086000	2.85732	4.7635	3.84e-13	5.23e-11	1	88	87	67	270	262	677	2.28317	0.00448999	0.0338752	0	1.49872	1.08979	4.12053	4.41906	5.29375	AT5G65207.1
Potri.007G091100	1.5031	7.43037	4.73e-05	0.000675197	1	1184	790	1340	1475	1358	3616	0.690249	0.00405109	0.0313216	239.82	272.642	332.148	612.361	470.265	328.811	AT2G22170.1		Lipase/lipooxygenase, PLAT/LH2 family protein
Potri.007G092100	-0.95956	3.0154	0.00225377	0.0174006	-1	152	124	104	55	48	34	-0.628936	0.00669377	0.045907	27.6272	15.9541	15.3761	9.47726	13.2004	16.983	AT5G10200.1		ARM-repeat/Tetratricopeptide repeat (TPR)-like protein
Potri.007G094000	-1.68151	5.42511	9.04e-07	2.37e-05	-1	667	875	844	129	281	107	-0.465995	0.0065428	0.0451571	27.7603	32.9006	30.2047	21.2302	21.4718	26.7018	AT2G19540.1		Transducin family protein / WD-40 repeat family protein
Potri.007G096200	-1.31471	2.50564	0.00222463	0.017219	-1	86	144	52	35	27	18	-1.23003	1.65293e-05	0.000370202	31.656	19.5752	28.3806	6.44433	13.0849	16.2738	AT2G22420.1		Peroxidase superfamily protein
Potri.007G098600	-1.21511	4.65969	2.38e-05	0.000377636	-1	530	441	313	149	149	90	1.31124	0.000283217	0.00387617	2.24839	1.0357	2.12205	4.88041	3.80598	5.12999	AT5G64440.1	AtFAAH,FAAH	fatty acid amide hydrolase
Potri.007G099800	-1.53255	2.7567	8.76e-05	0.00114723	-1	80	102	171	27	37	21	-1.27949	8.8129e-14	1.37426e-11	42.6821	42.8447	40.792	13.9349	18.0052	23.0606	AT5G63810.1	BGAL10	beta-galactosidase 10
Potri.007G100100	1.42907	6.66256	0.000793726	0.00721645	1	477	1058	469	1980	1401	485	-2.51239	3.41056e-08	1.68169e-06	7.03357	3.69124	12.7895	0.71133	2.06893	1.58887	AT5G09220.1	AAP2	amino acid permease 2
Potri.007G107900	-2.57545	2.695	1.17e-06	2.96e-05	-1	131	127	128	13	30	2	-0.913193	7.99836e-05	0.00136872	12.6463	13.9664	15.1609	6.88334	7.11838	9.42787	AT4G05410.1	YAO	Transducin/WD40 repeat-like superfamily protein
Potri.007G108200	-1.04005	2.28078	0.00744986	0.0462651	-1	77	99	51	23	34	20	-0.513639	0.0038943	0.0303349	27.5575	24.6452	23.6115	15.9197	20.7834	18.8107	AT5G64630.2	FAS2,MUB3.9,NFB01,NFB1	Transducin/WD40 repeat-like superfamily protein
Potri.007G109200	2.41937	3.15616	1.07e-09	6.8e-08	1	41	18	44	124	175	86	5.17052	4.89731e-05	0.000910492	0.229578	0	0	2.64685	3.30749	2.08666	AT4G33467.2
Potri.007G111100	2.26954	0.229203	0.000196669	0.00226642	1	5	5	3	14	24	7	3.31366	0.00717087	0.0482614	0.0389079	0.0333729	0.0762677	0.26167	0.193289	1.1395	AT5G60900.1	RLK1	receptor-like protein kinase 1
Potri.007G112700	0.732962	6.06617	0.00218762	0.0169968	1	620	694	531	831	573	748	1.67325	1.14367e-05	0.000268941	2.9186	2.58164	1.60905	7.18551	8.42769	8.01351	AT3G23600.1		alpha/beta-Hydrolases superfamily protein
Potri.007G117700	-0.66324	5.07792	0.00546096	0.0360566	-1	483	518	509	230	256	181	-0.592478	0.00101265	0.0106247	51.6522	60.7708	48.0686	37.9328	36.7808	36.7267	AT1G31817.1	NFD3	Ribosomal L18p/L5e family protein
Potri.007G118800	1.74985	3.67814	2.35e-06	5.36e-05	1	94	64	57	131	116	253	0.97052	0.00668447	0.045881	2.80315	3.37331	1.80425	5.58734	3.53339	7.3519	AT3G22104.1		Phototropic-responsive NPH3 family protein
Potri.007G119800	-1.86988	2.97073	2.53e-06	5.7e-05	-1	120	185	128	29	41	13	-0.7842	0.00235979	0.0206875	11.2236	14.2838	9.87475	5.56721	7.26146	8.96237	AT1G61730.1		DNA-binding storekeeper protein-related transcriptional regulator
Potri.007G129700	0.99892	8.34616	2.93e-05	0.000450518	1	2476	2695	2802	3760	2906	4448	-0.442484	0.00397586	0.0308547	108.369	116.313	120.199	76.619	88.8764	102.195	AT3G59480.1		pfkB-like carbohydrate kinase family protein
Potri.007G132000	-1.32467	3.5426	0.000248787	0.00273985	-1	173	221	202	61	80	26	-0.937959	1.66119e-07	7.1337e-06	73.6338	51.3599	51.9153	27.1498	37.9718	30.6126	AT4G37650.1	SGR7,SHR	GRAS family transcription factor
Potri.007G138100	0.757449	5.92942	0.00115855	0.00996387	1	653	450	562	703	603	659	3.29084	7.17302e-15	1.39818e-12	1.13534	4.54455	1.8546	19.6344	20.8689	40.4171	AT5G44210.1	ATERF-9,ATERF9,ERF9	erf domain protein 9
Potri.007G140500	2.45742	6.13685	2.64e-12	3.11e-10	1	318	226	254	718	691	1608	0.715985	0.00678605	0.0463995	10.7487	6.18135	6.34488	14.6104	11.6505	12.8905	AT2G43820.1	ATSAGT1,GT,SAGT1,SGT1,UGT74F2	UDP-glucosyltransferase 74F2
Potri.008G002500	-1.44973	7.98835	5.35e-06	0.000107337	-1	3754	5157	4715	1067	1751	669	-0.344051	0.00671028	0.0459949	173.048	135.896	146.276	105.75	132.942	135.894	AT5G08570.1		Pyruvate kinase family protein
Potri.008G002900	1.04232	4.80865	0.00180688	0.0145003	1	229	137	307	303	220	438	0.563675	4.24777e-05	0.000807174	83.3676	62.9814	60.2313	103.165	98.3886	115.368	AT4G37930.1	SHM1,SHMT1,STM	serine transhydroxymethyltransferase 1
Potri.008G009500	-0.938414	7.30512	0.00281208	0.0208779	-1	2618	2803	2199	1003	1315	474	-0.450494	0.000397085	0.00506765	147.864	125.861	131.585	93.7721	113.601	101.901	AT1G17745.1	PGDH	D-3-phosphoglycerate dehydrogenase
Potri.008G010600	1.52784	4.93597	1.38e-09	8.53e-08	1	200	201	177	512	352	312	1.8459	1.15322e-10	9.75353e-09	3.27666	2.96887	1.67359	9.57735	9.30829	10.7662	AT5G13750.1	ZIFL1	zinc induced facilitator-like 1
Potri.008G011300	0.639147	8.54029	0.00412256	0.028637	1	3485	3304	3914	3756	3573	4279	0.826803	2.28983e-07	9.50602e-06	47.8665	30.6839	29.9881	59.5133	67.9859	71.6922	AT3G20770.1	AtEIN3,EIN3	Ethylene insensitive 3 family protein
Potri.008G014300	-1.4485	2.10062	0.00426322	0.0294429	-1	46	47	123	17	28	10	1.1494	1.09835e-11	1.1466e-09	16.9302	12.7969	10.8715	29.1355	32.3538	31.8701	AT3G03770.1		Leucine-rich repeat protein kinase family protein
Potri.008G021000	-0.981492	3.61346	0.000542629	0.00527283	-1	174	234	175	76	71	60	1.1933	0.00109561	0.0113708	3.37954	4.03307	3.60033	11.8584	5.91269	8.38409	AT2G36290.1		alpha/beta-Hydrolases superfamily protein
Potri.008G024100	1.20605	5.5517	1.12e-06	2.87e-05	1	401	265	377	558	504	613	0.862029	2.69588e-09	1.67319e-07	25.0372	18.4969	19.5341	34.8769	39.518	45.0888	AT5G22510.1	At-A/N-InvE,INV-E	alkaline/neutral invertase
Potri.008G033200	1.04318	3.23147	0.00124094	0.0105416	1	79	71	73	102	76	142	0.606528	0.00222864	0.0198163	10.6278	10.3888	9.10257	16.1441	14.4123	17.3565	AT2G36840.1		ACT-like superfamily protein
Potri.008G034800	0.692752	9.2427	0.0011627	0.00998956	1	5843	5741	5433	7217	6145	5916	0.44021	0.000369617	0.00481312	91.7318	83.4528	88.2268	115.327	129.863	128.457	AT3G10410.1	CPY,SCPL49	SERINE CARBOXYPEPTIDASE-LIKE 49
Potri.008G036300	1.20175	2.56764	0.00152818	0.0126125	1	44	27	59	50	81	76	-0.593083	0.0021066	0.0189541	15.4463	12.9892	13.9092	9.89355	9.93045	9.3508	AT2G39130.1		Transmembrane amino acid transporter family protein
Potri.008G036900	0.969601	5.19582	0.000152463	0.00181997	1	342	320	246	413	338	489	5.82626	0.000510466	0.00619462	0	0	0	0.507931	0.84044	0.266953	AT5G04250.1		Cysteine proteinases superfamily protein
Potri.008G037700	-1.47594	3.08843	0.00101866	0.00893255	-1	123	173	147	30	67	14	-0.782468	0.000113448	0.00182615	43.4405	48.5546	38.715	22.5117	24.8255	32.8768	AT2G39020.1		Acyl-CoA N-acyltransferases (NAT) superfamily protein
Potri.008G041800	0.661627	4.82747	0.00392689	0.0275183	1	291	259	255	323	284	284	-0.641906	0.00500578	0.0367444	7.76265	7.86489	8.27202	3.72905	5.66811	6.83983	AT3G07990.1	SCPL27	serine carboxypeptidase-like 27
Potri.008G042500	-1.63026	5.49066	8.98e-06	0.000165235	-1	716	823	940	167	307	85	-0.603516	0.00343285	0.0274991	40.4736	51.3901	37.0474	31.4742	31.7825	25.3452	AT1G07940.1		GTP binding Elongation factor Tu family protein
Potri.008G042700	-1.44115	7.36592	3.91e-06	8.21e-05	-1	2520	3126	3191	693	1137	443	-0.660594	3.37726e-06	9.56444e-05	119.712	128.878	113.944	71.9649	84.4448	84.4252	AT1G07930.1		GTP binding Elongation factor Tu family protein
Potri.008G043100	-1.43286	9.3428	7.8e-05	0.0010404	-1	9842	12225	12717	2820	4848	1345	-0.640128	2.89375e-06	8.39524e-05	442.181	490.199	448.817	276.946	325.786	329.359	AT1G07930.1		GTP binding Elongation factor Tu family protein
Potri.008G048400	1.08153	6.71034	2.46e-05	0.000388675	1	907	847	714	1332	857	1462	0.962868	2.42184e-08	1.24588e-06	16.664	13.1107	12.7803	27.4029	24.9724	34.0955	AT3G12360.1	ITN1	Ankyrin repeat family protein
Potri.008G049500	0.997342	6.16055	0.000311373	0.00331848	1	765	454	538	915	568	965	-1.05244	2.2283e-05	0.000476809	14.9265	11.5454	9.91273	4.11805	5.93971	8.39148	AT5G13550.1	SULTR4;1	sulfate transporter 4.1
Potri.008G054400	2.23739	3.64616	1.15e-05	0.000205164	1	57	42	62	97	78	345	1.11733	0.000904488	0.00971877	2.09595	2.85802	2.68634	6.40261	5.66009	5.31889	AT5G59350.1
Potri.008G055500	-1.22074	4.85977	2.93e-05	0.000449811	-1	489	459	531	142	208	93	-0.615333	3.76539e-06	0.000104968	167.691	167.921	149.367	102.785	114.35	114.166	AT3G12110.1	ACT11	actin-11
Potri.008G059200	0.868399	7.86305	0.000203327	0.00233312	1	2288	1528	2252	2789	2609	2339	1.16832	5.1403e-12	5.77705e-10	54.126	52.3991	65.0862	143.114	131.584	127.736	AT3G11410.1	AHG3,ATPP2CA,PP2CA	protein phosphatase 2CA
Potri.008G059400	-1.37284	6.74402	3.22e-06	6.97e-05	-1	1689	2142	1829	449	741	335	-0.575098	0.000425005	0.00535279	258.517	316.302	292.855	204.836	202.878	203.937	AT1G74270.1		Ribosomal protein L35Ae family protein
Potri.008G061700	8.94369	7.62772	2.15e-27	3.41e-24	1	11	13	5	1740	853	7317	2.51941	0.00311299	0.0255081	1.8346	0	1.12381	4.40655	6.37983	6.25306	AT3G55646.1
Potri.008G061800	1.11404	11.5501	2.53e-05	0.000396522	1	31155	19213	19450	32588	30147	42119	-0.693095	0.00130714	0.0129829	233.433	300.601	392.147	213.708	205.219	183.442	AT5G05960.1		Bifunctional inhibitor/lipid-transfer protein/seed storage 2S albumin superfamily protein
Potri.008G063600	-0.897564	4.97047	0.000122485	0.00152307	-1	550	498	439	197	187	174	-0.545229	1.66877e-05	0.000372414	145.009	125.357	125.647	83.1415	96.6948	104.033	AT3G55770.3		GATA type zinc finger transcription factor family protein
Potri.008G066000	2.66847	6.03	5.45e-10	3.75e-08	1	263	188	203	546	545	1755	1.29937	7.05819e-10	5.13416e-08	13.8472	8.2071	9.90215	24.4382	24.6822	32.47	AT2G40000.1	ATHSPRO2,HSPRO2	ortholog of sugar beet HS1 PRO-1 2
Potri.008G066300	-1.69386	4.68508	0.000237734	0.00263637	-1	358	561	504	83	192	32	-0.838561	9.49211e-10	6.57856e-08	315.848	341.852	288.936	169.577	188.614	197.386	AT2G40010.1		Ribosomal protein L10 family protein
Potri.008G068800	1.83083	6.45226	5.7e-08	2.19e-06	1	550	404	460	973	687	1816	0.609395	0.00513512	0.0375414	16.3129	15.573	21.0726	29.9032	23.8035	30.8809	AT3G55960.1		Haloacid dehalogenase-like hydrolase (HAD) superfamily protein
Potri.008G069100	-1.71722	1.28167	0.00287064	0.0212466	-1	29	23	70	14	9	3	-1.05261	5.97944e-07	2.17157e-05	20.6961	13.2112	14.8242	5.66736	8.64103	10.2596	AT2G40130.2		Double Clp-N motif-containing P-loop nucleoside triphosphate hydrolases superfamily protein
Potri.008G071800	-1.08727	4.93211	3.73e-05	0.000550082	-1	444	546	520	143	212	140	-0.464159	0.00239498	0.0209225	25.0496	21.542	22.6971	15.0731	17.4026	20.159	AT5G05520.1		Outer membrane OMP85 family protein
Potri.008G072500	-1.0726	5.29708	0.000138361	0.00168968	-1	648	673	623	243	278	128	-0.490607	0.00663549	0.0456705	90.601	123.813	102.796	75.3174	82.1613	80.5647	AT2G40290.1		Eukaryotic translation initiation factor 2 subunit 1
Potri.008G074100	-1.0864	5.54764	7.8e-06	0.000147248	-1	725	842	754	252	304	208	-0.437037	0.00679081	0.0464157	102.115	118.324	117.041	85.624	89.6173	86.4305	AT3G56130.1		biotin/lipoyl attachment domain-containing protein
Potri.008G074500	1.69534	4.13832	1.16e-10	9.55e-09	1	97	115	92	227	213	248	1.8169	1.45669e-06	4.72621e-05	3.72011	2.79203	1.54959	8.66734	8.9633	11.9283	AT5G34930.1		arogenate dehydrogenase
Potri.008G074600	2.0501	9.63652	2.43e-09	1.4e-07	1	4444	3803	3138	8144	6998	17371	1.22887	1.86953e-11	1.87329e-09	321.559	202.052	263.781	735.145	590.727	568.473	AT4G14270.1
Potri.008G080800	2.02128	7.33042	6.35e-11	5.5e-09	1	873	645	824	1853	1483	3237	0.963516	4.48651e-08	2.15681e-06	11.932	9.41237	8.81143	21.1176	19.31	20.4951	AT1G79270.1	ECT8	evolutionarily conserved C-terminal region 8
Potri.008G081000	2.75582	-0.979682	0.00162412	0.013249	1	1	2	0	7	4	5	-0.811158	1.01168e-08	5.58013e-07	76.6251	70.3579	77.6989	40.9902	47.8066	45.1573	AT5G44680.1		DNA glycosylase superfamily protein
Potri.008G086500	2.15347	4.77385	1.67e-10	1.33e-08	1	157	65	148	529	357	274	-1.2061	0.0018234	0.0169122	6.6146	3.64306	6.55125	2.34135	2.0754	3.16425	AT3G28960.1		Transmembrane amino acid transporter family protein
Potri.008G087600	-0.956531	3.34611	0.00230037	0.0176904	-1	146	129	206	73	58	43	-0.68739	7.91174e-06	0.000199796	72.3596	58.5444	63.3035	41.7688	43.3407	40.1288	AT1G69580.1		Homeodomain-like superfamily protein
Potri.008G087800	0.829757	4.23539	0.00107496	0.00933099	1	177	138	181	233	176	208	-1.17662	0.00111868	0.0115539	6.56516	4.22341	4.25816	1.345	3.02167	2.58381	AT5G39660.1	CDF2	cycling DOF factor 2
Potri.008G090000	-0.872853	4.5814	0.000868289	0.00778722	-1	334	428	362	150	171	109	-0.475494	0.00244071	0.0212473	33.9162	31.8174	33.5822	21.9464	24.5213	28.535	AT2G03220.1	ATFT1,ATFUT1,FT1,MUR2	fucosyltransferase 1
Potri.008G095900	-1.68599	0.103272	0.00577434	0.0376226	-1	10	16	21	3	4	3	-1.5964	9.50671e-08	4.27374e-06	19.2633	21.3421	13.7105	6.05901	5.92413	6.83205	AT1G10380.1		Putative membrane lipoprotein
Potri.008G096500	1.46455	5.36456	6.98e-09	3.55e-07	1	278	234	293	452	474	616	3.17788	1.81918e-33	3.24204e-30	2.22136	1.94589	3.19627	26.6549	21.3665	21.097	AT1G13740.1	AFP2	ABI five binding protein 2
Potri.008G097600	-2.07834	2.68849	1.68e-05	0.000282745	-1	115	114	135	18	37	5	-1.13598	2.17013e-10	1.76367e-08	42.3522	48.9604	43.691	18.8045	23.0237	22.8732	AT3G08900.1	RGP,RGP3	reversibly glycosylated polypeptide 3
Potri.008G098850	-1.54474	5.30933	8.85e-08	3.2e-06	-1	691	670	793	183	231	103	-0.974128	0.00140829	0.0137468	19.4823	8.8414	12.7085	3.45467	9.76519	8.56114	AT1G15210.1	ATPDR7,PDR7	pleiotropic drug resistance 7
Potri.008G099400	2.69457	3.68102	2.7e-11	2.54e-09	1	50	41	35	148	115	302	0.885614	0.00176209	0.0164413	11.5099	8.73337	10.847	21.266	18.0336	20.2672	AT3G15580.1	APG8H,ATG8I	Ubiquitin-like superfamily protein
Potri.008G099800	-1.43858	1.34079	0.0060957	0.0393345	-1	37	38	47	5	21	5	-1.08126	2.7842e-07	1.11861e-05	44.4245	61.7379	44.5409	22.0925	22.7117	30.7111	AT3G17350.1
Potri.008G101500	1.63426	7.00407	3.68e-09	2.02e-07	1	819	661	821	1750	1078	2150	1.18445	2.70926e-13	3.88483e-11	46.0058	32.6394	31.2911	86.0985	74.1798	98.6869	AT3G06500.1		Plant neutral invertase family protein
Potri.008G108000	1.10386	9.25543	4.44e-07	1.28e-05	1	5003	4334	4939	7961	6271	7235	0.605693	0.000220642	0.00316381	38.538	25.0364	28.5351	48.9869	50.9307	44.5045	AT3G16910.1	AAE7,ACN1	acyl-activating enzyme 7
Potri.008G108100	5.65778	5.93023	3.23e-27	4.94e-24	1	35	20	32	813	410	1816	1.13088	0.001192	0.0121886	1.50605	1.20568	2.09933	3.85857	2.89299	4.25869	AT5G49360.1	ATBXL1,BXL1	beta-xylosidase 1
Potri.008G110100	-1.46908	5.16741	4.16e-07	1.21e-05	-1	495	738	687	144	219	121	-0.71649	0.000290924	0.0039621	127.847	168.35	164.944	107.527	94.2711	92.6027	AT5G08180.2		Ribosomal protein L7Ae/L30e/S12e/Gadd45 family protein
Potri.008G112800	-2.99267	2.9632	1.94e-09	1.14e-07	-1	149	172	164	7	30	5	-0.827695	4.56384e-05	0.000859379	17.2152	11.2957	15.0541	6.48718	8.37306	10.853	AT1G68990.1	MGP3	male gametophyte defective 3
Potri.008G113400	1.96811	4.82295	3.15e-08	1.29e-06	1	178	112	134	215	369	554	-1.4875	3.26624e-06	9.33478e-05	83.6659	28.0666	41.1963	12.524	22.0706	21.3586	AT3G30530.1	ATBZIP42,bZIP42	basic leucine-zipper 42
Potri.008G114400	-0.760365	5.38833	0.00115528	0.00993775	-1	678	645	601	252	301	239	0.658792	0.00146619	0.0141899	24.8557	30.1444	24.6289	44.3496	48.1255	39.0778	AT1G68760.1	ATNUDT1,ATNUDX1,NUDX1	nudix hydrolase 1
Potri.008G117100	2.73195	6.91439	6.63e-06	0.000128181	1	526	324	313	713	525	4004	1.68798	3.85154e-09	2.30446e-07	24.8402	18.5716	21.1484	62.1933	38.7522	118.616	AT1G25560.1	EDF1,TEM1	AP2/B3 transcription factor family protein
Potri.008G121700	4.94954	8.55567	1.16e-31	3.85e-28	1	278	282	307	4224	3626	10589	3.89815	5.25576e-11	4.87477e-09	0.140384	1.14392	0.137591	9.30646	6.06746	7.79755	AT1G68440.1
Potri.008G121900	1.63415	4.84388	3.23e-05	0.000488975	1	161	188	164	280	182	638	2.0716	0.00026446	0.00367182	1.12635	0.520217	1.01902	2.66378	5.42339	3.5	AT1G68300.1		Adenine nucleotide alpha hydrolases-like superfamily protein
Potri.008G122100	3.29959	4.09471	1.23e-11	1.25e-09	1	51	33	32	124	180	478	1.92275	5.34478e-08	2.54489e-06	3.33706	2.36454	1.63533	9.13052	11.6047	7.91239	AT1G68320.1	AtMYB62,BW62B,BW62C,MYB62	myb domain protein 62
Potri.008G125200	1.84364	3.58075	3.28e-07	9.9e-06	1	70	53	68	144	98	234	1.1114	1.35122e-09	8.94242e-08	16.1629	9.90602	10.5424	23.4699	26.0713	32.56	AT1G68190.1		B-box zinc finger family protein
Potri.008G126300	-1.89946	0.805385	0.00419735	0.0290534	-1	33	39	14	6	10	0	-1.08128	0.000273909	0.00376946	9.89808	6.32819	8.17413	2.55355	5.28148	4.21131	AT2G01120.1	ATORC4,ORC4	origin recognition complex subunit 4
Potri.008G127200	2.04549	-0.0129253	0.000772191	0.00705052	1	6	2	4	20	9	7	4.26308	4.62059e-05	0.000866928	0.296247	0	0.193569	2.37187	0.686802	6.58196	AT3G03280.1
Potri.008G127600	1.73088	6.2806	2.5e-08	1.06e-06	1	480	508	333	870	713	1459	1.10654	1.06847e-06	3.62637e-05	14.9692	15.2532	12.7593	21.663	29.5969	47.1708	AT2G01290.1	RPI2	ribose-5-phosphate isomerase 2
Potri.008G127700	2.36873	4.32122	1.19e-08	5.63e-07	1	81	87	70	186	163	498	1.0568	0.0020098	0.0182742	10.4274	2.84202	7.68884	11.4695	18.5906	14.6149	AT1G71090.1		Auxin efflux carrier family protein
Potri.008G130500	-1.10023	4.30041	0.000751887	0.00690475	-1	271	364	337	78	160	77	-0.82434	0.000348404	0.00459202	72.014	103.562	92.2063	61.3866	48.7158	48.433	AT1G23100.1		GroES-like family protein
Potri.008G131200	0.904432	9.02635	0.00714726	0.0447811	1	4919	3079	5384	4894	3526	8871	-0.377008	0.00438885	0.0333113	3085.82	3218.84	3226.64	2556.43	2525.07	2600.63	AT1G14930.1		Polyketide cyclase/dehydrase and lipid transport superfamily protein
Potri.008G132400	0.760357	5.2255	0.000800886	0.00726617	1	364	327	327	411	390	403	-0.425269	0.00497061	0.0365831	109.742	119.959	109.173	79.7588	85.3014	100.568	AT1G14900.1	HMGA	high mobility group A
Potri.008G133400	0.833274	5.74216	0.000521814	0.00511272	1	497	495	419	568	503	681	0.597179	0.000489299	0.00598725	24.9402	21.976	22.7569	40.7695	32.0588	36.588	AT3G17860.1	JAI3,JAZ3,TIFY6B	jasmonate-zim-domain protein 3
Potri.008G136100	-0.854511	5.3322	0.00037252	0.00385443	-1	590	704	598	248	278	206	0.50684	0.00518167	0.037813	18.2557	13.6125	16.6619	17.6842	24.75	30.0511	AT1G14790.1	ATRDRP1,RDR1	RNA-dependent RNA polymerase 1
Potri.008G140000	-1.70925	2.13702	0.0003508	0.00366397	-1	70	79	82	12	31	6	-1.07463	7.68343e-05	0.00132849	34.3637	48.1805	41.1933	19.4284	26.6577	15.6167	AT2G35585.1
Potri.008G144500	2.04423	7.24008	1.53e-09	9.35e-08	1	1146	453	579	2432	1431	2404	-1.57514	6.96251e-24	4.57143e-21	210.262	216.592	212.504	80.6408	65.2006	78.2886	AT1G14520.2	MIOX1	myo-inositol oxygenase 1
Potri.008G145500	-1.15316	3.96356	0.00205249	0.0160924	-1	197	262	317	78	127	39	-0.672258	0.00157975	0.0150956	108.794	142.746	98.2715	75.9736	74.2029	80.6417	AT1G68660.1		Ribosomal protein L12/ ATP-dependent Clp protease adaptor protein ClpS family protein
Potri.008G145600	-1.06989	6.1997	3.24e-05	0.00049027	-1	1144	1244	1256	385	530	297	-0.389088	0.00515328	0.0376389	70.4939	72.7652	72.2934	50.4163	57.3653	65.4618	AT5G26830.1		Threonyl-tRNA synthetase
Potri.008G148000	1.03096	5.70386	0.000288378	0.00310688	1	495	385	378	538	426	819	0.991827	4.1458e-05	0.000792019	17.4458	16.3606	15.4117	21.3652	31.062	51.775	AT2G02800.1	APK2B	protein kinase 2B
Potri.008G150000	-1.54808	6.92637	1.26e-06	3.16e-05	-1	1927	2435	2275	507	791	290	-0.592333	0.00457839	0.03443	389.424	638.026	524.996	387.3	353.685	344.672	AT5G18380.1		Ribosomal protein S5 domain 2-like superfamily protein
Potri.008G151700	4.20375	8.76183	3.36e-25	3.43e-22	1	650	518	476	5538	3703	11662	2.91028	7.28913e-24	4.65537e-21	3.28321	3.17719	4.20801	34.0513	25.4277	23.55	AT2G32150.1		Haloacid dehalogenase-like hydrolase (HAD) superfamily protein
Potri.008G152500	-1.42704	5.41084	5.19e-07	1.47e-05	-1	647	870	742	193	264	131	-0.712306	4.32863e-05	0.000821288	107.539	135.843	120.705	74.9095	79.4481	79.5232	AT5G28060.1		Ribosomal protein S24e family protein
Potri.008G155900	3.36185	7.18954	3.29e-11	3.04e-09	1	440	288	225	1665	794	4276	-1.45946	0.00296201	0.0245278	17.5121	3.53432	5.04815	2.81687	3.70036	2.96092	AT3G22740.1	HMT3	homocysteine S-methyltransferase 3
Potri.008G156300	-1.17787	7.23212	6.82e-06	0.000131	-1	2309	2830	2501	711	1049	596	-0.521476	0.00410335	0.0315983	331.313	464.784	424.648	308.493	294.519	292.21	AT4G34670.1		Ribosomal protein S3Ae
Potri.008G161600	-1.5778	5.52581	1.61e-10	1.28e-08	-1	1022	761	739	186	211	191	-0.673519	0.00121695	0.0123577	28.297	24.9971	25.3978	12.4853	19.1764	20.2681	AT1G23740.1		Oxidoreductase, zinc-binding dehydrogenase family protein
Potri.008G167200	1.88544	0.940608	0.00617058	0.0397281	1	18	5	5	51	11	13	-0.709457	0.00709313	0.0479009	16.8077	24.2305	18.7558	10.798	13.3799	14.6223	AT4G14380.1
Potri.008G168600	-1.5076	5.79344	2.16e-07	6.88e-06	-1	822	1168	1003	191	341	200	-0.789524	1.77628e-05	0.00039394	227.933	319.012	287.798	169.25	155.106	185.685	AT4G27090.1		Ribosomal protein L14
Potri.008G172400	-0.691027	5.09687	0.00809587	0.0494972	-1	576	579	386	278	219	175	-0.789485	2.56985e-05	0.000536101	53.0907	64.6589	63.7195	31.7979	43.1868	35.6815	AT2G33310.3	IAA13	auxin-induced protein 13
Potri.008G173000	0.73204	3.905	0.00712724	0.0447014	1	140	148	122	166	127	183	0.72306	0.000473667	0.00584759	14.4542	11.5279	13.7524	20.6276	23.0956	24.7556	AT1G04555.1
Potri.008G175100	-1.27411	6.98876	4.28e-06	8.88e-05	-1	1899	2889	1782	707	753	451	-0.686767	0.0040629	0.0314002	24.2049	29.8012	28.4907	16.5791	20.4822	16.8421	AT2G29420.1	ATGSTU7,GST25,GSTU7	glutathione S-transferase tau 7
Potri.008G176500	-0.868285	5.072	0.000734054	0.00677192	-1	541	527	517	239	235	136	-0.820047	0.000179377	0.00267032	67.1859	100.002	87.8452	50.5823	53.5716	48.1799	AT1G20350.1	ATTIM17-1,TIM17-1	translocase inner membrane subunit 17-1
Potri.008G177200	-0.96419	2.93729	0.00357671	0.025514	-1	83	129	147	49	43	37	1.4043	0.000301191	0.00406421	3.76079	2.90849	2.59831	10.1289	10.536	4.35838	AT3G50940.1		P-loop containing nucleoside triphosphate hydrolases superfamily protein
Potri.008G178300	1.75449	-0.505172	0.00820577	0.0499846	1	4	5	0	8	7	7	0.799662	0.00356157	0.0282998	4.5781	4.34458	3.10273	7.11246	6.62947	8.11559	AT1G67590.1		Remorin family protein
Potri.008G181300	0.836886	5.95067	0.0069497	0.0437347	1	526	572	530	550	441	1022	0.854146	4.07154e-05	0.000782025	12.614	10.9439	13.4999	21.7308	25.57	22.6224	AT1G24440.1		RING/U-box superfamily protein
Potri.008G182300	-0.906008	7.8482	9.03e-05	0.00117616	-1	3315	4070	3634	1303	1579	1223	-0.427095	0.00111831	0.0115539	239.715	253.324	244.967	179.62	195.506	200.784	AT1G24510.1		TCP-1/cpn60 chaperonin family protein
Potri.008G183000	1.70967	1.38068	0.00154575	0.0127233	1	23	15	5	26	22	50	1.114	0.00133393	0.0131976	2.48081	1.16369	1.97556	4.24558	3.50474	4.77586	AT3G26120.1	TEL1	terminal EAR1-like 1
Potri.008G183600	1.18129	6.53242	5.15e-05	0.00072619	1	734	682	665	985	718	1571	0.79722	1.11288e-06	3.74714e-05	18.16	13.5126	13.0819	25.5752	25.8135	29.3892	AT5G14420.4	RGLG2	RING domain ligase2
Potri.008G186500	2.85664	6.39603	5.85e-24	5.02e-21	1	265	208	279	1345	878	1576	1.69535	2.80477e-12	3.36437e-10	22.6538	13.0466	22.6789	67.4718	67.6856	59.8099	AT3G26510.3		Octicosapeptide/Phox/Bem1p family protein
Potri.008G187000	-0.890588	5.63038	0.000824703	0.00744883	-1	679	764	909	296	381	210	-0.741345	5.02452e-05	0.000930674	179.594	243.804	214.509	135.865	137.478	127.872	AT1G70600.1		Ribosomal protein L18e/L15 superfamily protein
Potri.008G187900	0.993679	3.737	0.000132825	0.00163509	1	108	105	112	174	142	138	1.08792	2.92473e-05	0.000595203	5.09589	5.19697	3.73606	11.8737	8.0532	11.1031	AT1G10740.3		alpha/beta-Hydrolases superfamily protein
Potri.008G190000	-1.54234	3.88916	0.000118294	0.00147867	-1	316	265	213	56	107	27	-1.07554	9.13932e-10	6.38728e-08	88.7104	85.5186	85.8574	30.3301	51.7002	48.1768	AT1G70370.2	PG2	polygalacturonase 2
Potri.008G194800	2.47302	8.33118	5.98e-15	1.1e-12	1	1239	1307	1065	4132	2916	6863	0.817079	2.68843e-05	0.000557111	16.5159	12.6349	18.8919	29.2408	31.5697	27.2117	AT1G07040.1
Potri.008G198600	-0.895011	6.13076	0.000173579	0.00203583	-1	1335	1126	877	437	413	404	-0.865086	5.22665e-08	2.49818e-06	216.164	255.064	253.745	130.871	140.942	147.308	AT4G04830.1	ATMSRB5,MSRB5	methionine sulfoxide reductase B5
Potri.008G202600	1.14986	5.89185	0.000190053	0.00220377	1	470	416	469	589	450	1042	0.561074	0.000337786	0.00447662	54.6802	40.1084	49.381	72.5291	72.6617	75.7276	AT5G19070.1		SNARE associated Golgi protein family
Potri.008G203100	2.86918	6.65628	4.87e-08	1.9e-06	1	393	240	262	599	761	3082	1.32901	5.65302e-12	6.29656e-10	15.6114	9.18615	10.2948	30.7103	29.5489	30.4504	AT1G03220.1		Eukaryotic aspartyl protease family protein
Potri.008G203200	3.54088	8.09159	1e-31	3.6e-28	1	681	559	347	3901	3827	5110	1.76899	0.000391851	0.00502398	1.50855	2.76433	4.23399	3.68929	8.92499	19.3205	AT1G03220.1		Eukaryotic aspartyl protease family protein
Potri.008G204100	7.47629	1.79308	1.97e-09	1.16e-07	1	0	1	0	18	12	144	-1.53243	1.32329e-07	5.83321e-06	104.188	81.2894	71.7485	33.5613	38.6307	19.0192	AT5G19190.1
Potri.008G210900	1.54318	5.64672	1.05e-05	0.000189396	1	238	395	304	787	846	298	0.75418	0.00341518	0.0273983	13.7438	15.6098	13.2846	29.5054	25.3333	19.8147	AT3G16770.1	ATEBP,EBP,ERF72,RAP2.3	ethylene-responsive element binding protein
Potri.008G213900	-1.97015	1.19732	0.000482081	0.00478737	-1	36	45	37	9	12	0	-0.885264	0.00043655	0.00547848	22.6803	25.62	18.2596	10.8953	11.2673	15.8493	AT3G06740.1	GATA15	GATA transcription factor 15
Potri.008G220800	-2.73385	0.730668	1.26e-05	0.00022199	-1	17	46	25	2	4	3	1.32699	1.81037e-10	1.49072e-08	4.21805	3.10397	3.04978	9.52244	8.54221	8.82224	AT3G06880.2		Transducin/WD40 repeat-like superfamily protein
Potri.009G002000	-0.853801	3.01828	0.0043377	0.0298309	-1	115	136	120	56	50	38	-0.67098	0.00140098	0.0136969	20.037	17.7154	18.0522	12.2169	11.4855	12.8417	AT1G08220.1
Potri.009G005700	2.16571	6.59863	5.29e-07	1.49e-05	1	552	317	433	886	650	2467	0.917447	1.41114e-06	4.59036e-05	36.8079	30.9264	37.8341	80.4584	55.6622	70.7794	AT5G22920.1		CHY-type/CTCHY-type/RING-type Zinc finger protein
Potri.009G006500	0.840516	4.8273	0.000926952	0.00823425	1	248	191	307	337	271	325	-0.689806	9.18414e-05	0.00152967	31.3245	22.2764	21.7251	14.2826	15.8254	18.4535	AT2G28110.1	FRA8,IRX7	Exostosin family protein
Potri.009G011800	-1.45458	3.9087	5.65e-08	2.17e-06	-1	286	240	267	70	76	56	-0.549783	0.000478165	0.00589068	73.7105	51.5142	47.8141	34.0955	41.4678	47.4262	AT5G60450.1	ARF4	auxin response factor 4
Potri.009G013000	-0.732746	5.02035	0.00306705	0.0224963	-1	487	517	473	215	249	158	-0.484228	0.00140437	0.0137193	29.9775	24.8233	24.3968	16.8758	19.6128	22.7395	AT2G28450.1		zinc finger (CCCH-type) family protein
Potri.009G014100	1.32333	4.11812	0.000213302	0.00242042	1	134	118	111	142	150	334	1.13218	7.72301e-05	0.00133349	6.13366	6.79281	6.9248	14.6953	18.977	11.7615	AT3G45210.1		Protein of unknown function, DUF584
Potri.009G020700	0.891361	3.95686	0.00307203	0.0225237	1	143	128	126	159	122	231	1.72306	6.61429e-05	0.00116874	1.87233	0.932501	2.19026	4.17803	4.44071	8.72237	AT1G14370.1	APK2A,PBL2	protein kinase 2A
Potri.009G021400	-2.09827	1.30076	4.51e-05	0.000649056	-1	28	32	70	8	6	7	2.56633	3.85204e-06	0.000107264	0.809486	1.92869	1.05784	8.81425	11.6174	3.17916	AT5G51440.1		HSP20-like chaperones superfamily protein
Potri.009G024300	2.6604	3.12283	1.38e-07	4.67e-06	1	31	38	18	89	63	229	4.49318	0.0012238	0.0124172	0.162828	0	0.159588	1.40796	1.45603	4.60431	AT2G31945.1
Potri.009G024800	1.6368	0.850985	0.00683839	0.0431988	1	11	14	5	13	13	39	1.06931	0.000372173	0.00482626	4.12168	2.54696	2.69312	7.66447	5.32816	7.20602	AT2G31920.1		Plant protein of unknown function (DUF936)
Potri.009G028800	0.818173	10.576	0.0013851	0.0115762	1	15984	13685	10955	14465	14494	20730	0.621697	0.000399618	0.00508835	237.429	172.354	161.177	315.861	336.927	250.717	AT2G28790.1		Pathogenesis-related thaumatin superfamily protein
Potri.009G032000	1.43695	6.95525	2.24e-06	5.16e-05	1	817	742	902	1193	1112	2296	0.479764	0.00184923	0.0171073	36.3363	26.346	28.3546	37.0073	42.5086	53.0906	AT1G07540.1	TRFL2	TRF-like 2
Potri.009G033300	0.911727	6.02444	0.000356725	0.00371787	1	532	500	627	749	534	893	1.89317	4.45893e-14	7.51692e-12	18.8912	14.4067	16.4961	36.9375	57.3502	102.444	AT1G07530.1	ATGRAS2,GRAS2,SCL14	SCARECROW-like 14
Potri.009G038300	4.02119	7.54158	4.76e-15	8.93e-13	1	297	216	283	2005	1063	5797	1.5887	1.76894e-17	5.07299e-15	43.4142	30.0285	33.9125	127.956	103.784	100.215	AT5G59080.1
Potri.009G040700	-0.905438	4.77096	0.000192158	0.00222578	-1	400	437	458	161	185	137	-0.423928	0.00533094	0.0386536	35.7731	33.2378	29.7192	24.072	26.2137	26.5519	AT2G29560.1	ENOC	cytosolic enolase
Potri.009G041100	-1.06271	5.53958	0.00254944	0.0192949	-1	996	630	677	166	181	410	0.641792	0.000597067	0.00700697	1298.71	1376.58	1351.53	2646.94	2069.24	1794.69	AT4G37300.1	MEE59	maternal effect embryo arrest 59
Potri.009G042600	-1.43543	3.52563	1.42e-05	0.000243903	-1	238	162	203	59	67	30	-0.596399	0.00276817	0.0233094	24.3689	17.5743	19.7397	11.0154	17.3255	14.1762	AT5G58900.1		Homeodomain-like transcriptional regulator
Potri.009G045300	-1.77122	4.34647	5.2e-06	0.000104824	-1	330	434	372	75	127	31	-0.597409	0.000493505	0.00602395	44.1406	54.6549	48.6395	32.3023	33.7554	36.5974	AT3G18600.1		P-loop containing nucleoside triphosphate hydrolases superfamily protein
Potri.009G045400	1.26356	5.1546	3.49e-05	0.000519656	1	303	237	229	312	350	612	0.862605	1.58589e-05	0.000358405	52.9931	31.0292	39.319	86.2594	66.2291	77.9324	AT3G47160.1		RING/U-box superfamily protein
Potri.009G045500	1.25383	1.65618	0.0040891	0.0284693	1	32	17	17	23	43	43	0.970583	5.74176e-07	2.10054e-05	24.8418	25.4492	25.1872	58.7329	45.8052	49.3891	AT5G58770.1		Undecaprenyl pyrophosphate synthetase family protein
Potri.009G047700	1.1665	5.18691	0.000562395	0.00541954	1	276	244	304	397	229	657	0.477911	0.00260332	0.0222594	18.4515	17.7276	16.8259	28.1377	23.6108	25.0113	AT2G13360.1	AGT,AGT1,SGAT	alanine:glyoxylate aminotransferase
Potri.009G054000	-1.03149	5.94275	9.01e-05	0.00117411	-1	934	1115	970	360	440	235	-0.466698	0.000647351	0.00746714	30.959	28.8139	28.3462	20.1718	21.7246	24.917	AT1G50920.1		Nucleolar GTP-binding protein
Potri.009G054300	-1.43	2.23602	0.000276166	0.00299756	-1	77	99	61	14	28	19	-0.755158	1.00124e-05	0.000242064	15.7	14.6244	14.1509	8.43015	9.97177	9.12798	AT4G12620.1	ATORC1B,ORC1B,UNE13	origin of replication complex 1B
Potri.009G054800	0.790854	5.60107	0.001447	0.012035	1	487	397	421	603	386	591	0.64894	1.5566e-06	4.99834e-05	49.2341	40.372	43.0914	70.9066	70.3438	75.3281	AT5G13800.1	CRN1,PPH	pheophytinase
Potri.009G056700	0.686116	5.42975	0.00714938	0.0447814	1	487	382	343	461	360	538	0.874185	7.93183e-06	0.000199898	8.99447	8.84841	9.108	13.802	18.6781	19.5446	AT5G13760.1		Plasma-membrane choline transporter family protein
Potri.009G058000	-2.17467	3.8865	3.29e-10	2.41e-08	-1	254	315	299	39	69	26	-0.563105	0.00161355	0.0153539	31.8362	32.9788	29.8107	17.9288	21.8502	27.848	AT5G52820.1		WD-40 repeat family protein / notchless protein, putative
Potri.009G064300	1.36561	5.0935	0.00551685	0.036314	1	139	136	427	262	239	739	-0.713632	2.95359e-06	8.52916e-05	444.988	340.232	394.411	199.617	298.277	253.358	AT3G20820.1		Leucine-rich repeat (LRR) family protein
Potri.009G065100	-1.62585	0.69372	0.00127165	0.0107663	-1	33	20	23	6	8	3	3.12447	0.00250193	0.0216446	0.263832	0	0.129292	1.39415	0.851946	1.13239	AT1G50520.1	CYP705A27	cytochrome P450, family 705, subfamily A, polypeptide 27
Potri.009G066100	0.72827	6.47268	0.00106751	0.0092837	1	895	844	715	1036	901	909	2.6191	3.65687e-06	0.0001024	17.5969	8.65773	11.1623	42.0517	51.7414	149.475	AT3G45640.1	ATMAPK3,ATMPK3,MPK3	mitogen-activated protein kinase 3
Potri.009G067100	-1.26304	6.09074	1.99e-05	0.000326909	-1	1105	1301	1111	319	494	211	-1.13082	3.86735e-14	6.60893e-12	271.132	316.477	292.059	125.479	137.735	160.664	AT5G12250.1	TUB6	beta-6 tubulin
Potri.009G069000	-1.84262	1.77689	9.8e-05	0.00126073	-1	61	79	40	12	18	5	-2.19862	0.00679778	0.0464288	5.01713	2.65798	9.1115	2.26837	0	1.49023	AT5G12240.1
Potri.009G069100	-1.9908	3.74882	0.000116506	0.00145932	-1	190	484	90	42	63	30	-1.54966	0.00560581	0.0402142	1.37521	1.05205	1.49356	0.357096	0.664722	0.375358	AT5G07990.1	CYP75B1,D501,TT7	Cytochrome P450 superfamily protein
Potri.009G069400	1.3039	5.82133	3.76e-08	1.52e-06	1	413	385	399	890	618	574	0.990182	0.00489765	0.0362039	2.69969	2.31564	2.80474	5.96568	3.64798	6.59792	AT5G19380.1	CLT1	CRT (chloroquine-resistance transporter)-like transporter 1
Potri.009G070400	-1.38565	6.21544	0.000145793	0.00175746	-1	1281	1292	1361	503	437	128	-0.983222	2.59742e-08	1.32798e-06	30.728	24.571	27.505	11.481	16.8373	15.5161	AT5G12300.1		Calcium-dependent lipid-binding (CaLB domain) family protein
Potri.009G070600	0.754352	5.30347	0.00216232	0.0168215	1	361	362	354	478	316	478	0.651726	0.00105942	0.0110504	11.5743	11.8351	9.83527	17.0912	18.6945	18.8865	AT5G19430.1		RING/U-box superfamily protein
Potri.009G072900	3.06668	12.2083	1.29e-16	3.11e-14	1	17544	9435	10227	74745	38078	103679	2.0422	3.79386e-28	3.3806e-25	168.812	90.9508	97.6772	510.316	523.544	472.619	AT3G47340.1	ASN1,AT-ASN1,DIN6	glutamine-dependent asparagine synthase 1
Potri.009G079700	-1.92875	7.18839	5.29e-08	2.05e-06	-1	2392	3157	2910	398	858	290	-0.523158	0.000371185	0.00481941	79.617	79.2442	68.5356	46.3143	54.6272	65.5184	AT5G09590.1	HSC70-5,MTHSC70-2	mitochondrial HSO70 2
Potri.009G080700	0.871559	5.01846	0.000195146	0.00225249	1	303	289	247	397	318	360	0.623062	0.00515484	0.0376392	20.1247	17.2618	13.4434	24.8441	26.9212	29.8614	AT4G21860.1	MSRB2	methionine sulfoxide reductase B 2
Potri.009G082100	-1.01522	5.81587	0.000135667	0.00166483	-1	864	949	942	263	429	256	-0.583583	0.000295299	0.00400419	99.3509	104.254	97.6521	54.0327	72.2046	86.362	AT4G33680.1	AGD2	Pyridoxal phosphate (PLP)-dependent transferases superfamily protein
Potri.009G084600	2.34944	4.08062	1.67e-08	7.5e-07	1	67	57	80	152	148	415	2.7104	0.000920674	0.00985449	0.0697208	0.358815	0.102501	1.17225	0.381001	2.28836	AT4G08170.2		Inositol 1,3,4-trisphosphate 5/6-kinase family protein
Potri.009G085100	-0.672946	9.33533	0.00285532	0.0211478	-1	11599	8561	9054	4357	4550	3877	-1.0263	2.58042e-18	8.04767e-16	3049.74	2614.43	2496.93	1253.89	1492.23	1432.78	AT1G04820.1	TOR2,TUA4	tubulin alpha-4 chain
Potri.009G086100	1.65221	3.02304	0.000151733	0.00181278	1	41	77	24	148	108	62	2.33242	1.12056e-06	3.76791e-05	1.18369	0.667958	0.702189	1.82558	3.1878	8.68241	AT5G14930.2	SAG101	senescence-associated gene 101
Potri.009G086400	2.41089	0.49443	0.00201148	0.0158433	1	7	3	5	12	4	40	1.68016	0.00039993	0.00508835	6.11082	6.28981	6.38854	22.3101	22.6672	17.6911	AT1G49975.1
Potri.009G086600	3.3787	2.28033	1.98e-10	1.54e-08	1	16	10	5	53	49	123	-0.95272	0.00490458	0.0362039	3.05325	4.44897	3.64149	1.76715	1.79094	2.56337	AT4G33800.1
Potri.009G086800	-2.08236	5.58114	1.03e-09	6.62e-08	-1	1037	1082	704	181	213	75	1.69779	5.5579e-06	0.000146585	1.0305	1.55735	1.68333	5.04464	4.33929	5.25306	AT1G49960.1		Xanthine/uracil permease family protein
Potri.009G092900	2.29754	4.58933	7.35e-13	9.45e-11	1	88	123	87	518	300	225	1.47977	0.00128047	0.0128098	1.58242	1.32063	1.29944	4.10903	1.65724	6.56513	AT2G14960.1	GH3.1	Auxin-responsive GH3 family protein
Potri.009G093400	-1.30692	4.6442	5.14e-06	0.000103833	-1	330	481	480	91	137	134	-0.612224	0.00261622	0.022339	113.2	139.712	123.952	98.1811	68.437	91.6558	AT2G15000.2
Potri.009G096600	-1.36146	5.25294	0.000713303	0.0066155	-1	499	710	790	176	301	68	-0.993693	2.82606e-08	1.43898e-06	78.3996	105.568	92.9888	41.1846	51.8556	54.3533	AT4G34200.1	EDA9	D-3-phosphoglycerate dehydrogenase
Potri.009G098100	3.33009	10.3289	2.09e-26	2.56e-23	1	3161	2644	2754	17395	13441	28779	0.714441	9.14872e-07	3.15713e-05	44.4685	34.8575	36.7544	61.5307	60.7249	76.4416	AT1G47128.1	RD21,RD21A	Granulin repeat cysteine protease family protein
Potri.009G108200	0.946482	7.28103	0.00485868	0.0327856	1	1480	1087	1343	1123	1268	2783	0.634701	0.000112234	0.00180893	188.356	159.912	176.509	313.552	285.97	243.502	AT2G15890.1	MEE14	maternal effect embryo arrest 14
Potri.009G108900	1.32578	7.15644	2.31e-08	9.9e-07	1	990	785	1219	1833	1652	1752	-0.947312	0.00183546	0.0170114	32.2375	16.5431	18.5619	9.23161	17.7793	8.78958	AT1G49470.1		Family of unknown function (DUF716)
Potri.009G114300	-1.32205	5.23028	1.18e-07	4.09e-06	-1	640	642	673	179	224	143	-0.851259	0.000611731	0.0071488	26.4539	15.7033	22.5529	9.27888	14.4353	13.6547	AT1G49320.1	ATUSPL1,USPL1	unknown seed protein like 1
Potri.009G118300	0.692669	4.80639	0.00378817	0.0267206	1	233	275	274	310	324	251	0.639199	0.00385436	0.0300707	11.6061	8.15986	8.88882	13.1006	15.1233	18.318	AT4G39230.1		NmrA-like negative transcriptional regulator family protein
Potri.009G118400	-1.92186	5.30692	5.91e-08	2.26e-06	-1	666	814	800	135	221	65	-0.635039	0.000153968	0.00235387	43.4581	40.2461	31.0882	21.4255	25.3225	30.7743	AT4G25730.1		FtsJ-like methyltransferase family protein
Potri.009G118800	-3.582	2.39121	7.46e-10	4.98e-08	-1	68	62	202	5	10	4	-1.34873	1.16117e-12	1.4857e-10	25.3475	22.7633	30.2059	9.01173	11.9821	11.3145	AT4G39210.1	APL3	Glucose-1-phosphate adenylyltransferase family protein
Potri.009G120600	-1.08413	3.2911	0.00060035	0.00572111	-1	124	197	153	47	60	49	-0.530627	0.00547501	0.039503	47.379	31.1805	30.1129	24.4772	26.5975	26.6505	AT4G39120.1	HISN7,IMPL2	myo-inositol monophosphatase like 2
Potri.009G121000	1.34082	4.74766	9.15e-06	0.000167602	1	213	166	179	301	220	460	1.18899	7.71042e-08	3.54282e-06	23.2494	19.7045	19.9837	60.7183	39.5083	47.9839	AT4G39100.1	SHL1	PHD finger family protein / bromo-adjacent homology (BAH) domain-containing protein
Potri.009G121200	0.675671	5.92921	0.00446526	0.0305241	1	649	511	563	664	743	516	0.88756	0.00165016	0.015613	6.96813	5.64013	5.72332	8.15629	9.75121	17.9892	AT2G16430.2	ATPAP10,PAP10	purple acid phosphatase 10
Potri.009G121300	1.5899	10.7664	2.4e-10	1.82e-08	1	12054	10373	9519	23717	16489	26903	0.678547	4.69903e-08	2.2503e-06	157.243	128.902	149.465	223.888	248.981	254.876	AT4G39090.1	RD19,RD19A	Papain family cysteine protease
Potri.009G121500	-2.22141	3.76869	5.45e-09	2.85e-07	-1	287	298	218	23	66	30	-0.894422	6.42989e-07	2.30166e-05	51.3544	57.0007	45.7253	26.0727	34.6768	26.0033	AT2G16440.1	MCM4	Minichromosome maintenance (MCM2/3/5) family protein
Potri.009G121700	1.06029	4.11877	3.42e-05	0.000511375	1	161	118	133	198	197	204	0.542412	0.00571472	0.0407727	49.9581	34.0334	37.2977	56.1423	64.1519	62.8382	AT4G34630.1
Potri.009G129200	1.29827	4.23475	0.0029133	0.0215179	1	171	127	101	124	134	414	1.0663	0.00094102	0.0100335	10.7145	6.79281	6.8487	19.2456	16.9713	16.1524	AT2G21180.1
Potri.009G130200	-0.846617	5.94309	0.000996675	0.00876837	-1	956	958	980	487	404	244	-0.462276	0.00291789	0.0242558	36.6341	36.6885	32.4612	26.5432	27.2488	26.3505	AT4G38710.2		glycine-rich protein
Potri.009G131800	5.54877	4.03483	1.43e-11	1.44e-09	1	12	7	6	73	76	655	1.99473	5.08015e-17	1.39285e-14	26.438	17.9937	18.7299	107.125	77.9477	72.4084	AT2G17880.1		Chaperone DnaJ-domain superfamily protein
Potri.009G133400	-1.25341	4.99017	2.61e-06	5.87e-05	-1	472	449	711	164	181	133	-0.835014	3.35412e-06	9.51555e-05	122.394	93.3116	93.8922	41.1527	72.1128	68.7063	AT4G34980.1	SLP2	subtilisin-like serine protease 2
Potri.009G144100	1.85186	5.23827	1.16e-13	1.7e-11	1	221	215	165	523	443	550	1.19696	0.000198956	0.00290799	7.26599	11.3698	10.6822	18.8674	16.8776	36.4913	AT2G27580.1		A20/AN1-like zinc finger family protein
Potri.009G145000	-1.95093	3.87794	3.15e-07	9.58e-06	-1	381	221	239	55	74	23	5.48881	0.000248869	0.0035036	0	0	0.0592996	0.755684	1.50286	0.611022	AT4G33790.1	CER4,FAR3,G7	Jojoba acyl CoA reductase-related male sterility protein
Potri.009G145400	3.25797	2.60706	3.32e-11	3.06e-09	1	14	20	8	62	69	149	2.46109	3.23323e-05	0.000645869	0.652727	0.646005	0.246055	4.48632	2.54424	1.62262	AT2G27690.1	CYP94C1	cytochrome P450, family 94, subfamily C, polypeptide 1
Potri.009G148500	-1.71623	2.92944	2.29e-06	5.24e-05	-1	103	161	147	23	41	23	-0.774921	0.000153592	0.00234955	47.6004	64.4289	50.4473	30.1536	32.6385	37.6121	AT2G44860.2		Ribosomal protein L24e family protein
Potri.009G149200	2.42021	1.78447	1.28e-07	4.41e-06	1	12	9	18	42	33	71	1.09316	1.52418e-06	4.91957e-05	28.3465	27.67	26.3739	78.9415	48.4745	54.1093	AT2G27830.1
Potri.009G149400	-1.51878	5.64723	1.96e-07	6.33e-06	-1	729	1020	960	169	306	182	-0.83746	2.24092e-05	0.000478689	86.5837	127.575	109.05	63.0991	65.2537	62.4341	AT3G44750.2	ATHD2A,HD2A,HDA3,HDT1	histone deacetylase 3
Potri.009G152800	-1.10517	9.59247	0.000463252	0.00463792	-1	13817	13328	11579	4635	5914	2093	-0.437086	0.00166395	0.0157137	288.113	222.333	229.336	150.572	197.989	223.489	AT5G17920.2	ATCIMS,ATMETS,ATMS1	Cobalamin-independent synthase family protein
Potri.009G153900	2.39439	6.7644	3.05e-15	5.93e-13	1	407	374	497	1486	1002	2180	-0.587873	3.34917e-06	9.51555e-05	196.519	197.508	186.854	127.979	137.732	138.783	AT5G20950.2		Glycosyl hydrolase family protein
Potri.009G156500	0.702012	5.67495	0.00253329	0.0191895	1	502	489	435	526	489	602	0.582109	0.00330916	0.0266851	9.45429	6.87109	9.84882	13.1084	11.8966	15.8941	AT3G03740.1	ATBPM4,BPM4	BTB-POZ and MATH domain 4
Potri.009G160400	-0.809978	5.55197	0.00116406	0.0099993	-1	673	744	766	364	309	204	-0.451749	0.00150287	0.014483	60.5681	56.9242	60.4086	38.7649	46.3553	51.5663	AT3G44330.1
Potri.009G167800	-1.63232	3.40745	0.00116442	0.00999971	-1	204	119	251	41	77	11	-2.15495	6.20021e-35	1.28913e-31	131.571	155.81	154.322	30.7361	40.57	33.0715	AT2G17230.1	EXL5	EXORDIUM like 5
Potri.010G002300	-1.50413	3.81269	5.98e-06	0.000117798	-1	219	276	251	61	88	35	-0.555046	0.000899527	0.00967379	22.4222	22.311	21.0275	15.3432	15.787	15.6391	AT3G17465.1	RPL3P	ribosomal protein L3 plastid
Potri.010G005600	-2.87612	1.72722	6.83e-07	1.86e-05	-1	47	80	66	2	14	2	-0.70398	0.00474138	0.0353549	13.2344	17.2233	12.0766	7.93206	11.7067	7.79302	AT3G16810.1	APUM24,PUM24	pumilio 24
Potri.010G011700	3.34698	-0.97244	0.000159388	0.00189109	1	0	1	1	4	7	6	4.20018	3.91147e-05	0.000754765	0	0.297019	0.11313	2.66156	2.98181	2.6811	AT5G49120.1		Protein of unknown function (DUF581)
Potri.010G014600	-1.18381	4.16917	1.96e-05	0.000322193	-1	277	307	319	83	120	74	-0.544184	0.00624567	0.0435887	26.5493	32.6491	24.2469	16.8119	22.7816	20.7184	AT5G49020.1	ATPRMT4A,PRMT4A	protein arginine methyltransferase 4A
Potri.010G024400	-1.8715	4.77236	3.16e-06	6.86e-05	-1	448	577	531	76	177	43	-0.588089	0.0072988	0.0489398	89.5171	137.766	121.314	81.581	84.1837	79.0564	AT4G15770.1		RNA binding
Potri.010G026500	2.81628	5.72998	2.58e-07	8.01e-06	1	235	108	144	561	227	1563	-0.706298	2.17218e-05	0.000466401	31.68	23.7011	26.0473	17.5436	16.5689	17.6409	AT5G18840.1		Major facilitator superfamily protein
Potri.010G034300	1.58302	4.10522	7.24e-09	3.66e-07	1	132	81	103	227	239	195	1.1698	0.00689088	0.0468978	3.24924	1.02059	1.30075	4.44082	4.91074	3.23519	AT1G69850.1	ATNRT1:2,NRT1:2,NTL1	nitrate transporter 1:2
Potri.010G035100	0.863842	6.39552	0.000275671	0.00299294	1	820	620	755	925	790	1066	1.10415	0.000108811	0.00176059	2.5046	2.46566	2.25951	5.0041	3.93071	7.44447	AT1G27100.1		Actin cross-linking protein
Potri.010G040800	-2.40424	0.931541	9.55e-05	0.00123382	-1	49	18	34	3	9	1	-0.38012	0.00489183	0.0361955	129.998	94.1922	103.708	74.6161	89.3029	98.8154	AT1G70370.1	PG2	polygalacturonase 2
Potri.010G042500	-1.30829	3.4928	7.18e-05	0.000969569	-1	179	192	203	54	76	32	-0.496905	0.00540555	0.0390923	28.9662	27.0569	23.2372	16.7076	18.2826	23.9946	AT1G23400.1	ATCAF2,CAF2	RNA-binding CRS1 / YhbY (CRM) domain-containing protein
Potri.010G046500	0.901972	5.50836	0.00135016	0.0113305	1	465	354	346	455	370	685	1.80769	1.33121e-08	7.14272e-07	1.96008	2.03787	2.09573	7.24738	7.02274	8.09787	AT1G12970.1	PIRL3	plant intracellular ras group-related LRR 3
Potri.010G055200	5.14166	0.800424	1.45e-16	3.49e-14	1	2	0	1	36	25	24	1.99776	0.0017781	0.0165721	4.86719	2.65273	1.67294	5.8453	9.41996	23.3992	AT3G13080.1	ATMRP3,MRP3	multidrug resistance-associated protein 3
Potri.010G055900	-1.19863	2.64646	0.000618694	0.00586339	-1	105	125	76	31	25	37	-0.545183	0.00390833	0.0304252	26.2844	26.4244	21.9873	17.4665	20.1539	15.6916	AT1G67630.1	POLA2	DNA polymerase alpha 2
Potri.010G056500	-1.54392	0.397334	0.00446212	0.0305123	-1	27	19	13	7	3	4	-1.54489	3.29539e-07	1.28871e-05	5.42528	4.02871	2.95408	1.13419	1.52229	1.7756	AT1G27880.1		DEAD/DEAH box RNA helicase family protein
Potri.010G059401	1.18863	2.60722	0.000406471	0.00415467	1	48	53	33	61	77	75	1.20673	7.21874e-10	5.23569e-08	28.2895	25.6688	32.0041	82.3251	55.4024	68.3544	AT1G60420.1		DC1 domain-containing protein
Potri.010G059550	1.03916	6.61932	6.37e-05	0.000874191	1	943	892	527	1143	1136	1112	1.15315	1.5534e-06	4.9945e-05	15.3805	20.0149	18.9077	54.7173	34.7985	36.1247	AT1G60420.1		DC1 domain-containing protein
Potri.010G060800	1.27127	5.26711	8.21e-06	0.000153599	1	299	304	224	391	370	624	0.991967	0.000314859	0.00420993	14.2586	7.82066	9.69689	22.5524	24.5754	17.5344	AT4G24210.1	SLY1	F-box family protein
Potri.010G062900	2.31681	7.90824	3.09e-17	8.52e-15	1	817	827	1310	4392	3412	2563	1.87572	7.43025e-27	6.39258e-24	10.615	7.0536	8.22434	29.6684	32.5574	36.4821	AT3G23920.1	BAM1,BMY7,TR-BAMY	beta-amylase 1
Potri.010G064200	4.47951	3.66982	2.43e-13	3.42e-11	1	11	10	19	142	70	407	4.1732	1.10141e-09	7.50822e-08	0	0.561928	0.550364	5.03538	12.1814	4.53675	AT1G04560.1		AWPM-19-like family protein
Potri.010G065200	-1.70246	5.16565	1.11e-05	0.000198903	-1	651	726	621	130	242	57	-1.00006	3.98775e-07	1.52365e-05	87.3187	104.759	103.537	43.3627	65.5564	46.7144	AT2G33310.1	IAA13	auxin-induced protein 13
Potri.010G066900	1.07371	3.01533	0.00347494	0.0249246	1	61	45	83	128	99	54	-1.5082	0.000519999	0.00628889	14.6087	18.0996	18.0302	6.23803	7.795	4.64456	AT2G05620.1	PGR5	proton gradient regulation 5
Potri.010G067500	-1.08046	5.92348	7.67e-06	0.000144985	-1	936	1013	1065	353	391	254	-0.53145	0.000765753	0.00852926	34.2206	30.3633	28.2351	18.7036	24.1128	24.4208	AT2G33410.1		RNA-binding (RRM/RBD/RNP motifs) family protein
Potri.010G071500	-1.80904	2.76696	0.00368725	0.0261548	-1	21	155	194	25	35	14	1.29754	0.000101205	0.00165578	8.40205	7.63763	7.07127	8.90599	17.2859	34.8171	AT2G38940.1	ATPT2,PHT1;4	phosphate transporter 1;4
Potri.010G072300	3.61684	1.66732	1.83e-11	1.81e-09	1	3	10	4	52	70	28	5.83689	0.000501071	0.00609455	0	0	0	0.743254	0.658829	2.12057	AT3G23240.1	ATERF1,ERF1	ethylene response factor 1
Potri.010G073400	-0.795678	4.69682	0.00124777	0.0105913	-1	445	430	322	167	162	153	-0.615719	5.31586e-05	0.000972365	164.233	185.917	164.691	112.644	113.859	126.43	AT4G14420.1		HR-like lesion-inducing protein-related
Potri.010G076900	-1.86439	3.35084	2.52e-07	7.84e-06	-1	168	207	194	33	56	20	-0.571305	0.00607481	0.0426468	74.1057	90.7385	97.5528	66.6261	63.6322	54.6533	AT5G09510.1		Ribosomal protein S19 family protein
Potri.010G077400	-1.99993	4.83536	2.04e-06	4.76e-05	-1	496	585	576	82	173	34	-0.498211	0.00231792	0.0204498	37.0231	27.6273	26.1568	19.0435	21.5577	26.4515	AT2G37230.1		Tetratricopeptide repeat (TPR)-like superfamily protein
Potri.010G078300	0.893371	3.9245	0.0034483	0.0247625	1	171	126	91	138	173	189	-0.558865	0.002904	0.0241597	82.1326	100.191	107.285	62.5584	60.0635	85.7272	AT4G14550.1	IAA14,SLR	indole-3-acetic acid inducible 14
Potri.010G078700	-0.946239	4.12148	0.00181745	0.0145634	-1	272	290	267	152	92	61	1.84465	0.00245067	0.0213046	0.296328	0.689897	0.248942	1.70821	1.55624	1.45355	AT2G23770.1		protein kinase family protein / peptidoglycan-binding LysM domain-containing protein
Potri.010G078800	4.75101	-1.62292	0.0073282	0.0456485	1	0	0	0	3	1	4	1.49669	3.88263e-05	0.00075211	3.30696	7.92268	5.69998	18.2964	14.8423	17.7349	AT5G43750.1	NDH18	NAD(P)H dehydrogenase 18
Potri.010G079200	1.23743	5.01819	1.48e-07	4.96e-06	1	262	225	221	464	365	343	0.874598	0.000187021	0.00275941	5.50319	4.46882	5.7695	6.95582	9.5687	14.0308	AT1G20780.1	ATPUB44,PUB44,SAUL1	senescence-associated E3 ubiquitin ligase 1
Potri.010G079400	-1.55879	2.47736	5.97e-05	0.000825365	-1	127	86	77	30	27	12	-0.994168	0.00167311	0.0157763	3.74128	3.80101	3.41765	2.09388	1.80448	1.83413	AT1G04220.1	KCS2	3-ketoacyl-CoA synthase 2
Potri.010G083200	-1.06564	7.75752	8.17e-05	0.00108265	-1	3378	3754	3612	1097	1658	827	-0.426477	0.00377457	0.0295778	419.597	475.279	485.788	350.224	359.156	369.757	AT4G34670.1		Ribosomal protein S3Ae
Potri.010G085700	-0.875478	5.87185	0.000113233	0.00142412	-1	1051	851	874	397	326	336	-0.496756	0.00159563	0.0152124	29.6211	25.1122	25.1359	16.7082	21.7977	20.6505	AT3G22550.1		Protein of unknown function (DUF581)
Potri.010G089300	3.58323	6.48683	9.02e-15	1.63e-12	1	218	175	115	993	658	2540	2.49705	5.89814e-29	6.68902e-26	20.1125	14.6399	16.3667	126.046	81.8582	88.1414	AT2G32150.1		Haloacid dehalogenase-like hydrolase (HAD) superfamily protein
Potri.010G089800	2.24595	7.30727	1.82e-22	1.15e-19	1	786	620	623	2446	2257	2030	1.51446	4.7337e-10	3.57897e-08	7.99945	6.53473	6.6136	22.168	14.7607	26.0495	AT5G26340.1	ATSTP13,MSS1,STP13	Major facilitator superfamily protein
Potri.010G090200	1.54509	7.32296	3.55e-11	3.26e-09	1	1120	949	936	2375	1628	2141	0.423781	0.0027142	0.022979	67.4604	57.7412	53.2164	69.4409	81.843	99.5804	AT3G05970.1	ATLACS6,LACS6	long-chain acyl-CoA synthetase 6
Potri.010G094900	-1.10061	1.89205	0.00434973	0.0298866	-1	48	61	64	14	25	17	-0.785506	0.000889435	0.00960666	33.1907	53.9278	41.3756	24.7594	26.4019	27.8484	AT1G10522.1
Potri.010G096400	-1.73292	2.38514	0.00123609	0.0105066	-1	163	29	88	18	15	25	-2.02444	9.2525e-24	5.49643e-21	94.1778	115.731	92.7979	18.6509	33.1166	26.9563	AT1G60060.1		Serine/threonine-protein kinase WNK (With No Lysine)-related
Potri.010G098500	-2.24459	3.55562	1.18e-08	5.59e-07	-1	179	238	275	33	54	15	-0.644044	0.000378566	0.00488894	64.9609	82.291	80.2237	51.3795	51.7409	49.8941	AT3G18420.1		Protein prenylyltransferase superfamily protein
Potri.010G102300	2.0042	8.02223	1.65e-08	7.4e-07	1	1461	1044	1315	2518	2211	5810	0.608159	0.000172625	0.00259145	28.5604	29.1236	31.1159	41.8666	49.9945	50.3827	AT1G14720.1	ATXTH28,EXGT-A2,XTH28,XTR2	xyloglucan endotransglucosylase/hydrolase 28
Potri.010G104500	1.35704	7.87325	4.92e-06	9.99e-05	1	1819	1432	1593	2242	2108	4216	1.20774	2.35813e-13	3.40089e-11	21.2077	15.2074	20.3333	47.2575	41.4701	47.2805	AT1G68020.2	ATTPS6,TPS6	UDP-Glycosyltransferase / trehalose-phosphatase family protein
Potri.010G108200	0.965563	6.63971	0.000337634	0.00354643	1	865	913	700	971	892	1496	1.57345	7.66191e-18	2.30319e-15	64.9275	38.59	45.3164	168.616	135.863	150.216	AT3G17860.1	JAI3,JAZ3,TIFY6B	jasmonate-zim-domain protein 3
Potri.010G111600	-1.93005	4.25893	7.1e-07	1.93e-05	-1	316	427	350	44	117	38	-1.10977	0.00015209	0.00233087	87.2767	176.696	119.133	62.4652	72.3218	53.1699	AT1G23100.1		GroES-like family protein
Potri.010G114300	-1.31109	3.48203	0.000734494	0.0067723	-1	199	239	131	46	84	30	0.49654	0.0019333	0.0176854	31.5202	25.7371	25.3732	42.6971	38.2771	39.8619	AT1G23000.1		Heavy metal transport/detoxification superfamily protein
Potri.010G115000	0.794508	5.83428	0.00272708	0.0203242	1	536	416	581	628	448	775	0.767282	2.24811e-07	9.36399e-06	49.2117	36.6704	37.8878	75.0163	73.6741	69.101	AT2G01320.2		ABC-2 type transporter family protein
Potri.010G116900	-0.728519	5.50401	0.00149244	0.0123459	-1	713	640	717	337	298	241	0.696529	0.00685864	0.0467549	2.11826	2.00818	1.72646	3.06345	3.27882	3.5804	AT1G15160.1		MATE efflux family protein
Potri.010G123600	2.19546	4.55355	0.000103403	0.00131981	1	109	116	84	145	109	712	1.29572	1.41924e-05	0.000324565	5.06954	5.9879	4.88723	14.9313	14.7806	11.0788	AT1G68440.1
Potri.010G125300	-5.12817	-1.23542	0.000676738	0.00633106	-1	5	4	6	0	0	0	0.540196	0.00675418	0.0461943	19.2267	20.2012	19.8095	21.4757	30.5906	39.353	AT1G68530.1	CER6,CUT1,G2,KCS6,POP1	3-ketoacyl-CoA synthase 6
Potri.010G126600	-1.12166	4.93157	9.18e-05	0.00119294	-1	497	560	464	150	228	110	-0.541187	0.00121025	0.0123097	52.9838	53.4038	44.3445	29.0274	35.9335	44.1895	AT3G25860.1	LTA2,PLE2	2-oxoacid dehydrogenases acyltransferase family protein
Potri.010G128300	-0.761937	6.99027	0.000743638	0.00684217	-1	2325	1704	1847	848	811	760	-0.758901	0.000134836	0.00211316	41.5706	29.0213	34.1197	14.9059	26.1842	23.6525	AT1G25530.1		Transmembrane amino acid transporter family protein
Potri.010G129200	3.87178	4.05743	6.92e-08	2.59e-06	1	26	38	14	108	65	610	1.7227	0.00133713	0.0132177	2.94897	0.862313	0.656886	3.92795	3.46275	7.64846	AT1G25560.1	EDF1,TEM1	AP2/B3 transcription factor family protein
Potri.010G142300	1.13349	4.63172	6.54e-06	0.000126578	1	184	203	181	255	284	328	1.24193	5.54114e-09	3.25297e-07	28.8073	19.8013	27.7508	71.1834	60.6752	54.1998	AT4G16160.2	ATOEP16-2,ATOEP16-S	Mitochondrial import inner membrane translocase subunit Tim17/Tim22/Tim23 family protein
Potri.010G144600	2.0931	2.74653	3.4e-06	7.3e-05	1	46	27	20	85	51	140	1.90515	0.00019867	0.00290552	0.827395	1.02511	2.07239	5.65287	4.84113	4.92067
Potri.010G152700	-0.838034	4.25694	0.000725299	0.00670815	-1	283	329	276	127	116	105	-0.591162	0.000499579	0.00608405	16.4012	15.0026	15.6815	8.89819	11.7661	12.1621	AT3G17340.1		ARM repeat superfamily protein
Potri.010G153400	2.48689	5.43092	2.03e-14	3.41e-12	1	210	127	144	558	428	882	1.05492	0.000884408	0.00956479	11.6724	6.75801	14.5862	23.6905	25.9491	21.3656	AT3G15580.1	APG8H,ATG8I	Ubiquitin-like superfamily protein
Potri.010G154200	-1.3712	2.64216	0.000195251	0.0022531	-1	87	88	141	26	38	21	-0.63041	0.000579312	0.00685015	55.2716	45.0606	63.6721	31.1368	40.8749	39.0806	AT1G69160.1
Potri.010G156700	-1.24677	6.69309	6.53e-05	0.000892924	-1	1710	1776	1849	573	740	265	-0.898582	6.38805e-11	5.83816e-09	178.594	185.087	170.79	87.8769	99.2341	114.468	AT3G08900.1	RGP,RGP3	reversibly glycosylated polypeptide 3
Potri.010G157800	-0.736026	5.37182	0.00307766	0.0225543	-1	563	699	626	310	293	194	-0.420274	0.00660378	0.0454898	48.8544	53.2242	52.9587	36.555	42.009	43.3028	AT1G13730.1		Nuclear transport factor 2 (NTF2) family protein with RNA binding (RRM-RBD-RNP motifs) domain
Potri.010G157900	1.08404	3.15356	0.000458944	0.00460337	1	55	67	85	108	84	115	2.07006	1.35116e-24	9.63186e-22	9.52615	6.03942	5.35104	30.1704	30.6769	29.5078	AT1G13740.1	AFP2	ABI five binding protein 2
Potri.010G162400	-0.880964	3.72661	0.000975318	0.00860692	-1	220	210	188	75	85	74	-0.964227	7.71199e-06	0.000194948	103.019	143.141	134.505	76.1915	69.9565	58.257	AT2G03350.1		Protein of unknown function, DUF538
Potri.010G162800	-0.957739	7.19905	0.000231468	0.00258222	-1	2234	2387	2494	794	1145	617	-0.673072	7.40876e-06	0.000187958	985.816	1120.87	1073.75	692.421	722.946	674.937	AT1G13950.1	ATELF5A-1,EIF-5A,EIF5A,ELF5A-1	eukaryotic elongation factor 5A-1
Potri.010G163800	1.93333	4.02135	3.7e-06	7.83e-05	1	80	85	82	157	110	384	1.06178	0.00385264	0.0300667	4.14083	1.28777	2.15976	3.39674	4.7879	8.21692	AT1G69440.1	AGO7,ZIP	Argonaute family protein
Potri.010G166500	1.13861	6.34497	2.11e-05	0.000343045	1	670	649	545	1050	634	1185	0.764451	1.07408e-05	0.000255953	60.9652	37.8559	51.3211	79.3257	94.6693	90.4646	AT1G18720.1		Protein of unknown function (DUF962)
Potri.010G173600	-1.84851	3.87381	3.85e-08	1.55e-06	-1	231	312	280	42	80	37	-0.830146	3.45006e-05	0.000683167	16.3161	16.1777	15.1601	8.62897	8.52701	10.9851	AT1G16350.1		Aldolase-type TIM barrel family protein
Potri.010G175300	1.82552	3.22866	1.61e-05	0.000271738	1	81	45	25	92	110	168	-0.837542	2.5967e-07	1.05517e-05	72.5598	51.3267	60.2593	29.8916	40.9706	36.3982	AT5G44680.1		DNA glycosylase superfamily protein
Potri.010G179400	-2.1379	2.99998	5.93e-06	0.000116937	-1	140	206	112	26	40	7	-0.914095	2.98043e-09	1.83157e-07	36.8248	36.5447	33.8825	16.1349	21.6542	22.0684	AT3G02630.1		Plant stearoyl-acyl-carrier-protein desaturase family protein
Potri.010G184900	-1.05647	6.24958	9.06e-06	0.000166391	-1	1128	1332	1300	476	470	323	-0.519165	0.00041198	0.00522036	158.342	175.179	167.785	122.148	118.956	125.579	AT2G40290.1		Eukaryotic translation initiation factor 2 subunit 1
Potri.010G188800	0.862321	7.95148	0.00363324	0.0258271	1	2323	2183	1949	2396	1751	3988	0.535686	8.29027e-06	0.000206805	142.755	119.496	121.338	187.686	181.893	209.929	AT3G08510.1	ATPLC2,PLC2	phospholipase C 2
Potri.010G188900	1.47399	3.25491	1.72e-06	4.14e-05	1	55	65	64	105	106	145	1.65624	0.00010243	0.00167035	0.817984	0.640609	0.697141	2.69937	2.29684	2.01133	AT2G40116.1		Phosphoinositide-specific phospholipase C family protein
Potri.010G191300	2.84548	6.10433	2.26e-11	2.17e-09	1	220	202	196	623	551	1874	2.57766	1.83865e-23	9.97266e-21	8.67937	9.86225	8.15591	41.4364	39.5174	89.2795	AT2G40000.1	ATHSPRO2,HSPRO2	ortholog of sugar beet HS1 PRO-1 2
Potri.010G191900	1.02001	11.5557	4e-06	8.37e-05	1	25516	24882	22679	37252	29493	36882	1.73388	2.49202e-09	1.56614e-07	4.01	3.70826	6.57084	17.7584	17.182	14.6169	AT4G00430.1	PIP1;4,PIP1E,TMP-C	plasma membrane intrinsic protein 1;4
Potri.010G192700	-0.816576	4.77202	0.00198392	0.0156664	-1	405	449	414	185	206	114	-0.57096	0.00357467	0.0283496	66.4216	75.6882	99.4587	53.7964	55.713	62.1373	AT2G39960.1		Microsomal signal peptidase 25 kDa subunit (SPC25)
Potri.010G193500	1.06763	5.11221	2.06e-05	0.000336214	1	299	233	288	442	308	451	0.582063	5.59929e-05	0.00101528	44.6327	39.8583	43.8832	62.4905	67.2907	71.1779	AT2G39920.2		HAD superfamily, subfamily IIIB acid phosphatase
Potri.010G195100	-0.881755	2.75202	0.00755787	0.0468481	-1	87	87	135	40	42	35	-0.909382	5.21482e-07	1.9247e-05	31.8166	28.2315	32.3262	14.6254	18.1225	18.8358	AT5G05830.1		RING/FYVE/PHD zinc finger superfamily protein
Potri.010G196400	4.01163	8.98724	1.72e-14	2.95e-12	1	956	593	634	4595	3331	16119	3.35858	3.18517e-08	1.59578e-06	1.20184	0.257717	0.809827	14.1449	4.92573	3.71707	AT2G39855.2
Potri.010G198600	-1.81809	4.96338	1.46e-08	6.72e-07	-1	526	655	584	100	178	71	-0.590688	0.00113651	0.0116883	113.009	137.647	133.033	97.701	83.8634	85.1528	AT2G39795.1		Mitochondrial glycoprotein family protein
Potri.010G203400	0.672492	4.82243	0.00661669	0.0421018	1	316	243	240	292	260	335	1.4252	0.000140641	0.00218902	4.3264	1.42396	2.02156	7.15334	5.5482	8.53525	AT1G07570.2	APK1,APK1A	Protein kinase superfamily protein
Potri.010G210000	1.65554	0.726808	0.00046755	0.00467255	1	10	4	13	21	18	21	0.812995	5.47433e-05	0.000997695	27.502	28.3648	28.3735	57.66	47.3491	49.1391	AT2G39470.1	PPL2	PsbP-like protein 2
Potri.010G212300	-1.30009	7.15749	2.84e-06	6.29e-05	-1	2359	2575	2510	601	1000	504	-0.450522	0.00653981	0.045149	297.384	338.816	306.802	257.818	242.994	219.558	AT5G02610.1		Ribosomal L29 family protein
Potri.010G212700	1.09685	6.82483	9.8e-07	2.55e-05	1	895	876	882	1348	1161	1451	0.930625	4.12992e-05	0.000789589	18.7871	14.3381	17.761	21.9586	31.4169	49.375	AT3G12360.1	ITN1	Ankyrin repeat family protein
Potri.010G213000	-1.24284	6.68139	0.000114122	0.00143362	-1	1296	2472	1499	524	709	330	-0.672864	0.00298559	0.0246902	52.1516	68.9688	64.0159	46.2389	43.236	31.7532	AT3G55120.1	A11,CFI,TT5	Chalcone-flavanone isomerase family protein
Potri.010G213400	-1.75458	3.31719	1.25e-05	0.000219668	-1	216	196	135	34	61	18	1.01487	0.00689841	0.0469128	1.21858	1.16136	1.16116	2.53668	1.91702	3.04243	AT2G39350.1		ABC-2 type transporter family protein
Potri.010G215300	-0.899944	4.32032	0.000486765	0.00482719	-1	313	327	303	128	137	89	-0.695622	0.0001452	0.00223902	20.0126	17.7173	19.392	11.8854	13.7572	11.0796	AT2G37250.1	ADK,ATPADK1	adenosine kinase
Potri.010G216800	3.24062	0.019435	1.54e-05	0.000262489	1	0	4	2	11	8	23	-0.696279	0.00586013	0.0414663	13.5732	16.6504	12.9316	7.94096	8.96552	11.257	AT3G54770.1		RNA-binding (RRM/RBD/RNP motifs) family protein
Potri.010G217500	-0.931887	3.47218	0.00115992	0.00997167	-1	147	180	195	62	72	57	0.507943	0.00578919	0.041116	32.5275	24.0848	24.3417	40.6891	37.1064	41.4596	AT2G35830.2
Potri.010G224300	-0.837502	7.12417	0.00128072	0.0108345	-1	2133	2315	2111	807	1143	613	-0.520569	0.000770383	0.00856935	281.78	305.464	310.223	222.615	230.217	201.138	AT5G03300.1	ADK2	adenosine kinase 2
Potri.010G224800	0.838926	7.62248	0.00018964	0.00219958	1	1623	1709	1859	1979	2151	2331	1.08885	6.70144e-12	7.33337e-10	32.2883	23.0161	28.3438	52.4861	58.6222	74.9375	AT2G39020.1		Acyl-CoA N-acyltransferases (NAT) superfamily protein
Potri.010G225300	0.9206	3.89636	0.0035174	0.0251745	1	146	103	127	221	184	97	0.849671	0.00319894	0.0260403	4.81745	3.33749	4.05575	7.59541	6.99565	8.23332	AT3G09830.1		Protein kinase superfamily protein
Potri.010G229800	-0.943756	6.38768	5.74e-05	0.000798591	-1	1214	1426	1393	444	561	456	-0.620874	0.000166765	0.00251712	210.302	234.234	251.738	158.774	168.391	147.086	AT3G55620.1	emb1624	Translation initiation factor IF6
Potri.010G231300	0.697874	4.09345	0.00783619	0.0482529	1	138	191	145	205	161	174	-0.603944	0.00223687	0.0198683	249.971	365.588	290.604	228.728	191.515	206.41	AT3G45980.1	H2B,HTB9	Histone superfamily protein
Potri.010G234000	-1.71565	4.49569	6.06e-07	1.68e-05	-1	353	463	435	69	142	54	-0.600928	0.000260754	0.00363048	22.1946	19.1964	20.589	12.017	14.5292	16.3047	AT2G28600.1		P-loop containing nucleoside triphosphate hydrolases superfamily protein
Potri.010G239300	-1.6895	4.53771	2.04e-06	4.76e-05	-1	349	477	457	74	151	52	-0.607943	0.000842937	0.00920004	153.695	186.436	162.908	110.557	108.245	128.854	AT4G39200.1		Ribosomal protein S25 family protein
Potri.010G240800	2.34558	5.48286	9.34e-10	6.06e-08	1	188	155	198	359	462	1064	1.45383	5.12131e-05	0.000944395	2.10233	3.23342	3.12628	8.98485	6.41052	9.07826	AT5G04760.1		Duplicated homeodomain-like superfamily protein
Potri.010G250600	-1.26879	6.11664	3.49e-05	0.000519759	-1	1269	1050	1274	346	503	193	-0.435586	0.00158828	0.0151597	137.37	140.938	147.966	101.429	115.814	113.483	AT1G51630.1		O-fucosyltransferase family protein
Potri.010G250800	1.41612	5.16483	5.18e-08	2.02e-06	1	300	229	189	504	360	477	0.885462	1.73567e-06	5.4747e-05	18.3578	11.3586	13.0024	24.7569	23.1798	34.0615	AT3G21180.1	ACA9,ATACA9	autoinhibited Ca(2+)-ATPase 9
Potri.010G252800	1.09031	6.27481	2.89e-05	0.000444761	1	621	599	597	825	681	1182	0.629536	1.41454e-05	0.000324085	27.587	21.6494	25.6806	37.6684	40.4074	42.7421	AT1G16840.4
Potri.011G000100	-1.66546	3.86896	3.61e-08	1.47e-06	-1	235	240	324	61	74	41	0.65124	0.000486652	0.00596364	30.8395	23.2598	29.2489	50.5747	40.3489	44.5693	AT4G04880.1		adenosine/AMP deaminase family protein
Potri.011G009900	-1.04937	4.52698	2.87e-05	0.000442621	-1	436	331	363	123	117	140	-0.704486	3.35409e-05	0.000667342	41.212	31.3268	31.017	16.5601	23.8216	26.1575	AT4G22120.4		ERD (early-responsive to dehydration stress) family protein
Potri.011G024700	-1.28479	2.24761	0.00146222	0.0121367	-1	74	89	70	25	32	10	-0.702143	0.00239199	0.020911	16.6857	19.1026	18.6118	10.3967	13.8732	10.8579	AT4G04640.1	ATPC1	ATPase, F1 complex, gamma subunit protein
Potri.011G032400	-1.34475	2.20434	0.000357558	0.00372474	-1	53	96	79	26	20	17	-0.620228	0.00346814	0.0277073	20.238	19.8473	18.4815	11.3479	15.7158	12.835	AT3G13160.1		Tetratricopeptide repeat (TPR)-like superfamily protein
Potri.011G049900	5.17269	7.19248	2.63e-16	6.11e-14	1	116	98	76	1267	709	5174	1.15211	0.00150588	0.0145065	3.89466	2.72703	2.10334	6.79644	6.39674	6.82292	AT4G27450.1		Aluminium induced protein with YGL and LRDR motifs
Potri.011G056900	1.28076	1.98176	0.00428591	0.0295521	1	23	25	34	74	47	21	3.55895	0.00448611	0.0338562	0	0	0.453025	2.5535	2.18144	0.700194	AT1G28360.1	ATERF12,ERF12	ERF domain protein 12
Potri.011G057500	-1.11415	2.64477	0.00333123	0.0240707	-1	150	62	90	34	32	31	-0.945164	8.50385e-05	0.00143845	17.9799	20.4071	21.6273	9.24799	11.6389	12.0136	AT1G28400.1
Potri.011G064000	-1.45932	3.65918	2.64e-05	0.00041258	-1	210	242	212	57	83	29	-0.681699	1.04867e-05	0.000251823	53.0329	51.6064	52.8825	27.411	37.2263	38.7701	AT5G01320.1		Thiamine pyrophosphate dependent pyruvate decarboxylase family protein
Potri.011G066800	-1.44166	2.84024	0.00154248	0.0127085	-1	67	199	101	33	44	18	-0.731753	0.00708662	0.0478821	8.29581	9.55417	10.1406	4.43295	5.2326	8.2838	AT5G43060.1		Granulin repeat cysteine protease family protein
Potri.011G070900	0.927583	6.2175	0.000674483	0.00631547	1	716	498	672	688	694	1099	0.717388	0.000291365	0.00396541	20.6563	13.326	10.7254	22.5226	24.2642	29.2508	AT1G06410.1	ATTPS7,ATTPSA,TPS7	trehalose-phosphatase/synthase 7
Potri.011G079700	-1.1634	4.38545	5.03e-05	0.000712856	-1	295	388	363	100	145	81	-0.569258	0.000185861	0.00274598	31.717	26.6087	27.9348	18.4088	21.1095	21.1492	AT5G46290.1	KAS I,KAS1	3-ketoacyl-acyl carrier protein synthase I
Potri.011G085100	-1.35663	6.17135	1.59e-06	3.86e-05	-1	1155	1333	1303	324	484	226	-0.642012	0.000912651	0.00978281	80.4294	82.101	62.8215	56.6554	48.4004	44.6885	AT1G30070.1		SGS domain-containing protein
Potri.011G095600	7.40344	3.64856	1.85e-12	2.23e-10	1	1	4	0	82	33	513	5.87098	1.64219e-08	8.73618e-07	0.108608	0.046579	0	4.3826	1.02515	3.83893	AT1G78440.1	ATGA2OX1,GA2OX1	Arabidopsis thaliana gibberellin 2-oxidase 1
Potri.011G103100	-2.37326	-0.710655	0.00387708	0.0272493	-1	8	8	8	2	1	0	-1.42253	0.000519499	0.00628589	6.73322	8.55992	5.89221	1.15519	4.24096	3.03566	AT3G14740.2		RING/FYVE/PHD zinc finger superfamily protein
Potri.011G112400	1.26564	6.41177	3.25e-05	0.000491126	1	378	563	895	975	1213	892	3.72228	1.51172e-50	1.88587e-46	8.54852	3.23818	6.54966	65.6635	76.6148	108.462	AT3G14440.1	ATNCED3,NCED3,SIS7,STO1	nine-cis-epoxycarotenoid dioxygenase 3
Potri.011G112700	1.97852	6.7668	2.63e-08	1.1e-06	1	623	430	570	1344	762	2321	0.725956	7.30483e-06	0.000185975	104.971	71.2146	68.9215	133.361	124.751	162.137	AT3G14420.1		Aldolase-type TIM barrel family protein
Potri.011G115600	0.735138	5.84204	0.00158774	0.0130105	1	594	552	433	628	595	613	0.926933	0.00036414	0.00476418	3.4316	2.94343	3.0958	6.40662	5.57927	6.77363	AT3G15210.1	ATERF-4,ATERF4,ERF4,RAP2.5	ethylene responsive element binding factor 4
Potri.011G118800	0.721509	5.47369	0.0019991	0.0157689	1	432	362	437	584	425	417	1.14993	9.18877e-08	4.13826e-06	11.8599	6.40506	8.45659	16.8508	18.7043	26.0776	AT1G53025.1		Ubiquitin-conjugating enzyme family protein
Potri.011G121200	1.41391	4.72882	1.63e-05	0.000274772	1	191	158	182	294	196	491	2.34914	1.15911e-06	3.87663e-05	2.39418	0.300525	1.43082	5.94699	6.44015	8.96385	AT4G12560.2	CPR30	F-box and associated interaction domains-containing protein
Potri.011G122100	5.29341	7.41059	2.41e-17	6.76e-15	1	110	97	104	1382	885	6058	2.31329	1.88991e-20	7.60535e-18	27.3237	17.4034	22.2726	149.973	99.7222	89.8859	AT4G27450.1		Aluminium induced protein with YGL and LRDR motifs
Potri.011G122200	-2.21078	2.57616	1.34e-08	6.26e-07	-1	103	142	95	13	25	13	-0.894102	0.000424242	0.00534839	22.6775	36.2044	32.5687	20.2136	15.4336	16.0844	AT3G15460.1		Ribosomal RNA processing Brix domain protein
Potri.011G123300	2.6504	8.08482	2.02e-10	1.57e-08	1	1145	712	892	2178	2533	7082	3.09637	6.80451e-44	3.39545e-40	3.74779	3.21463	3.84541	34.4885	31.6515	29.7469	AT4G27410.2	ANAC072,RD26	NAC (No Apical Meristem) domain transcriptional regulator superfamily protein
Potri.011G132700	0.725425	4.55187	0.00492336	0.0331335	1	246	192	209	235	211	298	0.717546	0.00206473	0.0186513	5.26891	3.64247	3.23719	7.27849	6.3029	7.01534	AT5G54730.1	ATATG18F,ATG18F,G18F	homolog of yeast autophagy 18 (ATG18) F
Potri.011G134900	-1.56822	5.81492	0.000865476	0.00776361	-1	518	465	2103	197	231	291	1.02616	7.16983e-15	1.39818e-12	341.304	252.564	263.781	603.676	607.747	597.098	AT5G54770.1	THI1,THI4,TZ	thiazole biosynthetic enzyme, chloroplast (ARA6) (THI1) (THI4)
Potri.011G162500	-0.61947	6.47065	0.00741058	0.0461005	-1	1296	1295	1347	561	707	519	-0.385504	0.00268043	0.0227627	124.629	121.894	117.815	87.2628	100.287	104.912	AT5G23860.2	TUB8	tubulin beta 8
Potri.011G165000	3.54366	-0.48844	2.34e-05	0.000371878	1	1	0	2	15	4	9	1.16841	0.000100781	0.001651	5.62839	4.68977	4.25553	8.96113	10.1459	15.3471	AT4G26530.2		Aldolase superfamily protein
Potri.012G002500	1.98949	0.848455	0.0017172	0.0138765	1	11	5	9	14	10	45	1.06245	7.22803e-07	2.54357e-05	7.45324	7.88465	6.78319	16.3335	12.5891	19.5703	AT3G49160.1		pyruvate kinase family protein
Potri.012G002800	1.41287	2.48076	2.63e-05	0.000411122	1	42	38	30	79	75	52	1.30633	0.000211789	0.00305795	2.55784	2.50189	2.90278	4.91497	4.85987	11.239	AT1G66920.2		Protein kinase superfamily protein
Potri.012G004900	1.196	4.63685	4.86e-05	0.000691555	1	224	136	195	371	334	189	0.657471	0.000729031	0.00820818	78.8489	53.3831	78.1976	101.832	111.353	133.267	AT3G49550.1
Potri.012G015400	-2.21207	3.11843	2.51e-05	0.000394584	-1	190	154	161	24	48	4	-0.596524	0.00103714	0.0108452	24.0796	22.1374	27.0327	17.6523	15.5491	17.3763	AT3G49240.1	emb1796	Pentatricopeptide repeat (PPR) superfamily protein
Potri.012G018300	-3.36448	0.746814	1.43e-05	0.000246052	-1	35	43	15	0	6	0	-2.2186	6.08623e-19	2.02468e-16	21.336	19.3735	16.0081	3.60498	4.53217	4.60664	AT5G24330.1	ATXR6,SDG34	ARABIDOPSIS TRITHORAX-RELATED PROTEIN 6
Potri.012G033800	-1.63976	1.58105	9.62e-05	0.00124057	-1	45	61	45	17	11	6	-0.772199	0.00263284	0.0224733	11.8064	6.99236	6.15312	3.99114	5.77218	5.33079	AT5G52950.1
Potri.012G039000	-0.857454	6.78414	0.000393536	0.0040388	-1	1884	1345	1989	618	646	736	-0.404929	0.00148832	0.0143595	210.885	195.435	199.546	141.74	174.958	162.137	AT3G17760.2	GAD5	glutamate decarboxylase 5
Potri.012G039100	-1.64119	5.18801	9.46e-08	3.39e-06	-1	566	747	695	120	222	106	-0.951658	7.45315e-06	0.000188788	449.443	734.503	669.944	337.2	328.286	349.708	AT3G46560.1	emb2474,TIM9	Tim10/DDP family zinc finger protein
Potri.012G041800	1.56527	6.70211	3.88e-11	3.52e-09	1	648	604	681	1710	1070	1246	1.30462	4.61846e-10	3.50245e-08	7.23458	7.36891	6.31511	16.8882	17.7456	19.5212	AT1G73480.1		alpha/beta-Hydrolases superfamily protein
Potri.012G041900	1.59178	6.12282	1.73e-08	7.7e-07	1	490	408	378	828	629	1214	0.980867	4.74512e-06	0.000128129	13.3443	11.6456	15.3601	29.2195	26.8255	26.8745	AT1G68090.1	ANN5,ANNAT5	annexin 5
Potri.012G043200	1.44858	5.58757	0.000161515	0.00191156	1	381	326	240	366	387	1022	0.70335	9.53625e-05	0.00157988	52.7962	54.0774	60.2772	103.638	78.9683	102.037	AT1G73500.1	ATMKK9,MKK9	MAP kinase kinase 9
Potri.012G043900	-0.695223	8.00832	0.00156451	0.0128555	-1	3805	3985	3896	1556	1798	1673	-0.434946	0.00350637	0.0279948	500.52	544.867	581.41	407.476	447.56	406.722	AT5G37600.1	ATGLN1;1,ATGSR1,GLN1;1,GSR 1	glutamine synthase clone R1
Potri.012G044300	1.1568	5.59877	0.00128425	0.0108495	1	481	287	336	388	380	923	0.557761	0.000385302	0.00495316	40.6503	40.6421	40.7604	61.0805	61.4727	65.495	AT1G18300.1	atnudt4,NUDT4	nudix hydrolase homolog 4
Potri.012G044600	-1.27611	6.11963	1.65e-06	3.98e-05	-1	1201	1267	1132	318	468	251	-0.448109	0.000780989	0.00864493	117.971	116.988	123.635	89.6394	90.5671	94.9461	AT1G48480.1	RKL1	receptor-like kinase 1
Potri.012G046600	-1.22191	3.8883	0.000178654	0.00208625	-1	250	245	252	76	107	41	-0.594351	0.00346948	0.0277092	27.043	19.9924	22.5734	12.2933	17.1111	18.8591	AT5G42150.1		Glutathione S-transferase family protein
Potri.012G048700	0.853908	4.41916	0.000983463	0.00867168	1	174	231	151	257	221	227	3.59899	0.000234574	0.00333292	3.16662	0.486473	0.602196	5.67609	13.4773	33.7935	AT2G36800.1	DOGT1,UGT73C5	don-glucosyltransferase 1
Potri.012G054900	1.31528	3.73091	0.000554162	0.00535823	1	95	126	56	230	174	86	6.40647	2.11143e-05	0.000455347	0	0	0	0.722847	0.805031	1.16894	AT1G73805.1		Calmodulin binding protein-like
Potri.012G055100	-1.30133	3.34691	0.000239153	0.0026487	-1	181	119	218	43	69	34	0.719732	0.0023062	0.020368	6.69228	3.81331	3.49976	6.95228	7.84756	9.00341	AT3G18290.1	BTS,EMB2454	zinc finger protein-related
Potri.012G056500	2.15906	7.85719	4.01e-07	1.18e-05	1	1377	868	880	2332	1452	5805	1.00746	6.34136e-07	2.27978e-05	59.0569	53.2748	62.0721	140.706	130.401	91.2202	AT1G68490.1
Potri.012G058800	-1.91672	2.54792	1.12e-06	2.87e-05	-1	87	129	105	14	30	15	-0.711304	0.000860504	0.00935493	23.0266	27.975	26.9342	17.1183	15.2274	17.6887	AT3G18580.1		Nucleic acid-binding, OB-fold-like protein
Potri.012G059400	2.18955	0.83444	6.93e-06	0.000132785	1	6	6	10	23	16	32	2.24492	0.00173185	0.0162199	0.860125	0.245922	0.468341	2.7546	2.37388	2.41289	AT3G18570.1		Oleosin family protein
Potri.012G060000	-1.60262	3.2761	1.52e-07	5.04e-06	-1	168	195	155	38	47	34	-0.627519	0.000196287	0.00287742	22.635	18.4691	16.4832	10.9927	14.4909	13.3646	AT3G18524.1	ATMSH2,MSH2	MUTS homolog 2
Potri.012G060600	1.64997	7.52393	9.06e-12	9.49e-10	1	1145	915	1213	2286	2065	2791	1.3972	1.02939e-13	1.57245e-11	19.1317	11.906	11.409	38.6321	34.8798	41.7202	AT1G73920.1		alpha/beta-Hydrolases superfamily protein
Potri.012G064100	0.714911	8.25172	0.00265213	0.0199041	1	2724	2798	2957	3553	2410	3768	0.397325	0.00142486	0.013849	190.963	142.786	151.229	208.069	219.361	236.532	AT1G65660.1	SMP1	Pre-mRNA splicing Prp18-interacting factor
Potri.012G065200	-1.67674	3.11539	6.17e-07	1.71e-05	-1	156	192	119	33	42	27	-0.823002	1.35631e-06	4.45261e-05	27.749	25.7077	20.7556	12.1405	14.7317	17.122	AT3G42660.1		transducin family protein / WD-40 repeat family protein
Potri.012G068700	-1.96364	6.14278	4.09e-08	1.64e-06	-1	1412	1571	1126	310	333	101	1.55475	3.99417e-07	1.52377e-05	4.11573	6.01447	7.32069	20.1374	19.0076	14.6246	AT1G74460.1		GDSL-like Lipase/Acylhydrolase superfamily protein
Potri.012G071500	0.799293	7.03895	0.00222362	0.0172173	1	1039	1110	1376	1915	1464	954	0.451262	0.00207483	0.0187155	25.3532	20.7831	22.4898	27.3803	34.2461	36.5913	AT5G62680.1		Major facilitator superfamily protein
Potri.012G073900	1.92195	7.76862	1.56e-07	5.15e-06	1	1260	1147	940	2326	1558	4874	0.64097	3.27469e-05	0.000652585	61.7127	61.7983	65.375	108.597	96.2528	102.633	AT1G19000.2		Homeodomain-like superfamily protein
Potri.012G074700	0.852645	7.61787	0.000138868	0.00169442	1	1655	1917	1566	2492	2159	1866	0.866302	3.8447e-10	3.00706e-08	56.1995	48.8539	52.9487	93.1273	91.231	117.286	AT3G48080.1		alpha/beta-Hydrolases superfamily protein
Potri.012G077000	-1.41007	4.51592	1.45e-08	6.66e-07	-1	412	379	415	109	120	88	0.651667	0.00139483	0.0136537	14.2274	12.493	11.9118	24.1412	19.407	19.2388	AT5G62570.2		Calmodulin binding protein-like
Potri.012G077300	1.34365	4.05226	0.000797987	0.00725059	1	132	81	131	159	106	337	0.622637	0.00165776	0.0156716	22.9083	20.8454	23.1359	38.1818	33.152	35.9096	AT5G50090.1
Potri.012G078500	1.66286	6.36348	3.09e-07	9.43e-06	1	492	399	563	700	865	1601	1.01409	3.36837e-07	1.31519e-05	7.63431	5.40847	4.90317	11.8158	11.1837	14.6304	AT1G23870.1	ATTPS9,TPS9	trehalose-phosphatase/synthase 9
Potri.012G078900	1.93282	5.60306	5.12e-14	7.94e-12	1	247	201	294	568	726	673	5.09879	0.00360894	0.0285579	0.321921	0	0	2.2269	2.59081	5.98199	AT1G60190.1		ARM repeat superfamily protein
Potri.012G081800	-1.47103	3.11197	0.00289206	0.0213757	-1	133	136	182	53	55	7	-0.795266	0.000603498	0.00706251	49.7456	27.872	23.5226	14.2544	21.9382	24.1789	AT3G62270.1		HCO3- transporter family
Potri.012G084400	2.05946	8.06905	5.83e-15	1.08e-12	1	1475	1184	1164	3794	2664	4643	-0.502153	0.000378517	0.00488894	64.1983	49.0258	52.5546	36.487	37.4401	48.2907	AT2G42490.1		Copper amine oxidase family protein
Potri.012G086800	-2.04398	4.42683	7.78e-08	2.88e-06	-1	361	472	417	55	121	35	-0.629537	0.00367659	0.0289493	31.5201	47.716	42.2477	30.484	27.4461	24.5592	AT5G11750.1		Ribosomal protein L19 family protein
Potri.012G088200	0.605172	9.21284	0.00694246	0.0437084	1	6143	5965	5188	6346	5287	6738	0.600868	8.16526e-05	0.00139289	79.8391	50.8103	56.1226	84.4888	97.6926	111.981	AT5G03340.1		ATPase, AAA-type, CDC48 protein
Potri.012G090300	0.968144	5.30349	0.000687147	0.00641307	1	336	303	341	363	340	624	0.515032	0.000674144	0.00770847	22.8038	23.9374	23.4499	33.1072	34.8491	37.286	AT3G48330.2	ATPIMT1,PIMT1	protein-l-isoaspartate methyltransferase 1
Potri.012G090400	0.961154	5.39885	0.0015677	0.0128768	1	298	412	338	374	356	684	-0.576123	0.00167619	0.0157961	199.13	120.184	157.708	79.2445	121.71	133.399	AT3G01680.1
Potri.012G091500	-2.28145	0.745415	0.00487251	0.0328634	-1	15	12	59	2	9	1	-1.18774	2.70033e-06	7.88915e-05	148.124	137.937	180.689	38.763	105.086	73.4034	AT4G24780.2		Pectin lyase-like superfamily protein
Potri.012G091900	1.02143	8.2066	3.67e-05	0.000542275	1	2314	2354	2497	3021	2779	4300	0.597978	3.89916e-05	0.000752973	43.641	31.4645	30.3371	48.0978	57.5176	60.2969	AT5G63190.2		MA3 domain-containing protein
Potri.012G094100	-1.06244	10.9025	2.26e-05	0.000361013	-1	29950	32613	32536	10391	13680	7752	-0.424971	0.000396655	0.00506476	1157.25	1103.43	1170.9	829.237	921.522	925.628	AT1G13440.1	GAPC-2,GAPC2	glyceraldehyde-3-phosphate dehydrogenase C2
Potri.012G094400	6.23291	3.28366	8.29e-18	2.47e-15	1	2	7	0	102	75	312	2.45216	3.22453e-06	9.23674e-05	0.809868	1.01041	0.505118	2.61723	4.82799	6.17132	AT5G50360.1
Potri.012G094600	0.604056	6.97785	0.00804388	0.049238	1	1329	1096	1252	1536	1057	1324	0.718935	0.000225405	0.00322284	30.077	19.1666	21.3753	30.3998	36.1891	55.0852	AT1G67580.2		Protein kinase superfamily protein
Potri.012G095400	-1.18779	4.54697	3.21e-05	0.000485965	-1	339	460	378	92	155	112	-0.485983	0.00298904	0.0247106	48.5858	57.9285	51.9157	38.5195	39.744	40.5815	AT1G56110.1	NOP56	homolog of nucleolar protein NOP56
Potri.012G096600	-0.97247	7.16356	0.000173569	0.00203583	-1	2028	2441	2493	824	1070	588	-0.7981	2.43684e-07	9.96708e-06	267.089	317.366	306.975	166.783	173.442	200.412	AT1G27400.1		Ribosomal protein L22p/L17e family protein
Potri.012G096800	3.67614	-0.409726	9.54e-05	0.00123246	1	2	0	1	7	3	20	5.35445	0.000564359	0.00671792	0	0.0471459	0	1.37303	0.546119	0.388565	AT3G48520.1	CYP94B3	cytochrome P450, family 94, subfamily B, polypeptide 3
Potri.012G097000	1.16879	7.70356	2.12e-05	0.000343711	1	1882	1364	1477	2323	1742	3305	2.28573	5.24115e-08	2.50032e-06	2.12877	1.61726	0.655733	6.66169	9.66899	5.77387	AT3G48530.1	KING1	SNF1-related protein kinase regulatory subunit gamma 1
Potri.012G103700	-1.87347	4.56169	3.65e-08	1.48e-06	-1	333	465	545	116	101	42	1.00663	2.28917e-06	6.89793e-05	6.16738	4.06087	4.16017	7.24992	11.8229	11.0463	AT3G48770.1		DNA binding;ATP binding
Potri.012G105700	-1.84044	1.62345	0.00097308	0.0085907	-1	36	29	96	8	16	7	-0.948006	0.00171022	0.0160776	36.4505	20.6573	27.0492	17.3852	17.2028	9.86019	AT2G47140.1		NAD(P)-binding Rossmann-fold superfamily protein
Potri.012G107100	0.866772	6.21653	0.000135604	0.00166453	1	756	559	621	915	803	752	0.653023	0.00323775	0.0262723	11.7582	6.20378	6.57397	10.3458	13.3487	16.2612	AT5G61960.1	AML1,ML1	MEI2-like protein 1
Potri.012G111600	1.62409	3.47735	7.49e-09	3.77e-07	1	58	74	67	153	133	144	-0.497918	0.00409363	0.0315673	32.5439	22.1474	24.9479	14.8795	21.3399	22.6681	AT5G51060.1	ATRBOHC,RBOHC,RHD2	NADPH/respiratory burst oxidase protein D
Potri.012G114000	-1.16756	8.15981	7.7e-06	0.000145412	-1	4475	5120	4927	1404	2019	1090	-0.447298	0.00135399	0.0133	902.057	1000.04	918.739	676.393	764.543	729.968	AT2G47110.1	UBQ6	ubiquitin 6
Potri.012G114200	0.925159	6.94995	8.17e-05	0.00108265	1	1107	957	1071	1438	1109	1605	1.00029	9.02254e-12	9.57925e-10	88.7897	81.6802	81.0043	185.684	170.263	166.933	AT5G61670.2
Potri.012G117600	-1.28603	7.84347	1.03e-05	0.000185916	-1	3658	4140	4153	1106	1632	689	-0.497497	0.000482879	0.00593019	410.139	452.608	397.236	270.909	305.549	364.428	AT3G04770.2	RPSAb	40s ribosomal protein SA B
Potri.012G119200	1.0433	6.20981	1.64e-05	0.000276711	1	655	664	455	899	764	894	0.485108	0.0068481	0.0467086	35.0063	39.3113	39.9141	62.2754	49.8735	54.9247	AT5G45100.1		SBP (S-ribonuclease binding protein) family protein
Potri.012G123900	-0.840756	4.94629	0.000464128	0.00464452	-1	535	487	420	197	206	160	-0.635861	5.07247e-06	0.000135646	124.879	105.539	106.146	72.4176	66.6262	87.1277	AT3G54950.1	PLA IIIA,PLP7	patatin-like protein 6
Potri.012G126000	-0.992229	7.53328	3.02e-05	0.000460794	-1	2753	3458	2824	1035	1247	893	-0.493216	0.000209508	0.00303229	490.069	484.127	415.744	341.431	348.068	340.197	AT5G62390.1	ATBAG7,BAG7	BCL-2-associated athanogene 7
Potri.012G126400	-1.44901	5.46053	5.06e-07	1.44e-05	-1	873	781	699	241	250	115	-0.662625	0.00566722	0.0405265	42.5885	23.2153	23.5233	13.2696	18.9823	26.5296	AT4G25240.1	SKS1	SKU5 similar 1
Potri.012G128100	-1.17392	7.94029	1.53e-07	5.07e-06	-1	4076	4311	4104	1253	1456	1155	-0.508367	0.000185768	0.00274598	822.039	881.264	754.961	578.178	630.518	599.825	AT5G51550.1	EXL3	EXORDIUM like 3
Potri.012G129200	-1.96665	3.96581	1.85e-06	4.38e-05	-1	256	355	282	40	95	24	-0.556793	0.00191865	0.0175994	42.1508	45.0208	37.9916	29.8487	24.8769	34.5069	AT4G25340.1	ATFKBP53,FKBP53	FK506 BINDING PROTEIN 53
Potri.012G131500	0.604749	6.55529	0.00713684	0.0447357	1	900	812	1029	1125	857	939	-0.625001	0.000371625	0.00482165	62.0984	44.2571	42.982	25.8406	32.3291	43.149	AT5G51750.1	ATSBT1.3,SBT1.3	subtilase 1.3
Potri.012G131800	2.33685	8.04628	5.22e-19	1.85e-16	1	1092	1103	1015	4374	2553	4435	1.10214	3.02556e-13	4.28907e-11	31.3237	21.0832	23.4046	50.2406	57.0821	61.7044	AT5G51760.1	AHG1	Protein phosphatase 2C family protein
Potri.012G134900	1.94075	9.71599	6.92e-13	8.92e-11	1	4378	4066	4337	11715	7646	14829	0.596085	0.000688035	0.00783858	60.0832	41.725	53.1508	77.4421	93.3227	71.6856	AT5G51970.1		GroES-like zinc-binding alcohol dehydrogenase family protein
Potri.012G135000	1.34398	7.11625	6.43e-07	1.77e-05	1	873	961	1046	1610	1210	2265	0.644071	0.00326203	0.0264148	38.6415	28.9013	40.3427	62.7726	66.0289	45.3395	AT5G51970.2		GroES-like zinc-binding alcohol dehydrogenase family protein
Potri.012G136200	1.71625	4.21828	0.000366996	0.00380461	1	110	88	121	132	107	478	0.699108	0.00740617	0.0495067	15.356	8.78101	15.7085	19.8327	26.7629	20.4232	AT5G52120.1	AtPP2-A14,PP2-A14	phloem protein 2-A14
Potri.012G138300	0.724442	5.04714	0.0055786	0.0366306	1	310	299	304	338	263	449	0.751624	0.000380365	0.00490952	6.9506	5.02178	4.74884	10.0861	8.45332	10.6019	AT5G52230.2	MBD13	methyl-CPG-binding domain protein 13
Potri.012G139400	-1.27713	2.85856	0.000183132	0.00213158	-1	95	141	126	29	45	30	-0.686808	0.00304863	0.0250869	129.644	217.512	192.667	126.789	115.804	111.31	AT2G36620.1	RPL24A	ribosomal protein L24
Potri.012G139800	0.766025	3.4585	0.00628534	0.0403641	1	100	83	113	116	109	126	-0.564952	0.00013931	0.00217373	76.4959	66.7691	60.1223	39.6861	49.5172	54.8084	AT5G07240.1	IQD24	IQ-domain 24
Potri.012G141300	4.20053	5.65497	4.25e-17	1.11e-14	1	63	63	65	589	306	1527	2.49415	3.4806e-05	0.000687577	1.05252	0.270838	0.67053	2.32583	7.05888	2.01959	AT4G25580.1		CAP160 protein
Potri.012G144700	-1.53448	4.64202	4.89e-06	9.94e-05	-1	404	472	470	94	170	60	-0.506206	0.0074961	0.0499342	46.7918	60.5531	63.4666	40.9734	41.8732	44.0201	AT3G49080.1		Ribosomal protein S5 domain 2-like superfamily protein
Potri.012G145000	-2.40813	4.32798	2.81e-05	0.000434658	-1	385	466	367	31	118	10	-0.576989	0.00145866	0.0141334	29.881	35.2278	30.4081	22.8041	23.2879	20.9311	AT3G58660.1		Ribosomal protein L1p/L10e family
Potri.013G006600	2.28397	6.2481	9.05e-11	7.59e-09	1	272	330	349	805	670	1724	1.92835	3.79839e-17	1.06144e-14	3.6487	3.94385	3.925	17.0147	11.6126	17.2557	AT1G56560.1		Plant neutral invertase family protein
Potri.013G009800	2.00754	5.30797	1.45e-06	3.59e-05	1	217	187	176	326	290	984	1.0461	0.000442597	0.00554079	9.74865	14.1106	13.5358	33.367	27.4437	19.6903	AT3G62550.1		Adenine nucleotide alpha hydrolases-like superfamily protein
Potri.013G010400	2.72708	2.86736	3.68e-07	1.09e-05	1	33	30	7	70	76	175	-0.46821	0.00110986	0.0114853	37.805	32.591	30.992	25.511	24.2602	26.4937	AT3G62630.1		Protein of unknown function (DUF1645)
Potri.013G010700	1.14397	5.89347	0.00011939	0.00148934	1	610	385	367	1056	531	544	1.18587	0.000355729	0.00466637	3.77082	3.02113	3.00538	4.10063	7.78138	11.8011	AT4G25800.2		Calmodulin-binding protein
Potri.013G011000	-1.22355	7.14339	5.77e-06	0.000114325	-1	2190	2542	2524	691	983	497	-0.535937	0.00324278	0.0263028	213.193	286.008	255.677	195.686	174.973	175.872	AT5G07090.1		Ribosomal protein S4 (RPS4A) family protein
Potri.013G011600	-1.21397	4.536	6.39e-06	0.000124255	-1	429	376	372	103	153	97	-0.593035	8.31141e-05	0.00141453	93.4326	68.3834	71.2413	47.5326	60.0096	52.8805	AT1G09160.2		Protein phosphatase 2C family protein
Potri.013G013000	-0.764813	4.84747	0.00256167	0.0193704	-1	472	463	385	205	207	133	-0.706966	2.75039e-06	8.01662e-05	30.2876	23.814	25.7214	15.7621	18.3806	16.713	AT1G56230.1		Protein of unknown function (DUF1399)
Potri.013G013500	-2.59375	0.973776	4.19e-07	1.22e-05	-1	46	32	28	4	3	5	1.44891	6.25575e-10	4.61778e-08	13.5262	14.5024	10.8677	44.1998	30.7071	35.3414	AT3G05600.1		alpha/beta-Hydrolases superfamily protein
Potri.013G013600	-1.26891	7.31527	3.58e-05	0.000531692	-1	2528	2881	2844	736	1194	462	-0.537857	0.00191142	0.0175589	623.304	820.674	748.789	555.589	517.899	512.559	AT3G05590.1	RPL18	ribosomal protein L18
Potri.013G014900	0.992605	7.75269	0.00261022	0.0196648	1	2014	1579	1714	2000	1434	3859	0.480746	0.00396597	0.0308163	240.895	214.601	258.602	389.044	321.631	324.275	AT1G56220.3		Dormancy/auxin associated family protein
Potri.013G018400	0.866888	4.93653	0.000644014	0.00607587	1	273	275	246	328	268	413	0.584552	0.00671917	0.0460432	20.2232	18.7313	16.0526	20.4641	30.942	35.5662	AT3G62770.1	AtATG18a	Transducin/WD40 repeat-like superfamily protein
Potri.013G018800	-0.862506	5.1455	0.000309768	0.00330384	-1	525	543	598	236	236	170	-0.697863	5.8261e-06	0.00015237	67.2045	56.7584	53.9248	30.0021	39.3577	45.7193	AT3G05420.2	ACBP4	acyl-CoA binding protein 4
Potri.013G019800	-0.701264	4.66957	0.00799097	0.0490303	-1	485	360	303	149	181	161	-1.07393	5.15187e-10	3.87166e-08	29.5474	20.764	25.5227	9.66691	12.4913	15.594	AT2G21770.1	CESA09,CESA9	cellulose synthase A9
Potri.013G021500	-0.955075	5.81348	0.000141132	0.00171766	-1	860	878	976	323	410	245	-0.520449	0.000276386	0.00379936	94.6396	95.1022	86.0181	57.1761	72.3893	72.2951	AT1G54990.1	AXR4,RGR,RGR1	alpha/beta-Hydrolases superfamily protein
Potri.013G027000	-1.42595	1.2868	0.00402249	0.0280646	-1	48	29	40	6	18	6	2.05055	1.01606e-08	5.58385e-07	1.07957	2.77798	1.9238	8.29773	8.58106	8.72205	AT5G06900.1	CYP93D1	cytochrome P450, family 93, subfamily D, polypeptide 1
Potri.013G028300	2.14771	5.29934	6.76e-07	1.85e-05	1	260	194	79	352	410	863	0.796301	0.000542525	0.00650457	106.374	101.53	109.803	248.978	171.803	147.883	AT3G21510.1	AHP1	histidine-containing phosphotransmitter 1
Potri.013G032300	-2.13522	4.97744	2.05e-06	4.78e-05	-1	530	710	622	73	188	34	-0.56143	0.000677667	0.00774521	76.2575	90.215	74.5883	53.1848	51.8139	67.1899	AT3G05060.1		NOP56-like pre RNA processing ribonucleoprotein
Potri.013G042600	0.953596	6.29228	0.000693073	0.00646136	1	621	650	688	741	646	1242	0.67485	0.00163836	0.0155256	12.8715	14.2146	12.1424	22.5174	24.2988	18.4694	AT3G04670.1	ATWRKY39,WRKY39	WRKY DNA-binding protein 39
Potri.013G042700	2.34452	5.77752	5.16e-14	7.94e-12	1	257	192	215	795	475	1077	0.746077	2.95289e-05	0.000599991	40.7841	42.0541	38.5721	69.4963	60.8377	83.3749	AT2G30620.1		winged-helix DNA-binding transcription factor family protein
Potri.013G042800	0.892817	6.02869	0.00177162	0.0142546	1	592	489	598	687	475	1003	0.580638	4.62477e-05	0.000866928	43.2386	36.5422	38.5223	63.0389	61.0059	59.7608	AT1G54460.1		TPX2 (targeting protein for Xklp2) protein family
Potri.013G046100	0.729577	4.75956	0.001681	0.0136219	1	250	231	265	331	265	271	2.66592	0.00268144	0.0227635	0.0648869	0.333938	0.572365	0.311707	3.54585	2.94882	AT3G04530.1	ATPPCK2,PEPCK2,PPCK2	phosphoenolpyruvate carboxylase kinase 2
Potri.013G048000	0.998451	4.54134	0.000217181	0.00245666	1	183	203	182	257	201	333	0.941841	0.00513542	0.0375414	2.02402	0.847856	1.36095	2.62297	3.01652	2.6858	AT5G29000.2		Homeodomain-like superfamily protein
Potri.013G058400	-1.17059	5.14846	1.36e-05	0.000235837	-1	492	733	561	151	210	191	-0.958945	7.18345e-05	0.00126001	78.3518	132.427	119.96	71.3684	50.3399	57.3715	AT3G03920.1		H/ACA ribonucleoprotein complex, subunit Gar1/Naf1 protein
Potri.013G060800	1.48221	3.47627	0.000333452	0.00351282	1	87	83	44	104	226	86	-2.15626	1.01315e-08	5.58013e-07	12.1711	11.545	11.9992	1.03179	3.41447	4.1213	AT2G03090.1	ATEXP15,ATEXPA15,ATHEXP ALPHA 1.3,EXP15,EXPA15	expansin A15
Potri.013G061200	2.36562	7.557	5.88e-09	3.04e-07	1	698	629	925	1759	1443	4766	1.74811	5.33909e-39	1.903e-35	51.3795	47.8661	43.447	157.46	167.01	176.268	AT1G08570.1	ACHT4	atypical CYS HIS rich thioredoxin 4
Potri.013G064300	-1.66963	3.93183	4.57e-09	2.46e-07	-1	238	248	350	71	61	52	-0.592502	0.00120953	0.0123074	45.5046	31.9224	38.852	19.6061	26.1019	35.3218	AT3G03770.2		Leucine-rich repeat protein kinase family protein
Potri.013G069900	-0.733877	5.21972	0.00160711	0.0131404	-1	633	492	576	238	245	230	-0.434249	0.0047551	0.0354043	72.7094	54.1258	55.7088	37.5978	50.7193	52.7416	AT4G02600.1	ATMLO1,MLO1	Seven transmembrane MLO family protein
Potri.013G072800	-1.96806	2.11005	3.64e-06	7.72e-05	-1	55	70	110	18	16	8	-0.592943	0.00228711	0.0202496	30.9535	26.8585	29.9071	15.3876	25.9926	19.5627	AT5G12080.2	ATMSL10,MSL10	mechanosensitive channel of small conductance-like 10
Potri.013G079500	3.01915	-0.560678	0.00133064	0.0111922	1	1	2	1	9	15	1	-1.09432	0.00190576	0.0175327	6.01109	8.06446	5.96704	2.88763	3.5988	3.42444	AT2G23910.1		NAD(P)-binding Rossmann-fold superfamily protein
Potri.013G079600	-2.33085	3.94941	9.55e-10	6.16e-08	-1	276	307	342	36	72	20	-0.545746	0.00340327	0.0273203	15.4687	14.2178	12.8667	9.78633	8.58042	12.1397	AT5G16750.1	TOZ	Transducin family protein / WD-40 repeat family protein
Potri.013G081400	0.644708	5.5034	0.00569171	0.0372084	1	441	435	421	512	387	519	0.618494	0.00178305	0.0166121	10.832	9.01533	7.05665	14.8539	13.1895	14.7695	AT3G03140.1		Tudor/PWWP/MBT superfamily protein
Potri.013G090200	4.74818	2.11331	7.68e-20	3.11e-17	1	5	3	3	106	45	66	3.0814	0.00293988	0.0244093	1.33185	0	0.435117	2.98572	9.70412	2.01755	AT5G05220.1
Potri.013G092700	-1.31666	4.59698	9.7e-08	3.46e-06	-1	378	468	406	126	122	104	0.593828	0.00318149	0.0259363	28.8473	26.6301	25.0398	47.6285	42.1103	36.053	AT2G40600.1		appr-1-p processing enzyme family protein
Potri.013G101000	-5.83629	2.01267	0.00241374	0.0184302	-1	0	0	266	2	1	0	1.92312	3.83735e-05	0.000743915	131.362	50.7065	66.2375	401.508	324.619	217.432	AT4G24340.1		Phosphorylase superfamily protein
Potri.013G114300	-1.37606	5.19681	6.54e-06	0.000126578	-1	633	715	580	173	247	100	-0.67161	0.000118586	0.00189419	22.289	25.1119	22.2671	14.5977	14.0993	17.2984	AT1G34430.1	EMB3003	2-oxoacid dehydrogenases acyltransferase family protein
Potri.013G123700	-1.94851	5.07478	3.77e-14	5.99e-12	-1	561	668	717	114	140	98	-0.473585	0.000949476	0.0100935	37.776	33.7109	32.9825	23.9318	25.7324	29.029	AT2G31060.2		elongation factor family protein
Potri.013G124400	2.38144	0.210171	2.07e-05	0.000337286	1	6	5	1	16	11	18	-1.66801	0.0017299	0.0162076	3.75484	5.40483	1.26902	1.32691	1.4151	0.653796	AT3G58120.1	ATBZIP61,BZIP61	Basic-leucine zipper (bZIP) transcription factor family protein
Potri.013G127100	-1.92985	2.26364	1.4e-05	0.000241864	-1	73	122	66	18	23	7	-0.545594	0.00703275	0.0476166	10.4287	7.63104	7.53422	5.26803	5.68826	7.32894	AT3G59670.1
Potri.013G130400	-0.842031	4.26115	0.00679648	0.042991	-1	262	303	327	150	139	62	-0.551602	0.00129096	0.0128632	26.8186	26.467	22.7754	14.6034	20.1361	19.7745	AT2G20680.1		Glycosyl hydrolase superfamily protein
Potri.013G130700	-2.92217	1.59987	1.4e-09	8.6e-08	-1	56	73	47	5	9	2	-1.20341	4.3796e-06	0.000119294	36.9386	54.2453	36.483	22.5344	20.2848	15.056	AT4G28310.1
Potri.013G131600	1.39293	8.36293	5.77e-09	2.99e-07	1	2059	2325	2285	4680	3061	4534	1.01831	3.51214e-10	2.77304e-08	24.3188	17.7515	15.9658	35.7573	38.9078	47.6848	AT4G28300.1		Protein of unknown function (DUF1421)
Potri.013G132300	2.14659	6.67956	7.85e-10	5.21e-08	1	555	451	383	1189	822	2242	1.13488	0.000232333	0.00330485	10.1731	3.82154	6.11341	12.5563	16.674	16.0481	AT4G03510.2	ATRMA1,RMA1	RING membrane-anchor 1
Potri.013G145400	-0.693513	4.26843	0.0075364	0.0467218	-1	323	254	288	134	143	97	-0.453841	0.00313977	0.0256675	98.86	98.2108	96.4962	74.4281	79.3849	69.8052	AT4G28190.1	ULT,ULT1	Developmental regulator, ULTRAPETALA
Potri.013G147800	-1.02892	4.85719	3.05e-05	0.00046512	-1	435	449	532	145	184	154	-0.746665	1.54141e-07	6.66518e-06	160.72	164.94	168.122	96.7748	108.942	102.601	AT4G21450.1		PapD-like superfamily protein
Potri.013G151100	1.90241	2.95113	4.05e-06	8.46e-05	1	55	37	27	118	142	53	-1.22636	1.1768e-07	5.2244e-06	20.3742	18.7391	21.4606	7.59412	7.02419	12.7422	AT5G54510.1	DFL1,GH3.6	Auxin-responsive GH3 family protein
Potri.013G151600	-0.829531	5.31478	0.000265354	0.00289478	-1	618	653	588	272	237	224	0.522055	0.00319554	0.0260211	26.5213	17.8455	17.7119	29.6424	26.8095	35.9628	AT3G01610.1	CDC48C,emb1354	cell division cycle 48C
Potri.013G153400	1.1074	7.07294	2.76e-06	6.15e-05	1	1189	938	1012	1686	1261	1774	2.11747	4.26712e-14	7.24249e-12	7.95724	5.59054	5.52589	19.2471	20.9373	47.3277	AT2G38470.1	ATWRKY33,WRKY33	WRKY DNA-binding protein 33
Potri.013G154700	4.00004	5.04617	5.57e-25	5.56e-22	1	77	45	21	447	499	643	0.858999	2.03671e-07	8.54049e-06	81.1698	90.6815	97.3977	176.911	168.93	165.633	AT2G40610.1	ATEXP8,ATEXPA8,ATHEXP ALPHA 1.11,EXP8,EXPA8	expansin A8
Potri.013G159600	-0.954122	8.91783	0.000689735	0.00643443	-1	7120	8320	7978	2986	3807	1685	-0.578359	0.000868912	0.0094299	687.102	943.499	872.065	579.339	595.74	591.891	AT1G26910.1	RPL10B	Ribosomal protein L16p/L10e family protein
Potri.013G161500	1.46392	9.62678	1.78e-06	4.25e-05	1	6010	4794	4673	8380	6485	14670	0.629117	0.000171363	0.00257707	326.787	262.648	296.994	545.216	463.056	406.444	AT5G10860.1		Cystathionine beta-synthase (CBS) family protein
Potri.013G161600	2.14743	5.83601	2.24e-07	7.09e-06	1	280	225	269	569	366	1424	0.509425	0.000613738	0.0071689	56.0772	46.283	49.0305	71.1256	73.8549	79.652	AT4G20350.2		oxidoreductases
Potri.014G001100	1.58933	5.4979	2.28e-05	0.000365113	1	294	268	266	388	335	991	0.48155	0.00627263	0.0437157	22.1052	17.5021	16.4054	26.4454	28.6683	25.9732	AT3G13062.2		Polyketide cyclase/dehydrase and lipid transport superfamily protein
Potri.014G004100	-0.975458	3.43081	0.000963093	0.00851461	-1	150	179	183	61	74	47	-0.508263	0.000626652	0.00729243	168.121	185.652	184.663	132.114	130.784	133.946	AT3G20000.1	TOM40	translocase of the outer mitochondrial membrane 40
Potri.014G006900	0.931488	7.5944	0.000430254	0.00435938	1	1997	1460	1434	1948	1712	2809	0.979135	0.0010987	0.0113934	44.2916	25.2121	32.3606	71.1812	81.6131	52.8629	AT3G49780.1	ATPSK3 (FORMER SYMBOL),ATPSK4,PSK4	phytosulfokine 4 precursor
Potri.014G012200	-1.94255	1.12052	4.05e-05	0.000591294	-1	31	30	50	8	8	4	-0.541728	0.00087723	0.00949833	26.4438	28.9008	27.6685	19.0127	20.7059	20.0911	AT4G37750.1	ANT,CKC,CKC1,DRG	Integrase-type DNA-binding superfamily protein
Potri.014G012400	-1.48144	1.80954	0.000277573	0.00300978	-1	51	52	72	22	14	8	-1.29152	0.00425377	0.0325457	3.54795	2.84034	2.68917	1.1817	1.92708	0.716615	AT2G14520.1		CBS domain-containing protein with a domain of unknown function (DUF21)
Potri.014G012800	1.52713	4.95319	2.81e-05	0.000433928	1	257	235	93	305	341	522	0.574445	0.00109698	0.0113803	39.8969	34.9462	25.9307	53.9242	45.9813	55.8708	AT2G22840.1	AtGRF1,GRF1	growth-regulating factor 1
Potri.014G014900	-1.68085	4.89403	3.05e-06	6.67e-05	-1	537	610	499	124	185	51	-0.677871	0.000692217	0.00788261	21.8685	21.9672	21.1643	9.73017	16.134	17.1271	AT4G07410.1		Transducin family protein / WD-40 repeat family protein
Potri.014G015600	-1.33931	6.39922	3.17e-08	1.3e-06	-1	1434	1230	1772	390	460	371	-0.781016	3.36459e-08	1.66892e-06	510.969	509.74	529.584	310.907	336.026	295.255	AT1G10200.1	WLIM1	GATA type zinc finger transcription factor family protein
Potri.014G016500	1.5803	4.95163	0.00053566	0.00522047	1	197	203	169	209	188	768	1.32494	1.98772e-05	0.000433131	5.91691	4.71267	5.05359	17.298	11.0019	12.1217	AT3G03990.1		alpha/beta-Hydrolases superfamily protein
Potri.014G017300	0.963676	2.72048	0.00469605	0.0318584	1	44	55	62	100	72	50	3.82686	1.18939e-05	0.000278118	2.04496	0.438512	1.70364	8.25188	11.3782	43.3693	AT1G27730.1	STZ,ZAT10	salt tolerance zinc finger
Potri.014G018700	2.33817	6.41199	2.63e-13	3.67e-11	1	346	356	331	1298	661	1687	0.870575	2.18558e-09	1.39463e-07	25.7507	20.1443	23.8569	45.3455	42.6672	44.4359	AT4G24230.6	ACBP3	acyl-CoA-binding domain 3
Potri.014G019300	1.19816	2.00838	0.000704157	0.00654905	1	26	34	27	49	38	53	2.62209	8.09038e-09	4.58761e-07	1.74934	0.346266	1.38482	7.56321	6.61816	7.54228	AT4G24220.1	AWI31,VEP1	NAD(P)-binding Rossmann-fold superfamily protein
Potri.014G019600	0.764733	9.75175	0.00271668	0.0202713	1	7926	7246	8320	8742	6914	12079	0.589301	0.000171461	0.00257707	135.139	122.283	136.382	217.508	217.022	180.921	AT4G24220.1	AWI31,VEP1	NAD(P)-binding Rossmann-fold superfamily protein
Potri.014G022900	4.95027	7.36154	2.55e-41	2.74e-37	1	167	120	92	2943	1604	3632	-1.45021	1.85551e-07	7.84659e-06	15.49	14.7306	19.8024	5.17645	7.86252	6.20633	AT3G16150.1		N-terminal nucleophile aminohydrolases (Ntn hydrolases) superfamily protein
Potri.014G025300	-1.38938	4.35134	0.000273247	0.00297113	-1	235	342	492	111	133	43	-1.12887	3.74401e-08	1.82804e-06	120.888	155.292	167.05	63.4791	87.6093	62.4732	AT1G46480.1	WOX4	WUSCHEL related homeobox 4
Potri.014G028200	0.889901	7.62051	0.000104708	0.00133251	1	1846	1514	1713	2124	1915	2503	1.45758	1.92759e-15	4.11054e-13	26.2414	16.1611	17.3508	46.9236	62.1561	61.0504	AT1G45249.1	ABF2,AREB1,ATAREB1	abscisic acid responsive elements-binding factor 2
Potri.014G028900	-0.840296	4.74084	0.00186709	0.0148944	-1	390	398	461	216	170	106	-0.690927	0.000160613	0.00243604	25.0972	17.8789	19.9755	10.8426	14.2671	15.6072	AT5G09890.1		Protein kinase family protein
Potri.014G029900	-1.50284	3.53401	0.000787396	0.00716953	-1	238	158	218	47	88	16	1.07133	0.00146082	0.0141489	2.27816	3.12651	4.66415	6.22587	8.75228	7.46453	AT4G33330.2	GUX2,PGSIP3	plant glycogenin-like starch initiation protein 3
Potri.014G031000	0.699032	5.37387	0.00374233	0.0264625	1	447	334	379	485	355	476	0.553876	0.00356854	0.028337	13.2767	7.54607	10.3943	14.2225	14.5884	18.7431	AT5G42870.1	ATPAH2,PAH2	phosphatidic acid phosphohydrolase 2
Potri.014G034600	-1.28491	3.66591	1.06e-05	0.000191167	-1	210	221	215	59	79	47	-0.98577	1.05575e-09	7.23654e-08	45.5282	47.9287	48.8133	25.0221	23.3179	26.9887	AT1G47490.1	ATRBP47C,RBP47C	RNA-binding protein 47C
Potri.014G034900	0.756357	4.47207	0.00371719	0.0263092	1	216	215	172	241	191	279	4.97644	4.42915e-07	1.66678e-05	0.367601	0	0	1.48335	2.04534	8.16728	AT2G26530.1	AR781	Protein of unknown function (DUF1645)
Potri.014G050400	-1.12082	1.57328	0.0037129	0.0262881	-1	43	53	41	16	18	10	-1.48331	1.60541e-09	1.05131e-07	48.5114	35.3936	31.0661	13.7411	17.7628	10.8328	AT2G44740.1	CYCP4;1	cyclin p4;1
Potri.014G053500	0.740958	5.73267	0.00156985	0.0128895	1	506	490	464	720	469	528	0.824141	0.00669152	0.0459041	7.10745	5.96454	6.62717	7.01317	9.88649	20.3307	AT5G45290.1		RING/U-box superfamily protein
Potri.014G058500	-1.07762	7.19307	3.19e-05	0.000483563	-1	2161	2705	2409	747	1055	605	-0.413045	0.002646	0.0225624	129.152	138.011	122.548	99.691	101.313	105.489	AT3G20050.1	ATTCP-1,TCP-1	T-complex protein 1 alpha subunit
Potri.014G058600	4.51426	0.843568	3.09e-07	9.41e-06	1	3	2	0	17	9	59	3.6289	0.000909605	0.00976114	0.175628	0.0753218	0.0860671	1.3499	1.83225	1.0642	AT2G45050.1	GATA2	GATA transcription factor 2
Potri.014G060300	2.28591	6.05965	1.71e-14	2.94e-12	1	329	255	251	877	647	1303	0.574426	0.00414643	0.0318514	40.6708	42.3218	38.6257	63.3079	69.3853	56.1974	AT4G16520.2	ATG8F	Ubiquitin-like superfamily protein
Potri.014G071700	-0.784656	4.85193	0.00816721	0.0498411	-1	423	388	521	126	252	157	-1.35764	5.15322e-18	1.56796e-15	312.613	335.297	334.459	102.502	145.156	157.935	AT3G60900.1	FLA10	FASCICLIN-like arabinogalactan-protein 10
Potri.014G074600	-0.662023	5.3222	0.00651393	0.0415732	-1	672	476	646	243	279	266	-0.793339	8.74462e-05	0.00147036	21.2688	16.263	15.9866	7.85378	10.9045	13.6444	AT1G01900.1	ATSBT1.1,SBTI1.1	subtilase family protein
Potri.014G075800	3.70524	5.77598	7.31e-10	4.89e-08	1	114	99	74	347	310	1892	1.42787	5.91497e-05	0.00106172	2.6543	1.13835	1.79414	5.49606	4.72886	5.13008	AT3G61060.1	AtPP2-A13,PP2-A13	phloem protein 2-A13
Potri.014G076300	0.698696	5.72148	0.00787887	0.0484671	1	545	514	416	563	407	699	0.557198	0.000352082	0.00462826	35.0911	33.4435	33.1631	53.478	53.9237	48.3828	AT4G00755.2		F-box family protein
Potri.014G078000	-2.2134	1.9659	0.000277659	0.00300996	-1	49	38	131	17	14	2	-1.73934	0.000101273	0.00165581	4.03263	2.7822	2.62062	0.463246	1.35009	1.15094	AT4G22990.2		Major Facilitator Superfamily with SPX (SYG1/Pho81/XPR1) domain-containing protein
Potri.014G081600	1.88422	4.19867	2.74e-12	3.23e-10	1	91	87	109	315	206	225	1.39047	0.000438241	0.00549453	1.30763	1.6201	1.42402	4.79267	3.94581	3.13025	AT2G45830.1	DTA2	downstream target of AGL15 2
Potri.014G081700	1.30241	7.19339	4.12e-07	1.2e-05	1	1110	983	1011	1884	1236	2221	0.833245	0.00172151	0.0161473	18.4872	11.0044	9.6845	15.4906	20.3213	37.3672	AT4G11610.1		C2 calcium/lipid-binding plant phosphoribosyltransferase family protein
Potri.014G085300	0.748085	7.10908	0.000762315	0.00697516	1	1300	1233	1252	1808	1410	1251	1.14067	3.68028e-14	6.33262e-12	50.5726	38.0724	33.5997	88.6934	90.3145	100.621	AT1G01650.1	ATSPPL4,SPPL4	SIGNAL PEPTIDE PEPTIDASE-LIKE 4
Potri.014G086300	1.82988	9.28383	2.49e-16	5.84e-14	1	3044	3271	3743	9138	7859	8037	0.801366	1.07377e-06	3.63014e-05	48.9137	34.5016	42.9078	67.2347	69.7267	93.0117	AT3G61440.1	ARATH;BSAS3;1,ATCYSC1,CYSC1	cysteine synthase C1
Potri.014G089100	-1.35714	4.69707	3.48e-06	7.42e-05	-1	402	478	474	93	173	101	-0.505673	0.00141552	0.013785	82.9522	78.6878	73.7881	61.1596	54.6038	56.8058	AT4G01310.1		Ribosomal L5P family protein
Potri.014G089400	-1.19417	3.21674	0.00513467	0.0342924	-1	154	158	149	47	78	16	-0.537913	0.00448049	0.0338382	19.5327	16.2783	15.0668	9.63064	12.164	14.9646	AT1G01510.1	AN	NAD(P)-binding Rossmann-fold superfamily protein
Potri.014G089700	1.65574	5.66607	2.47e-06	5.59e-05	1	308	316	274	581	342	1039	0.531911	0.00252373	0.0217728	53.2917	40.3328	52.7436	71.6144	81.4139	66.6585	AT1G01490.1		Heavy metal transport/detoxification superfamily protein
Potri.014G094900	-1.03543	4.50738	4.86e-05	0.000691555	-1	378	356	376	113	153	111	-0.416405	0.0019337	0.0176854	54.2129	50.4582	50.5907	36.5364	43.1203	42.0815	AT3G61650.1	TUBG1	gamma-tubulin
Potri.014G099000	1.21091	6.39441	1.34e-07	4.56e-06	1	693	543	630	1043	886	1084	0.7648	0.000165078	0.00249467	17.4915	11.8721	14.8328	18.7415	26.2953	33.7932	AT2G46500.1	ATPI4K GAMMA 4,PI4K GAMMA 4,UBDK GAMMA 4	phosphoinositide 4-kinase gamma 4
Potri.014G100300	0.947451	5.89137	0.00163771	0.0133459	1	550	447	492	506	495	981	0.403071	0.00577948	0.0410794	19.6143	16.3573	15.6318	22.2011	23.9549	24.9268	AT2G46550.1
Potri.014G102200	-1.17818	4.28711	0.000995666	0.00876547	-1	313	385	281	99	156	48	-0.992524	9.1738e-07	3.16141e-05	94.2031	124.429	125.976	66.9683	60.968	53.5467	AT1G01200.1	ATRAB-A3,ATRABA3,RABA3	RAB GTPase homolog A3
Potri.014G103000	1.22363	6.6598	7.07e-08	2.64e-06	1	648	736	842	1224	1226	1181	6.75446	1.72696e-35	4.30876e-32	0.289774	0.621378	0.426014	64.3117	50.6725	36.7267	AT2G46680.1	ATHB-7,ATHB7,HB-7	homeobox 7
Potri.014G104200	1.84771	4.74829	8.41e-09	4.17e-07	1	175	99	156	373	229	475	0.749423	6.23019e-07	2.24954e-05	44.7838	37.3768	37.4032	55.2342	74.7675	80.7853	AT1G01140.1	CIPK9,PKS6,SnRK3.12	CBL-interacting protein kinase 9
Potri.014G108700	3.58068	0.782491	4.37e-09	2.35e-07	1	2	5	2	19	20	39	2.40342	4.42249e-05	0.000836551	1.35974	1.04967	0.799613	7.44644	5.67421	4.25692	AT3G61980.1		serine protease inhibitor, Kazal-type family protein
Potri.014G109200	-0.927246	4.28632	0.00205602	0.0161113	-1	313	221	395	118	142	81	-0.482751	0.00546615	0.0394733	69.0012	55.1323	71.4424	39.189	56.8899	50.5264	AT2G46890.1		Protein of unknown function (DUF1295)
Potri.014G109900	1.65278	4.60495	5.97e-07	1.66e-05	1	163	132	136	293	185	463	1.6923	3.95141e-23	2.05391e-20	13.1551	9.51076	12.3447	41.268	32.9009	43.3348	AT3G62010.1
Potri.014G112100	-1.16893	2.63641	0.000667743	0.00626192	-1	91	120	91	33	39	22	-0.500029	0.00135005	0.0132874	36.3907	37.6985	38.0087	23.8983	30.0854	29.3533	AT3G62110.1		Pectin lyase-like superfamily protein
Potri.014G119800	1.01974	4.9601	0.000537891	0.00523864	1	296	279	178	329	268	465	0.821453	0.000176454	0.00263309	12.8197	12.9551	9.45963	20.528	20.0577	24.6284	AT2G34830.1	AtWRKY35,MEE24,WRKY35	WRKY DNA-binding protein 35
Potri.014G121000	-1.15811	3.55025	5.91e-05	0.000818624	-1	215	208	157	56	61	64	-0.611788	0.000166604	0.0025162	57.566	60.2307	51.9717	35.2379	44.7431	36.2285	AT4G02060.1	MCM7,PRL	Minichromosome maintenance (MCM2/3/5) family protein
Potri.014G127300	-0.924262	6.7273	0.000344215	0.00360498	-1	1623	1806	1655	497	819	545	-0.627324	0.000647277	0.00746714	267.055	373.555	312.806	217.385	228.378	203.421	AT3G05590.1	RPL18	ribosomal protein L18
Potri.014G128800	-0.945583	6.29704	5.31e-05	0.00074379	-1	1149	1349	1290	405	503	461	-0.353416	0.00737363	0.0493488	272.641	251.082	260.987	211.555	208.156	221.498	AT3G05560.2		Ribosomal L22e protein family
Potri.014G129700	-1.1473	3.69723	4.88e-05	0.000693854	-1	197	233	212	73	79	51	-0.622084	0.00492607	0.0363196	29.2803	41.776	28.8389	22.6021	20.872	24.993	AT5G61770.3	PPAN	PETER PAN-like protein
Potri.014G135900	0.618322	6.88935	0.0049552	0.0333113	1	1195	1152	1087	1431	1212	1057	2.45006	1.42485e-07	6.20419e-06	0.745579	1.10849	0.341015	3.96368	3.55578	5.22052	AT3G63010.1	ATGID1B,GID1B	alpha/beta-Hydrolases superfamily protein
Potri.014G136400	0.735145	4.04518	0.00616383	0.0396966	1	177	153	122	164	166	194	1.68497	0.0021794	0.0194966	0.291073	0.549264	0.313811	1.20251	0.896529	1.88131	AT2G48010.1	RKF3	receptor-like kinase in in flowers 3
Potri.014G138100	-2.18888	4.55228	1.1e-09	6.98e-08	-1	356	504	531	64	112	37	-0.590916	0.000370494	0.00481941	46.3091	53.9373	49.4223	30.7023	36.6478	37.3593	AT4G02930.1		GTP binding Elongation factor Tu family protein
Potri.014G140200	1.15503	5.63793	9.01e-05	0.00117411	1	464	335	335	552	392	809	0.561302	0.00621264	0.0434067	23.9424	20.1068	21.9933	26.083	34.5382	41.884	AT3G02070.1		Cysteine proteinases superfamily protein
Potri.014G143000	-2.15363	4.28399	2.23e-08	9.62e-07	-1	342	406	399	43	105	31	-0.451577	0.00646414	0.0447256	68.607	76.3342	80.6007	58.4325	58.7777	55.5793	AT2G42710.1		Ribosomal protein L1p/L10e family
Potri.014G149600	-0.740955	6.62506	0.00338823	0.024421	-1	1460	1563	1503	740	745	419	-0.583717	0.00368334	0.0289904	27.2724	18.3613	21.2047	10.3932	17.762	18.5668	AT2G31660.1	SAD2,URM9	ARM repeat superfamily protein
Potri.014G150100	-1.35078	3.23875	0.000859874	0.00772142	-1	152	202	128	39	72	21	-1.10898	8.40399e-07	2.93258e-05	28.6397	36.6993	32.7483	13.5079	18.798	15.6887	AT2G43110.1
Potri.014G150200	2.58243	4.03088	4.48e-15	8.44e-13	1	70	43	59	209	185	321	-0.907121	0.000710781	0.00805335	22.6441	16.0761	22.8082	7.96593	9.69169	17.028	AT2G43120.1		RmlC-like cupins superfamily protein
Potri.014G154200	-1.57351	4.29551	1e-05	0.000181533	-1	410	245	411	123	91	39	-2.94845	0.000189234	0.00278713	1.54873	2.70791	0.875723	0.228918	0.118368	0.360937	AT4G21990.1	APR3,ATAPR3,PRH-26,PRH26	APS reductase 3
Potri.014G155100	0.81458	4.61899	0.00529192	0.0351512	1	275	174	204	225	218	352	1.22619	0.000518779	0.00628327	1.6596	1.36293	0.96903	2.88366	3.6838	3.1381	AT1G62300.1	ATWRKY6,WRKY6	WRKY family transcription factor
Potri.014G159000	1.32687	8.55207	1.71e-08	7.62e-07	1	3091	2634	2141	5525	4338	3997	0.801809	4.92971e-05	0.000915151	140.436	132.941	143.053	193.268	207.846	369.39	AT1G05010.1	ACO4,EAT1,EFE	ethylene-forming enzyme
Potri.014G161300	0.77538	10.8159	0.0011596	0.00997095	1	12360	18926	17483	21355	17805	19381	0.438332	0.00468042	0.0349839	147.488	151.194	154.603	231.482	208.519	200.095	AT5G14780.1	FDH	formate dehydrogenase
Potri.014G162600	1.16812	5.43716	4.27e-06	8.86e-05	1	363	328	288	507	405	621	1.85917	2.4641e-12	2.98444e-10	3.91663	3.32746	5.04517	12.3641	12.5268	22.3386	AT3G07870.1		F-box and associated interaction domains-containing protein
Potri.014G162900	-1.61253	4.42082	7.15e-05	0.000965426	-1	422	339	409	83	152	32	-0.857599	2.77982e-07	1.11861e-05	111.856	113.966	123.259	51.1214	75.7699	76.6404	AT2G04780.1	FLA7	FASCICLIN-like arabinoogalactan 7
Potri.014G164600	2.10162	-0.432978	0.00121005	0.0103241	1	4	1	3	9	7	9	-2.63305	7.07417e-08	3.28068e-06	11.5051	17.1245	8.7888	1.7881	2.85779	1.70867	AT5G35740.1		Carbohydrate-binding X8 domain superfamily protein
Potri.014G168100	-1.7238	4.48991	5.14e-10	3.57e-08	-1	541	341	370	100	95	70	-1.73023	3.54996e-06	9.99678e-05	9.94137	9.55725	20.3373	2.43592	4.70673	5.7274	AT4G12730.1	FLA2	FASCICLIN-like arabinogalactan 2
Potri.014G170200	-1.11329	6.34394	7.3e-05	0.000982309	-1	1352	1309	1409	465	591	262	-0.59508	5.63474e-06	0.000147986	146.47	147.996	144.128	94.4623	106.204	103.462	AT2G04280.1
Potri.014G173300	-1.97826	1.48973	2.1e-05	0.000341224	-1	44	40	64	8	14	4	-0.544093	0.00322971	0.0262565	10.3765	7.94313	8.47121	5.31551	6.7946	7.0741	AT4G12750.1		Homeodomain-like transcriptional regulator
Potri.014G177800	-0.750355	4.4575	0.00530596	0.0352281	-1	368	351	282	164	157	97	-1.1547	1.08223e-10	9.31094e-09	137.202	122.5	161.44	63.4818	67.3232	67.1062	AT3G07470.1		Protein of unknown function, DUF538
Potri.014G179400	1.85564	5.03964	6.86e-13	8.9e-11	1	210	171	142	410	505	404	2.05234	0.000716211	0.00810039	0.270733	0.364915	0.303254	1.67214	0.999117	1.40612	AT1G32450.1	NRT1.5	nitrate transporter 1.5
Potri.014G181200	-2.28715	1.1075	1.78e-05	0.000296387	-1	37	49	28	2	10	4	-1.21475	0.000892642	0.00962048	5.45015	2.31557	3.51955	0.905348	1.89783	2.26337	AT3G56870.1
Potri.014G187300	-1.3279	4.03659	5.86e-06	0.000115772	-1	269	319	258	82	101	53	-0.671384	0.00179256	0.016682	66.022	99.7956	73.3673	54.9439	55.9579	46.9198	AT3G07930.3		DNA glycosylase superfamily protein
Potri.014G189600	-1.37222	0.58944	0.00657679	0.0419339	-1	24	27	16	8	7	3	-0.689941	0.00359261	0.0284558	10.0114	6.40293	5.57903	3.9578	4.46503	5.72341	AT5G01630.1	ATBRCA2(V),BRCA2(V),BRCA2B	BRCA2-like B
Potri.014G197100	-2.10783	5.60777	8.5e-08	3.09e-06	-1	812	1037	1036	122	274	70	-0.660927	0.000602057	0.00704896	248.908	359.774	296.817	218.754	193.265	189.399	AT5G39740.1	OLI7,RPL5B	ribosomal protein L5 B
Potri.015G002200	1.14865	5.25246	6.46e-05	0.000885371	1	338	218	315	377	362	597	0.839596	3.1344e-05	0.000629656	64.1938	50.4146	56.6412	134.156	94.0816	86.4253	AT5G24490.1		30S ribosomal protein, putative
Potri.015G005000	1.59866	4.41185	6.68e-05	0.000911673	1	137	104	147	217	131	463	0.635807	0.00294851	0.0244403	10.4938	7.40753	7.13558	12.06	14.0183	14.2993	AT1G64720.1	CP5	Polyketide cyclase/dehydrase and lipid transport superfamily protein
Potri.015G007300	0.677429	8.18144	0.00591892	0.0384246	1	2442	2947	2810	3155	2288	3713	0.778676	7.40859e-08	3.41671e-06	302.535	213.509	261.758	464.166	479.101	437.811	AT5G24400.1	EMB2024,PGL3	NagB/RpiA/CoA transferase-like superfamily protein
Potri.015G018800	1.96686	0.73535	2.49e-05	0.000391991	1	7	8	8	25	25	14	2.9313	4.50249e-23	2.29259e-20	4.97733	2.25661	4.80862	36.2754	22.8193	35.258	AT2G29380.1	HAI3	highly ABA-induced PP2C gene 3
Potri.015G020500	-0.938271	5.22506	0.000753938	0.0069162	-1	651	592	551	270	260	129	0.685161	0.00660759	0.0455035	9.41449	9.25863	12.2499	18.6361	15.3212	18.0318	AT5G53160.2	PYL8,RCAR3	regulatory components of ABA receptor 3
Potri.015G023800	-1.79919	4.83454	4.87e-09	2.6e-07	-1	527	533	550	114	151	59	1.22108	5.36499e-10	4.01971e-08	6.24772	3.94626	3.93022	9.5113	11.1879	13.505	AT3G59140.1	ATMRP14,MRP14	multidrug resistance-associated protein 14
Potri.015G026500	5.97696	-0.964111	2.68e-05	0.000417366	1	0	0	0	5	3	11	5.35925	0.00479806	0.0356922	0	0	0	0.0593392	0.736384	0.623736	AT4G18550.1		alpha/beta-Hydrolases superfamily protein
Potri.015G034000	1.10803	4.56079	3.11e-06	6.77e-05	1	203	167	178	294	275	257	0.893042	0.000486544	0.00596364	7.22701	7.60909	9.73526	12.1758	12.7617	23.729	AT3G17700.1	ATCNGC20,CNBT1,CNGC20	cyclic nucleotide-binding transporter 1
Potri.015G035000	0.802818	5.45004	0.00252816	0.0191563	1	403	422	342	500	331	591	0.654024	0.00235629	0.0206786	7.66554	9.10919	10.3696	14.4227	15.6689	14.8377	AT1G18300.1	atnudt4,NUDT4	nudix hydrolase homolog 4
Potri.015G035500	-1.06988	4.74077	7.12e-05	0.00096204	-1	489	411	418	130	193	114	-0.688985	1.38748e-06	4.5363e-05	48.0067	38.927	41.2949	23.8517	29.4904	29.7377	AT1G48480.1	RKL1	receptor-like kinase 1
Potri.015G035800	0.95851	4.6314	0.000240943	0.00266577	1	229	226	161	346	227	269	0.476159	0.00168006	0.0158239	105.322	100.925	88.2535	136.877	121.848	170.437	AT3G17860.1	JAI3,JAZ3,TIFY6B	jasmonate-zim-domain protein 3
Potri.015G037000	3.03269	9.02581	3.5e-21	1.67e-18	1	1731	1190	1259	8997	4514	10368	0.709336	0.000147881	0.00227535	33.2454	21.2208	23.3652	33.3902	41.066	58.6232	AT1G18270.1		ketose-bisphosphate aldolase class-II family protein
Potri.015G038300	-1.40295	3.45083	6.72e-06	0.000129578	-1	177	191	199	40	67	42	-0.630206	0.00222839	0.0198163	22.7816	18.218	18.7558	14.1429	11.9792	13.9459	AT5G42150.1		Glutathione S-transferase family protein
Potri.015G038700	-0.710474	5.95305	0.00315609	0.0230378	-1	878	823	1116	376	460	363	-0.571106	0.00492195	0.0363153	70.5332	44.6031	46.3677	25.2057	43.3533	44.9343	AT1G73590.1	ATPIN1,PIN1	Auxin efflux carrier family protein
Potri.015G041600	-0.858102	8.39382	0.000415161	0.00423442	-1	5086	5500	5329	2064	2555	1522	-0.474712	0.0019277	0.0176694	309.485	372.28	362.069	249.066	254.206	288.475	AT1G18080.1	ATARCA,RACK1A,RACK1A_AT	Transducin/WD40 repeat-like superfamily protein
Potri.015G042000	1.4355	2.71212	2.11e-05	0.000342417	1	45	47	36	112	71	62	3.90649	0.000663677	0.00761321	0.0756621	0.194696	0	0.945018	0.676583	2.90362	AT2G29460.1	ATGSTU4,GST22,GSTU4	glutathione S-transferase tau 4
Potri.015G042600	-1.04095	7.46283	0.000130359	0.00160892	-1	2763	3131	2812	1024	1317	624	-0.411905	0.0019055	0.0175327	146.468	129.35	113.514	88.784	105.395	111.711	AT3G18190.1		TCP-1/cpn60 chaperonin family protein
Potri.015G044100	-1.59252	4.68602	4.35e-05	0.000629297	-1	456	469	478	89	189	46	-0.604015	0.000200445	0.00292804	50.0786	43.1543	37.4396	25.3997	32.5155	31.8736	AT3G18240.2		Ribosomal protein S24/S35, mitochondrial
Potri.015G047100	1.80841	8.28168	2.27e-06	5.22e-05	1	2249	1393	1450	3430	2037	6836	0.716749	0.000313981	0.00420495	242.353	215.25	249.277	482.335	416.878	299.083	AT1G68490.1
Potri.015G056100	-1.92763	3.89158	1.27e-10	1.05e-08	-1	230	310	303	41	62	51	-0.715294	0.0022331	0.0198418	48.9995	76.1568	71.3474	42.898	44.2356	39.1484	AT5G61170.1		Ribosomal protein S19e family protein
Potri.015G057300	-2.04202	2.66091	2.64e-06	5.91e-05	-1	136	126	93	18	34	8	-0.747138	1.62102e-06	5.17854e-05	52.8419	49.1645	45.9558	29.1311	34.0692	28.6633	AT5G08020.1	ATRPA70B,RPA70B	RPA70-kDa subunit B
Potri.015G064300	-2.08138	3.96896	1.69e-05	0.000284441	-1	286	318	306	43	95	12	-0.817637	0.000127781	0.00202549	22.8688	24.6866	29.0361	16.229	13.7493	15.5499	AT1G18850.1
Potri.015G065800	-1.40899	4.51629	5.63e-06	0.000111869	-1	370	454	380	101	152	64	-0.641463	0.00370399	0.0291162	27.1697	37.9094	37.7748	24.5092	23.636	21.1687	AT4G26780.1	AR192	Co-chaperone GrpE family protein
Potri.015G065900	-1.22227	2.95029	0.00021199	0.00241064	-1	108	127	148	30	48	36	0.452588	0.00188746	0.0173964	60.2395	57.1547	47.3026	76.3069	79.7193	78.8765	AT5G55220.1		trigger factor type chaperone family protein
Potri.015G069400	1.11698	4.86039	2.53e-06	5.71e-05	1	244	212	216	345	303	369	0.780512	0.000235477	0.00334385	7.59455	5.67036	6.86496	12.4383	10.478	12.9948	AT5G62910.1		RING/U-box superfamily protein
Potri.015G071800	1.03593	6.2055	0.000295372	0.00317394	1	684	540	554	846	539	1151	0.476457	0.00561998	0.0402579	34.9378	22.7203	27.5764	32.9583	42.1849	48.5524	AT5G62570.2		Calmodulin binding protein-like
Potri.015G073100	-1.15017	4.2401	2.12e-05	0.000343516	-1	331	276	337	101	122	74	-0.510179	0.00203166	0.0184238	27.7086	26.8077	27.4317	20.0782	20.2076	19.7859	AT5G40200.1	DegP9	DegP protease 9
Potri.015G074000	2.07846	5.4941	6.06e-08	2.3e-06	1	228	172	235	427	360	1057	1.1949	1.80072e-05	0.000398298	3.85025	1.9732	2.1123	7.07267	5.89465	5.52686	AT1G23870.1	ATTPS9,TPS9	trehalose-phosphatase/synthase 9
Potri.015G074200	1.96504	4.4722	6.7e-13	8.72e-11	1	120	114	98	245	311	344	6.5533	1.44506e-11	1.47764e-09	0	0.036851	0.0842162	2.7243	2.2624	7.2892	AT1G60190.1		ARM repeat superfamily protein
Potri.015G074900	1.54456	6.48893	8.48e-07	2.25e-05	1	656	486	545	1106	664	1647	0.496898	0.00521985	0.0380249	23.2041	16.372	20.332	26.1464	32.5639	29.1573	AT3G47990.1	SIS3	SUGAR-INSENSITIVE 3
Potri.015G077900	-0.806499	5.39838	0.00674621	0.0427422	-1	613	731	614	272	363	150	-0.554402	0.000117322	0.0018788	68.3447	55.4637	57.7986	36.7715	46.6193	45.7513	AT5G33320.1	ARAPPT,CUE1,PPT	Glucose-6-phosphate/phosphate translocator-related
Potri.015G079600	-2.09266	3.37378	1.2e-05	0.000212902	-1	189	201	207	34	57	7	-1.17958	3.09635e-07	1.22044e-05	58.3923	84.7793	70.0648	38.3018	26.5028	34.0892	AT5G07090.1		Ribosomal protein S4 (RPS4A) family protein
Potri.015G082900	1.15812	5.62889	3.9e-06	8.2e-05	1	413	367	344	562	470	714	0.63453	0.004311	0.0328627	6.76373	6.87259	6.86715	9.63093	9.30499	14.6772	AT2G42490.1		Copper amine oxidase family protein
Potri.015G086200	0.731483	4.63751	0.00570664	0.0372889	1	230	283	170	289	232	274	0.449281	0.00649636	0.0449236	33.2273	23.4612	21.3168	33.4938	36.841	40.1182	AT5G14420.1	RGLG2	RING domain ligase2
Potri.015G086600	0.842785	5.90327	0.000821023	0.00741909	1	549	484	540	626	511	825	0.726527	5.45964e-06	0.000144759	42.2916	31.2235	41.033	60.7441	63.9463	73.0231	AT3G48330.1	ATPIMT1,PIMT1	protein-l-isoaspartate methyltransferase 1
Potri.015G086800	1.0311	5.52082	3.35e-05	0.000502457	1	377	435	293	642	452	495	1.55843	3.40269e-06	9.62551e-05	11.0187	9.26728	6.9335	13.7582	20.4473	51.5686	AT2G31880.1	EVR,SOBIR1	Leucine-rich repeat protein kinase family protein
Potri.015G087700	1.78036	6.18833	2.14e-05	0.000345892	1	390	365	454	545	518	1781	0.674207	0.00111526	0.0115316	22.8819	15.2809	25.7267	39.289	30.7246	35.6201	AT5G63160.1	BT1	BTB and TAZ domain protein 1
Potri.015G088500	1.36127	3.89411	2.31e-05	0.000368444	1	118	85	102	155	133	255	0.675222	1.32888e-05	0.000306711	55.3126	55.7466	61.7511	88.7648	101.757	98.9773	AT3G48420.1		Haloacid dehalogenase-like hydrolase (HAD) superfamily protein
Potri.015G091900	1.96132	4.09597	1.15e-08	5.47e-07	1	78	90	88	172	353	168	3.7965	1.38889e-05	0.000318794	0.141435	0.181972	0.0693107	1.56269	1.8971	2.35678	AT5G50360.1
Potri.015G092000	3.65732	9.62192	1.14e-18	3.92e-16	1	1977	1255	1030	11567	5935	19733	1.57422	3.65705e-07	1.41682e-05	18.326	6.72317	8.7643	45.0252	28.4092	27.4266	AT5G03860.1	MLS	malate synthase
Potri.015G092800	-1.02972	4.61169	0.0024108	0.0184111	-1	312	473	405	118	210	79	-0.570919	0.000685232	0.00781748	66.5492	75.5757	64.7679	44.1202	51.2837	50.9952	AT5G63400.1	ADK1	adenylate kinase 1
Potri.015G092900	-1.67489	6.22237	5.66e-09	2.94e-07	-1	1102	1564	1488	242	418	245	-0.653449	1.53046e-05	0.000347137	124.737	146.301	124.113	84.9191	84.9935	94.0479	AT1G56110.1	NOP56	homolog of nucleolar protein NOP56
Potri.015G094400	-1.50178	7.03517	1.43e-06	3.54e-05	-1	2027	2610	2462	531	873	347	-0.68153	0.00148215	0.0143165	346.402	548.912	526.711	347.52	292.386	293.878	AT1G27400.1		Ribosomal protein L22p/L17e family protein
Potri.015G094700	1.72944	8.69522	1.97e-08	8.59e-07	1	2581	1979	2510	4295	3804	8083	1.87604	2.92339e-25	2.35286e-22	67.7473	37.5279	43.7618	196.545	187.91	176.051	AT3G48530.1	KING1	SNF1-related protein kinase regulatory subunit gamma 1
Potri.015G095700	-1.95726	3.34895	1.86e-09	1.11e-07	-1	182	193	201	27	48	28	-0.568934	0.00563173	0.0403074	22.3714	22.9736	25.0371	13.8334	17.9975	18.1369	AT4G30930.1	NFD1	Ribosomal protein L21
Potri.015G096100	-1.40534	3.96004	8.78e-05	0.00114877	-1	240	266	308	49	117	47	-0.611972	0.000243989	0.00344122	37.597	30.9216	35.8842	24.9972	23.3821	22.5353	AT5G37350.1		Serine/threonine-protein kinase Rio1
Potri.015G096400	-1.98933	0.307455	0.00110545	0.00956858	-1	18	28	12	3	4	3	-0.761844	0.000761888	0.00849379	25.805	23.0291	18.0389	13.4901	12.9138	14.659	AT3G48540.1		Cytidine/deoxycytidylate deaminase family protein
Potri.015G105600	-1.34976	4.85459	1.21e-06	3.07e-05	-1	511	517	483	144	182	89	-0.601795	0.000127706	0.00202549	41.9805	42.7982	47.3782	29.0111	30.7971	31.5276	AT5G61970.1		signal recognition particle-related / SRP-related
Potri.015G106700	1.40234	4.93345	0.000123175	0.00152989	1	203	213	199	279	213	630	1.55092	7.90397e-08	3.62508e-06	47.8413	45.3345	49.569	174.665	162.521	93.869
Potri.015G109200	-1.33133	8.42868	3.62e-07	1.07e-05	-1	6002	6151	5954	1989	2020	1053	-0.487437	0.000567682	0.0067464	196.416	223.99	206.356	141.827	160.789	167.926	AT5G61790.1	ATCNX1,CNX1	calnexin 1
Potri.015G112900	-1.23115	8.26987	5.29e-06	0.000106221	-1	4902	5570	5414	1645	2092	1005	-0.439449	0.00196134	0.0178923	371.515	422.673	361.62	266.6	308.562	321.594	AT1G72370.1	AP40,P40,RP40,RPSAA	40s ribosomal protein SA
Potri.015G117200	0.715146	6.51509	0.001916	0.0152365	1	926	859	757	1105	795	1023	0.486491	0.00196296	0.0179005	22.2113	17.7474	15.7763	24.1662	27.1588	30.0417	AT5G45110.1	ATNPR3,NPR3	NPR1-like protein 3
Potri.015G129700	-3.18584	5.71211	5.51e-24	4.83e-21	-1	1263	937	1250	53	103	105	-0.502354	0.000417099	0.00527986	200.322	208.302	183.917	133.789	160.338	143.812	AT5G51550.1	EXL3	EXORDIUM like 3
Potri.015G131200	-1.50806	4.87136	1.77e-06	4.22e-05	-1	428	593	551	86	187	110	-0.486658	0.00641588	0.0444533	55.1442	66.7757	55.9221	43.4714	41.237	48.8023	AT3G22660.1		rRNA processing protein-related
Potri.015G140200	-2.12099	0.136168	0.000565398	0.0054461	-1	12	22	17	4	1	3	-1.15239	0.000342582	0.00453204	12.5807	12.2868	14.8941	5.146	5.81676	7.92504	AT5G52220.2
Potri.015G140900	-0.680247	5.11879	0.00348785	0.0249964	-1	548	499	515	244	248	190	-0.618662	0.000383368	0.00494062	32.2746	30.1164	31.0765	17.9873	23.7373	22.0902	AT5G52180.1
Potri.015G146400	1.31359	5.29216	2.43e-07	7.6e-06	1	260	211	355	539	455	443	0.728887	1.67441e-05	0.000373005	27.1697	24.8197	28.3605	44.4491	45.9669	48.8459	AT5G52420.1
Potri.015G147500	-2.37676	6.90047	6.73e-11	5.78e-09	-1	2032	2904	2390	252	546	184	-0.914681	1.68057e-06	5.32785e-05	179.814	264.488	238.959	127.571	117.026	138.614	AT5G52470.1	ATFBR1,ATFIB1,FBR1,FIB1,SKIP7	fibrillarin 1
Potri.015G147700	-1.99883	3.52351	9.7e-05	0.00125056	-1	187	270	198	27	77	10	-0.552522	0.00229636	0.0203098	33.3038	37.5959	30.2402	21.8828	24.2088	26.412	AT3G58660.1		Ribosomal protein L1p/L10e family
Potri.016G002400	-0.850329	4.26529	0.00176023	0.0141815	-1	289	322	285	99	148	99	-0.509928	0.00506021	0.0370894	71.7931	75.6075	78.5304	59.9839	55.0829	50.3787	AT5G64670.1		Ribosomal protein L18e/L15 superfamily protein
Potri.016G004500	2.98505	-0.844973	0.00160949	0.0131522	1	3	0	0	12	2	5	3.62712	0.000816078	0.00897362	0.837774	0	0	1.74396	2.35844	6.2045
Potri.016G008800	-1.32236	7.19959	6.98e-09	3.55e-07	-1	2845	2544	2316	665	775	705	0.654429	0.00736318	0.049292	29.0585	28.5941	24.683	59.5594	38.3353	35.4599	AT2G35760.1		Uncharacterised protein family (UPF0497)
Potri.016G009700	1.20419	5.24372	1.08e-05	0.000193494	1	304	289	248	436	325	588	0.669834	0.00138622	0.0135899	5.23932	4.6015	3.93117	6.52705	7.14844	9.29123	AT4G17230.1	SCL13	SCARECROW-like 13
Potri.016G010800	-0.879089	3.92435	0.00402204	0.0280646	-1	242	253	215	90	123	57	-0.856501	7.0133e-08	3.25851e-06	42.7901	41.5879	38.4763	18.6976	27.0826	25.5284	AT4G16490.1		ARM repeat superfamily protein
Potri.016G013000	2.0696	6.49607	7.21e-09	3.64e-07	1	371	320	587	1873	1335	599	-0.82446	3.31212e-06	9.42273e-05	115.415	121.862	126.494	53.6648	80.3029	83.3317
Potri.016G021500	1.28345	4.95191	0.000324719	0.00343514	1	206	293	160	345	210	562	1.18226	0.000416435	0.00527413	3.09332	3.20603	2.08435	6.43926	7.04331	6.37805	AT1G22380.1	AtUGT85A3,UGT85A3	UDP-glucosyl transferase 85A3
Potri.016G022100	1.61321	4.39675	1.75e-05	0.000293283	1	138	148	94	226	150	430	1.37752	4.10132e-05	0.000786532	2.61792	1.88826	2.15764	5.94506	6.44364	5.52803	AT1G22380.1	AtUGT85A3,UGT85A3	UDP-glucosyl transferase 85A3
Potri.016G024900	1.22778	4.47798	8.25e-07	2.2e-05	1	175	175	138	308	234	260	0.818072	0.000175917	0.00262664	15.8016	15.2983	21.4675	26.9062	32.7215	38.2362	AT3G56950.2	SIP2,SIP2;1	small and basic intrinsic protein 2;1
Potri.016G028700	-2.12093	-0.0100186	0.00146691	0.0121652	-1	12	15	18	2	5	0	-0.663807	0.000791756	0.00875246	86.6476	83.2119	89.6039	54.8275	69.6596	46.105	AT4G13870.2	ATWEX,ATWRNEXO,WEX,WRNEXO	Werner syndrome-like exonuclease
Potri.016G031100	1.34468	2.93747	3.51e-05	0.000523077	1	59	60	38	81	100	97	0.960382	8.29152e-06	0.000206805	11.1959	14.8297	10.7789	26.4633	22.4448	26.3157	AT2G40890.1	CYP98A3	cytochrome P450, family 98, subfamily A, polypeptide 3
Potri.016G031400	2.26707	6.60495	6e-18	1.85e-15	1	353	499	376	1432	1642	1071	-1.36305	0.00140812	0.0137468	9.09312	6.00397	8.27106	1.00563	4.09486	4.55854	AT5G07050.1		nodulin MtN21 /EamA-like transporter family protein
Potri.016G033100	-1.06602	3.13975	0.000790383	0.00719215	-1	127	132	166	51	58	33	-0.532581	5.05842e-05	0.000935565	75.7312	67.6945	72.569	49.228	51.0954	55.7732	AT2G40820.1
Potri.016G033300	0.787404	5.01126	0.0024756	0.0188323	1	318	272	277	322	276	442	0.594581	0.00742926	0.0496202	6.39112	4.86562	6.11571	9.26507	9.24327	8.70769	AT5G05140.1		Transcription elongation factor (TFIIS) family protein
Potri.016G036100	-1.85459	4.00018	7.1e-07	1.93e-05	-1	253	287	362	31	93	48	-0.658518	0.000137453	0.00214878	33.2939	37.0456	36.037	20.7899	21.8931	28.4712	AT1G80270.2	PPR596	PENTATRICOPEPTIDE REPEAT 596
Potri.016G038000	0.721314	5.31564	0.00199761	0.0157629	1	331	347	424	488	386	400	-0.669987	8.70051e-05	0.00146575	47.7537	46.0521	42.6663	23.7005	30.6045	36.0366	AT3G57040.1	ARR9,ATRR4	response regulator 9
Potri.016G040300	-0.864484	4.05989	0.00104846	0.00914531	-1	242	239	298	92	114	92	-0.456204	0.00228149	0.020207	28.9831	24.9748	25.3559	17.2993	20.0182	23.2538	AT3G47930.1	ATGLDH,GLDH	L-galactono-1,4-lactone dehydrogenase
Potri.016G041200	-2.15999	4.9837	7.16e-07	1.94e-05	-1	552	722	602	71	184	37	-0.604705	1.88432e-05	0.000414583	60.286	57.3176	56.9979	38.2784	36.1042	45.9266	AT3G57150.1	AtCBF5,AtNAP57,CBF5,NAP57	homologue of NAP57
Potri.016G042000	-0.937736	3.87884	0.000949607	0.00840767	-1	199	284	213	82	98	74	-0.490386	0.00246374	0.0213885	31.9607	26.9266	26.9162	18.4696	23.6165	21.6615	AT2G41460.1	ARP	apurinic endonuclease-redox protein
Potri.016G043800	-0.988796	6.68873	0.000238453	0.00264366	-1	1551	1782	1692	623	774	378	-0.558962	2.31193e-05	0.000490916	137.993	132.35	139.763	92.4529	98.702	100.135	AT3G57290.1	ATEIF3E-1,ATINT6,EIF3E,INT-6,INT6,TIF3E1	eukaryotic translation initiation factor 3E
Potri.016G045500	-1.37004	3.61067	0.00019805	0.0022805	-1	205	149	279	72	72	28	-2.07454	1.59751e-21	7.1175e-19	93.6691	115.171	111.766	18.3939	35.5545	26.7309	AT3G12110.1	ACT11	actin-11
Potri.016G049100	-0.997478	5.26748	0.00186315	0.0148685	-1	671	672	529	204	329	122	-0.546142	0.000277623	0.00381426	111.228	88.0149	89.1252	52.1607	75.8589	78.9137	AT3G57880.1		Calcium-dependent lipid-binding (CaLB domain) plant phosphoribosyltransferase family protein
Potri.016G059700	2.38878	6.21978	3.05e-12	3.54e-10	1	308	267	304	827	668	1683	0.615429	0.00158603	0.0151441	8.51508	6.45651	7.5445	11.617	10.6939	13.6214	AT3G58040.1	SINAT2	seven in absentia of Arabidopsis 2
Potri.016G064300	-1.62806	2.96806	3.41e-06	7.3e-05	-1	179	130	109	28	42	24	-0.958967	6.63338e-07	2.36433e-05	15.898	13.1395	13.3107	5.78196	8.53743	8.5152	AT3G54720.1	AMP1,COP2,HPT,MFO1,PT	Peptidase M28 family protein
Potri.016G066400	0.653968	8.11311	0.00461132	0.0314026	1	2863	2593	2452	2962	2360	3356	0.409703	0.00152814	0.0147038	53.6064	44.1959	47.8841	58.8324	68.2139	75.3927	AT5G22000.1	RHF2A	RING-H2 group F2A
Potri.016G066600	-1.44378	1.25058	0.00322128	0.023426	-1	26	30	58	8	13	8	-0.784103	7.47981e-05	0.0013014	28.8808	21.3928	24.0904	10.6962	18.5675	15.9157	AT2G35880.1		TPX2 (targeting protein for Xklp2) protein family
Potri.016G067100	-1.80746	4.12228	3.86e-08	1.56e-06	-1	279	378	318	53	97	44	-0.470965	0.00528633	0.0383805	52.6713	54.075	47.0965	39.7054	35.9084	40.3446	AT4G28360.1		Ribosomal protein L22p/L17e family protein
Potri.016G078300	-0.848532	6.27547	0.000141459	0.00172067	-1	1189	1136	1325	467	501	446	-0.461386	0.00173978	0.0162758	87.4531	84.3057	86.6469	59.0271	73.4641	63.9094	AT4G37970.1	ATCAD6,CAD6	cinnamyl alcohol dehydrogenase 6
Potri.016G080000	-2.24441	1.84919	8.11e-06	0.000152249	-1	63	66	71	4	20	5	-0.638881	0.00394261	0.0306634	10.7898	14.0876	10.5391	7.42991	7.53726	9.03712	AT2G37400.1		Tetratricopeptide repeat (TPR)-like superfamily protein
Potri.016G080700	-1.245	4.0988	0.000323169	0.00342303	-1	324	288	259	136	85	40	1.59207	0.0013527	0.0133	0.32941	0.821961	1.32078	2.04278	1.99352	4.05254	AT1G07710.1		Ankyrin repeat family protein
Potri.016G082300	-1.75637	4.4695	9.5e-07	2.49e-05	-1	353	506	376	71	137	47	-0.715237	0.000149164	0.00229165	129.401	168.046	137.732	100.622	87.4757	89.6458	AT3G49010.1	ATBBC1,BBC1,RSU2	breast basic conserved 1
Potri.016G084400	-1.4365	9.12348	7.06e-07	1.92e-05	-1	8597	11057	10230	2481	3623	1620	-0.482139	0.00030027	0.00405617	657.282	651.101	578.812	400.42	463.086	557.565	AT3G09630.1		Ribosomal protein L4/L1 family
Potri.016G087900	-1.34594	6.49531	1.47e-06	3.61e-05	-1	1347	1663	1729	406	599	297	-0.463959	0.0043639	0.0331747	100.983	119.972	126.151	79.9754	91.4093	94.0944	AT3G57610.1	ADSS	adenylosuccinate synthase
Potri.016G089400	1.37479	4.31675	1.49e-07	4.99e-06	1	159	144	103	261	248	228	2.18509	0.0035202	0.0280604	1.47353	5.05564	5.05476	23.3594	16.8367	15.6253
Potri.016G089500	1.95173	10.5694	1.5e-15	3.03e-13	1	7999	7764	7180	20965	16108	24813	1.1753	2.42912e-05	0.000511448	6.10628	5.768	6.96964	17.5259	13.1325	13.5044	AT2G37170.1	PIP2;2,PIP2B	plasma membrane intrinsic protein 2
Potri.016G089900	2.23302	3.04648	3.67e-09	2.02e-07	1	43	32	31	95	84	167	3.58316	5.45496e-07	2.01036e-05	0	0.990063	0.339391	6.4321	5.27551	5.82847	AT5G03230.1		Protein of unknown function, DUF584
Potri.016G093500	-0.913057	5.59449	0.000681002	0.00636264	-1	829	738	741	335	349	177	-0.594739	0.00100791	0.0105839	85.4071	84.6725	77.2495	62.0699	56.4867	51.6733	AT2G36930.1		zinc finger (C2H2 type) family protein
Potri.016G098600	-5.84387	-0.795311	0.00656614	0.0418732	-1	0	1	24	0	0	0	-0.875222	5.15045e-07	1.90376e-05	60.2727	54.8596	61.6322	28.9909	39.6693	32.1794	AT2G36870.1	XTH32	xyloglucan endotransglucosylase/hydrolase 32
Potri.016G099300	1.66548	3.58074	2.16e-07	6.86e-06	1	86	54	70	166	108	191	0.630334	0.00674905	0.0461718	16.1402	10.8236	12.1759	20.8639	21.4791	20.2515	AT2G36895.1
Potri.016G103400	0.665147	6.53909	0.00524438	0.0348786	1	1049	771	824	876	947	1088	1.12501	1.24352e-14	2.34572e-12	26.9513	22.3083	24.8098	48.8313	57.5507	62.6567	AT3G53950.1		glyoxal oxidase-related protein
Potri.016G104300	2.33966	4.2966	1.83e-18	6.18e-16	1	77	73	88	301	237	305	-0.891073	0.00229152	0.0202743	40.3379	49.2925	61.8757	32.2519	34.7258	18.1365	AT3G53980.1		Bifunctional inhibitor/lipid-transfer protein/seed storage 2S albumin superfamily protein
Potri.016G111000	0.67539	5.10243	0.00567264	0.0371025	1	397	293	280	433	340	314	1.36606	5.14794e-05	0.000947905	1.90062	1.88765	2.10792	4.03655	5.26767	6.76854	AT2G38060.1	PHT4;2	phosphate transporter 4;2
Potri.016G117100	2.57113	0.125667	0.000246408	0.00271713	1	5	5	0	15	6	22	1.86078	2.4884e-06	7.34739e-05	2.35187	7.9708	3.03597	20.9427	14.1916	16.5682	AT5G05600.1		2-oxoglutarate (2OG) and Fe(II)-dependent oxygenase superfamily protein
Potri.016G119700	-0.788568	6.08876	0.000877349	0.00785208	-1	971	1161	1021	392	496	385	-0.469522	0.00219988	0.0196235	111.156	120.397	120.444	91.7064	82.6946	91.8292	AT3G51800.3	ATEBP1,ATG2,EBP1	metallopeptidase M24 family protein
Potri.016G120700	1.76837	3.6876	9.85e-09	4.79e-07	1	92	72	50	171	145	193	1.41241	2.34719e-06	7.00506e-05	4.17341	5.27281	5.96975	13.3837	9.9182	20.3332	AT5G61520.1		Major facilitator superfamily protein
Potri.016G124100	-0.931131	8.58333	9.79e-05	0.00126042	-1	5861	6520	6090	1959	2770	2013	-0.451034	0.00417468	0.0320388	500.603	614.085	584.393	434.638	441.299	429.604	AT5G58420.1		Ribosomal protein S4 (RPS4A) family protein
Potri.016G124700	2.8965	4.83242	1.36e-19	5.37e-17	1	76	120	51	443	371	476	1.71971	8.2115e-20	3.1042e-17	19.2441	18.3324	14.605	68.557	50.2123	59.4217	AT5G01600.1	ATFER1,FER1	ferretin 1
Potri.016G124900	2.70799	6.12453	9.72e-16	2.04e-13	1	261	268	151	853	752	1476	1.52119	6.20422e-09	3.62518e-07	12.2465	16.3723	10.9267	49.5796	34.0698	34.459	AT5G01600.1	ATFER1,FER1	ferretin 1
Potri.016G130500	1.18365	2.19063	0.00116458	0.00999971	1	31	29	40	57	37	65	0.40558	0.00355371	0.0282553	130.745	96.873	116.776	145.754	155.583	174.066	AT5G01750.2		Protein of unknown function (DUF567)
Potri.016G132200	3.54699	6.91585	1.93e-14	3.27e-12	1	300	238	162	1563	758	3331	-0.868865	0.000304994	0.00410664	14.1509	9.85303	14.0325	7.51762	7.16781	6.89329	AT2G38400.1	AGT3	alanine:glyoxylate aminotransferase 3
Potri.016G132300	1.22104	4.41464	0.000217156	0.00245666	1	178	151	140	222	158	378	0.777822	0.00201966	0.0183372	7.23701	8.0133	7.80235	15.5496	12.0931	13.6207	AT5G01780.2		2-oxoglutarate-dependent dioxygenase family protein
Potri.016G133500	1.13525	5.97652	1.15e-06	2.93e-05	1	444	422	581	776	698	746	1.44572	1.16873e-10	9.85127e-09	24.0541	17.6885	20.7877	46.0723	43.3141	90.3621	AT5G58380.1	CIPK10,PKS2,SIP1,SNRK3.8	SOS3-interacting protein 1
Potri.016G137900	2.41215	2.01878	6.7e-06	0.000129249	1	16	22	8	79	75	21	2.57374	5.58834e-15	1.10658e-12	4.39997	4.0299	3.58152	17.0527	17.1163	42.0252	AT3G56400.1	ATWRKY70,WRKY70	WRKY DNA-binding protein 70
Potri.016G138300	-1.24888	1.60521	0.00128627	0.010858	-1	53	46	45	11	16	15	-0.593817	0.004478	0.0338382	44.3035	55.1232	53.2046	36.3029	29.2447	41.0393	AT5G01910.1
Potri.017G013700	1.34748	5.26848	6.06e-06	0.000118929	1	328	235	236	382	366	658	1.42332	0.00384935	0.0300591	3.19933	3.79345	2.02897	4.97234	4.76815	16.3451	AT5G44210.1	ATERF-9,ATERF9,ERF9	erf domain protein 9
Potri.017G017300	2.23852	4.76625	1.24e-09	7.77e-08	1	135	102	113	222	308	604	1.28034	7.5709e-10	5.44047e-08	26.1006	24.9081	29.4779	61.6122	61.6551	82.3938	AT1G28480.1	GRX480,roxy19	Thioredoxin superfamily protein
Potri.017G019900	-1.61573	2.20993	0.000640395	0.0060477	-1	117	58	66	23	26	6	-0.549305	0.000220408	0.00316227	47.1932	41.577	45.772	27.848	34.6174	33.7946	AT4G37650.1	SGR7,SHR	GRAS family transcription factor
Potri.017G027500	2.03327	5.52188	2.92e-08	1.21e-06	1	279	184	201	561	326	994	0.548821	0.00482665	0.0358621	13.3922	9.34335	12.5712	17.5786	17.4761	18.5728	AT2G43400.1	ETFQO	electron-transfer flavoprotein:ubiquinone oxidoreductase
Potri.017G032200	1.28447	5.29713	6.31e-07	1.74e-05	1	348	234	259	527	374	530	1.32659	2.81027e-06	8.17206e-05	1.67176	1.25469	1.48489	3.16215	4.04872	4.35267	AT2G43330.1	ATINT1,INT1	inositol transporter 1
Potri.017G033300	-0.957315	4.00395	0.00108938	0.00944848	-1	230	303	231	99	114	63	-0.659214	8.9838e-05	0.00150433	39.5717	34.2846	32.0705	21.0224	21.9385	27.202	AT2G43360.1	BIO2,BIOB	Radical SAM superfamily protein
Potri.017G036800	0.679341	9.98315	0.0023607	0.0180896	1	8661	9096	10843	11502	9268	11253	0.535682	1.90929e-05	0.000418601	456.652	421.066	428.451	671.987	643.701	657.128	AT4G05320.1	UBQ10	polyubiquitin 10
Potri.017G040800	2.24323	7.50573	3.97e-07	1.16e-05	1	888	588	859	2200	902	4526	1.20892	1.12437e-08	6.12509e-07	418.38	238.12	294.303	952.92	593.484	694.746	AT4G15210.1	AT-BETA-AMY,ATBETA-AMY,BAM5,BMY1,RAM1	beta-amylase 5
Potri.017G043100	1.08494	6.61005	2.3e-05	0.000367665	1	770	698	832	1090	854	1449	0.585727	9.71234e-05	0.00160055	66.8465	50.4335	50.2513	92.398	82.9286	84.4794	AT4G33630.1	EX1	Protein of unknown function (DUF3506)
Potri.017G044700	1.16798	6.55559	2.37e-06	5.4e-05	1	739	702	687	1103	855	1373	0.569519	0.000577298	0.00683931	66.2885	66.2524	69.9288	115.746	92.5258	104.977	AT4G33580.1	ATBCA5,BCA5	beta carbonic anhydrase 5
Potri.017G049000	0.855196	5.17013	0.00761271	0.0471268	1	398	310	232	372	248	561	1.18152	1.865e-06	5.85305e-05	6.80524	6.07539	4.96836	14.0773	14.075	13.9556	AT2G36690.1		2-oxoglutarate (2OG) and Fe(II)-dependent oxygenase superfamily protein
Potri.017G051500	-2.06954	3.32529	1.99e-07	6.4e-06	-1	163	181	231	23	54	18	-0.718652	0.00090866	0.0097552	10.9604	12.7504	11.8166	7.83199	8.06539	6.67593	AT3G21110.2	ATPURC,PUR7,PURC	purin 7
Potri.017G051700	2.93668	7.26008	6.22e-20	2.55e-17	1	449	510	341	1996	1588	3325	2.49497	2.43345e-14	4.33675e-12	3.96415	6.40041	6.17075	40.1026	33.9421	23.3139	AT5G64260.1	EXL2	EXORDIUM like 2
Potri.017G057700	-0.751184	6.12951	0.00337342	0.0243339	-1	1033	1036	1148	500	545	296	-0.483493	0.00053156	0.00641006	50.4199	51.3438	46.308	31.7539	37.7944	41.7996	AT4G13780.1		methionine--tRNA ligase, putative / methionyl-tRNA synthetase, putative / MetRS, putative
Potri.017G059100	1.43165	4.44292	2.43e-05	0.000383821	1	223	124	85	221	284	302	-0.932431	2.14938e-05	0.000462303	20.5892	13.9757	17.2277	6.87843	10.253	11.2691	AT3G23820.1	GAE6	UDP-D-glucuronate 4-epimerase 6
Potri.017G063900	-1.09008	3.17888	0.00337389	0.0243339	-1	160	160	119	58	65	22	-1.15152	9.05477e-10	6.34597e-08	56.3008	76.8659	57.3676	26.8217	30.5216	33.3288	AT3G27060.1	ATTSO2,TSO2	Ferritin/ribonucleotide reductase-like family protein
Potri.017G065800	-1.77972	5.24643	5.89e-08	2.25e-06	-1	659	724	758	130	225	80	-0.609848	0.000210393	0.00304308	61.5972	74.0923	71.3025	45.4892	47.812	49.4319	AT5G40770.1	ATPHB3,PHB3	prohibitin 3
Potri.017G074000	-1.24773	6.7169	5.21e-05	0.000732317	-1	2441	1305	1697	663	638	309	-0.624855	0.00253894	0.0218738	17.8547	10.6768	12.0269	6.65814	9.99931	10.7208	AT3G28345.1		ABC transporter family protein
Potri.017G075400	-1.46039	0.433697	0.0058447	0.0380291	-1	26	16	18	4	7	4	1.8566	0.000371029	0.00481941	0.300864	0.995388	0.884636	3.38614	2.86119	2.1269	AT5G40030.1		Protein kinase superfamily protein
Potri.017G079600	-1.35072	3.79121	0.000146334	0.00176298	-1	312	228	176	65	94	37	-0.513467	0.00183797	0.0170221	33.0146	30.7653	33.9558	19.9715	25.7662	26.1895	AT1G74690.1	IQD31	IQ-domain 31
Potri.017G081700	-1.33552	1.9424	0.00149155	0.012341	-1	74	72	42	18	24	10	-0.83262	5.14226e-07	1.90376e-05	61.214	67.3479	63.5827	30.747	40.1774	42.9671	AT5G15150.1	ATHB-3,ATHB3,HAT7,HB-3	homeobox 3
Potri.017G083700	4.08783	5.99224	1.96e-21	9.65e-19	1	117	89	54	847	554	1659	1.31708	0.00161905	0.0153887	2.82328	1.04571	3.14445	6.34977	4.84525	6.80408	AT5G15240.1		Transmembrane amino acid transporter family protein
Potri.017G084100	0.812997	4.68464	0.00317297	0.0231374	1	225	205	253	237	228	367	0.501708	0.00412945	0.0317601	14.6793	11.8949	11.3092	19.3582	17.2495	19.0296	AT3G01180.1	AtSS2,SS2	starch synthase 2
Potri.017G084500	1.72847	6.35611	1.61e-06	3.9e-05	1	469	477	449	808	596	1786	0.713251	0.00269818	0.02289	11.7898	18.3808	15.6978	24.8631	27.9959	26.7336	AT3G01170.1		Ribosomal protein L34e superfamily protein
Potri.017G084600	1.81982	5.679	1.5e-08	6.84e-07	1	260	256	315	526	473	1028	0.899458	2.39549e-05	0.000504792	9.1348	6.29324	6.76243	12.6044	15.5935	14.7702	AT5G39660.1	CDF2	cycling DOF factor 2
Potri.017G084800	1.78309	3.33741	1.06e-09	6.79e-08	1	52	62	52	159	116	127	6.53036	2.21984e-06	6.73783e-05	0.112065	0	0	1.50736	3.45168	6.33775	AT5G39670.1		Calcium-binding EF-hand family protein
Potri.017G088600	-1.39249	4.14832	4.02e-05	0.000588551	-1	352	265	312	81	123	43	-0.819896	9.35888e-05	0.00155359	113.426	167.579	152.63	87.2379	95.8858	75.4058	AT5G15350.1	AtENODL17,ENODL17	early nodulin-like protein 17
Potri.017G091600	-1.60001	0.749216	0.00173879	0.0140246	-1	27	27	25	5	11	2	-1.05104	0.000499648	0.00608405	4.89786	5.86036	5.92993	3.1635	2.29007	2.99275	AT4G37170.1		Pentatricopeptide repeat (PPR) superfamily protein
Potri.017G093500	4.75481	-1.62188	0.00687299	0.0433982	1	0	0	0	2	2	4	1.69474	2.41053e-07	9.8919e-06	3.45529	3.41475	3.75465	15.1553	10.971	9.40647	AT5G39220.1		alpha/beta-Hydrolases superfamily protein
Potri.017G095000	1.60425	2.33289	3.16e-06	6.85e-05	1	34	28	28	67	76	49	-1.12613	5.48073e-08	2.5997e-06	16.7275	14.0613	14.6046	4.72935	8.65301	8.52526	AT1G74160.1
Potri.017G099200	-1.15943	5.00937	7.22e-05	0.000972418	-1	521	555	544	154	243	109	-0.726574	2.23615e-06	6.77908e-05	36.9541	36.0262	36.391	21.0833	21.9341	26.3722	AT3G02320.1		N2,N2-dimethylguanosine tRNA methyltransferase
Potri.017G100800	-0.863144	5.44121	0.000917719	0.00816067	-1	587	740	719	296	313	181	-0.524243	0.0015345	0.0147444	79.5764	94.3561	83.1233	57.6179	65.0502	65.4023	AT3G62870.1		Ribosomal protein L7Ae/L30e/S12e/Gadd45 family protein
Potri.017G101200	-1.66655	3.7677	0.000120105	0.00149652	-1	210	300	232	44	98	21	-0.544833	0.00231088	0.0204022	58.1114	66.9146	57.2479	43.5945	44.2921	43.0101	AT5G15750.1		Alpha-L RNA-binding motif/Ribosomal protein S4 family protein
Potri.017G107500	2.40803	2.81887	0.000306109	0.00326967	1	11	14	57	59	44	196	0.769464	0.00160565	0.0152963	11.3774	12.1189	16.4715	26.2203	22.9781	22.0038	AT3G02380.1	ATCOL2,COL2	CONSTANS-like 2
Potri.017G108100	-1.78967	4.4606	1.19e-07	4.12e-06	-1	407	463	365	71	130	48	-0.488792	0.00590998	0.0417717	25.8896	20.1815	19.4299	12.9454	18.0386	17.7595	AT3G02490.1		Pentatricopeptide repeat (PPR) superfamily protein
Potri.017G108800	2.93178	9.40411	4.98e-22	2.82e-19	1	1737	1930	2102	10216	6381	14059	-0.52027	0.00153931	0.0147828	69.6644	67.915	65.2368	36.5258	55.5844	57.0338	AT3G02470.3	SAMDC	S-adenosylmethionine decarboxylase
Potri.017G110000	-1.42996	5.69423	5.95e-08	2.27e-06	-1	813	1034	908	193	301	217	-0.598708	0.00638812	0.0443574	91.5384	147.562	120.508	91.8045	78.9831	79.2672	AT5G59240.1		Ribosomal protein S8e family protein
Potri.017G115100	0.999451	3.40573	0.0032264	0.0234513	1	80	85	92	106	80	171	-0.771368	3.73236e-05	0.000728088	26.0984	22.6285	23.4707	15.3928	12.7122	15.9513	AT1G74640.1		alpha/beta-Hydrolases superfamily protein
Potri.017G116600	0.952852	5.23042	9.53e-05	0.00123232	1	309	326	302	422	505	341	0.472932	0.00464739	0.0347892	37.9714	32.2283	31.5205	42.1413	46.2695	59.571	AT3G02580.1	BUL1,DWF7,STE1	sterol 1
Potri.017G119100	0.717172	5.8996	0.002237	0.0172928	1	605	538	514	668	520	714	0.623747	0.00477867	0.0355585	16.5246	8.95673	10.9731	17.4794	18.2367	22.3415	AT5G16220.1		Octicosapeptide/Phox/Bem1p family protein
Potri.017G119300	-1.82359	3.69487	1.12e-06	2.87e-05	-1	213	246	264	37	79	26	-0.693667	0.00374689	0.0293978	132.241	175.405	172.635	126.529	99.4238	83.7097	AT1G16740.1		Ribosomal protein L20
Potri.017G128600	3.33152	6.23923	2.64e-11	2.49e-09	1	161	74	269	862	592	2030	1.32774	0.00018589	0.00274598	6.36891	4.3703	5.68735	16.9974	13.2185	12.1493	AT3G03341.1
Potri.017G128800	1.74886	4.01585	3.04e-06	6.65e-05	1	74	74	124	176	132	325	0.597886	0.00652167	0.0450486	10.5874	9.26406	11.2821	15.9748	15.8143	17.4376	AT1G66480.1	PMI2	plastid movement impaired 2
Potri.017G129100	3.55337	6.87357	9.89e-16	2.06e-13	1	226	210	241	1379	791	3307	1.29514	6.55683e-09	3.80448e-07	16.8365	17.0763	18.8465	58.7726	34.4251	40.8672	AT1G66330.2		senescence-associated family protein
Potri.017G130200	-1.20208	2.95061	0.000703548	0.00654481	-1	114	112	156	40	53	23	-0.630149	0.000601878	0.00704896	61.6731	44.13	39.2596	23.961	35.8446	38.0192	AT1G66250.1		O-Glycosyl hydrolases family 17 protein
Potri.017G130300	1.43303	4.31442	6.6e-07	1.81e-05	1	143	124	127	233	182	325	0.938029	0.00482964	0.0358736	4.27371	3.24277	4.99421	6.39595	9.06411	9.71104	AT5G16600.1	AtMYB43,MYB43	myb domain protein 43
Potri.017G138900	1.08619	7.00299	7.33e-06	0.000139485	1	876	912	1230	1439	1338	1685	1.09233	7.27365e-16	1.6498e-13	51.3434	51.4253	52.4883	111.754	113.511	121.421	AT5G17230.2	PSY	PHYTOENE SYNTHASE
Potri.017G140000	-0.881413	3.86665	0.00407373	0.0283668	-1	203	236	243	87	117	55	-0.514273	0.00469288	0.0350456	62.9817	70.2354	74.7284	53.5669	51.9239	46.7614	AT3G03220.1	ATEXP13,ATEXPA13,ATHEXP ALPHA 1.22,EXP13,EXPA13	expansin A13
Potri.017G144800	1.29902	6.07837	4.52e-05	0.000649842	1	447	375	614	659	578	1204	1.55179	1.01414e-10	8.78566e-09	10.0906	5.26169	5.83805	16.8696	25.3514	21.8624	AT5G17300.1	RVE1	Homeodomain-like superfamily protein
Potri.017G144900	-1.18891	2.74727	0.00288399	0.0213381	-1	125	112	92	23	55	22	-0.531427	0.00578075	0.0410794	15.8152	14.1353	12.1573	9.61907	9.77146	11.0057	AT2G32230.1	PRORP1	proteinaceous RNase P 1
Potri.018G005600	1.70173	6.23183	1.96e-09	1.15e-07	1	431	439	428	1020	619	1306	0.792699	0.00356484	0.0283167	3.02547	2.18277	3.35327	3.88476	5.89969	5.76819	AT5G24870.1		RING/U-box superfamily protein
Potri.018G008200	1.49655	6.48278	7.19e-05	0.000969569	1	555	538	627	743	640	1953	0.726455	0.000262793	0.00365072	21.4845	20.8853	26.5898	41.1214	36.7494	41.5225	AT5G24890.1
Potri.018G008700	0.660431	6.71755	0.00819036	0.0499398	1	1207	992	797	1027	1323	949	1.1239	2.22476e-09	1.41507e-07	20.8622	16.0108	21.4636	43.4867	37.2743	51.9942	AT2G24580.1		FAD-dependent oxidoreductase family protein
Potri.018G015100	1.58442	9.17975	1.35e-09	8.34e-08	1	4607	3608	2452	8691	7002	6742	-1.09581	2.59311e-05	0.000539956	12.4689	9.02675	14.6037	3.90424	7.38493	6.48907	AT5G10770.1		Eukaryotic aspartyl protease family protein
Potri.018G019800	1.6744	4.58099	1.45e-11	1.46e-09	1	147	125	147	366	265	307	3.97111	1.05099e-14	2.01709e-12	1.3603	0.982557	0.631534	6.32831	9.67433	34.1273	AT1G80840.1	ATWRKY40,WRKY40	WRKY DNA-binding protein 40
Potri.018G020600	-0.795049	6.71134	0.000442897	0.00446851	-1	1454	1781	1634	633	698	628	0.464369	0.00141172	0.0137587	69.6094	48.2331	61.1003	78.0814	85.4119	93.4424	AT2G24270.4	ALDH11A3	aldehyde dehydrogenase 11A3
Potri.018G030200	-1.32089	5.20038	0.00202998	0.0159714	-1	618	716	578	237	258	47	-0.900837	0.000243883	0.00344122	19.1786	18.9427	14.7386	8.09635	12.3427	9.17067	AT5G20060.2		alpha/beta-Hydrolases superfamily protein
Potri.018G037200	1.52635	5.10295	0.000509904	0.00501612	1	231	182	238	265	198	822	0.643598	0.00011823	0.00188972	18.0232	12.0402	13.8537	24.5527	21.8679	24.4746	AT5G25630.1		Tetratricopeptide repeat (TPR)-like superfamily protein
Potri.018G038100	3.14914	3.14985	8.56e-08	3.11e-06	1	14	19	33	62	69	271	5.06066	0.00128538	0.0128333	0	0.129892	0	1.74592	1.05323	2.59987	AT5G21960.1		Integrase-type DNA-binding superfamily protein
Potri.018G048100	2.62641	7.96524	1.74e-06	4.17e-05	1	999	806	758	1439	1442	7873	2.28994	1.83604e-22	8.64325e-20	16.1719	16.144	13.7906	100.774	63.455	68.5576	AT5G21940.1
Potri.018G049100	-1.03052	7.43218	8.4e-05	0.0011073	-1	2695	2955	2855	964	1287	661	-0.548634	0.00131568	0.0130367	380.006	496.965	466.044	324.291	328.107	313.098	AT5G35530.1		Ribosomal protein S3 family protein
Potri.018G051300	-4.54843	3.47755	2.68e-06	6e-05	-1	16	137	604	3	15	4	-0.58514	6.05259e-05	0.00108252	253.579	288.558	290.643	181.807	187.727	215.188	AT5G07990.1	CYP75B1,D501,TT7	Cytochrome P450 superfamily protein
Potri.018G058600	1.14226	8.75267	0.000207702	0.00237319	1	3405	2894	3596	3354	4160	7510	1.80679	1.24505e-29	1.47923e-26	94.6619	57.2711	68.1441	268.241	265.767	258.903	AT4G29190.1		Zinc finger C-x8-C-x5-C-x3-H type family protein
Potri.018G065100	0.815789	6.93192	0.000542472	0.0052725	1	1055	1099	1094	1420	1034	1541	0.401169	0.00668015	0.0458672	62.6026	55.798	63.4024	80.98	82.8436	86.9536	AT2G06530.1	VPS2.1	SNF7 family protein
Potri.018G069700	3.78732	8.06246	4.51e-23	3.23e-20	1	513	261	558	4505	2332	5944	-0.938575	0.00123167	0.0124691	18.4298	13.3084	17.214	9.45872	5.47775	11.6923	AT4G26260.2	MIOX4	myo-inositol oxygenase 4
Potri.018G074300	-1.03837	5.06379	0.000623135	0.00589746	-1	560	534	546	215	249	97	-0.587725	0.000778084	0.00861832	61.054	46.1666	48.0523	26.9369	34.5643	47.0169	AT2G26730.1		Leucine-rich repeat protein kinase family protein
Potri.018G075200	1.43998	6.07594	1.01e-08	4.89e-07	1	432	445	457	944	605	984	1.41728	0.000296777	0.00402204	3.14367	3.92212	4.9018	11.8068	10.5062	11.2561	AT3G24500.1	ATMBF1C,MBF1C	multiprotein bridging factor 1C
Potri.018G076400	-2.10423	0.711956	0.000467656	0.00467255	-1	40	27	15	2	7	4	-1.81037	0.00129971	0.0129246	13.4526	23.0777	10.7433	8.37721	2.47522	3.01906	AT3G24450.1		Heavy metal transport/detoxification superfamily protein
Potri.018G083100	0.681836	5.07435	0.00747777	0.0464119	1	377	266	306	419	266	381	0.753159	9.08022e-05	0.00151641	9.45268	6.52459	6.64433	13.0876	12.9653	13.3712	AT4G28990.1		RNA-binding protein-related
Potri.018G085600	2.00727	6.04692	4.44e-10	3.16e-08	1	359	278	332	766	574	1355	0.980317	2.28361e-06	6.88949e-05	20.062	11.4604	12.3789	32.4631	27.0752	29.2016	AT2G44970.1		alpha/beta-Hydrolases superfamily protein
Potri.018G087700	1.0186	3.90997	0.000538369	0.00524211	1	122	101	140	144	148	218	-0.545126	0.000402632	0.0051149	40.3447	36.414	37.0162	22.4648	29.3774	29.9547	AT2G19880.2		Nucleotide-diphospho-sugar transferases superfamily protein
Potri.018G090100	-1.44293	10.4173	1.14e-05	0.000203512	-1	21534	25199	26701	5940	9652	3292	-0.585881	3.89412e-05	0.000752973	961.509	1089.05	1057.28	632.515	772.696	776.891	AT2G36460.1		Aldolase superfamily protein
Potri.018G090300	-1.7374	9.7549	9.69e-08	3.46e-06	-1	17790	15132	15959	3631	4961	1682	-0.617316	0.00508762	0.0372684	64.598	35.3437	55.7625	24.3189	45.5434	35.8238	AT2G18960.1	AHA1,HA1,OST2,PMA	H(+)-ATPase 1
Potri.018G097000	-1.71409	2.89041	0.000105814	0.00134459	-1	127	144	129	25	50	10	-0.646523	0.00516037	0.0376686	22.3149	15.5178	17.1755	8.72113	12.2131	15.9151	AT3G46550.1	SOS5	Fasciclin-like arabinogalactan family protein
Potri.018G097700	3.08959	7.1387	7.34e-12	7.97e-10	1	418	344	328	1243	1066	4045	1.87269	1.95064e-12	2.43343e-10	7.41843	2.96944	3.41857	17.1057	14.6381	19.8206	AT2G18700.1	ATTPS11,ATTPSB,TPS11	trehalose phosphatase/synthase 11
Potri.018G102800	1.09066	6.89715	2.54e-05	0.000397898	1	974	795	1032	1154	1203	1773	0.724102	2.94206e-06	8.50573e-05	42.0664	30.0548	33.4583	52.0026	67.6474	61.7104	AT2G24100.1
Potri.018G112500	-1.42498	1.48765	0.00087531	0.00783986	-1	56	48	32	8	13	14	-0.824609	0.000769222	0.00856026	18.8754	18.9747	15.0453	11.6295	11.7962	7.44691	AT1G80710.1	DRS1	DROUGHT SENSITIVE 1
Potri.018G112800	-2.03533	3.03397	2.2e-08	9.51e-07	-1	170	185	109	26	35	18	-0.771018	2.69279e-06	7.87632e-05	43.5844	51.085	41.4925	26.0778	28.9084	28.8312	AT2G07690.1	MCM5	Minichromosome maintenance (MCM2/3/5) family protein
Potri.018G113200	-1.6022	4.25582	5.8e-06	0.000114823	-1	295	397	345	65	128	45	-0.603548	0.0020226	0.0183571	31.2582	40.5896	35.9248	24.1924	26.066	24.3647	AT3G18760.1		Translation elongation factor EF1B/ribosomal protein S6 family protein
Potri.018G114200	1.49661	4.11274	1.55e-05	0.000262856	1	150	97	85	188	148	313	2.80904	8.66307e-10	6.10575e-08	2.50928	1.72185	1.72155	8.92008	10.2219	25.0878	AT5G62865.1
Potri.018G114700	1.01079	5.60272	2.31e-05	0.000368028	1	417	371	395	583	446	635	0.68805	0.0015579	0.0149352	9.7184	5.34862	7.21694	12.1733	11.4026	13.4658	AT5G45290.1		RING/U-box superfamily protein
Potri.018G123700	0.988862	6.03519	0.000100565	0.00128925	1	621	467	527	704	596	927	1.00166	2.64501e-09	1.64571e-07	47.9828	40.2572	38.8047	99.4558	82.9484	80.4452	AT5G34850.1	ATPAP26,PAP26	purple acid phosphatase 26
Potri.018G127300	-0.876972	4.17313	0.00145337	0.0120762	-1	296	288	262	133	120	71	-0.671818	0.00547376	0.039503	19.0256	13.8155	16.0513	8.25679	14.2849	9.38863	AT3G01300.1		Protein kinase superfamily protein
Potri.018G130800	1.88012	8.37618	2.23e-17	6.35e-15	1	1810	1769	1638	5015	4517	3930	1.45442	1.72677e-08	9.16656e-07	12.0561	6.7077	7.31622	19.1819	18.0416	37.4239	AT2G25490.1	EBF1,FBL6	EIN3-binding F box protein 1
Potri.018G137000	0.805402	4.32868	0.00212827	0.0165837	1	211	157	167	213	184	254	0.699485	0.00599009	0.0422541	4.7437	4.09446	3.18728	4.8729	6.93643	8.73768	AT1G33420.1		RING/FYVE/PHD zinc finger superfamily protein
Potri.018G140100	-1.48139	2.26559	0.000146083	0.00176045	-1	78	71	96	18	31	12	-0.992267	9.41251e-07	3.23029e-05	21.9368	21.7223	23.9769	10.2622	13.8078	11.5989	AT5G62050.1	ATOXA1,OXA1,OXA1AT	homolog of yeast oxidase assembly 1 (OXA1)
Potri.018G143600	0.865157	6.03367	0.000115297	0.00144584	1	571	605	527	838	652	687	-0.917483	0.00301543	0.0248703	8.60578	9.60771	9.7734	3.28101	6.44679	6.00091	AT4G25850.1	ORP4B	OSBP(oxysterol binding protein)-related protein 4B
Potri.018G145200	-1.23114	4.81729	3.74e-06	7.9e-05	-1	399	537	500	143	176	109	-0.542855	0.00447899	0.0338382	52.142	58.565	49.9284	37.4122	39.8821	38.2479	AT3G53430.1		Ribosomal protein L11 family protein
Potri.019G002100	-1.61356	4.29157	6.32e-05	0.000868252	-1	414	296	359	92	126	27	0.890933	0.00074863	0.00837968	7.90489	8.32863	13.1161	19.4354	16.0174	21.8751	AT2G03200.1		Eukaryotic aspartyl protease family protein
Potri.019G010400	-0.696808	7.93941	0.00146452	0.0121478	-1	3870	3523	3761	1743	1730	1344	-0.360185	0.00367697	0.0289493	253.868	248.68	234.693	185.851	212.735	202.155	AT5G09810.1	ACT7	actin 7
Potri.019G029500	0.808376	4.56178	0.000733478	0.00677044	1	194	194	240	272	246	251	0.813867	0.00220668	0.0196561	4.32675	2.88251	3.37607	6.05389	6.9284	6.27863	AT3G07360.1	ATPUB9,PUB9	plant U-box 9
Potri.019G031900	1.60041	6.44571	1.52e-06	3.73e-05	1	509	529	550	872	687	1768	1.14905	2.16101e-12	2.66917e-10	37.9223	39.7558	37.0177	93.1104	86.0899	86.2665	AT1G08570.1	ACHT4	atypical CYS HIS rich thioredoxin 4
Potri.019G035600	1.44109	8.08484	1.4e-08	6.48e-07	1	2077	1585	1716	3186	2682	4274	0.662013	0.000220345	0.00316227	21.0979	19.08	24.3305	33.1593	32.9814	40.9923	AT5G18130.1
Potri.019G039000	-0.867474	3.99474	0.00553299	0.0363975	-1	259	229	257	128	109	51	-0.678041	0.000486	0.00596151	23.635	18.3397	16.7271	9.16231	13.1069	16.2364	AT3G03770.2		Leucine-rich repeat protein kinase family protein
Potri.019G043600	1.51141	4.15856	0.00437726	0.0300359	1	88	163	87	259	376	47	1.13777	0.000434307	0.00546024	8.47392	9.69125	8.85903	14.4134	13.1593	36.2598	AT5G17540.1		HXXXD-type acyl-transferase family protein
Potri.019G053100	-1.27426	2.82364	8.38e-05	0.00110465	-1	121	93	140	35	38	29	-0.696074	0.0061294	0.0429454	137.081	242.279	215.415	147.925	125.964	112.716	AT1G65295.1
Potri.019G056200	-1.92281	3.23478	1.63e-07	5.35e-06	-1	180	200	148	28	50	19	-0.821359	2.38492e-06	7.09221e-05	31.605	31.015	24.1478	14.5468	18.8721	18.003	AT2G40550.1	ETG1	E2F target gene 1
Potri.019G061700	-0.85928	6.72971	0.000576754	0.00553184	-1	2070	1286	1673	628	751	551	-0.738202	0.000123228	0.0019608	36.4581	29.1378	36.0691	17.6375	23.6094	22.5246	AT3G10870.1	ATMES17,MES17	methyl esterase 17
Potri.019G062200	-0.774915	5.21848	0.00244653	0.0186442	-1	531	607	576	217	298	184	-0.472783	0.00705114	0.047692	53.2504	38.1935	40.0088	24.3864	37.0054	37.6134	AT2G40800.1
Potri.019G068400	-0.663198	6.96929	0.00271969	0.0202831	-1	2023	1902	1710	891	740	857	-0.827577	2.41655e-06	7.16921e-05	119.676	83.003	80.9783	40.4608	61.7011	64.7085	AT1G33470.2		RNA-binding (RRM/RBD/RNP motifs) family protein
Potri.019G076300	-1.12522	2.80175	0.00440025	0.0301613	-1	105	96	137	47	47	15	-0.707655	0.000377396	0.0048813	37.4938	36.0519	35.3435	20.803	28.3153	20.5001	AT1G33800.1		Protein of unknown function (DUF579)
Potri.019G077000	-1.21423	5.81005	5.34e-05	0.000747539	-1	770	1084	1008	265	412	185	-0.457703	0.000923408	0.00987105	115.677	118.177	100.109	77.1471	88.2384	89.3775	AT1G09640.1		Translation elongation factor EF1B, gamma chain
Potri.019G078400	-1.46709	3.74312	0.000558581	0.00539367	-1	197	323	184	87	74	20	0.916381	0.00013912	0.00217212	10.4853	4.81652	5.26012	12.6999	12.9607	14.0268	AT1G72180.1		Leucine-rich receptor-like protein kinase family protein
Potri.019G081800	-0.989719	5.21394	0.000227078	0.00254581	-1	608	501	694	164	204	260	-0.663131	0.0026694	0.0227076	26.1801	32.7129	24.9841	13.9004	23.5672	18.4876	AT1G72010.1		TCP family transcription factor
Potri.019G084800	0.69785	4.23997	0.00550139	0.036233	1	174	178	174	248	164	188	1.88169	2.60594e-09	1.62545e-07	3.13455	2.64105	2.31094	6.23636	7.91005	17.5928	AT1G34420.1		leucine-rich repeat transmembrane protein kinase family protein
Potri.019G084900	-1.05061	2.09717	0.00663958	0.0422099	-1	55	79	65	20	32	15	-0.816063	0.0044601	0.0337415	10.1984	12.1781	6.41871	4.85113	5.61283	6.76529	AT1G34430.1	EMB3003	2-oxoacid dehydrogenases acyltransferase family protein
Potri.019G085400	-0.793799	4.93408	0.00789888	0.0485485	-1	465	514	433	270	204	103	0.527605	0.00101654	0.0106566	28.0688	21.2557	21.4985	30.5036	35.0068	41.0333	AT1G34370.2	STOP1	C2H2 and C2HC zinc fingers superfamily protein
Potri.019G089000	1.7086	3.76979	0.000111465	0.00140525	1	71	78	85	98	104	323	0.763359	0.00484682	0.0359469	13.5059	5.56391	9.06203	18.1385	14.862	15.644	AT1G68810.1		basic helix-loop-helix (bHLH) DNA-binding superfamily protein
Potri.019G090500	0.796558	7.24627	0.00677599	0.0428866	1	1676	1204	1201	1334	1208	2356	0.822485	2.95652e-05	0.000599991	80.4786	76.7513	80.2893	158.967	159.386	117.276	AT2G31090.1
Potri.019G091900	3.04003	0.349229	2.04e-07	6.55e-06	1	1	6	2	18	15	21	-1.49485	0.00638959	0.0443574	1.88962	1.92953	1.23468	0.778065	0.402316	0.681545	AT3G58120.1	ATBZIP61,BZIP61	Basic-leucine zipper (bZIP) transcription factor family protein
Potri.019G092500	-0.753887	5.89893	0.00374648	0.0264787	-1	866	955	919	363	499	273	-0.665512	0.000151882	0.00232911	150.811	185.63	181.63	116.959	119.398	106.213	AT5G60860.1	AtRABA1f,RABA1f	RAB GTPase homolog A1F
Potri.019G093000	5.40685	1.67817	1.22e-16	2.95e-14	1	4	1	0	51	30	79	5.96225	0.000252044	0.00353485	0	0	0	1.29919	0.553228	0.803311	AT4G35160.1		O-methyltransferase family protein
Potri.019G093800	5.51333	-0.0132974	1.4e-08	6.49e-07	1	1	0	0	9	8	28	1.69233	1.85385e-09	1.19548e-07	8.4942	7.35868	5.41139	29.7059	21.0146	19.9016	AT3G54420.1	ATCHITIV,ATEP3,CHIV,EP3	homolog of carrot EP3-3 chitinase
Potri.019G103900	1.93408	5.42932	1.57e-10	1.26e-08	1	223	193	241	580	365	802	-0.522598	0.00503184	0.0369248	50.4378	30.1686	32.0885	21.1547	28.6501	31.6741	AT4G03390.1	SRF3	STRUBBELIG-receptor family 3
Potri.019G116300	1.47229	7.30123	5.08e-05	0.000718169	1	1200	900	975	1265	1259	3332	1.37389	5.81379e-13	7.92645e-11	142.329	93.1751	108.552	352.709	302.66	258.894	AT4G28240.1		Wound-responsive family protein
Potri.019G123500	1.64054	5.78587	1.64e-08	7.4e-07	1	377	299	309	619	514	995	2.24987	5.69742e-07	2.08738e-05	2.44433	0.698868	0.798568	4.30546	5.03715	9.91983	AT5G07100.1	WRKY26	WRKY DNA-binding protein 26
Potri.019G124400	1.87864	2.30369	0.000212506	0.00241526	1	23	43	10	62	39	95	2.17504	0.00611969	0.0428894	0.209867	0.612039	0.0411383	1.65339	1.75155	0.720611	AT1G73325.1		Kunitz family trypsin and protease inhibitor protein
Potri.019G130700	1.00016	9.89528	1.2e-05	0.000213199	1	8410	7516	7416	12670	11710	8396	0.449306	0.000316345	0.00422301	95.953	76.7338	85.7876	115.246	126.367	125.953	AT2G30490.1	ATC4H,C4H,CYP73A5,REF3	cinnamate-4-hydroxylase
Potri.T011100	-1.31783	3.44811	2.22e-05	0.00035622	-1	173	182	202	43	44	68	-0.706536	0.00524753	0.0381597	13.2187	18.468	16.4529	7.94728	13.8992	9.37742	AT1G72160.1		Sec14p-like phosphatidylinositol transfer family protein
