# Supplementary material for: The Class I HD-ZIP transcription factor PagHB7a functions as a positive regulator of salt tolerance in Populus
Source: For Res (Fayettev). 2025 Dec 31;5:e030. doi: 10.48130/forres-0025-0030 (PMC12982921; doi:10.48130/forres-0025-0030)
Supplement: Supplementary file 1 — Supplementary data to this article can be found online. [file forres-0025-0030-Supplementary.zip › 10.48130_forres-0025-0030-Suppl-TableS7.xlsx]

## Sheet: Table S7
Table S7. The overlapped genes between DEGs of PagHB7a-KO vs WT under salt stress and salt-responsive genes.
genes	logFC	logCPM	PValue	FDR	OX-WT	WT	WT	WT	PagHB7a-KO	PagHB7a-KO	PagHB7a-KO	log2FoldChange	pvalue	padj	WT	WT	WT	WT-salt	WT-salt	WT-salt	Pfam	Panther	KOG	ec	KO	GO	Best.hit.arabi.name	arabi.symbol	arabi.defline
Potri.001G027400	0.718503	7.0457	0.000195878	0.032992	1	1267	1079	1115	1642	1533	2379	0.767149	0.000353689	0.0046445	32.0287	15.6545	17.8878	30.7722	36.291	48.3375	PF00703,PF16353,PF02837,PF02929,PF02836	PTHR10066,PTHR10066:SF72	KOG2024	3.2.1.23	K01190	GO:0005975,GO:0004553,GO:0009341,GO:0004565	AT3G54440.1		glycoside hydrolase family 2 protein
Potri.001G032500	0.782385	7.22114	3.67453e-05	0.00996621	1	1255	970	1574	2100	2032	2251	-0.952242	0.000143295	0.00222063	40.8411	24.5	30.8632	11.9183	24.0817	15.6116	PF00892	PTHR31218,PTHR31218:SF19				GO:0016021,GO:0016020,GO:0022857	AT5G07050.1		nodulin MtN21 /EamA-like transporter family protein
Potri.001G073100	0.822217	5.01152	5.02465e-05	0.0124756	1	281	233	290	431	380	579	0.991501	5.50747e-07	2.02671e-05	27.8205	35.1103	33.6497	54.4797	59.8612	90.1039	PF07722,PF06418	PTHR11550,PTHR11550:SF11		6.3.4.2	K01937	GO:0016787,GO:0006541,GO:0006221,GO:0003883	AT1G30820.1		CTP synthase family protein
Potri.001G124200	1.13918	5.19162	1.42961e-05	0.0049468	1	196	321	269	530	374	799	0.715398	0.000314749	0.00420993	5.86041	4.41023	4.82264	7.54274	8.5144	9.7989	PF00083	PTHR11662,PTHR11662:SF302	KOG2533	3.6.3.20	K13783	GO:0055085,GO:0022857,GO:0016021	AT3G47420.1	ATPS3,PS3	phosphate starvation-induced gene 3
Potri.001G206800	0.954268	3.98759	0.000279298	0.0420907	1	116	108	146	320	137	259	-1.39062	6.35558e-16	1.48198e-13	35.0077	40.5444	33.6546	12.2628	15.7105	15.9348	PF14310,PF00933,PF01915	PTHR30620,PTHR30620:SF40		3.2.1.55,3.2.1.37	K15920	GO:0005975,GO:0004553	AT5G64570.1	ATBXL4,XYL4	beta-D-xylosidase 4
Potri.001G207000	-0.632757	5.77727	0.000117223	0.0226274	-1	759	804	741	570	474	417	0.542552	0.000630571	0.00732779	51.2831	47.3315	46.4959	80.4481	67.9745	71.1431	PF01170	PTHR13370,PTHR13370:SF3		2.1.1.214	K15430		AT3G26410.1		methyltransferases;nucleic acid binding
Potri.001G311700	0.83009	7.56805	5.79788e-05	0.0139117	1	1945	1707	1089	2791	2313	3145	1.83393	9.98918e-16	2.20558e-13	58.0413	50.8814	43.2917	250.75	154.238	151.11	PF04674	PTHR31279,PTHR31279:SF12					AT5G64260.1	EXL2	EXORDIUM like 2
Potri.001G393800	1.11005	5.20687	1.24386e-05	0.004452	1	180	238	387	637	431	650	2.46836	1.56922e-30	2.06063e-27	20.9333	17.4855	17.564	73.8695	92.3312	162.13	PF03055	PTHR10543,PTHR10543:SF26		1.13.11.51	K09840		AT3G14440.1	ATNCED3,NCED3,SIS7,STO1	nine-cis-epoxycarotenoid dioxygenase 3
Potri.001G403300	-1.47657	4.17446	0.000102412	0.0210571	-1	176	197	536	120	126	74	-0.41283	0.00583991	0.0413584	700.846	714.826	686.149	595.628	541.709	505.901	PF00106	PTHR24322,PTHR24322:SF393	KOG1208	1.3.1.33	K00218	GO:0016491,GO:0008152	AT5G54190.1	PORA	protochlorophyllide oxidoreductase A
Potri.001G404100	0.716675	5.53393	6.07592e-05	0.0144978	1	460	346	406	618	665	656	5.5301	1.38395e-41	5.75494e-38	0.644353	0.921147	0.421023	46.0178	25.893	23.4263	PF02365	PTHR31719,PTHR31719:SF39				GO:0006355,GO:0003677	AT4G27410.2	ANAC072,RD26	NAC (No Apical Meristem) domain transcriptional regulator superfamily protein
Potri.001G460400	-1.3199	3.38331	3.17199e-05	0.00914342	-1	138	111	258	79	61	60	-0.733337	3.6477e-05	0.000715488	85.2193	62.2827	61.1386	35.1571	51.5676	43.8169	PF04852	PTHR31165					AT1G07090.1	LSH6	Protein of unknown function (DUF640)
Potri.002G057400	0.684446	8.5314	0.000268237	0.0414417	1	3655	2887	3303	4603	4388	6431	0.819182	5.08651e-07	1.89699e-05	23.2299	22.0612	21.8206	43.2087	42.3575	37.5733	PF00903	PTHR11959,PTHR11959:SF1	KOG0638	1.13.11.27	K00457	GO:0055114,GO:0016701,GO:0009072,GO:0003868	AT1G06570.1	HPD,PDS1	phytoene desaturation 1
Potri.002G060900	1.28301	4.47974	0.000149102	0.0272507	1	204	141	103	424	158	501	1.99878	1.37713e-14	2.54514e-12	7.92772	5.87267	3.78409	25.8671	18.6178	28.1257	PF00067	PTHR24298,PTHR24298:SF66	KOG0156			GO:0055114,GO:0020037,GO:0016705,GO:0005506	AT5G09970.1	CYP78A7	cytochrome P450, family 78, subfamily A, polypeptide 7
Potri.002G085100	1.61512	6.93508	8.18835e-05	0.0179433	1	1019	489	585	1524	886	3846	-2.49681	2.07722e-16	5.34296e-14	22.4972	10.2596	15.5146	2.10277	3.89401	2.82714	PF00892	PTHR31218,PTHR31218:SF12				GO:0016021,GO:0016020,GO:0022857	AT1G21890.1		nodulin MtN21 /EamA-like transporter family protein
Potri.002G203500	0.725549	6.78396	4.69618e-05	0.011935	1	917	1033	924	1598	1198	1875	3.00394	4.84009e-06	0.00013027	12.7973	18.0794	20.6586	98.7236	63.2014	287.749	PF03242	PTHR33509,PTHR33509:SF5				GO:0006950	AT4G02380.1	AtLEA5,SAG21	senescence-associated gene 21
Potri.003G034600	1.37031	3.02319	4.41823e-06	0.0021564	1	54	49	51	108	100	181	1.32817	5.06175e-06	0.000135505	3.86055	5.539	4.12773	12.4086	11.3678	11.9799	PF06888	PTHR20889,PTHR20889:SF4	KOG3120	3.6.1.1,3.1.3.75	K13248	GO:0016791,GO:0008152	AT1G17710.1		Pyridoxal phosphate phosphatase-related protein
Potri.003G034700	-2.197	1.91706	4.46262e-05	0.0115232	-1	20	101	83	11	18	14	-1.21924	0.000104923	0.00170765	10.0258	6.23688	5.12164	1.73191	2.85762	5.07278	PF00664,PF00005	PTHR24223,PTHR24223:SF108		3.6.3.44		GO:0055085,GO:0042626,GO:0016021,GO:0006810,GO:0005524,GO:0016887	AT3G21250.2	ATMRP6,MRP6	multidrug resistance-associated protein 6
Potri.003G050900	1.52462	3.95982	8.48294e-07	0.000649511	1	115	86	75	160	245	360	0.517114	2.20998e-05	0.000473704	535.445	463.11	451.01	722.112	701.132	734.858	PF00230	PTHR19139,PTHR19139:SF99	KOG0223		K09873	GO:0016020,GO:0006810,GO:0005215	AT3G16240.1	AQP1,ATTIP2;1,DELTA-TIP,DELTA-TIP1,TIP2;1	delta tonoplast integral protein
Potri.003G060300	-1.39408	2.5478	0.000315319	0.0452942	-1	70	115	99	61	14	34	-0.909325	0.00342771	0.0274811	9.79378	7.27546	10.6274	4.70478	5.12607	5.56354	PF12695	PTHR10655,PTHR10655:SF34	KOG2112	3.1.1.5	K06130		AT1G52700.1		alpha/beta-Hydrolases superfamily protein
Potri.003G066600	-2.82305	1.22769	1.21717e-05	0.00439467	-1	12	36	83	7	5	6	-0.526826	0.00098012	0.0103531	40.2465	34.6686	37.7601	22.6938	28.0826	31.2653	PF00067	PTHR24298,PTHR24298:SF51	KOG0156	1.14.13.88		GO:0055114,GO:0020037,GO:0016705,GO:0005506	AT5G07990.1	CYP75B1,D501,TT7	Cytochrome P450 superfamily protein
Potri.003G104000	-0.683378	6.45644	0.000109921	0.0217314	-1	1486	1096	1168	766	812	696	1.44012	5.88555e-08	2.77012e-06	5.99469	3.75635	4.08114	9.41524	10.9494	18.9959	PF00474	PTHR11819,PTHR11819:SF94				GO:0055085,GO:0016020,GO:0006810,GO:0005215	AT5G45380.1	ATDUR3,DUR3	solute:sodium symporters;urea transmembrane transporters
Potri.003G107600	-0.930788	5.63749	1.9585e-05	0.00616045	-1	630	620	1003	467	388	309	-0.664264	0.00377676	0.0295856	75.8672	40.4091	41.8763	21.9456	38.3991	43.484	PF00560,PF00069	PTHR27000,PTHR27000:SF1	KOG1187	2.7.11.1		GO:0005515,GO:0006468,GO:0005524,GO:0004672	AT5G61480.1	PXY	Leucine-rich repeat protein kinase family protein
Potri.003G109300	0.710617	6.85938	1.4397e-05	0.0049468	1	975	1012	1061	1525	1577	1762	0.644141	0.00551533	0.0397365	8.56743	7.75539	8.67586	9.41589	12.6272	19.4117	PF00083,PF07690	PTHR11662,PTHR11662:SF302	KOG2533	3.6.3.20	K13783	GO:0055085,GO:0022857,GO:0016021	AT3G47420.1	ATPS3,PS3	phosphate starvation-induced gene 3
Potri.003G111300	1.60095	4.1634	6.4505e-12	4.61749e-08	1	103	114	88	383	204	332	0.905627	0.00720675	0.0484398	8.06866	12.0328	6.38044	22.7278	15.3048	13.5192	PF14547	PTHR31731,PTHR31731:SF25					AT1G62500.1		Bifunctional inhibitor/lipid-transfer protein/seed storage 2S albumin superfamily protein
Potri.003G156900	-1.1822	3.42931	1.96503e-05	0.00616045	-1	128	169	212	105	60	58	1.82935	0.00570944	0.0407572	0.3719	0.425325	0.789753	2.20341	2.52499	1.12674	PF16913	PTHR31376,PTHR31376:SF3				GO:0016021,GO:0005215	AT1G30840.1	ATPUP4,PUP4	purine permease 4
Potri.003G180800	-0.641527	5.30874	0.000141582	0.0263245	-1	600	548	520	356	309	382	0.569453	0.00157009	0.0150149	25.1355	24.4264	23.953	40.405	37.4264	35.7209	PF12352	PTHR21094,PTHR21094:SF1	KOG3208		K08495	GO:0016021,GO:0006888,GO:0005801,GO:0000139	AT1G15880.1	atgos11,GOS11	golgi snare 11
Potri.003G192500	1.09713	4.76865	7.58861e-05	0.0168006	1	227	156	216	342	283	626	-1.64532	4.03964e-08	1.95707e-06	35.1533	14.1405	33.8599	6.81306	11.502	9.24258	PF00892	PTHR31218,PTHR31218:SF19				GO:0016021,GO:0016020,GO:0022857	AT5G07050.1		nodulin MtN21 /EamA-like transporter family protein
Potri.004G073600	0.932297	4.8566	9.16348e-06	0.00354569	1	200	219	267	599	338	367	2.15158	0.000186641	0.00275544	14.7563	6.85169	9.6418	23.0618	34.5619	89.3743	PF02518,PF00183	PTHR11528,PTHR11528:SF53			K04079	GO:0051082,GO:0006950,GO:0006457,GO:0005524	AT5G52640.1	ATHS83,AtHsp90-1,ATHSP90.1,HSP81-1,HSP81.1,HSP83,HSP90.1	heat shock protein 90.1
Potri.004G144600	1.45894	2.5597	1.31241e-06	0.00082894	1	41	36	29	79	89	116	-1.8671	0.000801389	0.00882766	4.93146	2.56569	3.09018	1.32042	1.04421	0.571507	PF00141	PTHR31388,PTHR31388:SF35		1.11.1.7	K00430	GO:0055114,GO:0020037,GO:0006979,GO:0004601	AT1G49570.1		Peroxidase superfamily protein
Potri.005G106400	1.92456	4.58507	0.000226892	0.0373179	1	123	69	153	170	191	905	2.42878	3.74227e-16	9.15389e-14	27.1436	12.497	15.8448	144.296	85.7659	69.7401	PF00581	PTHR12231	KOG1530	2.8.1.1			AT4G35770.1	ATSEN1,DIN1,SEN1	Rhodanese/Cell cycle control phosphatase superfamily protein
Potri.005G172400	0.941559	6.47159	2.90589e-06	0.0015601	1	584	818	698	1680	1332	971	-1.13931	0.000828317	0.00906824	4.78875	4.27181	6.72733	1.74833	1.90319	3.99789	PF00173,PF00970,PF00175,PF00174,PF03404	PTHR19370,PTHR19370:SF100		1.7.1.1	K10534	GO:0055114,GO:0016491,GO:0042128,GO:0030151	AT1G37130.1	ATNR2,B29,CHL3,NIA2,NIA2-1,NR,NR2	nitrate reductase 2
Potri.005G191400	1.09259	6.87674	0.000313721	0.0452754	1	1001	745	855	1078	1370	2908	0.5295	0.00206292	0.0186485	40.7569	28.4402	34.2395	54.35	51.456	48.4021	PF00316	PTHR11556,PTHR11556:SF17		3.1.3.11	K03841	GO:0042578,GO:0042132,GO:0005975	AT1G43670.1		Inositol monophosphatase family protein
Potri.005G213500	1.36927	4.95605	5.50068e-09	1.57503e-05	1	146	199	251	697	368	472	1.62483	8.41631e-06	0.00020915	0.900276	1.41011	1.76473	3.98632	4.20022	5.17842	PF01740,PF00916	PTHR11814,PTHR11814:SF60			K17471	GO:0016021,GO:0015116,GO:0008272,GO:0055085,GO:0016020,GO:0008271,GO:0009507	AT3G51895.1	AST12,SULTR3;1	sulfate transporter 3;1
Potri.006G011600	1.33341	5.10327	3.61782e-05	0.00996621	1	189	157	327	481	335	849	-1.39529	9.02563e-14	1.39006e-11	225.212	250.752	288.126	74.6693	120.935	112.305
Potri.006G013900	1.17881	5.75282	0.000174906	0.0307877	1	460	280	404	571	567	1375	0.901826	2.13332e-07	8.90073e-06	22.9284	17.3152	20.3146	33.8814	34.7082	49.9603	PF03600	PTHR10283,PTHR10283:SF101	KOG1281		K14445	GO:0055085,GO:0016021	AT5G47560.1	ATSDAT,ATTDT,TDT	tonoplast dicarboxylate transporter
Potri.006G027000	-1.55043	3.34433	6.47429e-06	0.00276572	-1	98	262	154	72	43	59	-0.715771	0.00351546	0.0280495	16.1274	20.189	17.6578	10.26	9.67204	14.8932	PF03959	PTHR22778,PTHR22778:SF22	KOG2551	1.5.1.3			AT4G24380.1
Potri.006G086900	0.831245	6.33049	0.00014599	0.0269109	1	853	459	696	1038	1233	1191	1.12856	3.2976e-11	3.15231e-09	58.3475	65.7141	64.3352	158.426	129.997	142.061	PF13419	PTHR12725,PTHR12725:SF72	KOG3109	3.1.3.74	K18551		AT5G02230.2		Haloacid dehalogenase-like hydrolase (HAD) superfamily protein
Potri.006G122900	-1.93264	4.46118	8.02396e-08	0.00012764	-1	261	275	661	111	130	65	-0.941776	8.86814e-14	1.37429e-11	179.807	154.228	152.32	77.2276	92.4582	94.9422	PF06955,PF00722	PTHR31062,PTHR31062:SF52		2.4.1.207,3.2.1.151	K08235	GO:0048046,GO:0016762,GO:0006073,GO:0005618,GO:0005975,GO:0004553	AT2G36870.1	XTH32	xyloglucan endotransglucosylase/hydrolase 32
Potri.006G144500	2.7545	7.24318	3.46821e-06	0.00177333	1	693	359	308	1478	732	6698	0.964301	6.17445e-05	0.00110116	13.491	5.71816	11.1479	18.9114	20.5617	21.5377	PF02140,PF01301	PTHR23421,PTHR23421:SF74		3.2.1.23		GO:0030246,GO:0005975,GO:0004553	AT3G13750.1	BGAL1	beta galactosidase 1
Potri.006G147000	0.800579	6.03443	2.16147e-07	0.000265243	1	584	534	536	1032	839	958	0.458324	0.00401963	0.0311073	34.1489	27.7914	24.1026	41.3194	37.1718	44.2563	PF00582,PF04564,PF07714	PTHR27003,PTHR27003:SF114	KOG1187	2.7.11.1		GO:0006950,GO:0016567,GO:0004842,GO:0006468,GO:0004672	AT5G57035.1		U-box domain-containing protein kinase family protein
Potri.006G147500	0.676508	6.89642	1.57444e-05	0.00527057	1	1039	1162	973	1765	1468	1746	-0.410443	0.00464531	0.0347854	34.8044	27.9117	32.7003	22.0573	24.3584	28.7069	PF01233,PF02799	PTHR11377		2.3.1.97	K00671	GO:0004379,GO:0006499	AT5G57020.1	ATNMT1,NMT1	myristoyl-CoA:protein N-myristoyltransferase
Potri.006G150600	1.15121	5.29526	9.14917e-08	0.00013163	1	297	268	277	575	443	815	0.93211	0.00381242	0.0298182	10.8878	6.38977	6.65945	10.146	13.3393	24.4713	PF00383,PF08211	PTHR11644,PTHR11644:SF2	KOG0833	3.5.4.5	K01489	GO:0008270,GO:0009972,GO:0004126	AT2G19570.1	AT-CDA1,CDA1,DESZ	cytidine deaminase 1
Potri.006G152800	-1.07334	3.8271	3.07232e-05	0.00897662	-1	185	187	286	142	75	94	-0.55796	0.000266493	0.00368688	103.755	95.8149	96.4319	54.8419	79.0663	77.4276	PF08263,PF00560	PTHR27000,PTHR27000:SF4	KOG4579			GO:0005515	AT4G29240.1		Leucine-rich repeat (LRR) family protein
Potri.006G206900	2.79718	-0.368895	2.99064e-05	0.0087978	1	1	2	2	10	16	10	1.08539	0.000648749	0.00747289	5.4312	8.97833	5.90386	16.7929	14.3247	14.2609	PF08659	PTHR24322,PTHR24322:SF465	KOG0725	1.1.1.198			AT2G47140.1		NAD(P)-binding Rossmann-fold superfamily protein
Potri.006G210600	1.02746	7.5391	9.6022e-07	0.000665185	1	1611	1561	1073	2577	2293	3578	0.570687	0.00128489	0.0128333	21.4061	16.3163	19.2514	25.1468	26.9528	36.5436	PF08244,PF00251	PTHR31953,PTHR31953:SF1		3.2.1.26	K01193		AT3G52600.1	AtcwINV2,CWINV2	cell wall invertase 2
Potri.006G226900	0.809726	4.16952	0.000107341	0.0214172	1	153	131	165	234	269	263	-1.05833	1.16156e-05	0.000272539	156.737	164.533	160.094	45.5267	100.953	99.3907	PF00462	PTHR10168,PTHR10168:SF56	KOG1752		K03676	GO:0045454,GO:0015035,GO:0009055	AT4G33040.1		Thioredoxin superfamily protein
Potri.006G267900	-3.47859	-0.375221	1.1663e-06	0.000773396	-1	12	10	16	0	1	2	-1.9486	7.19891e-06	0.000183465	6.81207	11.06	13.83	2.22056	2.65897	3.93115		PTHR33228,PTHR33228:SF1					AT5G57685.1	ATGDU3,GDU3,LSB1	glutamine dumper 3
Potri.007G021300	3.18061	0.860164	1.3733e-07	0.000190269	1	3	4	4	52	38	12	-0.66656	0.007221	0.0485094	15.4777	23.6265	23.2046	12.9801	14.9872	13.5777	PF03492	PTHR31009,PTHR31009:SF6		2.1.1.274	K08241	GO:0008168	AT3G11480.1	ATBSMT1,BSMT1	S-adenosyl-L-methionine-dependent methyltransferases superfamily protein
Potri.007G032700	-0.908106	3.47671	0.00019499	0.032992	-1	195	128	173	83	79	96	1.94259	1.03515e-08	5.66379e-07	1.24197	0.994271	0.622157	3.68581	3.15353	4.59898	PF05920,PF07526	PTHR11850,PTHR11850:SF103	KOG0773			GO:0006355,GO:0003677	AT2G23760.2	BLH4,SAW2	BEL1-like homeodomain 4
Potri.007G044300	1.12798	6.13767	4.20549e-07	0.00042006	1	514	408	607	1007	817	1448	-0.521401	0.000658682	0.00756635	30.0862	27.733	25.301	17.478	20.3799	22.8345	PF00498,PF01494	PTHR13789,PTHR13789:SF245	KOG2614	1.14.13.90	K09838	GO:0005515,GO:0071949	AT5G67030.1	ABA1,ATABA1,ATZEP,IBS3,LOS6,NPQ2,ZEP	zeaxanthin epoxidase (ZEP) (ABA1)
Potri.007G050300	1.07448	4.89489	6.72504e-06	0.00283177	1	208	293	159	496	331	544	2.85949	0.00305173	0.0251041	0	0.109691	0.250679	1.39249	0.465893	0.904046	PF03321	PTHR31901,PTHR31901:SF7			K14487		AT2G14960.1	GH3.1	Auxin-responsive GH3 family protein
Potri.007G109200	1.45605	2.51855	5.7844e-06	0.00253806	1	41	18	44	102	82	94	5.17052	4.89731e-05	0.000910492	0.229578	0	0	2.64685	3.30749	2.08666		PTHR34808,PTHR34808:SF2					AT4G33467.2
Potri.008G061700	4.73898	3.56521	4.33336e-05	0.0113487	1	11	13	5	14	15	725	2.51941	0.00311299	0.0255081	1.8346	0	1.12381	4.40655	6.37983	6.25306		PTHR33738,PTHR33738:SF2					AT3G55646.1
Potri.008G086500	1.90656	4.66996	5.10058e-09	1.56479e-05	1	157	65	148	370	326	656	-1.2061	0.0018234	0.0169122	6.6146	3.64306	6.55125	2.34135	2.0754	3.16425	PF01490	PTHR22950,PTHR22950:SF246	KOG1303		K15015		AT3G28960.1		Transmembrane amino acid transporter family protein
Potri.008G108100	2.7254	3.28201	0.000100048	0.0207589	1	35	20	32	106	23	436	1.13088	0.001192	0.0121886	1.50605	1.20568	2.09933	3.85857	2.89299	4.25869	PF14310,PF00933,PF01915	PTHR30620,PTHR30620:SF50		3.2.1.55,3.2.1.37		GO:0005975,GO:0004553	AT5G49360.1	ATBXL1,BXL1	beta-xylosidase 1
Potri.008G121700	1.55157	5.62458	1.64885e-06	0.000997438	1	278	282	307	583	478	1418	3.89815	5.25576e-11	4.87477e-09	0.140384	1.14392	0.137591	9.30646	6.06746	7.79755		PTHR36715,PTHR36715:SF1					AT1G68440.1
Potri.008G131200	-1.59275	8.0053	5.53261e-11	3.39465e-07	-1	4919	3079	5384	1745	910	1743	-0.377008	0.00438885	0.0333113	3085.82	3218.84	3226.64	2556.43	2525.07	2600.63	PF00407	PTHR31338,PTHR31338:SF15				GO:0009607,GO:0006952	AT1G14930.1		Polyketide cyclase/dehydrase and lipid transport superfamily protein
Potri.008G151700	1.26857	6.33773	0.000136295	0.0255627	1	650	518	476	949	680	2236	2.91028	7.28913e-24	4.65537e-21	3.28321	3.17719	4.20801	34.0513	25.4277	23.55	PF13419	PTHR12725,PTHR12725:SF81	KOG3109	3.1.3.74	K07025		AT2G32150.1		Haloacid dehalogenase-like hydrolase (HAD) superfamily protein
Potri.008G175100	-0.970508	7.16447	6.62255e-07	0.000546997	-1	1899	2889	1782	1251	1000	1050	-0.686767	0.0040629	0.0314002	24.2049	29.8012	28.4907	16.5791	20.4822	16.8421	PF00043,PF02798	PTHR11260,PTHR11260:SF227	KOG0406	2.5.1.18	K00799	GO:0005515	AT2G29420.1	ATGSTU7,GST25,GSTU7	glutathione S-transferase tau 7
Potri.008G203200	1.27534	6.2907	4.31938e-09	1.42706e-05	1	681	559	347	1247	1140	1363	1.76899	0.000391851	0.00502398	1.50855	2.76433	4.23399	3.68929	8.92499	19.3205	PF14543,PF14541	PTHR13683,PTHR13683:SF268	KOG1339	3.4.23.12		GO:0006508,GO:0004190	AT1G03220.1		Eukaryotic aspartyl protease family protein
Potri.009G069400	0.937076	5.65747	5.46534e-05	0.0132619	1	413	385	399	691	498	1059	0.990182	0.00489765	0.0362039	2.69969	2.31564	2.80474	5.96568	3.64798	6.59792	PF08627	PTHR31326,PTHR31326:SF3					AT5G19380.1	CLT1	CRT (chloroquine-resistance transporter)-like transporter 1
Potri.009G098100	1.05082	8.56612	0.000110301	0.0217314	1	3161	2644	2754	5291	3206	8922	0.714441	9.14872e-07	3.15713e-05	44.4685	34.8575	36.7544	61.5307	60.7249	76.4416	PF00396,PF08246,PF00112	PTHR12411,PTHR12411:SF344	KOG1543	3.4.22.14		GO:0008234,GO:0006508	AT1G47128.1	RD21,RD21A	Granulin repeat cysteine protease family protein
Potri.009G114600	-1.46937	7.04974	3.68947e-05	0.00996621	-1	993	1779	3938	926	649	826	1.61762	6.21658e-11	5.70234e-09	26.5983	18.2946	29.7582	88.4775	91.9142	55.4127	PF03181	PTHR31236,PTHR31236:SF4					AT1G49320.1	ATUSPL1,USPL1	unknown seed protein like 1
Potri.009G118800	-1.87801	2.6521	4.95003e-05	0.0124756	-1	68	62	202	31	37	20	-1.34873	1.16117e-12	1.4857e-10	25.3475	22.7633	30.2059	9.01173	11.9821	11.3145	PF00483	PTHR22572,PTHR22572:SF111	KOG1322	2.7.7.27	K00975	GO:0016779,GO:0009058	AT4G39210.1	APL3	Glucose-1-phosphate adenylyltransferase family protein
Potri.009G155800	0.760829	5.8018	6.50378e-06	0.00276572	1	472	527	432	948	751	689	1.42772	3.97323e-05	0.0007655	4.722	2.94564	3.19757	7.42377	8.95681	14.2195	PF12695	PTHR23024,PTHR23024:SF189	KOG1515	3.1.1.1			AT5G06570.2		alpha/beta-Hydrolases superfamily protein
Potri.010G089800	0.941102	6.41803	1.82551e-06	0.00104571	1	786	620	623	1494	860	1498	1.51446	4.7337e-10	3.57897e-08	7.99945	6.53473	6.6136	22.168	14.7607	26.0495	PF07690	PTHR23500,PTHR23500:SF70	KOG0254			GO:0055085,GO:0016021	AT5G26340.1	ATSTP13,MSS1,STP13	Major facilitator superfamily protein
Potri.010G090200	0.743373	6.85743	1.0376e-05	0.00388317	1	1120	949	936	1756	1307	1880	0.423781	0.0027142	0.022979	67.4604	57.7412	53.2164	69.4409	81.843	99.5804	PF00501	PTHR24096,PTHR24096:SF221		6.2.1.3	K01897	GO:0008152,GO:0003824	AT3G05970.1	ATLACS6,LACS6	long-chain acyl-CoA synthetase 6
Potri.010G150700	-1.44243	7.60063	1.29082e-05	0.00454433	-1	1645	2647	5498	1359	873	1340	0.870497	2.10275e-06	6.46658e-05	1914.75	1335.53	1518.95	3611.1	2826.1	2501.89	PF07876	PTHR33178					AT3G17210.1	ATHS1,HS1	heat stable protein 1
Potri.010G150800	-2.046	6.05353	7.88926e-07	0.000627489	-1	497	815	2368	311	248	320	1.2078	7.60359e-07	2.66446e-05	107.994	85.4588	72.7862	271.376	216.572	139.12	PF07876	PTHR33178					AT3G17210.1	ATHS1,HS1	heat stable protein 1
Potri.010G154200	-1.06118	2.79233	0.000232203	0.0374929	-1	87	88	141	57	43	49	-0.63041	0.000579312	0.00685015	55.2716	45.0606	63.6721	31.1368	40.8749	39.0806		PTHR33541,PTHR33541:SF3					AT1G69160.1
Potri.012G084400	0.721682	7.19032	0.000305626	0.044497	1	1475	1184	1164	1837	1648	2666	-0.502153	0.000378517	0.00488894	64.1983	49.0258	52.5546	36.487	37.4401	48.2907	PF02727,PF02728,PF01179	PTHR10638,PTHR10638:SF34		1.4.3.21	K00276	GO:0055114,GO:0048038,GO:0009308,GO:0008131,GO:0005507	AT2G42490.1		Copper amine oxidase family protein
Potri.012G094400	2.97326	0.439408	7.86339e-06	0.00314137	1	2	7	0	21	13	38	2.45216	3.22453e-06	9.23674e-05	0.809868	1.01041	0.505118	2.61723	4.82799	6.17132		PTHR33595,PTHR33595:SF3					AT5G50360.1
Potri.012G131800	0.812867	6.99743	0.000112201	0.021907	1	1092	1103	1015	1404	1674	2389	1.10214	3.02556e-13	4.28907e-11	31.3237	21.0832	23.4046	50.2406	57.0821	61.7044	PF00481	PTHR13832,PTHR13832:SF307	KOG0698	3.1.3.16	K14497	GO:0003824,GO:0006470,GO:0004722	AT5G51760.1	AHG1	Protein phosphatase 2C family protein
Potri.013G072800	-1.2997	2.30836	0.00019365	0.032992	-1	55	70	110	40	32	22	-0.592943	0.00228711	0.0202496	30.9535	26.8585	29.9071	15.3876	25.9926	19.5627	PF00924	PTHR31618,PTHR31618:SF5	KOG4629			GO:0055085,GO:0016020	AT5G12080.2	ATMSL10,MSL10	mechanosensitive channel of small conductance-like 10
Potri.013G090200	2.29616	0.169732	0.000106111	0.0212965	1	5	3	3	12	13	29	3.0814	0.00293988	0.0244093	1.33185	0	0.435117	2.98572	9.70412	2.01755		PTHR37758					AT5G05220.1
Potri.013G100800	-3.72214	2.4304	0.000203945	0.0338203	-1	16	11	307	4	11	9	2.26192	0.00242857	0.0211715	11.0031	2.14791	4.38804	41.119	26.8408	14.3306	PF01048	PTHR21234,PTHR21234:SF30		3.2.2.9		GO:0009116,GO:0003824	AT4G24340.1		Phosphorylase superfamily protein
Potri.014G019700	-2.86282	2.70053	0.000179896	0.0314086	-1	13	78	292	11	15	25	-0.600863	0.000243045	0.00343373	228.49	271.468	270.711	147.617	176.362	214.575	PF01370	PTHR32487,PTHR32487:SF0		1.3.1.3		GO:0050662,GO:0003824	AT4G24220.1	AWI31,VEP1	NAD(P)-binding Rossmann-fold superfamily protein
Potri.014G022900	1.80498	4.62488	3.84035e-08	7.17144e-05	1	167	120	92	321	278	690	-1.45021	1.85551e-07	7.84659e-06	15.49	14.7306	19.8024	5.17645	7.86252	6.20633	PF01112	PTHR10188,PTHR10188:SF13	KOG1592	3.5.1.1	K13051	GO:0016787	AT3G16150.1		N-terminal nucleophile aminohydrolases (Ntn hydrolases) superfamily protein
Potri.014G060300	0.758032	5.02401	0.0001477	0.0271098	1	329	255	251	415	410	551	0.574426	0.00414643	0.0318514	40.6708	42.3218	38.6257	63.3079	69.3853	56.1974	PF04110	PTHR10969,PTHR10969:SF39	KOG1654		K08341	GO:0005737,GO:0000045	AT4G16520.2	ATG8F	Ubiquitin-like superfamily protein
Potri.014G069100	0.898833	5.7388	2.76132e-07	0.000312102	1	366	451	470	861	793	700	1.56023	3.23531e-08	1.61442e-06	7.31929	5.85001	4.97267	22.2951	14.6272	18.2274	PF10248	PTHR13105,PTHR13105:SF8					AT2G45380.1
Potri.014G086300	0.673449	8.55791	0.000195151	0.032992	1	3044	3271	3743	5463	3995	6326	0.801366	1.07377e-06	3.63014e-05	48.9137	34.5016	42.9078	67.2347	69.7267	93.0117	PF00291	PTHR10314,PTHR10314:SF80	KOG1252	4.4.1.9	K13034	GO:0050017,GO:0019499,GO:0005739,GO:0004124	AT3G61440.1	ARATH;BSAS3;1,ATCYSC1,CYSC1	cysteine synthase C1
Potri.015G087700	0.843569	5.61195	6.48797e-07	0.000546389	1	390	365	454	793	594	749	0.674207	0.00111526	0.0115316	22.8819	15.2809	25.7267	39.289	30.7246	35.6201	PF02135,PF00651	PTHR24413,PTHR24413:SF75	KOG1778			GO:0008270,GO:0006355,GO:0005634,GO:0004402,GO:0003712,GO:0005515	AT5G63160.1	BT1	BTB and TAZ domain protein 1
Potri.015G091900	1.68356	3.97526	3.42376e-10	1.63389e-06	1	78	90	88	302	330	172	3.7965	1.38889e-05	0.000318794	0.141435	0.181972	0.0693107	1.56269	1.8971	2.35678		PTHR33595,PTHR33595:SF3					AT5G50360.1
Potri.015G129700	-0.98995	6.22763	7.32076e-07	0.000593258	-1	1263	937	1250	580	662	448	-0.502354	0.000417099	0.00527986	200.322	208.302	183.917	133.789	160.338	143.812	PF04674	PTHR31279,PTHR31279:SF7					AT5G51550.1	EXL3	EXORDIUM like 3
Potri.016G013000	1.44744	6.10719	5.72057e-07	0.000501425	1	371	320	587	1038	707	1680	-0.82446	3.31212e-06	9.42273e-05	115.415	121.862	126.494	53.6648	80.3029	83.3317
Potri.016G031400	1.48405	6.07699	1.11626e-09	4.59904e-06	1	353	499	376	1359	651	1407	-1.36305	0.00140812	0.0137468	9.09312	6.00397	8.27106	1.00563	4.09486	4.55854	PF00892	PTHR31218,PTHR31218:SF9				GO:0016021,GO:0016020,GO:0022857	AT5G07050.1		nodulin MtN21 /EamA-like transporter family protein
Potri.017G108800	1.01696	7.97695	0.000139862	0.0261177	1	1737	1930	2102	3122	2398	5906	-0.52027	0.00153931	0.0147828	69.6644	67.915	65.2368	36.5258	55.5844	57.0338	PF01536	PTHR11570,PTHR11570:SF6	KOG0788	4.1.1.50	K01611	GO:0008295,GO:0006597,GO:0004014	AT3G02470.3	SAMDC	S-adenosylmethionine decarboxylase
Potri.018G051300	-4.51058	3.54334	1.17045e-06	0.000773396	-1	16	137	604	5	7	20	-0.58514	6.05259e-05	0.00108252	253.579	288.558	290.643	181.807	187.727	215.188	PF00067	PTHR24298,PTHR24298:SF67	KOG0156	1.14.13.21		GO:0055114,GO:0020037,GO:0016705,GO:0005506	AT5G07990.1	CYP75B1,D501,TT7	Cytochrome P450 superfamily protein
Potri.018G069700	1.53537	6.22769	0.000291627	0.0428952	1	513	261	558	572	822	2323	-0.938575	0.00123167	0.0124691	18.4298	13.3084	17.214	9.45872	5.47775	11.6923	PF05153	PTHR12588,PTHR12588:SF1	KOG1573	1.13.99.1	K00469	GO:0055114,GO:0050113,GO:0019310,GO:0005737,GO:0005506	AT4G26260.2	MIOX4	myo-inositol oxygenase 4
