# Supplementary material for: The Class I HD-ZIP transcription factor PagHB7a functions as a positive regulator of salt tolerance in Populus
Source: For Res (Fayettev). 2025 Dec 31;5:e030. doi: 10.48130/forres-0025-0030 (PMC12982921; doi:10.48130/forres-0025-0030)
Supplement: Supplementary file 1 — Supplementary data to this article can be found online. [file forres-0025-0030-Supplementary.zip › 10.48130_forres-0025-0030-Suppl-TableS8.xlsx]

## Sheet: Table S8
Table S8. The overlapped DEGs between PagHB7a-OE vs WT under control conditions and PagHB7a-OE vs WT under salt stress.
	Control											Salt treatment
genes	logFC	logCPM	PValue	FDR	OX-WT	WT	WT	WT	PagHB7a-OE	PagHB7a-OE	PagHB7a-OE	logFC	logCPM	PValue	FDR	OX-WT	WT	WT	WT	PagHB7a-OE	PagHB7a-OE	PagHB7a-OE	Pfam	Panther	KOG	ec	KO	GO	Best.hit.arabi.name	arabi.symbol	arabi.defline
Potri.001G011500	-2.80892	1.14358	2.63e-08	1.1e-06	-1	35	43	45	3	7	2	-2.80892	1.14358	2.63e-08	1.1e-06	-1	35	43	45	3	7	2	AT5G06720.1	ATPA2,PA2	peroxidase 2
Potri.001G017500	1.52285	5.26019	3.23e-05	0.000488454	1	283	223	221	247	773	417	1.52285	5.26019	3.23e-05	0.000488454	1	283	223	221	247	773	417	AT3G20820.1		Leucine-rich repeat (LRR) family protein
Potri.001G030750	-1.74182	4.23333	3.85e-10	2.76e-08	-1	298	358	389	69	90	59	-1.74182	4.23333	3.85e-10	2.76e-08	-1	298	358	389	69	90	59	AT1G29940.1	NRPA2	nuclear RNA polymerase A2
Potri.001G037400	1.89105	4.74923	6.2e-12	6.86e-10	1	115	135	169	358	290	436	1.89105	4.74923	6.2e-12	6.86e-10	1	115	135	169	358	290	436	AT5G43150.1
Potri.001G046000	5.56532	0.723928	5.07e-14	7.89e-12	1	1	0	1	34	32	15	5.56532	0.723928	5.07e-14	7.89e-12	1	1	0	1	34	32	15	AT3G50160.1		Plant protein of unknown function (DUF247)
Potri.001G051600	-2.10522	3.75076	0.000841717	0.00758057	-1	62	432	283	28	82	16	-2.10522	3.75076	0.000841717	0.00758057	-1	62	432	283	28	82	16	AT5G13930.1	ATCHS,CHS,TT4	Chalcone and stilbene synthase family protein
Potri.001G054000	1.61926	2.94105	0.000188657	0.00219114	1	46	63	28	59	84	148	1.61926	2.94105	0.000188657	0.00219114	1	46	63	28	59	84	148	AT3G24020.1		Disease resistance-responsive (dirigent-like protein) family protein
Potri.001G054100	1.52511	2.24551	0.00110848	0.00958828	1	37	39	12	44	48	84	1.52511	2.24551	0.00110848	0.00958828	1	37	39	12	44	48	84	AT4G13580.1		Disease resistance-responsive (dirigent-like protein) family protein
Potri.001G073100	2.48443	6.17163	2.01e-21	9.83e-19	1	281	233	290	1420	812	941	2.48443	6.17163	2.01e-21	9.83e-19	1	281	233	290	1420	812	941	AT1G30820.1		CTP synthase family protein
Potri.001G081200	2.50506	0.0787826	1.82e-05	0.00030285	1	3	4	3	12	12	17	2.50506	0.0787826	1.82e-05	0.00030285	1	3	4	3	12	12	17	AT1G72700.1		ATPase E1-E2 type family protein / haloacid dehalogenase-like hydrolase family protein
Potri.001G094700	1.48856	3.35927	0.000119209	0.00148777	1	84	61	52	84	100	197	1.48856	3.35927	0.000119209	0.00148777	1	84	61	52	84	100	197	AT3G61640.1	AGP20,AtAGP20	arabinogalactan protein 20
Potri.001G096900	1.21601	2.03251	0.000984505	0.00867908	1	31	20	37	61	48	35	1.21601	2.03251	0.000984505	0.00867908	1	31	20	37	61	48	35	AT4G23690.1		Disease resistance-responsive (dirigent-like protein) family protein
Potri.001G105400	1.88152	0.665937	0.00207378	0.0162179	1	13	6	4	10	17	32	1.88152	0.665937	0.00207378	0.0162179	1	13	6	4	10	17	32	AT4G11610.1		C2 calcium/lipid-binding plant phosphoribosyltransferase family protein
Potri.001G106100	1.15707	2.29386	0.00033512	0.0035252	1	36	32	41	57	55	58	1.15707	2.29386	0.00033512	0.0035252	1	36	32	41	57	55	58	AT5G23860.2	TUB8	tubulin beta 8
Potri.001G124200	2.34491	6.02659	1.13e-18	3.9e-16	1	196	321	269	1154	835	827	2.34491	6.02659	1.13e-18	3.9e-16	1	196	321	269	1154	835	827	AT3G47420.1	ATPS3,PS3	phosphate starvation-induced gene 3
Potri.001G141675	1.2201	1.75769	0.00815036	0.0497524	1	35	15	22	60	39	20	1.2201	1.75769	0.00815036	0.0497524	1	35	15	22	60	39	20
Potri.001G144300	1.4848	1.53652	0.000634719	0.00599806	1	23	17	14	24	32	49	1.4848	1.53652	0.000634719	0.00599806	1	23	17	14	24	32	49	AT4G17970.1	ALMT12,ATALMT12	aluminum-activated, malate transporter 12
Potri.001G150700	-1.59945	2.98136	0.000487515	0.00483352	-1	96	154	169	48	41	9	-1.59945	2.98136	0.000487515	0.00483352	-1	96	154	169	48	41	9	AT5G04770.1	ATCAT6,CAT6	cationic amino acid transporter 6
Potri.001G157000	2.60695	10.0698	6.01e-22	3.35e-19	1	3999	2991	4170	16324	11488	19528	2.60695	10.0698	6.01e-22	3.35e-19	1	3999	2991	4170	16324	11488	19528	AT5G47450.1	ATTIP2;3,DELTA-TIP3,TIP2;3	tonoplast intrinsic protein 2;3
Potri.001G161200	1.18642	1.79696	0.00535442	0.035506	1	26	36	13	40	50	30	1.18642	1.79696	0.00535442	0.035506	1	26	36	13	40	50	30	AT1G53708.1	RTFL9	ROTUNDIFOLIA like 9
Potri.001G162500	1.84604	5.27665	2.31e-10	1.76e-08	1	236	233	150	515	381	656	1.84604	5.27665	2.31e-10	1.76e-08	1	236	233	150	515	381	656	AT3G14310.1	ATPME3,PME3	pectin methylesterase 3
Potri.001G162600	1.82421	4.71619	1.13e-10	9.33e-09	1	132	169	123	331	274	442	1.82421	4.71619	1.13e-10	9.33e-09	1	132	169	123	331	274	442	AT3G14310.1	ATPME3,PME3	pectin methylesterase 3
Potri.001G174400	1.48371	2.60728	6.4e-06	0.000124403	1	36	47	33	73	70	84	1.48371	2.60728	6.4e-06	0.000124403	1	36	47	33	73	70	84	AT5G25460.1		Protein of unknown function, DUF642
Potri.001G176200	2.57698	3.64666	2.77e-12	3.25e-10	1	52	37	43	171	113	264	2.57698	3.64666	2.77e-12	3.25e-10	1	52	37	43	171	113	264	AT1G52820.1		2-oxoglutarate (2OG) and Fe(II)-dependent oxygenase superfamily protein
Potri.001G177500	1.49316	1.69596	0.00204421	0.0160399	1	16	28	16	51	52	17	1.49316	1.69596	0.00204421	0.0160399	1	16	28	16	51	52	17	AT3G15540.1	IAA19,MSG2	indole-3-acetic acid inducible 19
Potri.001G186700	2.44642	10.4117	1.97e-19	7.35e-17	1	6263	4265	5026	20154	14396	24448	2.44642	10.4117	1.97e-19	7.35e-17	1	6263	4265	5026	20154	14396	24448	AT3G16240.1	AQP1,ATTIP2;1,DELTA-TIP,DELTA-TIP1,TIP2;1	delta tonoplast integral protein
Potri.001G191000	2.61911	5.39695	1.9e-21	9.48e-19	1	147	164	122	584	505	765	2.61911	5.39695	1.9e-21	9.48e-19	1	147	164	122	584	505	765	AT4G25150.1		HAD superfamily, subfamily IIIB acid phosphatase
Potri.001G206800	2.18569	4.80451	3.5e-15	6.77e-13	1	116	108	146	305	440	422	2.18569	4.80451	3.5e-15	6.77e-13	1	116	108	146	305	440	422	AT5G64570.1	ATBXL4,XYL4	beta-D-xylosidase 4
Potri.001G227000	0.665392	5.73778	0.0066716	0.0423633	1	615	507	392	569	605	503	0.665392	5.73778	0.0066716	0.0423633	1	615	507	392	569	605	503	AT2G44500.1		O-fucosyltransferase family protein
Potri.001G227200	2.75027	4.4288	5e-09	2.66e-07	1	30	39	136	319	407	238	2.75027	4.4288	5e-09	2.66e-07	1	30	39	136	319	407	238	AT2G44480.1	BGLU17	beta glucosidase 17
Potri.001G227400	2.22685	0.45362	0.000790582	0.00719244	1	5	10	1	9	27	17	2.22685	0.45362	0.000790582	0.00719244	1	5	10	1	9	27	17	AT2G44480.1	BGLU17	beta glucosidase 17
Potri.001G232900	-2.30437	5.92374	5.07e-13	6.8e-11	-1	1571	849	1280	163	243	115	-2.30437	5.92374	5.07e-13	6.8e-11	-1	1571	849	1280	163	243	115	AT2G18370.1		Bifunctional inhibitor/lipid-transfer protein/seed storage 2S albumin superfamily protein
Potri.001G235300	1.15836	3.44052	0.000204913	0.00234819	1	88	63	94	139	154	90	1.15836	3.44052	0.000204913	0.00234819	1	88	63	94	139	154	90	AT4G01470.1	ATTIP1.3,GAMMA-TIP3,TIP1;3	tonoplast intrinsic protein 1;3
Potri.001G237600	1.8903	4.47916	4.04e-05	0.00058994	1	182	127	39	182	297	409	1.8903	4.47916	4.04e-05	0.00058994	1	182	127	39	182	297	409	AT2G28790.1		Pathogenesis-related thaumatin superfamily protein
Potri.001G263700	2.50058	2.27958	1.42e-07	4.79e-06	1	25	19	9	44	60	104	2.50058	2.27958	1.42e-07	4.79e-06	1	25	19	9	44	60	104	AT5G13710.1	CPH,SMT1	sterol methyltransferase 1
Potri.001G323600	3.01954	-0.145998	1.05e-05	0.000189072	1	6	0	0	11	11	14	3.01954	-0.145998	1.05e-05	0.000189072	1	6	0	0	11	11	14	AT5G14020.1		Endosomal targeting BRO1-like domain-containing protein
Potri.001G325200	3.57938	4.01136	2.27e-22	1.39e-19	1	22	44	25	369	231	176	3.57938	4.01136	2.27e-22	1.39e-19	1	22	44	25	369	231	176	AT3G02040.1	SRG3	senescence-related gene 3
Potri.001G329200	5.41194	-1.29369	0.000565405	0.0054461	1	0	0	0	8	4	1	5.41194	-1.29369	0.000565405	0.0054461	1	0	0	0	8	4	1	AT5G14130.1		Peroxidase superfamily protein
Potri.001G336200	-2.01125	3.44196	7.08e-09	3.59e-07	-1	167	168	286	45	39	24	-2.01125	3.44196	7.08e-09	3.59e-07	-1	167	168	286	45	39	24	AT5G40690.1
Potri.001G341700	1.86504	2.21475	1.23e-05	0.000216651	1	27	31	14	67	82	36	1.86504	2.21475	1.23e-05	0.000216651	1	27	31	14	67	82	36
Potri.001G350600	4.96355	0.975489	3.64e-09	2.01e-07	1	2	2	0	20	13	62	4.96355	0.975489	3.64e-09	2.01e-07	1	2	2	0	20	13	62	AT5G14920.1		Gibberellin-regulated family protein
Potri.001G371200	1.0644	3.36588	0.00107319	0.00931933	1	82	57	104	144	130	83	1.0644	3.36588	0.00107319	0.00931933	1	82	57	104	144	130	83	AT5G55970.1		RING/U-box superfamily protein
Potri.001G376100	2.79058	0.402213	1.59e-07	5.24e-06	1	2	3	6	19	16	20	2.79058	0.402213	1.59e-07	5.24e-06	1	2	3	6	19	16	20	AT1G73165.1	CLE1	CLAVATA3/ESR-RELATED 1
Potri.001G403600	-0.827313	4.45502	0.00160485	0.0131292	-1	306	318	395	144	157	101	-0.827313	4.45502	0.00160485	0.0131292	-1	306	318	395	144	157	101	AT3G15480.1		Protein of unknown function (DUF1218)
Potri.001G452400	1.87604	4.19969	8.13e-06	0.00015249	1	116	81	92	204	108	421	1.87604	4.19969	8.13e-06	0.00015249	1	116	81	92	204	108	421	AT2G18196.1		Heavy metal transport/detoxification superfamily protein
Potri.001G462200	4.25467	7.32305	1.91e-41	2.73e-37	1	189	139	259	3226	1817	2818	4.25467	7.32305	1.91e-41	2.73e-37	1	189	139	259	3226	1817	2818	AT1G30700.1		FAD-binding Berberine family protein
Potri.001G462300	5.06172	2.13726	9.22e-18	2.71e-15	1	3	3	3	93	32	96	5.06172	2.13726	9.22e-18	2.71e-15	1	3	3	3	93	32	96	AT1G30700.1		FAD-binding Berberine family protein
Potri.001G463400	2.22035	4.29605	3.01e-12	3.51e-10	1	69	110	75	269	364	197	2.22035	4.29605	3.01e-12	3.51e-10	1	69	110	75	269	364	197	AT5G44400.1		FAD-binding Berberine family protein
Potri.002G001900	-1.35709	3.005	0.00103234	0.00902852	-1	156	146	107	42	56	14	-1.35709	3.005	0.00103234	0.00902852	-1	156	146	107	42	56	14	AT1G76620.1		Protein of unknown function, DUF547
Potri.002G013200	3.98617	4.06379	5.69e-16	1.25e-13	1	21	7	45	399	261	162	3.98617	4.06379	5.69e-16	1.25e-13	1	21	7	45	399	261	162	AT1G20450.1	ERD10,LTI29,LTI45	Dehydrin family protein
Potri.002G017900	5.62919	-1.17533	8.58e-05	0.00112765	1	0	0	0	6	6	3	5.62919	-1.17533	8.58e-05	0.00112765	1	0	0	0	6	6	3	AT1G20190.1	ATEXP11,ATEXPA11,ATHEXP ALPHA 1.14,EXP11,EXPA11	expansin 11
Potri.002G018600	1.48568	5.75525	4.95e-10	3.45e-08	1	390	338	316	814	691	549	1.48568	5.75525	4.95e-10	3.45e-08	1	390	338	316	814	691	549	AT1G20160.1	ATSBT5.2	Subtilisin-like serine endopeptidase family protein
Potri.002G019300	1.31346	3.81159	8.17e-06	0.000153077	1	97	108	89	222	178	116	1.31346	3.81159	8.17e-06	0.000153077	1	97	108	89	222	178	116	AT4G35030.3		Protein kinase superfamily protein
Potri.002G019700	1.61735	7.40306	1.12e-07	3.92e-06	1	605	1144	1302	2607	1583	2391	1.61735	7.40306	1.12e-07	3.92e-06	1	605	1144	1302	2607	1583	2391	AT3G21570.1
Potri.002G031200	2.07271	5.10036	7.93e-09	3.97e-07	1	149	241	92	330	501	576	2.07271	5.10036	7.93e-09	3.97e-07	1	149	241	92	330	501	576	AT1G44970.1		Peroxidase superfamily protein
Potri.002G041300	-0.922285	5.07974	7.69e-05	0.00102802	-1	579	557	478	218	181	197	-0.922285	5.07974	7.69e-05	0.00102802	-1	579	557	478	218	181	197	AT2G31320.1	ATPARP2,PARP2	poly(ADP-ribose) polymerase 2
Potri.002G044900	1.26745	1.31788	0.00691938	0.0436142	1	25	19	7	28	23	35	1.26745	1.31788	0.00691938	0.0436142	1	25	19	7	28	23	35	AT4G14550.1	IAA14,SLR	indole-3-acetic acid inducible 14
Potri.002G050800	1.44382	8.02213	5.5e-07	1.54e-05	1	1554	1707	1873	2651	2370	4648	1.44382	8.02213	5.5e-07	1.54e-05	1	1554	1707	1873	2651	2370	4648	AT3G22550.1		Protein of unknown function (DUF581)
Potri.002G069400	1.00772	3.21107	0.00514519	0.0343359	1	82	91	50	101	144	69	1.00772	3.21107	0.00514519	0.0343359	1	82	91	50	101	144	69	AT3G43660.1		Vacuolar iron transporter (VIT) family protein
Potri.002G070100	1.99567	6.62638	4.62e-17	1.2e-14	1	435	573	445	1517	1237	1313	1.99567	6.62638	4.62e-17	1.2e-14	1	435	573	445	1517	1237	1313	AT1G21310.1	ATEXT3,EXT3,RSH	extensin 3
Potri.002G074800	1.05933	4.99886	7.57e-05	0.00101425	1	305	216	240	472	258	384	1.05933	4.99886	7.57e-05	0.00101425	1	305	216	240	472	258	384	AT1G76990.1	ACR3	ACT domain repeat 3
Potri.002G078100	3.2012	1.88457	2.31e-14	3.87e-12	1	9	11	6	74	50	47	3.2012	1.88457	2.31e-14	3.87e-12	1	9	11	6	74	50	47	AT2G01170.1	BAT1	bidirectional amino acid transporter 1
Potri.002G080500	-0.70875	5.12573	0.003529	0.0252449	-1	551	602	426	235	233	208	-0.70875	5.12573	0.003529	0.0252449	-1	551	602	426	235	233	208	AT1G80830.1	ATNRAMP1,NRAMP1,PMIT1	natural resistance-associated macrophage protein 1
Potri.002G081000	0.890845	6.75787	0.000395066	0.00405063	1	915	856	1015	1097	963	1528	0.890845	6.75787	0.000395066	0.00405063	1	915	856	1015	1097	963	1528	AT1G01720.1	ANAC002,ATAF1	NAC (No Apical Meristem) domain transcriptional regulator superfamily protein
Potri.002G085100	2.78783	7.80922	6.97e-17	1.76e-14	1	1019	489	585	3239	2312	4470	2.78783	7.80922	6.97e-17	1.76e-14	1	1019	489	585	3239	2312	4470	AT1G21890.1		nodulin MtN21 /EamA-like transporter family protein
Potri.002G086100	-1.7912	2.03115	0.00186371	0.0148702	-1	116	49	52	21	21	2	-1.7912	2.03115	0.00186371	0.0148702	-1	116	49	52	21	21	2	AT4G08250.1		GRAS family transcription factor
Potri.002G087000	1.65411	4.05275	8.01e-09	4.01e-07	1	107	101	85	186	188	267	1.65411	4.05275	8.01e-09	4.01e-07	1	107	101	85	186	188	267	AT1G77690.1	LAX3	like AUX1 3
Potri.002G092500	-0.855809	6.08626	0.00705523	0.0443015	-1	1595	795	825	523	467	258	-0.855809	6.08626	0.00705523	0.0443015	-1	1595	795	825	523	467	258	AT1G22150.1	SULTR1;3	sulfate transporter 1;3
Potri.002G095400	-2.76685	1.75593	6.54e-08	2.47e-06	-1	42	61	93	9	9	2	-2.76685	1.75593	6.54e-08	2.47e-06	-1	42	61	93	9	9	2	AT1G78160.1	APUM7,PUM7	pumilio 7
Potri.002G098300	1.51464	9.23896	2.2e-07	6.98e-06	1	4276	3988	3250	5863	5991	10882	1.51464	9.23896	2.2e-07	6.98e-06	1	4276	3988	3250	5863	5991	10882	AT1G22360.1	AtUGT85A2,UGT85A2	UDP-glucosyl transferase 85A2
Potri.002G104500	-2.82597	-0.421905	0.000299155	0.00320737	-1	12	12	9	2	1	0	-2.82597	-0.421905	0.000299155	0.00320737	-1	12	12	9	2	1	0	AT1G58120.1
Potri.002G111900	-0.826435	4.73961	0.00086188	0.00773621	-1	394	415	434	155	196	138	-0.826435	4.73961	0.00086188	0.00773621	-1	394	415	434	155	196	138	AT1G50010.1	TUA2	tubulin alpha-2 chain
Potri.002G113066	1.14421	1.18772	0.00399612	0.0279169	1	20	17	12	25	27	24	1.14421	1.18772	0.00399612	0.0279169	1	20	17	12	25	27	24	AT1G58370.1	ATXYN1,RXF12	glycosyl hydrolase family 10 protein / carbohydrate-binding domain-containing protein
Potri.002G120200	2.47618	6.15853	4.39e-16	9.9e-14	1	273	259	268	1009	643	1445	2.47618	6.15853	4.39e-16	9.9e-14	1	273	259	268	1009	643	1445	AT4G24230.6	ACBP3	acyl-CoA-binding domain 3
Potri.002G123000	-1.07749	5.07816	7.94e-06	0.000149275	-1	479	549	642	181	180	191	-1.07749	5.07816	7.94e-06	0.000149275	-1	479	549	642	181	180	191	AT4G34160.1	CYCD3,CYCD3;1	CYCLIN D3;1
Potri.002G127000	2.86297	-0.926725	0.00251138	0.0190471	1	0	1	2	3	3	11	2.86297	-0.926725	0.00251138	0.0190471	1	0	1	2	3	3	11	AT5G42380.1	CML37,CML39	calmodulin like 37
Potri.002G129700	-1.0832	4.1182	0.000288357	0.00310688	-1	192	342	317	83	98	99	-1.0832	4.1182	0.000288357	0.00310688	-1	192	342	317	83	98	99	AT5G25900.1	ATKO1,CYP701A3,GA3	GA requiring 3
Potri.002G131500	1.838	0.986878	0.000163868	0.00193568	1	11	6	13	19	20	36	1.838	0.986878	0.000163868	0.00193568	1	11	6	13	19	20	36	AT5G42655.1		Disease resistance-responsive (dirigent-like protein) family protein
Potri.002G145800	2.8432	-0.265683	1.05e-05	0.000189276	1	3	0	3	12	9	11	2.8432	-0.265683	1.05e-05	0.000189276	1	3	0	3	12	9	11	AT4G00080.1	UNE11	Plant invertase/pectin methylesterase inhibitor superfamily protein
Potri.002G168200	1.51025	6.56484	3.84e-09	2.1e-07	1	700	635	472	1600	1018	1014	1.51025	6.56484	3.84e-09	2.1e-07	1	700	635	472	1600	1018	1014	AT2G46370.4	FIN219,JAR1	Auxin-responsive GH3 family protein
Potri.002G174600	1.11085	5.31701	8.43e-06	0.000156985	1	281	265	380	582	412	412	1.11085	5.31701	8.43e-06	0.000156985	1	281	265	380	582	412	412	AT4G00910.1		Aluminium activated malate transporter family protein
Potri.002G184700	2.6114	5.00352	7.02e-17	1.76e-14	1	111	81	140	530	593	300	2.6114	5.00352	7.02e-17	1.76e-14	1	111	81	140	530	593	300	AT4G01630.1	ATEXP17,ATEXPA17,ATHEXP ALPHA 1.13,EXPA17	expansin A17
Potri.002G185300	0.871367	6.78039	0.00586915	0.038155	1	1347	586	932	1561	1358	763	0.871367	6.78039	0.00586915	0.038155	1	1347	586	932	1561	1358	763	AT5G59480.1		Haloacid dehalogenase-like hydrolase (HAD) superfamily protein
Potri.002G186500	3.70105	1.26094	2.17e-10	1.67e-08	1	6	3	3	28	60	24	3.70105	1.26094	2.17e-10	1.67e-08	1	6	3	3	28	60	24	AT4G01700.1		Chitinase family protein
Potri.002G191000	-2.22741	5.57639	3.71e-10	2.68e-08	-1	940	1162	761	148	214	67	-2.22741	5.57639	3.71e-10	2.68e-08	-1	940	1162	761	148	214	67	AT3G62270.1		HCO3- transporter family
Potri.002G197200	0.990196	5.06569	0.000251901	0.00277059	1	291	182	351	432	327	385	0.990196	5.06569	0.000251901	0.00277059	1	291	182	351	432	327	385	AT1G02640.1	ATBXL2,BXL2	beta-xylosidase 2
Potri.002G214100	-2.65115	-0.253093	0.000666671	0.00625459	-1	8	20	10	2	2	0	-2.65115	-0.253093	0.000666671	0.00625459	-1	8	20	10	2	2	0	AT1G53310.2	ATPEPC1,ATPPC1,PEPC1,PPC1	phosphoenolpyruvate carboxylase 1
Potri.002G223100	2.76728	5.07214	6.37e-22	3.51e-19	1	129	91	97	578	352	581	2.76728	5.07214	6.37e-22	3.51e-19	1	129	91	97	578	352	581
Potri.002G234000	-1.46454	4.72746	2.45e-08	1.04e-06	-1	395	550	465	126	137	95	-1.46454	4.72746	2.45e-08	1.04e-06	-1	395	550	465	126	137	95	AT1G60690.1		NAD(P)-linked oxidoreductase superfamily protein
Potri.002G234200	-1.1886	6.13641	2.87e-07	8.82e-06	-1	1220	1204	1155	400	409	291	-1.1886	6.13641	2.87e-07	8.82e-06	-1	1220	1204	1155	400	409	291	AT1G60690.1		NAD(P)-linked oxidoreductase superfamily protein
Potri.002G254000	-1.88455	3.9332	4.59e-08	1.81e-06	-1	236	288	340	73	66	26	-1.88455	3.9332	4.59e-08	1.81e-06	-1	236	288	340	73	66	26	AT2G29420.1	ATGSTU7,GST25,GSTU7	glutathione S-transferase tau 7
Potri.003G012300	-0.750105	6.08734	0.00415739	0.0288365	-1	960	1034	1128	433	565	300	-0.750105	6.08734	0.00415739	0.0288365	-1	960	1034	1128	433	565	300	AT1G80530.1		Major facilitator superfamily protein
Potri.003G034600	3.12454	4.34988	3.67e-19	1.34e-16	1	54	49	51	477	303	176	3.12454	4.34988	3.67e-19	1.34e-16	1	54	49	51	477	303	176	AT1G17710.1		Pyridoxal phosphate phosphatase-related protein
Potri.003G050900	3.56487	5.58927	7.72e-25	7.53e-22	1	115	86	75	638	518	1107	3.56487	5.58927	7.72e-25	7.53e-22	1	115	86	75	638	518	1107	AT3G16240.1	AQP1,ATTIP2;1,DELTA-TIP,DELTA-TIP1,TIP2;1	delta tonoplast integral protein
Potri.003G054900	1.15388	5.59839	4.48e-06	9.19e-05	1	339	410	352	703	420	600	1.15388	5.59839	4.48e-06	9.19e-05	1	339	410	352	703	420	600	AT4G19640.1	ARA-7,ARA7,ATRAB-F2B,ATRAB5B,ATRABF2B,RAB-F2B,RABF2B	Ras-related small GTP-binding family protein
Potri.003G057000	1.45467	3.23679	5.53e-05	0.000772134	1	43	86	54	89	113	147	1.45467	3.23679	5.53e-05	0.000772134	1	43	86	54	89	113	147	AT5G67150.1		HXXXD-type acyl-transferase family protein
Potri.003G062300	2.2525	3.19316	2.35e-11	2.25e-09	1	52	40	24	140	138	110	2.2525	3.19316	2.35e-11	2.25e-09	1	52	40	24	140	138	110	AT1G15385.1
Potri.003G072200	3.49353	7.32777	1.42e-18	4.83e-16	1	430	275	260	1803	1528	4146	3.49353	7.32777	1.42e-18	4.83e-16	1	430	275	260	1803	1528	4146	AT3G14260.1		Protein of unknown function (DUF567)
Potri.003G076800	0.805992	4.54694	0.00196303	0.0155319	1	203	160	260	287	218	257	0.805992	4.54694	0.00196303	0.0155319	1	203	160	260	287	218	257	AT4G16600.1		Nucleotide-diphospho-sugar transferases superfamily protein
Potri.003G087400	1.55401	5.01163	3.39e-07	1.02e-05	1	248	226	127	375	529	327	1.55401	5.01163	3.39e-07	1.02e-05	1	248	226	127	375	529	327	AT4G21700.1		Protein of unknown function (DUF2921)
Potri.003G101800	1.15459	5.6372	2.93e-06	6.45e-05	1	390	379	363	700	429	639	1.15459	5.6372	2.93e-06	6.45e-05	1	390	379	363	700	429	639	AT2G42690.1		alpha/beta-Hydrolases superfamily protein
Potri.003G109300	1.47147	7.29021	2.64e-10	1.98e-08	1	975	1012	1061	2562	1714	1682	1.47147	7.29021	2.64e-10	1.98e-08	1	975	1012	1061	2562	1714	1682	AT3G47420.1	ATPS3,PS3	phosphate starvation-induced gene 3
Potri.003G111300	1.6618	4.11725	5.74e-08	2.21e-06	1	103	114	88	174	304	193	1.6618	4.11725	5.74e-08	2.21e-06	1	103	114	88	174	304	193	AT1G62500.1		Bifunctional inhibitor/lipid-transfer protein/seed storage 2S albumin superfamily protein
Potri.003G111400	1.98964	8.92947	9.23e-15	1.66e-12	1	2782	2574	1852	6405	5703	7827	1.98964	8.92947	9.23e-15	1.66e-12	1	2782	2574	1852	6405	5703	7827	AT4G12520.1		Bifunctional inhibitor/lipid-transfer protein/seed storage 2S albumin superfamily protein
Potri.003G111500	1.00615	6.92115	3.33e-05	0.000500513	1	1190	917	855	1249	1308	1575	1.00615	6.92115	3.33e-05	0.000500513	1	1190	917	855	1249	1308	1575	AT1G12110.1	ATNRT1,B-1,CHL1,CHL1-1,NRT1,NRT1.1	nitrate transporter 1.1
Potri.003G112600	2.47976	8.72946	5.29e-21	2.42e-18	1	1790	1201	1763	6788	4675	7042	2.47976	8.72946	5.29e-21	2.42e-18	1	1790	1201	1763	6788	4675	7042	AT1G12240.1	ATBETAFRUCT4,VAC-INV	Glycosyl hydrolases family 32 protein
Potri.003G128600	0.895279	11.3326	0.000285749	0.00308442	1	22452	21843	22001	25729	23281	36611	0.895279	11.3326	0.000285749	0.00308442	1	22452	21843	22001	25729	23281	36611	AT4G00430.1	PIP1;4,PIP1E,TMP-C	plasma membrane intrinsic protein 1;4
Potri.003G131600	1.23024	5.08721	2.19e-06	5.06e-05	1	193	269	282	457	454	315	1.23024	5.08721	2.19e-06	5.06e-05	1	193	269	282	457	454	315	AT1G26355.1	SP1L1	SPIRAL1-like1
Potri.003G136600	1.00511	4.94839	4.26e-05	0.000617692	1	282	225	246	327	319	405	1.00511	4.94839	4.26e-05	0.000617692	1	282	225	246	327	319	405	AT3G61640.1	AGP20,AtAGP20	arabinogalactan protein 20
Potri.003G144100	2.6108	1.33295	9.63e-09	4.7e-07	1	11	10	4	47	28	34	2.6108	1.33295	9.63e-09	4.7e-07	1	11	10	4	47	28	34	AT4G24050.1		NAD(P)-binding Rossmann-fold superfamily protein
Potri.003G157100	1.31298	6.16758	0.00168715	0.0136594	1	758	342	421	679	421	1498	1.31298	6.16758	0.00168715	0.0136594	1	758	342	421	679	421	1498	AT4G20260.1	ATPCAP1,PCAP1	plasma-membrane associated cation-binding protein 1
Potri.003G157900	2.14569	4.92038	2.73e-13	3.8e-11	1	176	96	139	474	305	491	2.14569	4.92038	2.73e-13	3.8e-11	1	176	96	139	474	305	491	AT1G30820.1		CTP synthase family protein
Potri.003G165200	-1.28259	4.00156	0.000255672	0.00280775	-1	197	250	372	111	85	42	-1.28259	4.00156	0.000255672	0.00280775	-1	197	250	372	111	85	42	AT5G13210.1		Uncharacterised conserved protein UCP015417, vWA
Potri.003G166200	1.46636	4.916	3.79e-07	1.12e-05	1	180	162	247	343	291	496	1.46636	4.916	3.79e-07	1.12e-05	1	180	162	247	343	291	496	AT5G21090.1		Leucine-rich repeat (LRR) family protein
Potri.003G178900	-2.09385	3.37109	2.69e-05	0.000419643	-1	125	178	293	64	26	10	-2.09385	3.37109	2.69e-05	0.000419643	-1	125	178	293	64	26	10	AT1G15520.1	ABCG40,ATABCG40,ATPDR12,PDR12	pleiotropic drug resistance 12
Potri.003G179000	-1.74821	3.91284	1.92e-05	0.000316357	-1	221	250	364	98	58	21	-1.74821	3.91284	1.92e-05	0.000316357	-1	221	250	364	98	58	21	AT1G15520.1	ABCG40,ATABCG40,ATPDR12,PDR12	pleiotropic drug resistance 12
Potri.003G187500	1.73096	4.11493	2.39e-11	2.29e-09	1	96	88	110	221	235	225	1.73096	4.11493	2.39e-11	2.29e-09	1	96	88	110	221	235	225	AT5G43150.1
Potri.003G189066	2.59201	1.27312	0.000100665	0.00128946	1	7	13	4	55	42	8	2.59201	1.27312	0.000100665	0.00128946	1	7	13	4	55	42	8	AT5G07010.1	ATST2A,ST2A	sulfotransferase 2A
Potri.003G191500	2.15891	-0.686143	0.00628839	0.0403777	1	2	3	1	11	5	4	2.15891	-0.686143	0.00628839	0.0403777	1	2	3	1	11	5	4	AT2G03220.1	ATFT1,ATFUT1,FT1,MUR2	fucosyltransferase 1
Potri.003G192500	2.38337	5.66079	1.08e-21	5.59e-19	1	227	156	216	762	671	748	2.38337	5.66079	1.08e-21	5.59e-19	1	227	156	216	762	671	748	AT5G07050.1		nodulin MtN21 /EamA-like transporter family protein
Potri.003G214500	2.63351	7.22745	2.03e-11	1.99e-09	1	428	850	242	1749	2269	2556	2.63351	7.22745	2.03e-11	1.99e-09	1	428	850	242	1749	2269	2556	AT5G19890.1		Peroxidase superfamily protein
Potri.003G215600	-2.83622	3.20669	1.03e-14	1.83e-12	-1	171	222	178	23	24	9	-2.83622	3.20669	1.03e-14	1.83e-12	-1	171	222	178	23	24	9	AT3G58060.1		Cation efflux family protein
Potri.003G216100	2.15059	2.506	4.83e-09	2.58e-07	1	29	18	29	67	70	98	2.15059	2.506	4.83e-09	2.58e-07	1	29	18	29	67	70	98	AT5G19875.1
Potri.003G219400	1.49245	1.41437	0.00145993	0.0121238	1	16	21	12	30	49	18	1.49245	1.41437	0.00145993	0.0121238	1	16	21	12	30	49	18	AT4G25650.1	ACD1-LIKE,PTC52,TIC55-IV	ACD1-like
Potri.004G003101	2.03899	-0.0263526	0.0051404	0.0343227	1	7	4	1	8	6	21	2.03899	-0.0263526	0.0051404	0.0343227	1	7	4	1	8	6	21	AT4G03965.1		RING/U-box superfamily protein
Potri.004G006800	2.34557	1.98736	1.39e-05	0.000239525	1	27	14	6	66	78	25	2.34557	1.98736	1.39e-05	0.000239525	1	27	14	6	66	78	25	AT1G11925.1		Stigma-specific Stig1 family protein
Potri.004G007600	2.75817	7.67523	1.17e-15	2.43e-13	1	877	508	555	3139	1712	4271	2.75817	7.67523	1.17e-15	2.43e-13	1	877	508	555	3139	1712	4271	AT1G11910.1	APA1,ATAPA1	aspartic proteinase A1
Potri.004G015800	1.64091	-0.0907037	0.00680388	0.0430168	1	9	1	4	9	13	9	1.64091	-0.0907037	0.00680388	0.0430168	1	9	1	4	9	13	9	AT1G50660.1
Potri.004G017600	1.05551	4.74292	0.00225552	0.0174079	1	121	261	253	418	338	180	1.05551	4.74292	0.00225552	0.0174079	1	121	261	253	418	338	180	AT3G26040.1		HXXXD-type acyl-transferase family protein
Potri.004G017700	-1.46747	4.41402	0.00471804	0.0319945	-1	190	228	718	95	156	36	-1.46747	4.41402	0.00471804	0.0319945	-1	190	228	718	95	156	36	AT5G36110.1	CYP716A1	cytochrome P450, family 716, subfamily A, polypeptide 1
Potri.004G021300	1.56537	6.69149	2.37e-07	7.44e-06	1	646	677	594	963	1015	1940	1.56537	6.69149	2.37e-07	7.44e-06	1	646	677	594	963	1015	1940	AT2G46410.1	CPC	Homeodomain-like superfamily protein
Potri.004G027400	-2.29771	0.934754	3.93e-06	8.25e-05	-1	43	31	26	6	5	3	-2.29771	0.934754	3.93e-06	8.25e-05	-1	43	31	26	6	5	3	AT1G11330.1		S-locus lectin protein kinase family protein
Potri.004G032900	1.0504	8.14589	0.000141203	0.00171803	1	2232	2553	1985	3164	4474	2169	1.0504	8.14589	0.000141203	0.00171803	1	2232	2553	1985	3164	4474	2169	AT1G24020.1	MLP423	MLP-like protein 423
Potri.004G033000	1.19269	7.20926	0.000144635	0.00174889	1	1207	1208	892	1783	2543	969	1.19269	7.20926	0.000144635	0.00174889	1	1207	1208	892	1783	2543	969	AT1G24020.1	MLP423	MLP-like protein 423
Potri.004G035800	1.07739	4.40013	1.43e-05	0.000246052	1	183	155	159	293	205	238	1.07739	4.40013	1.43e-05	0.000246052	1	183	155	159	293	205	238	AT5G54310.1	AGD5,NEV	ARF-GAP domain 5
Potri.004G042700	0.778964	3.98373	0.00416473	0.0288648	1	166	140	119	207	134	171	0.778964	3.98373	0.00416473	0.0288648	1	166	140	119	207	134	171	AT4G03510.2	ATRMA1,RMA1	RING membrane-anchor 1
Potri.004G090600	-3.93137	0.39772	4.61e-07	1.32e-05	-1	40	13	19	1	2	0	-3.93137	0.39772	4.61e-07	1.32e-05	-1	40	13	19	1	2	0	AT4G36810.1	GGPS1	geranylgeranyl pyrophosphate synthase 1
Potri.004G100900	-2.5943	1.62152	2.73e-08	1.14e-06	-1	71	37	67	8	8	4	-2.5943	1.62152	2.73e-08	1.14e-06	-1	71	37	67	8	8	4	AT1G13340.1		Regulator of Vps4 activity in the MVB pathway protein
Potri.004G129700	2.33104	6.97428	6.88e-13	8.9e-11	1	523	691	314	1625	1396	2335	2.33104	6.97428	6.88e-13	8.9e-11	1	523	691	314	1625	1396	2335	AT3G47800.1		Galactose mutarotase-like superfamily protein
Potri.004G138100	2.7397	-0.153971	0.00149148	0.012341	1	1	6	0	16	16	3	2.7397	-0.153971	0.00149148	0.012341	1	1	6	0	16	16	3	AT5G63660.1	LCR74,PDF2.5	Scorpion toxin-like knottin superfamily protein
Potri.004G144600	1.67224	2.61504	5.49e-06	0.000109758	1	41	36	29	105	87	47	1.67224	2.61504	5.49e-06	0.000109758	1	41	36	29	105	87	47	AT1G49570.1		Peroxidase superfamily protein
Potri.004G153100	-0.999483	5.53384	0.000105694	0.00134346	-1	849	715	694	276	328	186	-0.999483	5.53384	0.000105694	0.00134346	-1	849	715	694	276	328	186	AT1G49320.1	ATUSPL1,USPL1	unknown seed protein like 1
Potri.004G156300	3.14987	3.35543	3.92e-17	1.05e-14	1	38	22	16	190	175	111	3.14987	3.35543	3.92e-17	1.05e-14	1	38	22	16	190	175	111	AT2G21610.1	ATPE11,PE11	pectinesterase 11
Potri.004G166900	2.1585	7.24591	1.07e-19	4.26e-17	1	664	739	637	2673	1782	1959	2.1585	7.24591	1.07e-19	4.26e-17	1	664	739	637	2673	1782	1959	AT4G38810.2		Calcium-binding EF-hand family protein
Potri.004G175400	1.5063	6.35582	5.27e-09	2.77e-07	1	482	521	563	1108	736	1264	1.5063	6.35582	5.27e-09	2.77e-07	1	482	521	563	1108	736	1264	AT4G38580.1	ATFP6,FP6,HIPP26	farnesylated protein 6
Potri.004G178500	1.97574	0.849349	5.42e-05	0.000757761	1	8	6	11	29	28	13	1.97574	0.849349	5.42e-05	0.000757761	1	8	6	11	29	28	13
Potri.004G194000	-3.49239	4.70183	5.92e-15	1.09e-12	-1	354	522	853	58	39	12	-3.49239	4.70183	5.92e-15	1.09e-12	-1	354	522	853	58	39	12	AT3G52590.1	EMB2167,ERD16,HAP4,UBQ1	ubiquitin extension protein 1
Potri.004G214300	0.64446	5.05926	0.00641086	0.0410659	1	301	284	368	340	372	327	0.64446	5.05926	0.00641086	0.0410659	1	301	284	368	340	372	327	AT5G60790.1	ATGCN1,GCN1	ABC transporter family protein
Potri.004G235500	-1.49141	3.59883	3.33e-05	0.000499887	-1	178	167	296	47	36	75	-1.49141	3.59883	3.33e-05	0.000499887	-1	178	167	296	47	36	75	AT3G61220.1		NAD(P)-binding Rossmann-fold superfamily protein
Potri.004G235600	-3.37104	2.56553	2.57e-16	6e-14	-1	159	114	100	11	9	5	-3.37104	2.56553	2.57e-16	6e-14	-1	159	114	100	11	9	5	AT3G61220.1		NAD(P)-binding Rossmann-fold superfamily protein
Potri.005G002200	2.39765	6.52152	1.51e-19	5.86e-17	1	388	324	366	1294	998	1661	2.39765	6.52152	1.51e-19	5.86e-17	1	388	324	366	1294	998	1661
Potri.005G005500	1.49397	2.74668	0.000678897	0.00634435	1	39	51	37	152	64	41	1.49397	2.74668	0.000678897	0.00634435	1	39	51	37	152	64	41	AT1G56710.1		Pectin lyase-like superfamily protein
Potri.005G032400	4.338	3.80036	1.43e-31	4.39e-28	1	17	17	14	286	149	253	4.338	3.80036	1.43e-31	4.39e-28	1	17	17	14	286	149	253	AT1G55020.1	ATLOX1,LOX1	lipoxygenase 1
Potri.005G032700	4.07474	4.26578	9.81e-30	2.34e-26	1	27	26	26	460	195	292	4.07474	4.26578	9.81e-30	2.34e-26	1	27	26	26	460	195	292	AT1G55020.1	ATLOX1,LOX1	lipoxygenase 1
Potri.005G040400	2.08372	0.00330635	0.00615355	0.0396541	1	4	7	1	5	9	22	2.08372	0.00330635	0.00615355	0.0396541	1	4	7	1	5	9	22	AT3G21510.1	AHP1	histidine-containing phosphotransmitter 1
Potri.005G053800	3.57385	3.75403	3.79e-07	1.12e-05	1	41	24	12	78	69	478	3.57385	3.75403	3.79e-07	1.12e-05	1	41	24	12	78	69	478	AT5G43700.1	ATAUX2-11,IAA4	AUX/IAA transcriptional regulator family protein
Potri.005G078200	3.04662	0.59768	4.45e-06	9.16e-05	1	4	7	0	12	21	32	3.04662	0.59768	4.45e-06	9.16e-05	1	4	7	0	12	21	32	AT4G08685.1	SAH7	Pollen Ole e 1 allergen and extensin family protein
Potri.005G079600	1.58934	4.93939	5.3e-11	4.7e-09	1	220	172	170	457	384	345	1.58934	4.93939	5.3e-11	4.7e-09	1	220	172	170	457	384	345	AT1G64940.1	CYP89A6	cytochrome P450, family 87, subfamily A, polypeptide 6
Potri.005G082800	2.12014	4.42035	5.45e-06	0.000109208	1	94	125	74	367	451	84	2.12014	4.42035	5.45e-06	0.000109208	1	94	125	74	367	451	84	AT4G39640.1	GGT1	gamma-glutamyl transpeptidase 1
Potri.005G088700	5.31958	3.42587	6.7e-27	9.28e-24	1	6	3	10	218	93	232	5.31958	3.42587	6.7e-27	9.28e-24	1	6	3	10	218	93	232	AT5G08350.1		GRAM domain-containing protein / ABA-responsive protein-related
Potri.005G095600	2.71965	0.461214	3.27e-05	0.000492799	1	2	10	0	17	17	23	2.71965	0.461214	3.27e-05	0.000492799	1	2	10	0	17	17	23	AT1G03220.1		Eukaryotic aspartyl protease family protein
Potri.005G102901	3.1392	0.127353	3.09e-06	6.72e-05	1	2	2	3	22	18	6	3.1392	0.127353	3.09e-06	6.72e-05	1	2	2	3	22	18	6	AT1G20560.1	AAE1	acyl activating enzyme 1
Potri.005G107300	1.44089	1.00322	0.000831049	0.00749707	1	8	14	15	28	19	24	1.44089	1.00322	0.000831049	0.00749707	1	8	14	15	28	19	24	AT4G35750.1		SEC14 cytosolic factor family protein / phosphoglyceride transfer family protein
Potri.005G107500	-2.77719	-0.450949	0.000424742	0.00431517	-1	12	9	11	1	2	0	-2.77719	-0.450949	0.000424742	0.00431517	-1	12	9	11	1	2	0	AT1G76070.1
Potri.005G114500	1.71884	2.63555	7.76e-08	2.88e-06	1	34	36	35	82	70	90	1.71884	2.63555	7.76e-08	2.88e-06	1	34	36	35	82	70	90
Potri.005G140300	-1.26316	5.11289	1.68e-07	5.52e-06	-1	640	555	586	154	192	170	-1.26316	5.11289	1.68e-07	5.52e-06	-1	640	555	586	154	192	170	AT2G23360.1		Plant protein of unknown function (DUF869)
Potri.005G170200	-1.74086	3.23773	0.000373367	0.00386104	-1	116	141	259	63	37	10	-1.74086	3.23773	0.000373367	0.00386104	-1	116	141	259	63	37	10
Potri.005G174000	1.09127	4.08813	0.0001146	0.00143836	1	163	140	94	230	203	161	1.09127	4.08813	0.0001146	0.00143836	1	163	140	94	230	203	161	AT1G77690.1	LAX3	like AUX1 3
Potri.005G182700	2.48737	6.67476	5.02e-09	2.67e-07	1	419	241	480	1522	2387	560	2.48737	6.67476	5.02e-09	2.67e-07	1	419	241	480	1522	2387	560	AT1G77330.1		2-oxoglutarate (2OG) and Fe(II)-dependent oxygenase superfamily protein
Potri.005G182800	2.17085	4.64678	1.13e-13	1.66e-11	1	157	87	91	346	305	399	2.17085	4.64678	1.13e-13	1.66e-11	1	157	87	91	346	305	399	AT1G77280.1		Protein kinase protein with adenine nucleotide alpha hydrolases-like domain
Potri.005G185600	1.61137	6.46847	3.04e-10	2.24e-08	1	566	507	532	1334	785	1316	1.61137	6.46847	3.04e-10	2.24e-08	1	566	507	532	1334	785	1316	AT1G76990.3	ACR3	ACT domain repeat 3
Potri.005G185800	2.50706	1.01393	6.06e-07	1.68e-05	1	8	5	8	34	16	35	2.50706	1.01393	6.06e-07	1.68e-05	1	8	5	8	34	16	35	AT1G77020.1		DNAJ heat shock N-terminal domain-containing protein
Potri.005G190800	1.7367	4.07884	0.000143245	0.001736	1	105	98	83	116	119	418	1.7367	4.07884	0.000143245	0.001736	1	105	98	83	116	119	418	AT3G43660.1		Vacuolar iron transporter (VIT) family protein
Potri.005G193600	2.50738	2.92449	2.01e-14	3.38e-12	1	28	21	34	127	108	97	2.50738	2.92449	2.01e-14	3.38e-12	1	28	21	34	127	108	97
Potri.005G193800	2.76775	2.07067	2.81e-11	2.64e-09	1	20	5	14	67	60	60	2.76775	2.07067	2.81e-11	2.64e-09	1	20	5	14	67	60	60
Potri.005G198000	1.49638	1.62677	0.00227387	0.0175274	1	17	33	7	35	33	45	1.49638	1.62677	0.00227387	0.0175274	1	17	33	7	35	33	45	AT1G34110.1		Leucine-rich receptor-like protein kinase family protein
Potri.005G198200	2.85939	2.73838	8.19e-14	1.24e-11	1	21	20	18	85	80	134	2.85939	2.73838	8.19e-14	1.24e-11	1	21	20	18	85	80	134	AT1G71740.1
Potri.005G202100	-1.13946	3.75078	2.47e-05	0.000388898	-1	196	221	249	71	68	72	-1.13946	3.75078	2.47e-05	0.000388898	-1	196	221	249	71	68	72	AT2G42910.1		Phosphoribosyltransferase family protein
Potri.005G233400	0.936893	6.44398	0.000181343	0.00211361	1	589	821	780	1026	774	1132	0.936893	6.44398	0.000181343	0.00211361	1	589	821	780	1026	774	1132	AT2G27190.1	ATPAP1,ATPAP12,PAP1,PAP12	purple acid phosphatase 12
Potri.005G241800	1.80234	3.60357	1.05e-07	3.68e-06	1	68	63	67	249	142	100	1.80234	3.60357	1.05e-07	3.68e-06	1	68	63	67	249	142	100	AT3G21570.1
Potri.005G248100	1.09853	10.2235	7.74e-07	2.08e-05	1	9723	8672	9599	16590	11624	13832	1.09853	10.2235	7.74e-07	2.08e-05	1	9723	8672	9599	16590	11624	13832	AT1G76180.2	ERD14	Dehydrin family protein
Potri.006G011600	1.43894	5.08741	0.000141692	0.00172301	1	189	157	327	677	421	200	1.43894	5.08741	0.000141692	0.00172301	1	189	157	327	677	421	200
Potri.006G034000	-2.46829	4.1979	8.6e-08	3.12e-06	-1	291	322	507	19	88	32	-2.46829	4.1979	8.6e-08	3.12e-06	-1	291	322	507	19	88	32	AT1G68570.1		Major facilitator superfamily protein
Potri.006G047200	4.18734	-0.969192	1e-05	0.000181376	1	0	0	1	5	6	7	4.18734	-0.969192	1e-05	0.000181376	1	0	0	1	5	6	7	AT2G15490.1	UGT73B4	UDP-glycosyltransferase 73B4
Potri.006G052800	1.21469	8.26237	4.32e-08	1.71e-06	1	2042	2483	2263	4010	3760	3274	1.21469	8.26237	4.32e-08	1.71e-06	1	2042	2483	2263	4010	3760	3274	AT3G57520.1	AtSIP2,SIP2	seed imbibition 2
Potri.006G069500	2.69937	1.98494	3.22e-11	3e-09	1	6	17	15	67	50	58	2.69937	1.98494	3.22e-11	3e-09	1	6	17	15	67	50	58	AT2G26660.1	ATSPX2,SPX2	SPX domain gene 2
Potri.006G086900	3.07114	8.00043	8.37e-26	8.99e-23	1	853	459	696	5362	3522	3005	3.07114	8.00043	8.37e-26	8.99e-23	1	853	459	696	5362	3522	3005	AT5G02230.2		Haloacid dehalogenase-like hydrolase (HAD) superfamily protein
Potri.006G094700	1.48041	5.21009	6.73e-06	0.000129713	1	324	248	145	469	619	311	1.48041	5.21009	6.73e-06	0.000129713	1	324	248	145	469	619	311	AT3G52970.1	CYP76G1	cytochrome P450, family 76, subfamily G, polypeptide 1
Potri.006G105900	2.18096	0.790806	0.00395808	0.0276929	1	4	15	2	44	20	6	2.18096	0.790806	0.00395808	0.0276929	1	4	15	2	44	20	6	AT3G51680.1		NAD(P)-binding Rossmann-fold superfamily protein
Potri.006G109100	2.53339	1.76852	1.34e-05	0.000233513	1	18	14	4	44	82	21	2.53339	1.76852	1.34e-05	0.000233513	1	18	14	4	44	82	21	AT3G56400.1	ATWRKY70,WRKY70	WRKY DNA-binding protein 70
Potri.006G110900	2.99117	2.03522	3.14e-12	3.62e-10	1	12	17	4	67	54	65	2.99117	2.03522	3.14e-12	3.62e-10	1	12	17	4	67	54	65	AT2G38600.1		HAD superfamily, subfamily IIIB acid phosphatase
Potri.006G117500	-1.83054	2.48206	2.84e-05	0.000437994	-1	82	89	132	14	34	11	-1.83054	2.48206	2.84e-05	0.000437994	-1	82	89	132	14	34	11	AT3G10040.1		sequence-specific DNA binding transcription factors
Potri.006G119600	-0.930068	5.34151	0.000147015	0.00176772	-1	589	556	798	234	254	223	-0.930068	5.34151	0.000147015	0.00176772	-1	589	556	798	234	254	223	AT5G51200.1		Protein of unknown function (DUF3414)
Potri.006G121100	-2.17535	4.76908	1.29e-07	4.41e-06	-1	419	512	688	62	149	38	-2.17535	4.76908	1.29e-07	4.41e-06	-1	419	512	688	62	149	38	AT3G21540.1		transducin family protein / WD-40 repeat family protein
Potri.006G123500	-1.45544	1.76824	0.000709203	0.006586	-1	43	42	84	18	11	14	-1.45544	1.76824	0.000709203	0.006586	-1	43	42	84	18	11	14	AT3G53690.1		RING/U-box superfamily protein
Potri.006G127200	-0.723376	6.72549	0.00412971	0.0286694	-1	1326	1416	2093	618	679	739	-0.723376	6.72549	0.00412971	0.0286694	-1	1326	1416	2093	618	679	739	AT3G53460.3	CP29	chloroplast RNA-binding protein 29
Potri.006G128000	1.35085	9.43212	1.44e-08	6.64e-07	1	4634	3877	5810	10245	7413	7965	1.35085	9.43212	1.44e-08	6.64e-07	1	4634	3877	5810	10245	7413	7965	AT2G37170.1	PIP2;2,PIP2B	plasma membrane intrinsic protein 2
Potri.006G128200	1.17635	8.8114	7.88e-08	2.91e-06	1	3372	3058	3706	6082	4874	5091	1.17635	8.8114	7.88e-08	2.91e-06	1	3372	3058	3706	6082	4874	5091	AT2G37170.1	PIP2;2,PIP2B	plasma membrane intrinsic protein 2
Potri.006G128900	3.59943	7.02614	1.29e-29	2.91e-26	1	235	159	338	2746	1542	1955	3.59943	7.02614	1.29e-29	2.91e-26	1	235	159	338	2746	1542	1955	AT1G30760.1		FAD-binding Berberine family protein
Potri.006G132600	-1.54786	4.92431	1.09e-06	2.79e-05	-1	450	543	652	147	178	70	-1.54786	4.92431	1.09e-06	2.79e-05	-1	450	543	652	147	178	70	AT5G02820.1	BIN5,RHL2	Spo11/DNA topoisomerase VI, subunit A protein
Potri.006G133500	-1.37733	7.47843	1.88e-08	8.28e-07	-1	2467	3001	3979	967	802	781	-1.37733	7.47843	1.88e-08	8.28e-07	-1	2467	3001	3979	967	802	781	AT5G02790.1	GSTL3	Glutathione S-transferase family protein
Potri.006G164600	2.30795	3.3338	2.75e-10	2.05e-08	1	34	39	51	122	103	202	2.30795	3.3338	2.75e-10	2.05e-08	1	34	39	51	122	103	202	AT4G26080.1	ABI1,AtABI1	Protein phosphatase 2C family protein
Potri.006G173600	3.7691	5.96015	1.82e-27	3.01e-24	1	98	86	129	1041	572	1363	3.7691	5.96015	1.82e-27	3.01e-24	1	98	86	129	1041	572	1363	AT5G57660.1	ATCOL5,COL5	CONSTANS-like 5
Potri.006G177700	3.60245	8.36013	8.47e-15	1.54e-12	1	1074	451	320	4938	2760	7807	3.60245	8.36013	8.47e-15	1.54e-12	1	1074	451	320	4938	2760	7807	AT4G30420.1		nodulin MtN21 /EamA-like transporter family protein
Potri.006G206000	2.04063	3.25207	7.92e-10	5.23e-08	1	42	48	46	162	86	146	2.04063	3.25207	7.92e-10	5.23e-08	1	42	48	46	162	86	146	AT5G06270.1
Potri.006G208800	2.05287	2.94967	5.38e-07	1.51e-05	1	29	58	22	81	136	99	2.05287	2.94967	5.38e-07	1.51e-05	1	29	58	22	81	136	99	AT5G06200.1		Uncharacterised protein family (UPF0497)
Potri.006G210600	2.47607	8.56692	7.82e-23	5.25e-20	1	1611	1561	1073	6564	4851	5178	2.47607	8.56692	7.82e-23	5.25e-20	1	1611	1561	1073	6564	4851	5178	AT3G52600.1	AtcwINV2,CWINV2	cell wall invertase 2
Potri.006G221500	-3.10193	0.312643	0.000215331	0.00244023	-1	8	42	14	2	3	0	-3.10193	0.312643	0.000215331	0.00244023	-1	8	42	14	2	3	0	AT5G35550.1	ATMYB123,ATTT2,MYB123,TT2	Duplicated homeodomain-like superfamily protein
Potri.006G239700	-1.88034	4.7576	3.53e-07	1.05e-05	-1	514	636	391	82	159	51	-1.88034	4.7576	3.53e-07	1.05e-05	-1	514	636	391	82	159	51	AT2G25810.1	TIP4;1	tonoplast intrinsic protein 4;1
Potri.006G259200	3.9102	2.8073	1.86e-09	1.11e-07	1	13	6	13	56	45	231	3.9102	2.8073	1.86e-09	1.11e-07	1	13	6	13	56	45	231	AT5G11070.1
Potri.007G000500	-1.85085	2.71338	6.9e-07	1.88e-05	-1	108	131	120	16	35	18	-1.85085	2.71338	6.9e-07	1.88e-05	-1	108	131	120	16	35	18	AT3G12340.1		FKBP-like peptidyl-prolyl cis-trans isomerase family protein
Potri.007G008200	0.929562	5.41486	0.00403639	0.0281433	1	388	326	364	385	298	736	0.929562	5.41486	0.00403639	0.0281433	1	388	326	364	385	298	736	AT4G37790.1	HAT22	Homeobox-leucine zipper protein family
Potri.007G017800	1.08099	4.16017	0.00138332	0.0115658	1	177	132	111	159	151	304	1.08099	4.16017	0.00138332	0.0115658	1	177	132	111	159	151	304	AT1G75500.2	WAT1	Walls Are Thin 1
Potri.007G021300	4.95056	2.30649	1.63e-15	3.27e-13	1	3	4	4	87	131	30	4.95056	2.30649	1.63e-15	3.27e-13	1	3	4	4	87	131	30	AT3G11480.1	ATBSMT1,BSMT1	S-adenosyl-L-methionine-dependent methyltransferases superfamily protein
Potri.007G030400	5.67767	1.66245	1.33e-11	1.35e-09	1	0	2	2	73	77	11	5.67767	1.66245	1.33e-11	1.35e-09	1	0	2	2	73	77	11	AT3G50740.1	UGT72E1	UDP-glucosyl transferase 72E1
Potri.007G031800	2.1655	4.4801	2.11e-06	4.9e-05	1	116	90	93	270	107	551	2.1655	4.4801	2.11e-06	4.9e-05	1	116	90	93	270	107	551	AT4G36850.1		PQ-loop repeat family protein / transmembrane family protein
Potri.007G033801	1.19337	5.78455	9.77e-06	0.000177891	1	495	389	348	638	488	834	1.19337	5.78455	9.77e-06	0.000177891	1	495	389	348	638	488	834	AT3G50830.1	ATCOR413-PM2,COR413-PM2	cold-regulated 413-plasma membrane 2
Potri.007G075200	2.3861	4.24556	3.75e-14	5.99e-12	1	80	51	93	339	188	295	2.3861	4.24556	3.75e-14	5.99e-12	1	80	51	93	339	188	295	AT5G08350.1		GRAM domain-containing protein / ABA-responsive protein-related
Potri.007G075700	2.28656	4.95588	2.35e-14	3.92e-12	1	122	111	155	564	274	493	2.28656	4.95588	2.35e-14	3.92e-12	1	122	111	155	564	274	493	AT5G08350.1		GRAM domain-containing protein / ABA-responsive protein-related
Potri.007G086400	-1.20052	1.36313	0.00620449	0.0399046	-1	51	35	33	12	17	7	-1.20052	1.36313	0.00620449	0.0399046	-1	51	35	33	12	17	7
Potri.007G100100	1.42907	6.66256	0.000793726	0.00721645	1	477	1058	469	1980	1401	485	1.42907	6.66256	0.000793726	0.00721645	1	477	1058	469	1980	1401	485	AT5G09220.1	AAP2	amino acid permease 2
Potri.007G103400	-1.49252	2.40959	0.000651257	0.00613275	-1	84	115	73	28	32	8	-1.49252	2.40959	0.000651257	0.00613275	-1	84	115	73	28	32	8	AT4G22530.1		S-adenosyl-L-methionine-dependent methyltransferases superfamily protein
Potri.007G111100	2.26954	0.229203	0.000196669	0.00226642	1	5	5	3	14	24	7	2.26954	0.229203	0.000196669	0.00226642	1	5	5	3	14	24	7	AT5G60900.1	RLK1	receptor-like protein kinase 1
Potri.007G120300	3.01065	4.58297	1.86e-20	8e-18	1	75	85	34	352	377	365	3.01065	4.58297	1.86e-20	8e-18	1	75	85	34	352	377	365	AT3G22060.1		Receptor-like protein kinase-related family protein
Potri.007G120600	3.22172	5.10707	1.02e-24	9.52e-22	1	97	97	51	478	466	648	3.22172	5.10707	1.02e-24	9.52e-22	1	97	97	51	478	466	648	AT3G22060.1		Receptor-like protein kinase-related family protein
Potri.007G132800	2.6342	1.55276	8.48e-10	5.55e-08	1	10	12	7	36	52	39	2.6342	1.55276	8.48e-10	5.55e-08	1	10	12	7	36	52	39	AT5G24070.1		Peroxidase superfamily protein
Potri.007G144100	3.44097	5.32369	5.18e-18	1.64e-15	1	124	55	70	705	876	315	3.44097	5.32369	5.18e-18	1.64e-15	1	124	55	70	705	876	315	AT2G43870.1		Pectin lyase-like superfamily protein
Potri.008G010500	-2.72127	-0.206853	0.000326462	0.00344763	-1	12	8	20	3	1	0	-2.72127	-0.206853	0.000326462	0.00344763	-1	12	8	20	3	1	0	AT2G27040.2	AGO4,OCP11	Argonaute family protein
Potri.008G011100	5.82884	0.264913	2.52e-13	3.52e-11	1	1	0	0	20	23	14	5.82884	0.264913	2.52e-13	3.52e-11	1	1	0	0	20	23	14	AT3G10720.2		Plant invertase/pectin methylesterase inhibitor superfamily
Potri.008G039600	1.28223	10.7831	3.47e-09	1.92e-07	1	13251	12978	11507	23851	20645	19814	1.28223	10.7831	3.47e-09	1.92e-07	1	13251	12978	11507	23851	20645	19814	AT3G53420.1	PIP2,PIP2;1,PIP2A	plasma membrane intrinsic protein 2A
Potri.008G049100	2.65479	-0.231161	0.000274221	0.00297946	1	4	3	0	5	10	17	2.65479	-0.231161	0.000274221	0.00297946	1	4	3	0	5	10	17	AT2G39430.1		Disease resistance-responsive (dirigent-like protein) family protein
Potri.008G049200	1.60691	3.60193	2.54e-06	5.71e-05	1	85	92	42	132	184	149	1.60691	3.60193	2.54e-06	5.71e-05	1	85	92	42	132	184	149	AT2G28670.1		Disease resistance-responsive (dirigent-like protein) family protein
Potri.008G050700	2.28198	11.0021	1.25e-22	8.11e-20	1	9008	8751	7954	30633	24511	32208	2.28198	11.0021	1.25e-22	8.11e-20	1	9008	8751	7954	30633	24511	32208	AT4G01470.1	ATTIP1.3,GAMMA-TIP3,TIP1;3	tonoplast intrinsic protein 1;3
Potri.008G051800	2.52595	0.601904	8.79e-05	0.00114991	1	0	6	9	34	18	11	2.52595	0.601904	8.79e-05	0.00114991	1	0	6	9	34	18	11
Potri.008G053100	3.38907	9.77866	1.88e-34	1.01e-30	1	1956	1617	2060	18432	9486	13645	3.38907	9.77866	1.88e-34	1.01e-30	1	1956	1617	2060	18432	9486	13645	AT2G28760.3	UXS6	UDP-XYL synthase 6
Potri.008G065600	1.05888	12.6218	2.02e-06	4.72e-05	1	53562	49647	47093	73307	64234	80807	1.05888	12.6218	2.02e-06	4.72e-05	1	53562	49647	47093	73307	64234	80807	AT4G00430.1	PIP1;4,PIP1E,TMP-C	plasma membrane intrinsic protein 1;4
Potri.008G071200	2.20599	-0.368262	0.00172358	0.013915	1	5	2	1	12	4	11	2.20599	-0.368262	0.00172358	0.013915	1	5	2	1	12	4	11	AT2G40230.1		HXXXD-type acyl-transferase family protein
Potri.008G075900	-1.29449	3.28655	3.76e-05	0.00055367	-1	143	170	181	38	60	42	-1.29449	3.28655	3.76e-05	0.00055367	-1	143	170	181	38	60	42	AT3G03300.1	ATDCL2,DCL2	dicer-like 2
Potri.008G078000	-0.943981	3.61282	0.00355093	0.025368	-1	150	209	219	56	96	57	-0.943981	3.61282	0.00355093	0.025368	-1	150	209	219	56	96	57	AT5G16250.1
Potri.008G081000	2.75582	-0.979682	0.00162412	0.013249	1	1	2	0	7	4	5	2.75582	-0.979682	0.00162412	0.013249	1	1	2	0	7	4	5	AT5G44680.1		DNA glycosylase superfamily protein
Potri.008G086800	3.08798	4.18235	3.69e-14	5.91e-12	1	67	16	58	324	203	311	3.08798	4.18235	3.69e-14	5.91e-12	1	67	16	58	324	203	311	AT1G26820.1	RNS3	ribonuclease 3
Potri.008G098850	-1.54474	5.30933	8.85e-08	3.2e-06	-1	691	670	793	183	231	103	-1.54474	5.30933	8.85e-08	3.2e-06	-1	691	670	793	183	231	103	AT1G15210.1	ATPDR7,PDR7	pleiotropic drug resistance 7
Potri.008G110800	1.44438	4.1161	4.55e-07	1.31e-05	1	109	110	122	259	251	143	1.44438	4.1161	4.55e-07	1.31e-05	1	109	110	122	259	251	143	AT1G68740.1	PHO1;H1	EXS (ERD1/XPR1/SYG1) family protein
Potri.008G118600	1.51801	4.00551	2.08e-07	6.67e-06	1	80	101	123	205	159	244	1.51801	4.00551	2.08e-07	6.67e-06	1	80	101	123	205	159	244	AT1G25480.1		Aluminium activated malate transporter family protein
Potri.008G126100	1.23911	2.29541	0.00191838	0.0152526	1	40	34	31	58	33	82	1.23911	2.29541	0.00191838	0.0152526	1	40	34	31	58	33	82	AT1G15110.1		phosphatidyl serine synthase family protein
Potri.008G139100	1.72922	5.54135	3.49e-10	2.54e-08	1	320	256	217	629	444	760	1.72922	5.54135	3.49e-10	2.54e-08	1	320	256	217	629	444	760	AT1G14700.1	ATPAP3,PAP3	purple acid phosphatase 3
Potri.008G139300	1.66345	4.87424	1.12e-09	7.11e-08	1	201	148	168	355	301	482	1.66345	4.87424	1.12e-09	7.11e-08	1	201	148	168	355	301	482	AT1G14700.1	ATPAP3,PAP3	purple acid phosphatase 3
Potri.008G141000	-2.09951	8.1954	1.1e-16	2.67e-14	-1	7261	4702	5525	845	923	1062	-2.09951	8.1954	1.1e-16	2.67e-14	-1	7261	4702	5525	845	923	1062	AT2G37870.1		Bifunctional inhibitor/lipid-transfer protein/seed storage 2S albumin superfamily protein
Potri.008G146500	3.16931	5.21754	6.47e-11	5.59e-09	1	125	88	61	389	247	1059	3.16931	5.21754	6.47e-11	5.59e-09	1	125	88	61	389	247	1059	AT1G60010.1
Potri.008G151100	4.35335	4.45455	1.25e-30	3.36e-27	1	21	21	33	450	205	427	4.35335	4.45455	1.25e-30	3.36e-27	1	21	21	33	450	205	427	AT5G26340.1	ATSTP13,MSS1,STP13	Major facilitator superfamily protein
Potri.008G159200	0.790525	3.71852	0.00345528	0.0248002	1	113	119	119	144	119	161	0.790525	3.71852	0.00345528	0.0248002	1	113	119	119	144	119	161
Potri.008G159500	-1.61599	5.22376	4.82e-06	9.82e-05	-1	478	448	1131	168	186	115	-1.61599	5.22376	4.82e-06	9.82e-05	-1	478	448	1131	168	186	115	AT3G55760.2
Potri.008G168700	2.19228	4.64637	1.34e-15	2.75e-13	1	102	107	121	450	254	358	2.19228	4.64637	1.34e-15	2.75e-13	1	102	107	121	450	254	358	AT3G25400.1
Potri.008G178300	1.75449	-0.505172	0.00820577	0.0499846	1	4	5	0	8	7	7	1.75449	-0.505172	0.00820577	0.0499846	1	4	5	0	8	7	7	AT1G67590.1		Remorin family protein
Potri.008G179300	-1.69551	7.20305	1.12e-06	2.87e-05	-1	1517	4317	2375	740	625	430	-1.69551	7.20305	1.12e-06	2.87e-05	-1	1517	4317	2375	740	625	430	AT3G04120.1	GAPC,GAPC-1,GAPC1	glyceraldehyde-3-phosphate dehydrogenase C subunit 1
Potri.008G193800	-2.4803	3.4514	6.28e-08	2.38e-06	-1	175	229	255	20	52	10	-2.4803	3.4514	6.28e-08	2.38e-06	-1	175	229	255	20	52	10	AT1G59990.1		DEA(D/H)-box RNA helicase family protein
Potri.008G194100	-2.0963	5.38648	1.1e-07	3.83e-06	-1	582	983	900	152	203	51	-2.0963	5.38648	1.1e-07	3.83e-06	-1	582	983	900	152	203	51	AT1G69880.1	ATH8,TH8	thioredoxin H-type 8
Potri.008G203200	3.54088	8.09159	1e-31	3.6e-28	1	681	559	347	3901	3827	5110	3.54088	8.09159	1e-31	3.6e-28	1	681	559	347	3901	3827	5110	AT1G03220.1		Eukaryotic aspartyl protease family protein
Potri.009G006400	3.72273	0.388659	1e-05	0.000181857	1	2	3	1	9	9	40	3.72273	0.388659	1e-05	0.000181857	1	2	3	1	9	9	40	AT2G28120.1		Major facilitator superfamily protein
Potri.009G012500	4.90714	-0.477679	2.11e-07	6.73e-06	1	1	0	0	11	15	4	4.90714	-0.477679	2.11e-07	6.73e-06	1	1	0	0	11	15	4	AT5G60520.1		Late embryogenesis abundant (LEA) protein-related
Potri.009G012600	2.83791	0.833248	4.16e-07	1.21e-05	1	5	4	6	27	37	13	2.83791	0.833248	4.16e-07	1.21e-05	1	5	4	6	27	37	13	AT5G60520.1		Late embryogenesis abundant (LEA) protein-related
Potri.009G013900	0.650827	10.8879	0.0035621	0.0254224	1	21740	16292	16236	20797	19628	19058	0.650827	10.8879	0.0035621	0.0254224	1	21740	16292	16236	20797	19628	19058	AT5G60660.1	PIP2;4,PIP2F	plasma membrane intrinsic protein 2;4
Potri.009G016200	1.49933	1.20944	0.000762626	0.00697653	1	18	14	10	34	34	16	1.49933	1.20944	0.000762626	0.00697653	1	18	14	10	34	34	16	AT2G35930.1	PUB23	plant U-box 23
Potri.009G021400	-2.09827	1.30076	4.51e-05	0.000649056	-1	28	32	70	8	6	7	-2.09827	1.30076	4.51e-05	0.000649056	-1	28	32	70	8	6	7	AT5G51440.1		HSP20-like chaperones superfamily protein
Potri.009G027200	1.59645	10.0522	2.32e-12	2.76e-10	1	5647	7309	6411	15503	13427	12193	1.59645	10.0522	2.32e-12	2.76e-10	1	5647	7309	6411	15503	13427	12193	AT4G01470.1	ATTIP1.3,GAMMA-TIP3,TIP1;3	tonoplast intrinsic protein 1;3
Potri.009G063400	-2.29834	5.30078	1.84e-19	7e-17	-1	939	767	681	108	122	108	-2.29834	5.30078	1.84e-19	7e-17	-1	939	767	681	108	122	108	AT4G37980.1	ATCAD7,CAD7,ELI3,ELI3-1	elicitor-activated gene 3-1
Potri.009G079500	1.27198	5.1779	1.24e-05	0.000218253	1	308	253	217	370	333	599	1.27198	5.1779	1.24e-05	0.000218253	1	308	253	217	370	333	599	AT5G64410.1	ATOPT4,OPT4	oligopeptide transporter 4
Potri.009G084600	2.34944	4.08062	1.67e-08	7.5e-07	1	67	57	80	152	148	415	2.34944	4.08062	1.67e-08	7.5e-07	1	67	57	80	152	148	415	AT4G08170.2		Inositol 1,3,4-trisphosphate 5/6-kinase family protein
Potri.009G106400	1.61038	6.08179	1.08e-10	9.01e-09	1	525	376	328	851	890	873	1.61038	6.08179	1.08e-10	9.01e-09	1	525	376	328	851	890	873	AT1G49570.1		Peroxidase superfamily protein
Potri.009G108900	1.32578	7.15644	2.31e-08	9.9e-07	1	990	785	1219	1833	1652	1752	1.32578	7.15644	2.31e-08	9.9e-07	1	990	785	1219	1833	1652	1752	AT1G49470.1		Family of unknown function (DUF716)
Potri.009G112500	3.26693	4.11796	4.5e-21	2.08e-18	1	27	35	58	214	266	323	3.26693	4.11796	4.5e-21	2.08e-18	1	27	35	58	214	266	323	AT5G48490.1		Bifunctional inhibitor/lipid-transfer protein/seed storage 2S albumin superfamily protein
Potri.009G121200	0.675671	5.92921	0.00446526	0.0305241	1	649	511	563	664	743	516	0.675671	5.92921	0.00446526	0.0305241	1	649	511	563	664	743	516	AT2G16430.2	ATPAP10,PAP10	purple acid phosphatase 10
Potri.009G145700	3.8965	3.96279	2.63e-30	6.65e-27	1	31	23	18	213	232	303	3.8965	3.96279	2.63e-30	6.65e-27	1	31	23	18	213	232	303	AT3G19430.1		late embryogenesis abundant protein-related / LEA protein-related
Potri.009G160000	3.93823	-0.216194	2.29e-06	5.24e-05	1	2	1	0	5	13	18	3.93823	-0.216194	2.29e-06	5.24e-05	1	2	1	0	5	13	18	AT2G27370.1		Uncharacterised protein family (UPF0497)
Potri.009G168500	0.647743	7.58277	0.00662957	0.0421774	1	2096	1537	1863	2342	1536	2149	0.647743	7.58277	0.00662957	0.0421774	1	2096	1537	1863	2342	1536	2149	AT4G35300.4	TMT2	tonoplast monosaccharide transporter2
Potri.009G170000	2.20736	2.58579	8.26e-05	0.00109261	1	40	9	29	106	120	28	2.20736	2.58579	8.26e-05	0.00109261	1	40	9	29	106	120	28	AT4G38190.1	ATCSLD4,CSLD4	cellulose synthase like D4
Potri.010G026500	2.81628	5.72998	2.58e-07	8.01e-06	1	235	108	144	561	227	1563	2.81628	5.72998	2.58e-07	8.01e-06	1	235	108	144	561	227	1563	AT5G18840.1		Major facilitator superfamily protein
Potri.010G044100	-1.19339	6.27854	3.91e-07	1.15e-05	-1	1343	1274	1339	341	427	433	-1.19339	6.27854	3.91e-07	1.15e-05	-1	1343	1274	1339	341	427	433	AT1G10760.1	GWD,GWD1,SEX1,SOP,SOP1	Pyruvate phosphate dikinase, PEP/pyruvate binding domain
Potri.010G047900	1.83346	1.40881	2.83e-06	6.28e-05	1	15	15	11	37	30	36	1.83346	1.40881	2.83e-06	6.28e-05	1	15	15	11	37	30	36	AT3G26430.1		GDSL-like Lipase/Acylhydrolase superfamily protein
Potri.010G050300	2.79177	2.01994	1.1e-10	9.15e-09	1	11	10	16	57	42	81	2.79177	2.01994	1.1e-10	9.15e-09	1	11	10	16	57	42	81	AT3G01680.1
Potri.010G056800	3.49504	0.705119	7.52e-08	2.79e-06	1	4	3	2	14	19	40	3.49504	0.705119	7.52e-08	2.79e-06	1	4	3	2	14	19	40	AT1G67590.1		Remorin family protein
Potri.010G069000	1.1399	7.74095	8.44e-07	2.24e-05	1	1960	1478	1475	2835	2141	2597	1.1399	7.74095	8.44e-07	2.24e-05	1	1960	1478	1475	2835	2141	2597	AT3G23430.1	ATPHO1,PHO1	phosphate 1
Potri.010G069100	1.07615	1.54605	0.00550689	0.036254	1	28	18	20	28	29	40	1.07615	1.54605	0.00550689	0.036254	1	28	18	20	28	29	40	AT3G23410.1	ATFAO3,FAO3	fatty alcohol oxidase 3
Potri.010G071600	-1.50132	4.13475	2.17e-06	5.03e-05	-1	371	260	308	97	94	42	-1.50132	4.13475	2.17e-06	5.03e-05	-1	371	260	308	97	94	42	AT2G38940.1	ATPT2,PHT1;4	phosphate transporter 1;4
Potri.010G071700	-1.37019	4.40152	4.18e-08	1.67e-06	-1	413	342	350	110	105	84	-1.37019	4.40152	4.18e-08	1.67e-06	-1	413	342	350	110	105	84	AT2G38940.1	ATPT2,PHT1;4	phosphate transporter 1;4
Potri.010G072000	-1.75847	5.43484	7.41e-12	7.99e-10	-1	926	693	820	193	190	122	-1.75847	5.43484	7.41e-12	7.99e-10	-1	926	693	820	193	190	122	AT2G38940.1	ATPT2,PHT1;4	phosphate transporter 1;4
Potri.010G086400	1.63248	5.31776	4.05e-10	2.9e-08	1	293	210	212	549	402	596	1.63248	5.31776	4.05e-10	2.9e-08	1	293	210	212	549	402	596	AT3G22530.1
Potri.010G096000	5.66789	1.92949	3.95e-17	1.05e-14	1	2	2	1	51	34	106	5.66789	1.92949	3.95e-17	1.05e-14	1	2	2	1	51	34	106	AT1G24020.1	MLP423	MLP-like protein 423
Potri.010G096400	-1.73292	2.38514	0.00123609	0.0105066	-1	163	29	88	18	15	25	-1.73292	2.38514	0.00123609	0.0105066	-1	163	29	88	18	15	25	AT1G60060.1		Serine/threonine-protein kinase WNK (With No Lysine)-related
Potri.010G114600	-1.0003	3.9006	0.00295151	0.0217477	-1	305	195	220	94	113	45	-1.0003	3.9006	0.00295151	0.0217477	-1	305	195	220	94	113	45	AT1G22990.1		Heavy metal transport/detoxification superfamily protein
Potri.010G120600	4.25612	7.88737	3.93e-24	3.52e-21	1	298	271	297	2780	1998	6620	4.25612	7.88737	3.93e-24	3.52e-21	1	298	271	297	2780	1998	6620	AT5G38200.1		Class I glutamine amidotransferase-like superfamily protein
Potri.010G140100	-1.95692	4.45483	2.64e-07	8.18e-06	-1	370	428	463	49	132	44	-1.95692	4.45483	2.64e-07	8.18e-06	-1	370	428	463	49	132	44	AT1G69070.1
Potri.010G142800	1.06798	9.26318	0.000229094	0.00256373	1	3039	6790	4694	7427	7877	6082	1.06798	9.26318	0.000229094	0.00256373	1	3039	6790	4694	7427	7877	6082	AT4G16260.1		Glycosyl hydrolase superfamily protein
Potri.010G145400	-1.8347	2.56275	0.00642284	0.0411174	-1	105	133	83	8	51	3	-1.8347	2.56275	0.00642284	0.0411174	-1	105	133	83	8	51	3	AT1G18390.2		Protein kinase superfamily protein
Potri.010G149700	-0.980039	2.53371	0.00538394	0.0356632	-1	99	84	87	39	39	18	-0.980039	2.53371	0.00538394	0.0356632	-1	99	84	87	39	39	18	AT1G47990.1	ATGA2OX4,GA2OX4	gibberellin 2-oxidase 4
Potri.010G172700	0.611354	7.48989	0.00820388	0.0499846	1	1796	1664	1766	1876	1512	2177	0.611354	7.48989	0.00820388	0.0499846	1	1796	1664	1766	1876	1512	2177	AT1G16310.1		Cation efflux family protein
Potri.010G175300	1.82552	3.22866	1.61e-05	0.000271738	1	81	45	25	92	110	168	1.82552	3.22866	1.61e-05	0.000271738	1	81	45	25	92	110	168	AT5G44680.1		DNA glycosylase superfamily protein
Potri.010G176600	1.8646	0.602201	0.00170121	0.0137603	1	7	10	5	9	16	31	1.8646	0.602201	0.00170121	0.0137603	1	7	10	5	9	16	31	AT1G79580.1	ANAC033,SMB	NAC (No Apical Meristem) domain transcriptional regulator superfamily protein
Potri.010G191900	1.02001	11.5557	4e-06	8.37e-05	1	25516	24882	22679	37252	29493	36882	1.02001	11.5557	4e-06	8.37e-05	1	25516	24882	22679	37252	29493	36882	AT4G00430.1	PIP1;4,PIP1E,TMP-C	plasma membrane intrinsic protein 1;4
Potri.010G208800	1.83537	2.98347	0.00249615	0.018955	1	5	71	49	150	101	68	1.83537	2.98347	0.00249615	0.018955	1	5	71	49	150	101	68
Potri.010G209900	0.853011	10.7578	0.000955305	0.00845638	1	14562	15668	15107	24068	21654	12033	0.853011	10.7578	0.000955305	0.00845638	1	14562	15668	15107	24068	21654	12033	AT4G01470.1	ATTIP1.3,GAMMA-TIP3,TIP1;3	tonoplast intrinsic protein 1;3
Potri.010G211800	0.903973	5.32903	0.00389309	0.027335	1	262	500	260	373	568	394	0.903973	5.32903	0.00389309	0.027335	1	262	500	260	373	568	394	AT2G28670.1		Disease resistance-responsive (dirigent-like protein) family protein
Potri.010G211900	1.49154	4.68446	4.25e-07	1.23e-05	1	178	194	122	238	363	362	1.49154	4.68446	4.25e-07	1.23e-05	1	178	194	122	238	363	362	AT2G39430.1		Disease resistance-responsive (dirigent-like protein) family protein
Potri.010G216800	3.24062	0.019435	1.54e-05	0.000262489	1	0	4	2	11	8	23	3.24062	0.019435	1.54e-05	0.000262489	1	0	4	2	11	8	23	AT3G54770.1		RNA-binding (RRM/RBD/RNP motifs) family protein
Potri.010G244400	-1.2527	3.37521	0.000188009	0.00218479	-1	112	217	192	65	45	44	-1.2527	3.37521	0.000188009	0.00218479	-1	112	217	192	65	45	44	AT2G36540.1		Haloacid dehalogenase-like hydrolase (HAD) superfamily protein
Potri.011G027300	1.46733	4.67687	2.64e-05	0.000412025	1	120	235	141	345	437	184	1.46733	4.67687	2.64e-05	0.000412025	1	120	235	141	345	437	184	AT3G01190.1		Peroxidase superfamily protein
Potri.011G041100	1.37734	3.23128	0.000175098	0.00204973	1	50	52	88	175	77	98	1.37734	3.23128	0.000175098	0.00204973	1	50	52	88	175	77	98	AT4G05150.1		Octicosapeptide/Phox/Bem1p family protein
Potri.011G046600	2.75392	2.9675	7.39e-12	7.99e-10	1	39	13	22	162	94	97	2.75392	2.9675	7.39e-12	7.99e-10	1	39	13	22	162	94	97	AT1G11080.2	scpl31	serine carboxypeptidase-like 31
Potri.011G058400	-1.22542	1.73344	0.00262165	0.0197308	-1	46	38	74	16	18	13	-1.22542	1.73344	0.00262165	0.0197308	-1	46	38	74	16	18	13	AT4G28500.1	ANAC073,NAC073,SND2	NAC domain containing protein 73
Potri.011G061500	-1.00766	2.70814	0.00397007	0.0277519	-1	102	99	107	51	37	20	-1.00766	2.70814	0.00397007	0.0277519	-1	102	99	107	51	37	20	AT5G45970.1	ARAC2,ATRAC2,ATROP7,RAC2,ROP7	RAC-like 2
Potri.011G063750	3.799	0.260416	5.19e-06	0.000104729	1	1	1	3	35	14	5	3.799	0.260416	5.19e-06	0.000104729	1	1	1	3	35	14	5	AT2G31083.1	CLE5	CLAVATA3/ESR-RELATED 5
Potri.011G074033	1.20251	2.05936	0.000860076	0.00772163	1	25	39	26	46	42	57	1.20251	2.05936	0.000860076	0.00772163	1	25	39	26	46	42	57
Potri.011G074100	1.56396	4.62312	3.67e-08	1.49e-06	1	140	176	140	289	243	407	1.56396	4.62312	3.67e-08	1.49e-06	1	140	176	140	289	243	407
Potri.011G074201	1.27289	7.0976	4.95e-07	1.41e-05	1	947	1060	936	1388	1462	2085	1.27289	7.0976	4.95e-07	1.41e-05	1	947	1060	936	1388	1462	2085
Potri.011G086500	3.46818	-0.0121319	7.34e-08	2.73e-06	1	2	1	2	19	10	13	3.46818	-0.0121319	7.34e-08	2.73e-06	1	2	1	2	19	10	13	AT5G35700.1	FIM2	fimbrin-like protein 2
Potri.011G122100	5.29341	7.41059	2.41e-17	6.76e-15	1	110	97	104	1382	885	6058	5.29341	7.41059	2.41e-17	6.76e-15	1	110	97	104	1382	885	6058	AT4G27450.1		Aluminium induced protein with YGL and LRDR motifs
Potri.011G123500	0.985276	3.07923	0.00281543	0.0208956	1	87	57	62	81	82	120	0.985276	3.07923	0.00281543	0.0208956	1	87	57	62	81	82	120	AT3G15510.1	ANAC056,ATNAC2,NAC2,NARS1	NAC domain containing protein 2
Potri.011G126300	0.976876	4.91212	0.000476019	0.00473854	1	223	239	281	431	389	211	0.976876	4.91212	0.000476019	0.00473854	1	223	239	281	431	389	211	AT5G54240.1		Protein of unknown function (DUF1223)
Potri.011G127900	1.95952	3.20981	1.48e-06	3.63e-05	1	50	58	30	103	194	78	1.95952	3.20981	1.48e-06	3.63e-05	1	50	58	30	103	194	78	AT5G54370.1		Late embryogenesis abundant (LEA) protein-related
Potri.011G129400	0.981909	9.05334	1.19e-05	0.000210361	1	5142	4011	3987	6875	5999	5306	0.981909	9.05334	1.19e-05	0.000210361	1	5142	4011	3987	6875	5999	5306	AT4G27270.1		Quinone reductase family protein
Potri.011G130400	3.27758	0.662441	1.28e-08	6.01e-07	1	6	2	2	21	16	33	3.27758	0.662441	1.28e-08	6.01e-07	1	6	2	2	21	16	33	AT5G54585.1
Potri.011G145000	1.19684	4.49135	7.53e-05	0.00101028	1	195	184	121	207	351	238	1.19684	4.49135	7.53e-05	0.00101028	1	195	184	121	207	351	238	AT1G76490.1	HMG1,HMGR1	hydroxy methylglutaryl CoA reductase 1
Potri.011G146600	2.06457	1.70683	8.28e-07	2.21e-05	1	21	17	7	39	47	46	2.06457	1.70683	8.28e-07	2.21e-05	1	21	17	7	39	47	46	AT1G14130.1		2-oxoglutarate (2OG) and Fe(II)-dependent oxygenase superfamily protein
Potri.011G163700	-1.35686	2.73932	0.000555543	0.00536836	-1	100	150	87	29	45	18	-1.35686	2.73932	0.000555543	0.00536836	-1	100	150	87	29	45	18	AT4G20940.1		Leucine-rich receptor-like protein kinase family protein
Potri.011G166700	1.37354	7.11099	4.15e-08	1.66e-06	1	852	881	1096	1840	1275	2006	1.37354	7.11099	4.15e-08	1.66e-06	1	852	881	1096	1840	1275	2006	AT1G55740.1	AtSIP1,SIP1	seed imbibition 1
Potri.012G007300	2.70223	1.45716	9.2e-08	3.31e-06	1	12	7	7	47	20	53	2.70223	1.45716	9.2e-08	3.31e-06	1	12	7	7	47	20	53	AT5G24580.1		Heavy metal transport/detoxification superfamily protein
Potri.012G042800	2.50887	1.78218	2.33e-08	9.98e-07	1	22	7	8	48	56	44	2.50887	1.78218	2.33e-08	9.98e-07	1	22	7	8	48	56	44	AT1G05260.1	RCI3,RCI3A	Peroxidase superfamily protein
Potri.012G062200	-3.59298	0.700573	1.85e-08	8.15e-07	-1	41	21	29	3	2	0	-3.59298	0.700573	1.85e-08	8.15e-07	-1	41	21	29	3	2	0	AT5G15630.1	COBL4,IRX6	COBRA-like extracellular glycosyl-phosphatidyl inositol-anchored protein family
Potri.012G084400	2.05946	8.06905	5.83e-15	1.08e-12	1	1475	1184	1164	3794	2664	4643	2.05946	8.06905	5.83e-15	1.08e-12	1	1475	1184	1164	3794	2664	4643	AT2G42490.1		Copper amine oxidase family protein
Potri.012G092200	2.489	-0.676465	0.00151272	0.0124969	1	2	3	0	6	6	9	2.489	-0.676465	0.00151272	0.0124969	1	2	3	0	6	6	9	AT1G14870.1	PCR2	PLANT CADMIUM RESISTANCE 2
Potri.012G097901	2.54074	2.67345	4.49e-10	3.18e-08	1	14	33	21	80	75	122	2.54074	2.67345	4.49e-10	3.18e-08	1	14	33	21	80	75	122	AT3G48550.1
Potri.012G103700	-1.87347	4.56169	3.65e-08	1.48e-06	-1	333	465	545	116	101	42	-1.87347	4.56169	3.65e-08	1.48e-06	-1	333	465	545	116	101	42	AT3G48770.1		DNA binding;ATP binding
Potri.012G126900	2.24862	0.552374	0.000220119	0.00248466	1	4	10	3	21	28	9	2.24862	0.552374	0.000220119	0.00248466	1	4	10	3	21	28	9	AT3G47400.1		Plant invertase/pectin methylesterase inhibitor superfamily
Potri.012G131800	2.33685	8.04628	5.22e-19	1.85e-16	1	1092	1103	1015	4374	2553	4435	2.33685	8.04628	5.22e-19	1.85e-16	1	1092	1103	1015	4374	2553	4435	AT5G51760.1	AHG1	Protein phosphatase 2C family protein
Potri.012G132900	1.44517	0.44455	0.00326996	0.0237037	1	10	8	6	13	13	20	1.44517	0.44455	0.00326996	0.0237037	1	10	8	6	13	13	20	AT5G62170.1
Potri.012G137600	1.99924	2.67854	6.57e-09	3.37e-07	1	22	37	34	78	84	98	1.99924	2.67854	6.57e-09	3.37e-07	1	22	37	34	78	84	98	AT5G45670.1		GDSL-like Lipase/Acylhydrolase superfamily protein
Potri.013G000500	1.33785	8.36839	2e-09	1.17e-07	1	2620	2024	2250	4514	4117	3565	1.33785	8.36839	2e-09	1.17e-07	1	2620	2024	2250	4514	4117	3565	AT1G09560.1	GLP5	germin-like protein 5
Potri.013G005900	4.30416	4.65205	9.08e-27	1.22e-23	1	37	20	32	668	363	225	4.30416	4.65205	9.08e-27	1.22e-23	1	37	20	32	668	363	225	AT1G56600.1	AtGolS2,GolS2	galactinol synthase 2
Potri.013G010400	2.72708	2.86736	3.68e-07	1.09e-05	1	33	30	7	70	76	175	2.72708	2.86736	3.68e-07	1.09e-05	1	33	30	7	70	76	175	AT3G62630.1		Protein of unknown function (DUF1645)
Potri.013G013500	-2.59375	0.973776	4.19e-07	1.22e-05	-1	46	32	28	4	3	5	-2.59375	0.973776	4.19e-07	1.22e-05	-1	46	32	28	4	3	5	AT3G05600.1		alpha/beta-Hydrolases superfamily protein
Potri.013G022100	2.25952	4.04307	1.73e-14	2.95e-12	1	71	60	78	322	183	202	2.25952	4.04307	1.73e-14	2.95e-12	1	71	60	78	322	183	202	AT1G55020.1	ATLOX1,LOX1	lipoxygenase 1
Potri.013G029900	-1.70317	3.20871	1.07e-07	3.73e-06	-1	157	178	167	41	44	23	-1.70317	3.20871	1.07e-07	3.73e-06	-1	157	178	167	41	44	23	AT3G06350.1	EMB3004,MEE32	dehydroquinate dehydratase, putative / shikimate dehydrogenase, putative
Potri.013G032700	1.53404	1.86436	0.000752403	0.00690654	1	32	10	25	42	32	61	1.53404	1.86436	0.000752403	0.00690654	1	32	10	25	42	32	61	AT3G04945.1	LCR18	low-molecular-weight cysteine-rich 18
Potri.013G040000	-1.4097	5.94394	2.38e-08	1.01e-06	-1	1097	1156	1016	224	300	329	-1.4097	5.94394	2.38e-08	1.01e-06	-1	1097	1156	1016	224	300	329	AT1G60710.1	ATB2	NAD(P)-linked oxidoreductase superfamily protein
Potri.013G040100	-1.49263	5.27337	1.41e-08	6.52e-07	-1	669	768	641	147	150	216	-1.49263	5.27337	1.41e-08	6.52e-07	-1	669	768	641	147	150	216	AT1G60710.1	ATB2	NAD(P)-linked oxidoreductase superfamily protein
Potri.013G050200	-1.84473	1.34443	1.59e-05	0.000269593	-1	37	43	50	6	11	8	-1.84473	1.34443	1.59e-05	0.000269593	-1	37	43	50	6	11	8	AT4G13510.1	AMT1;1,ATAMT1,ATAMT1;1	ammonium transporter 1;1
Potri.013G060800	1.48221	3.47627	0.000333452	0.00351282	1	87	83	44	104	226	86	1.48221	3.47627	0.000333452	0.00351282	1	87	83	44	104	226	86	AT2G03090.1	ATEXP15,ATEXPA15,ATHEXP ALPHA 1.3,EXP15,EXPA15	expansin A15
Potri.013G066600	1.50602	5.81952	3.66e-09	2.02e-07	1	361	350	369	706	544	887	1.50602	5.81952	3.66e-09	2.02e-07	1	361	350	369	706	544	887
Potri.013G070300	2.48042	4.83268	3.66e-14	5.89e-12	1	88	149	80	360	553	324	2.48042	4.83268	3.66e-14	5.89e-12	1	88	149	80	360	553	324	AT1G03220.1		Eukaryotic aspartyl protease family protein
Potri.013G070350	-1.07345	1.54782	0.00732387	0.0456347	-1	37	55	41	13	17	14	-1.07345	1.54782	0.00732387	0.0456347	-1	37	55	41	13	17	14
Potri.013G083300	0.915027	3.70592	0.00199894	0.0157689	1	138	92	100	163	168	105	0.915027	3.70592	0.00199894	0.0157689	1	138	92	100	163	168	105	AT3G10960.1	ATAZG1,AZG1	AZA-guanine resistant1
Potri.013G092400	1.34303	0.827592	0.00366659	0.0260297	1	14	9	11	25	23	13	1.34303	0.827592	0.00366659	0.0260297	1	14	9	11	25	23	13	AT4G10350.1	ANAC070,BRN2,NAC070	NAC domain containing protein 70
Potri.013G098900	3.53783	5.83711	5.56e-41	4.78e-37	1	113	115	105	862	805	1030	3.53783	5.83711	5.56e-41	4.78e-37	1	113	115	105	862	805	1030	AT1G33590.1		Leucine-rich repeat (LRR) family protein
Potri.013G123700	-1.94851	5.07478	3.77e-14	5.99e-12	-1	561	668	717	114	140	98	-1.94851	5.07478	3.77e-14	5.99e-12	-1	561	668	717	114	140	98	AT2G31060.2		elongation factor family protein
Potri.013G124400	2.38144	0.210171	2.07e-05	0.000337286	1	6	5	1	16	11	18	2.38144	0.210171	2.07e-05	0.000337286	1	6	5	1	16	11	18	AT3G58120.1	ATBZIP61,BZIP61	Basic-leucine zipper (bZIP) transcription factor family protein
Potri.013G125000	1.31064	6.42162	9.01e-07	2.37e-05	1	407	700	698	1016	1169	946	1.31064	6.42162	9.01e-07	2.37e-05	1	407	700	698	1016	1169	946	AT3G54420.1	ATCHITIV,ATEP3,CHIV,EP3	homolog of carrot EP3-3 chitinase
Potri.013G139800	1.33445	7.5067	5.23e-09	2.76e-07	1	1265	1323	1205	2014	2201	2440	1.33445	7.5067	5.23e-09	2.76e-07	1	1265	1323	1205	2014	2201	2440
Potri.013G139900	1.425	8.45451	9.03e-10	5.87e-08	1	2313	2338	2345	4104	3836	5132	1.425	8.45451	9.03e-10	5.87e-08	1	2313	2338	2345	4104	3836	5132
Potri.013G140100	1.16176	8.70718	3.29e-06	7.08e-05	1	3653	3469	2363	4400	5054	5305	1.16176	8.70718	3.29e-06	7.08e-05	1	3653	3469	2363	4400	5054	5305
Potri.013G145600	1.72605	5.70106	8.15e-11	6.9e-09	1	311	247	330	617	561	861	1.72605	5.70106	8.15e-11	6.9e-09	1	311	247	330	617	561	861	AT2G20830.1		transferases;folic acid binding
Potri.013G151100	1.90241	2.95113	4.05e-06	8.46e-05	1	55	37	27	118	142	53	1.90241	2.95113	4.05e-06	8.46e-05	1	55	37	27	118	142	53	AT5G54510.1	DFL1,GH3.6	Auxin-responsive GH3 family protein
Potri.013G152700	-1.16206	3.76835	0.0043103	0.0296869	-1	181	334	160	40	109	60	-1.16206	3.76835	0.0043103	0.0296869	-1	181	334	160	40	109	60	AT2G30210.1	LAC3	laccase 3
Potri.013G153800	1.67345	3.64569	2.6e-06	5.85e-05	1	51	75	92	252	137	106	1.67345	3.64569	2.6e-06	5.85e-05	1	51	75	92	252	137	106	AT3G10985.1	ATWI-12,SAG20,WI12	senescence associated gene 20
Potri.013G154700	4.00004	5.04617	5.57e-25	5.56e-22	1	77	45	21	447	499	643	4.00004	5.04617	5.57e-25	5.56e-22	1	77	45	21	447	499	643	AT2G40610.1	ATEXP8,ATEXPA8,ATHEXP ALPHA 1.11,EXP8,EXPA8	expansin A8
Potri.013G156100	1.65216	0.729102	0.000788338	0.00717658	1	10	13	4	19	25	16	1.65216	0.729102	0.000788338	0.00717658	1	10	13	4	19	25	16	AT1G06930.1
Potri.013G156200	1.85335	3.10544	1.78e-09	1.07e-07	1	46	49	41	105	109	129	1.85335	3.10544	1.78e-09	1.07e-07	1	46	49	41	105	109	129	AT2G40470.1	ASL11,LBD15	LOB domain-containing protein 15
Potri.014G012800	1.52713	4.95319	2.81e-05	0.000433928	1	257	235	93	305	341	522	1.52713	4.95319	2.81e-05	0.000433928	1	257	235	93	305	341	522	AT2G22840.1	AtGRF1,GRF1	growth-regulating factor 1
Potri.014G019200	-1.94294	4.53325	0.000383546	0.00395043	-1	101	786	433	60	120	60	-1.94294	4.53325	0.000383546	0.00395043	-1	101	786	433	60	120	60	AT5G48810.1	ATB5-B,ATCB5-D,B5 #3,CB5-D	cytochrome B5 isoform D
Potri.014G022800	-1.03054	5.36824	0.000223092	0.00250833	-1	756	681	588	265	290	141	-1.03054	5.36824	0.000223092	0.00250833	-1	756	681	588	265	290	141	AT4G34200.1	EDA9	D-3-phosphoglycerate dehydrogenase
Potri.014G037900	1.30226	4.60552	0.00659075	0.0419907	1	85	86	345	251	210	419	1.30226	4.60552	0.00659075	0.0419907	1	85	86	345	251	210	419	AT4G31940.1	CYP82C4	cytochrome P450, family 82, subfamily C, polypeptide 4
Potri.014G050400	-1.12082	1.57328	0.0037129	0.0262881	-1	43	53	41	16	18	10	-1.12082	1.57328	0.0037129	0.0262881	-1	43	53	41	16	18	10	AT2G44740.1	CYCP4;1	cyclin p4;1
Potri.014G054800	1.0188	5.46163	0.000779969	0.00711095	1	430	376	262	626	606	293	1.0188	5.46163	0.000779969	0.00711095	1	430	376	262	626	606	293	AT3G60450.1		Phosphoglycerate mutase family protein
Potri.014G058600	4.51426	0.843568	3.09e-07	9.41e-06	1	3	2	0	17	9	59	4.51426	0.843568	3.09e-07	9.41e-06	1	3	2	0	17	9	59	AT2G45050.1	GATA2	GATA transcription factor 2
Potri.014G061400	1.86907	0.566105	0.00636009	0.040771	1	1	11	9	35	13	8	1.86907	0.566105	0.00636009	0.040771	1	1	11	9	35	13	8	AT2G45130.1	ATSPX3,SPX3	SPX domain gene 3
Potri.014G067500	2.52991	1.94095	7.71e-08	2.86e-06	1	18	8	15	44	38	83	2.52991	1.94095	7.71e-08	2.86e-06	1	18	8	15	44	38	83	AT4G00080.1	UNE11	Plant invertase/pectin methylesterase inhibitor superfamily protein
Potri.014G090800	2.76675	0.385107	3.25e-07	9.84e-06	1	3	6	2	16	17	21	2.76675	0.385107	3.25e-07	9.84e-06	1	3	6	2	16	17	21	AT2G46140.1		Late embryogenesis abundant protein
Potri.014G096100	1.14343	7.0404	0.00052111	0.00510998	1	1141	1061	811	1755	2175	749	1.14343	7.0404	0.00052111	0.00510998	1	1141	1061	811	1755	2175	749	AT4G01070.1	GT72B1,UGT72B1	UDP-Glycosyltransferase superfamily protein
Potri.014G103000	1.22363	6.6598	7.07e-08	2.64e-06	1	648	736	842	1224	1226	1181	1.22363	6.6598	7.07e-08	2.64e-06	1	648	736	842	1224	1226	1181	AT2G46680.1	ATHB-7,ATHB7,HB-7	homeobox 7
Potri.014G115700	3.40796	4.84129	6e-29	1.23e-25	1	61	76	44	602	356	402	3.40796	4.84129	6e-29	1.23e-25	1	61	76	44	602	356	402	AT1G02460.1		Pectin lyase-like superfamily protein
Potri.014G118400	2.72371	6.95202	3.58e-26	4.15e-23	1	344	361	492	2311	1529	1722	2.72371	6.95202	3.58e-26	4.15e-23	1	344	361	492	2311	1529	1722	AT4G01970.1	AtSTS,STS	stachyose synthase
Potri.014G122100	1.19963	0.739347	0.00680103	0.0430135	1	15	9	10	20	19	16	1.19963	0.739347	0.00680103	0.0430135	1	15	9	10	20	19	16	AT4G02090.1
Potri.014G122200	1.3581	2.84854	0.000282356	0.00305206	1	50	28	69	94	64	105	1.3581	2.84854	0.000282356	0.00305206	1	50	28	69	94	64	105	AT1G02640.1	ATBXL2,BXL2	beta-xylosidase 2
Potri.014G127000	2.23864	3.58694	5.13e-13	6.86e-11	1	65	48	41	175	138	195	2.23864	3.58694	5.13e-13	6.86e-11	1	65	48	41	175	138	195	AT1G02810.1		Plant invertase/pectin methylesterase inhibitor superfamily
Potri.014G134200	4.85482	3.91447	1.31e-05	0.00022905	1	0	1	36	124	83	529	4.85482	3.91447	1.31e-05	0.00022905	1	0	1	36	124	83	529	AT3G62950.1		Thioredoxin superfamily protein
Potri.014G140300	2.96915	4.77456	3.57e-15	6.85e-13	1	120	76	32	463	340	447	2.96915	4.77456	3.57e-15	6.85e-13	1	120	76	32	463	340	447	AT5G13870.1	EXGT-A4,XTH5	xyloglucan endotransglucosylase/hydrolase 5
Potri.014G150200	2.58243	4.03088	4.48e-15	8.44e-13	1	70	43	59	209	185	321	2.58243	4.03088	4.48e-15	8.44e-13	1	70	43	59	209	185	321	AT2G43120.1		RmlC-like cupins superfamily protein
Potri.014G151150	2.70588	0.644519	7.76e-07	2.08e-05	1	5	7	2	27	26	13	2.70588	0.644519	7.76e-07	2.08e-05	1	5	7	2	27	26	13
Potri.014G159100	2.5645	6.07361	7.53e-22	4.04e-19	1	207	259	249	1362	838	793	2.5645	6.07361	7.53e-22	4.04e-19	1	207	259	249	1362	838	793	AT1G05000.1		Phosphotyrosine protein phosphatases superfamily protein
Potri.014G164600	2.10162	-0.432978	0.00121005	0.0103241	1	4	1	3	9	7	9	2.10162	-0.432978	0.00121005	0.0103241	1	4	1	3	9	7	9	AT5G35740.1		Carbohydrate-binding X8 domain superfamily protein
Potri.014G166400	1.57939	0.171744	0.00248657	0.0189023	1	7	5	6	10	11	17	1.57939	0.171744	0.00248657	0.0189023	1	7	5	6	10	11	17	AT5G35770.1	SAP	Transducin/WD40 repeat-like superfamily protein
Potri.014G168100	-1.7238	4.48991	5.14e-10	3.57e-08	-1	541	341	370	100	95	70	-1.7238	4.48991	5.14e-10	3.57e-08	-1	541	341	370	100	95	70	AT4G12730.1	FLA2	FASCICLIN-like arabinogalactan 2
Potri.014G179400	1.85564	5.03964	6.86e-13	8.9e-11	1	210	171	142	410	505	404	1.85564	5.03964	6.86e-13	8.9e-11	1	210	171	142	410	505	404	AT1G32450.1	NRT1.5	nitrate transporter 1.5
Potri.015G003000	-1.2849	3.54829	3.43e-05	0.000512534	-1	150	201	243	53	68	49	-1.2849	3.54829	3.43e-05	0.000512534	-1	150	201	243	53	68	49	AT5G45140.1	NRPC2	nuclear RNA polymerase C2
Potri.015G003100	0.803393	8.04787	0.00171836	0.0138833	1	2271	2422	2388	3111	3650	1905	0.803393	8.04787	0.00171836	0.0138833	1	2271	2422	2388	3111	3650	1905	AT5G54160.1	ATOMT1,OMT1	O-methyltransferase 1
Potri.015G003500	-2.78447	3.98796	4.41e-06	9.09e-05	-1	159	500	330	22	71	7	-2.78447	3.98796	4.41e-06	9.09e-05	-1	159	500	330	22	71	7	AT1G05260.1	RCI3,RCI3A	Peroxidase superfamily protein
Potri.015G024200	2.48347	7.15455	4.12e-26	4.66e-23	1	583	483	524	2077	2295	1834	2.48347	7.15455	4.12e-26	4.66e-23	1	583	483	524	2077	2295	1834	AT5G24090.1	ATCHIA,CHIA	chitinase A
Potri.015G025900	1.85132	3.92551	1.04e-06	2.7e-05	1	85	104	52	187	303	119	1.85132	3.92551	1.04e-06	2.7e-05	1	85	104	52	187	303	119	AT2G34790.1	EDA28,MEE23	FAD-binding Berberine family protein
Potri.015G029400	2.76223	6.71895	5.67e-27	8.11e-24	1	421	260	316	1595	1694	1427	2.76223	6.71895	5.67e-27	8.11e-24	1	421	260	316	1595	1694	1427	AT1G73220.1	1-Oct,AtOCT1	organic cation/carnitine transporter1
Potri.015G031400	1.94613	4.37705	1.6e-09	9.76e-08	1	63	132	118	385	250	220	1.94613	4.37705	1.6e-09	9.76e-08	1	63	132	118	385	250	220	AT3G17790.1	ATACP5,ATPAP17,PAP17	purple acid phosphatase 17
Potri.015G037100	-1.16814	2.69278	0.00114055	0.00983075	-1	87	102	126	50	27	22	-1.16814	2.69278	0.00114055	0.00983075	-1	87	102	126	50	27	22	AT3G16780.1		Ribosomal protein L19e family protein
Potri.015G058400	0.820496	6.31287	0.000361322	0.00375514	1	689	727	693	959	701	947	0.820496	6.31287	0.000361322	0.00375514	1	689	727	693	959	701	947	AT1G74210.1		PLC-like phosphodiesterases superfamily protein
Potri.015G062700	-1.7349	5.35094	7.7e-12	8.25e-10	-1	646	836	803	140	180	158	-1.7349	5.35094	7.7e-12	8.25e-10	-1	646	836	803	140	180	158	AT1G18800.1	NRP2	NAP1-related protein 2
Potri.015G071900	2.3548	6.76613	4.22e-15	7.99e-13	1	350	370	589	1905	1017	1776	2.3548	6.76613	4.22e-15	7.99e-13	1	350	370	589	1905	1017	1776	AT1G24100.1	UGT74B1	UDP-glucosyl transferase 74B1
Potri.015G087700	1.78036	6.18833	2.14e-05	0.000345892	1	390	365	454	545	518	1781	1.78036	6.18833	2.14e-05	0.000345892	1	390	365	454	545	518	1781	AT5G63160.1	BT1	BTB and TAZ domain protein 1
Potri.015G099200	1.52469	4.42465	4.07e-08	1.63e-06	1	149	132	125	268	204	342	1.52469	4.42465	4.07e-08	1.63e-06	1	149	132	125	268	204	342	AT5G13080.1	ATWRKY75,WRKY75	WRKY DNA-binding protein 75
Potri.015G100800	-2.32766	6.78329	1.55e-11	1.55e-09	-1	2827	1808	2109	312	468	158	-2.32766	6.78329	1.55e-11	1.55e-09	-1	2827	1808	2109	312	468	158	AT5G41040.1		HXXXD-type acyl-transferase family protein
Potri.015G117350	-1.54494	2.28228	2.38e-05	0.00037684	-1	70	107	73	24	16	20	-1.54494	2.28228	2.38e-05	0.00037684	-1	70	107	73	24	16	20	AT1G31280.1	AGO2	Argonaute family protein
Potri.015G127800	1.71204	2.74263	5.26e-05	0.000738268	1	44	25	45	71	137	52	1.71204	2.74263	5.26e-05	0.000738268	1	44	25	45	71	137	52	AT3G47400.1		Plant invertase/pectin methylesterase inhibitor superfamily
Potri.015G135600	-2.35271	3.0556	7.94e-08	2.92e-06	-1	141	162	187	38	24	6	-2.35271	3.0556	7.94e-08	2.92e-06	-1	141	162	187	38	24	6	AT4G23030.1		MATE efflux family protein
Potri.016G008800	-1.32236	7.19959	6.98e-09	3.55e-07	-1	2845	2544	2316	665	775	705	-1.32236	7.19959	6.98e-09	3.55e-07	-1	2845	2544	2316	665	775	705	AT2G35760.1		Uncharacterised protein family (UPF0497)
Potri.016G013000	2.0696	6.49607	7.21e-09	3.64e-07	1	371	320	587	1873	1335	599	2.0696	6.49607	7.21e-09	3.64e-07	1	371	320	587	1873	1335	599
Potri.016G023300	-5.60378	0.639211	5.55e-11	4.86e-09	-1	40	17	34	0	0	1	-5.60378	0.639211	5.55e-11	4.86e-09	-1	40	17	34	0	0	1	AT1G72680.1	ATCAD1,CAD1	cinnamyl-alcohol dehydrogenase
Potri.016G031400	2.26707	6.60495	6e-18	1.85e-15	1	353	499	376	1432	1642	1071	2.26707	6.60495	6e-18	1.85e-15	1	353	499	376	1432	1642	1071	AT5G07050.1		nodulin MtN21 /EamA-like transporter family protein
Potri.016G049400	3.12179	3.55827	2.17e-20	9.22e-18	1	34	32	23	144	211	185	3.12179	3.55827	2.17e-20	9.22e-18	1	34	32	23	144	211	185	AT5G06860.1	ATPGIP1,PGIP1	polygalacturonase inhibiting protein 1
Potri.016G056800	-2.3395	3.56435	2.95e-06	6.48e-05	-1	251	262	191	54	40	5	-2.3395	3.56435	2.95e-06	6.48e-05	-1	251	262	191	54	40	5	AT2G41660.1	MIZ1	Protein of unknown function, DUF617
Potri.016G057300	1.05416	6.43457	6.91e-06	0.000132558	1	774	652	640	1248	813	954	1.05416	6.43457	6.91e-06	0.000132558	1	774	652	640	1248	813	954	AT3G11340.1		UDP-Glycosyltransferase superfamily protein
Potri.016G057600	5.67827	3.13248	5.05e-19	1.81e-16	1	3	5	4	118	58	264	5.67827	3.13248	5.05e-19	1.81e-16	1	3	5	4	118	58	264	AT3G57270.1	BG1	beta-1,3-glucanase 1
Potri.016G062600	-2.40785	4.20573	9.55e-07	2.49e-05	-1	342	346	431	31	100	15	-2.40785	4.20573	9.55e-07	2.49e-05	-1	342	346	431	31	100	15	AT3G11964.1		RNA binding;RNA binding
Potri.016G075400	2.37131	0.763012	0.00226567	0.0174767	1	12	5	2	7	13	48	2.37131	0.763012	0.00226567	0.0174767	1	12	5	2	7	13	48	AT2G36100.1		Uncharacterised protein family (UPF0497)
Potri.016G083500	-1.246	8.93702	1.12e-08	5.35e-07	-1	8202	8979	8132	2561	2364	2533	-1.246	8.93702	1.12e-08	5.35e-07	-1	8202	8979	8132	2561	2364	2533	AT5G02790.1	GSTL3	Glutathione S-transferase family protein
Potri.016G089500	1.95173	10.5694	1.5e-15	3.03e-13	1	7999	7764	7180	20965	16108	24813	1.95173	10.5694	1.5e-15	3.03e-13	1	7999	7764	7180	20965	16108	24813	AT2G37170.1	PIP2;2,PIP2B	plasma membrane intrinsic protein 2
Potri.016G090700	-1.30928	5.18495	2.81e-06	6.23e-05	-1	479	626	783	160	225	146	-1.30928	5.18495	2.81e-06	6.23e-05	-1	479	626	783	160	225	146	AT2G37220.1		RNA-binding (RRM/RBD/RNP motifs) family protein
Potri.016G098200	1.2504	8.40338	1.54e-06	3.76e-05	1	2816	2415	2137	3431	3453	5262	1.2504	8.40338	1.54e-06	3.76e-05	1	2816	2415	2137	3431	3453	5262	AT2G36830.1	GAMMA-TIP,GAMMA-TIP1,TIP1;1	gamma tonoplast intrinsic protein
Potri.016G099900	1.67564	0.737646	0.00393242	0.0275481	1	8	10	9	10	14	36	1.67564	0.737646	0.00393242	0.0275481	1	8	10	9	10	14	36	AT5G43290.1	ATWRKY49,WRKY49	WRKY DNA-binding protein 49
Potri.016G104300	2.33966	4.2966	1.83e-18	6.18e-16	1	77	73	88	301	237	305	2.33966	4.2966	1.83e-18	6.18e-16	1	77	73	88	301	237	305	AT3G53980.1		Bifunctional inhibitor/lipid-transfer protein/seed storage 2S albumin superfamily protein
Potri.016G112600	1.02034	3.73671	0.000313362	0.00333505	1	128	110	83	180	127	150	1.02034	3.73671	0.000313362	0.00333505	1	128	110	83	180	127	150	AT5G01220.1	SQD2	sulfoquinovosyldiacylglycerol 2
Potri.016G139700	1.72043	3.4826	1.02e-07	3.61e-06	1	63	65	62	198	154	91	1.72043	3.4826	1.02e-07	3.61e-06	1	63	65	62	198	154	91	AT2G38600.1		HAD superfamily, subfamily IIIB acid phosphatase
Potri.016G143000	2.20972	6.14907	3.59e-11	3.28e-09	1	325	273	330	779	641	1544	2.20972	6.14907	3.59e-11	3.28e-09	1	325	273	330	779	641	1544	AT2G38640.1		Protein of unknown function (DUF567)
Potri.017G006000	-1.32056	4.15111	2.35e-06	5.36e-05	-1	354	306	257	75	76	104	-1.32056	4.15111	2.35e-06	5.36e-05	-1	354	306	257	75	76	104	AT5G37980.1		Zinc-binding dehydrogenase family protein
Potri.017G006700	4.15965	1.43625	2.26e-08	9.72e-07	1	3	4	3	48	74	9	4.15965	1.43625	2.26e-08	9.72e-07	1	3	4	3	48	74	9	AT2G43890.1		Pectin lyase-like superfamily protein
Potri.017G009700	1.15336	4.81006	3.12e-05	0.000475584	1	189	222	226	420	214	363	1.15336	4.81006	3.12e-05	0.000475584	1	189	222	226	420	214	363	AT1G05690.1	BT3	BTB and TAZ domain protein 3
Potri.017G036700	4.05576	5.47414	1.03e-23	8.52e-21	1	58	67	60	1006	889	292	4.05576	5.47414	1.03e-23	8.52e-21	1	58	67	60	1006	889	292	AT5G40390.1	SIP1	Raffinose synthase family protein
Potri.017G039100	-1.83258	4.08793	2.45e-09	1.41e-07	-1	271	291	395	55	84	48	-1.83258	4.08793	2.45e-09	1.41e-07	-1	271	291	395	55	84	48	AT1G67120.1		ATPases;nucleotide binding;ATP binding;nucleoside-triphosphatases;transcription factor binding
Potri.017G039600	1.31382	1.94853	0.00128377	0.0108495	1	39	27	13	52	46	40	1.31382	1.94853	0.00128377	0.0108495	1	39	27	13	52	46	40	AT1G05280.1		Protein of unknown function (DUF604)
Potri.017G062000	2.26455	3.12261	7.19e-06	0.000137138	1	63	35	12	85	99	181	2.26455	3.12261	7.19e-06	0.000137138	1	63	35	12	85	99	181	AT5G14020.1		Endosomal targeting BRO1-like domain-containing protein
Potri.017G063500	3.9576	5.65627	1.82e-21	9.22e-19	1	70	78	76	734	371	1313	3.9576	5.65627	1.82e-21	9.22e-19	1	70	78	76	734	371	1313	AT3G02040.1	SRG3	senescence-related gene 3
Potri.017G064100	0.700228	8.34087	0.00796425	0.0489019	1	3258	3062	2758	3825	4355	2171	0.700228	8.34087	0.00796425	0.0489019	1	3258	3062	2758	3825	4355	2171	AT5G67400.1	RHS19	root hair specific 19
Potri.017G076400	1.99436	6.40747	1.17e-13	1.71e-11	1	410	388	454	1268	783	1434	1.99436	6.40747	1.17e-13	1.71e-11	1	410	388	454	1268	783	1434	AT5G15070.1		Phosphoglycerate mutase-like family protein
Potri.017G080100	1.31917	1.9709	0.000141826	0.00172366	1	27	29	24	47	52	41	1.31917	1.9709	0.000141826	0.00172366	1	27	29	24	47	52	41	AT3G47800.1		Galactose mutarotase-like superfamily protein
Potri.017G083300	2.38621	2.43627	2.15e-10	1.66e-08	1	20	24	19	106	76	52	2.38621	2.43627	2.15e-10	1.66e-08	1	20	24	19	106	76	52	AT5G37820.1	NIP4;2,NLM5	NOD26-like intrinsic protein 4;2
Potri.017G100200	7.98818	4.22849	3.06e-42	6.57e-38	1	3	0	2	324	165	471	7.98818	4.22849	3.06e-42	6.57e-38	1	3	0	2	324	165	471	AT2G19800.1	MIOX2	myo-inositol oxygenase 2
Potri.017G110800	-1.40055	2.66831	7.03e-05	0.000951784	-1	89	124	110	24	23	38	-1.40055	2.66831	7.03e-05	0.000951784	-1	89	124	110	24	23	38
Potri.017G135100	-1.262	3.51057	0.00213869	0.0166558	-1	221	209	146	55	91	22	-1.262	3.51057	0.00213869	0.0166558	-1	221	209	146	55	91	22	AT4G01240.1		S-adenosyl-L-methionine-dependent methyltransferases superfamily protein
Potri.017G135400	1.74839	5.89651	6.68e-13	8.72e-11	1	411	296	298	861	686	813	1.74839	5.89651	6.68e-13	8.72e-11	1	411	296	298	861	686	813	AT3G02850.1	SKOR	STELAR K+ outward rectifier
Potri.017G137100	-1.71401	4.29585	7.46e-06	0.000141644	-1	232	282	575	117	71	47	-1.71401	4.29585	7.46e-06	0.000141644	-1	232	282	575	117	71	47	AT5G55490.1	ATGEX1,GEX1	gamete expressed protein 1
Potri.017G141600	1.92903	0.011602	0.00212682	0.0165754	1	4	8	1	19	10	7	1.92903	0.011602	0.00212682	0.0165754	1	4	8	1	19	10	7	AT1G02260.1		Divalent ion symporter
Potri.017G141900	3.7518	-0.713912	4.1e-05	0.000596563	1	1	0	1	14	5	4	3.7518	-0.713912	4.1e-05	0.000596563	1	1	0	1	14	5	4	AT1G02260.1		Divalent ion symporter
Potri.018G022900	2.22489	5.30708	3.56e-15	6.85e-13	1	213	158	142	729	578	384	2.22489	5.30708	3.56e-15	6.85e-13	1	213	158	142	729	578	384	AT5G25260.1		SPFH/Band 7/PHB domain-containing membrane-associated protein family
Potri.018G024200	3.42654	2.72448	1.07e-20	4.67e-18	1	12	12	17	117	112	83	3.42654	2.72448	1.07e-20	4.67e-18	1	12	12	17	117	112	83	AT5G34940.2	AtGUS3,GUS3	glucuronidase 3
Potri.018G031100	2.10956	-0.182999	0.00370286	0.0262395	1	1	8	1	6	11	14	2.10956	-0.182999	0.00370286	0.0262395	1	1	8	1	6	11	14	AT5G11420.1		Protein of unknown function, DUF642
Potri.018G040400	2.5591	0.765479	0.000118396	0.00147952	1	10	4	3	10	20	40	2.5591	0.765479	0.000118396	0.00147952	1	10	4	3	10	20	40	AT3G16180.1		Major facilitator superfamily protein
Potri.018G068400	1.70178	3.60771	1.84e-05	0.000306047	1	54	77	78	260	154	72	1.70178	3.60771	1.84e-05	0.000306047	1	54	77	78	260	154	72	AT5G19730.1		Pectin lyase-like superfamily protein
Potri.018G069700	3.78732	8.06246	4.51e-23	3.23e-20	1	513	261	558	4505	2332	5944	3.78732	8.06246	4.51e-23	3.23e-20	1	513	261	558	4505	2332	5944	AT4G26260.2	MIOX4	myo-inositol oxygenase 4
Potri.018G094000	1.83244	0.586146	0.00327512	0.0237332	1	13	6	3	25	24	7	1.83244	0.586146	0.00327512	0.0237332	1	13	6	3	25	24	7	AT5G57500.1		Galactosyltransferase family protein
Potri.018G094900	2.16778	3.6445	1.14e-08	5.44e-07	1	33	76	57	249	177	105	2.16778	3.6445	1.14e-08	5.44e-07	1	33	76	57	249	177	105	AT4G25810.1	XTH23,XTR6	xyloglucan endotransglycosylase 6
Potri.018G130300	-4.13909	0.550594	0.000120999	0.00150592	-1	3	22	57	2	1	0	-4.13909	0.550594	0.000120999	0.00150592	-1	3	22	57	2	1	0	AT1G80130.1		Tetratricopeptide repeat (TPR)-like superfamily protein
Potri.018G131500	2.28784	5.02694	8.91e-12	9.38e-10	1	81	204	120	588	350	461	2.28784	5.02694	8.91e-12	9.38e-10	1	81	204	120	588	350	461	AT2G26660.1	ATSPX2,SPX2	SPX domain gene 2
Potri.018G139400	2.31377	0.594595	4.66e-05	0.000665914	1	5	10	2	14	26	20	2.31377	0.594595	4.66e-05	0.000665914	1	5	10	2	14	26	20	AT5G57090.1	AGR,AGR1,ATPIN2,EIR1,PIN2,WAV6	Auxin efflux carrier family protein
Potri.019G014900	3.78816	0.234977	2.05e-09	1.2e-07	1	2	2	1	15	14	23	3.78816	0.234977	2.05e-09	1.2e-07	1	2	2	1	15	14	23	AT4G37060.1	AtPLAIVB,PLA IVB,PLP5	PATATIN-like protein 5
Potri.019G021950	2.72619	-0.177798	3.71e-05	0.000547307	1	5	2	0	11	8	15	2.72619	-0.177798	3.71e-05	0.000547307	1	5	2	0	11	8	15
Potri.019G023600	-2.97678	6.88474	6.6e-12	7.26e-10	-1	2758	2476	2451	345	286	63	-2.97678	6.88474	6.6e-12	7.26e-10	-1	2758	2476	2451	345	286	63	AT1G64780.1	AMT1;2,ATAMT1;2	ammonium transporter 1;2
Potri.019G032900	0.953471	4.86419	4.54e-05	0.000652376	1	224	253	249	378	322	287	0.953471	4.86419	4.54e-05	0.000652376	1	224	253	249	378	322	287	AT1G64760.1		O-Glycosyl hydrolases family 17 protein
Potri.019G037400	2.56363	6.96777	3.21e-28	6.09e-25	1	450	449	432	1751	1964	1772	2.56363	6.96777	3.21e-28	6.09e-25	1	450	449	432	1751	1964	1772	AT5G20950.1		Glycosyl hydrolase family protein
Potri.019G043600	1.51141	4.15856	0.00437726	0.0300359	1	88	163	87	259	376	47	1.51141	4.15856	0.00437726	0.0300359	1	88	163	87	259	376	47	AT5G17540.1		HXXXD-type acyl-transferase family protein
Potri.019G063200	2.11644	3.19033	1.62e-08	7.31e-07	1	57	42	26	152	151	79	2.11644	3.19033	1.62e-08	7.31e-07	1	57	42	26	152	151	79	AT3G01190.1		Peroxidase superfamily protein
Potri.019G064300	4.67417	1.22795	2.75e-13	3.81e-11	1	3	2	1	36	21	57	4.67417	1.22795	2.75e-13	3.81e-11	1	3	2	1	36	21	57	AT1G03220.1		Eukaryotic aspartyl protease family protein
Potri.019G064700	3.87144	1.61975	1.94e-10	1.52e-08	1	6	6	2	27	37	81	3.87144	1.61975	1.94e-10	1.52e-08	1	6	6	2	27	37	81	AT1G03220.1		Eukaryotic aspartyl protease family protein
Potri.019G066000	1.97177	2.78574	3.81e-07	1.12e-05	1	41	30	31	111	121	50	1.97177	2.78574	3.81e-07	1.12e-05	1	41	30	31	111	121	50	AT4G10350.1	ANAC070,BRN2,NAC070	NAC domain containing protein 70
Potri.019G078600	1.51976	1.25385	0.00128982	0.0108815	1	12	11	20	32	40	15	1.51976	1.25385	0.00128982	0.0108815	1	12	11	20	32	40	15	AT5G36110.1	CYP716A1	cytochrome P450, family 716, subfamily A, polypeptide 1
Potri.019G080500	3.25644	3.3297	3.27e-14	5.3e-12	1	26	12	32	145	98	223	3.25644	3.3297	3.27e-14	5.3e-12	1	26	12	32	145	98	223	AT5G36110.1	CYP716A1	cytochrome P450, family 716, subfamily A, polypeptide 1
Potri.019G090900	5.24898	6.11098	8.05e-23	5.32e-20	1	45	42	43	869	403	2144	5.24898	6.11098	8.05e-23	5.32e-20	1	45	42	43	869	403	2144
Potri.019G091900	3.04003	0.349229	2.04e-07	6.55e-06	1	1	6	2	18	15	21	3.04003	0.349229	2.04e-07	6.55e-06	1	1	6	2	18	15	21	AT3G58120.1	ATBZIP61,BZIP61	Basic-leucine zipper (bZIP) transcription factor family protein
Potri.019G092300	1.20848	0.784249	0.00561053	0.0367811	1	11	13	11	20	20	17	1.20848	0.784249	0.00561053	0.0367811	1	11	13	11	20	20	17	AT4G35020.2	ARAC3,ATROP6,RAC3,RHO1PS,ROP6	RAC-like 3
Potri.019G093000	5.40685	1.67817	1.22e-16	2.95e-14	1	4	1	0	51	30	79	5.40685	1.67817	1.22e-16	2.95e-14	1	4	1	0	51	30	79	AT4G35160.1		O-methyltransferase family protein
Potri.019G093700	1.91615	0.522141	0.000192367	0.0022276	1	6	6	8	24	20	10	1.91615	0.522141	0.000192367	0.0022276	1	6	6	8	24	20	10	AT3G54420.1	ATCHITIV,ATEP3,CHIV,EP3	homolog of carrot EP3-3 chitinase
Potri.019G093900	2.59353	0.460772	2.41e-05	0.000381684	1	2	7	4	14	12	30	2.59353	0.460772	2.41e-05	0.000381684	1	2	7	4	14	12	30	AT3G54420.1	ATCHITIV,ATEP3,CHIV,EP3	homolog of carrot EP3-3 chitinase
Potri.019G104700	1.69408	6.38966	5.07e-09	2.69e-07	1	647	465	344	1047	852	1376	1.69408	6.38966	5.07e-09	2.69e-07	1	647	465	344	1047	852	1376	AT2G20830.1		transferases;folic acid binding
Potri.019G116300	1.47229	7.30123	5.08e-05	0.000718169	1	1200	900	975	1265	1259	3332	1.47229	7.30123	5.08e-05	0.000718169	1	1200	900	975	1265	1259	3332	AT4G28240.1		Wound-responsive family protein
Potri.019G125901	1.12955	3.79841	0.000326406	0.00344763	1	76	116	126	204	178	109	1.12955	3.79841	0.000326406	0.00344763	1	76	116	126	204	178	109	AT3G10985.1	ATWI-12,SAG20,WI12	senescence associated gene 20
Potri.019G128600	-0.721692	7.55315	0.0011193	0.00966891	-1	2949	2705	2933	1205	1087	1337	-0.721692	7.55315	0.0011193	0.00966891	-1	2949	2705	2933	1205	1087	1337	AT5G58350.1	WNK4,ZIK2	with no lysine (K) kinase 4
Potri.019G130566	1.32002	1.54693	0.00517896	0.0345238	1	15	9	35	34	34	35	1.32002	1.54693	0.00517896	0.0345238	1	15	9	35	34	34	35	AT1G78340.1	ATGSTU22,GSTU22	glutathione S-transferase TAU 22
Potri.019G130700	1.00016	9.89528	1.2e-05	0.000213199	1	8410	7516	7416	12670	11710	8396	1.00016	9.89528	1.2e-05	0.000213199	1	8410	7516	7416	12670	11710	8396	AT2G30490.1	ATC4H,C4H,CYP73A5,REF3	cinnamate-4-hydroxylase
Potri.T011000	1.7082	3.36327	1.49e-06	3.66e-05	1	80	67	29	143	133	127	1.7082	3.36327	1.49e-06	3.66e-05	1	80	67	29	143	133	127	AT1G10940.1	ASK1,SNRK2-4,SNRK2.4,SRK2A	Protein kinase superfamily protein
Potri.T051700	4.24292	1.50777	2.2e-10	1.68e-08	1	6	3	1	46	74	18	4.24292	1.50777	2.2e-10	1.68e-08	1	6	3	1	46	74	18	AT2G26560.1	PLA IIA,PLA2A,PLP2	phospholipase A 2A
Potri.T051900	3.03703	0.806493	1.56e-06	3.8e-05	1	9	3	1	29	36	12	3.03703	0.806493	1.56e-06	3.8e-05	1	9	3	1	29	36	12	AT2G26560.1	PLA IIA,PLA2A,PLP2	phospholipase A 2A
Potri.T131700	-1.37636	3.95367	2.71e-06	6.05e-05	-1	247	302	256	54	73	88	-1.37636	3.95367	2.71e-06	6.05e-05	-1	247	302	256	54	73	88	AT1G60710.1	ATB2	NAD(P)-linked oxidoreductase superfamily protein
Potri.T151500	1.0214	3.18078	0.00580226	0.0377873	1	66	84	67	98	59	150	1.0214	3.18078	0.00580226	0.0377873	1	66	84	67	98	59	150	AT3G14310.1	ATPME3,PME3	pectin methylesterase 3
Potri.T167100	1.03452	8.09592	0.000613496	0.00582313	1	1312	3185	2067	3037	3484	2902	1.03452	8.09592	0.000613496	0.00582313	1	1312	3185	2067	3037	3484	2902	AT4G16260.1		Glycosyl hydrolase superfamily protein
