# Supplementary material for: The Class I HD-ZIP transcription factor PagHB7a functions as a positive regulator of salt tolerance in Populus
Source: For Res (Fayettev). 2025 Dec 31;5:e030. doi: 10.48130/forres-0025-0030 (PMC12982921; doi:10.48130/forres-0025-0030)
Supplement: Supplementary file 1 — Supplementary data to this article can be found online. [file forres-0025-0030-Supplementary.zip › 10.48130_forres-0025-0030-Suppl-TableS9.xlsx]

## Sheet: Table S9
Table S9. The overlapped DEGs between PagHB7a-KO vs WT under control conditions and PagHB7a-KO vs WT under salt stress.
	Control											Salt treatment
genes	logFC	logCPM	PValue	FDR	OX-WT	WT	WT	WT	PagHB7a-KO	PagHB7a-KO	PagHB7a-KO	logFC	logCPM	PValue	FDR	OX-WT	WT	WT	WT	PagHB7a-KO	PagHB7a-KO	PagHB7a-KO	Pfam	Panther	KOG	ec	KO	GO	Best.hit.arabi.name	arabi.symbol	arabi.defline
Potri.001G124200	1.56511	4.33409	1.44535e-06	0.00163362	1	110	104	152	239	390	307	1.56511	4.33409	1.44535e-06	0.00163362	1	110	104	152	239	390	307	PF00083	PTHR11662,PTHR11662:SF302	KOG2533	3.6.3.20	K13783	GO:0055085,GO:0022857,GO:0016021	AT3G47420.1	ATPS3,PS3	phosphate starvation-induced gene 3
Potri.001G162500	1.65846	4.54911	2.05652e-05	0.0109196	1	60	259	120	430	280	378	1.65846	4.54911	2.05652e-05	0.0109196	1	60	259	120	430	280	378	PF04043,PF01095	PTHR31707,PTHR31707:SF40		3.1.1.11	K01051	GO:0004857,GO:0042545,GO:0030599,GO:0005618	AT3G14310.1	ATPME3,PME3	pectin methylesterase 3
Potri.001G162600	1.52588	3.90992	2.8231e-05	0.0127634	1	54	166	76	249	199	235	1.52588	3.90992	2.8231e-05	0.0127634	1	54	166	76	249	199	235	PF04043,PF01095	PTHR31707,PTHR31707:SF40		3.1.1.11	K01051	GO:0004857,GO:0042545,GO:0030599,GO:0005618	AT3G14310.1	ATPME3,PME3	pectin methylesterase 3
Potri.001G400100	-1.86804	5.77111	8.44081e-06	0.005673	-1	740	2166	420	238	273	218	-1.86804	5.77111	8.44081e-06	0.005673	-1	740	2166	420	238	273	218		PTHR33357					AT3G15353.1	ATMT3,MT3	metallothionein 3
Potri.002G186500	2.78907	0.736859	0.000188547	0.0496816	1	1	2	11	26	18	38	2.78907	0.736859	0.000188547	0.0496816	1	1	2	11	26	18	38	PF00182	PTHR22595,PTHR22595:SF35	KOG4742	3.2.1.14		GO:0016998,GO:0006032,GO:0004568	AT4G01700.1		Chitinase family protein
Potri.003G192500	1.51193	4.57206	1.13181e-06	0.00131382	1	155	149	139	441	312	329	1.51193	4.57206	1.13181e-06	0.00131382	1	155	149	139	441	312	329	PF00892	PTHR31218,PTHR31218:SF19				GO:0016021,GO:0016020,GO:0022857	AT5G07050.1		nodulin MtN21 /EamA-like transporter family protein
Potri.003G219400	3.36396	1.65686	3.14752e-07	0.000522612	1	4	1	14	57	46	67	3.36396	1.65686	3.14752e-07	0.000522612	1	4	1	14	57	46	67	PF00355,PF08417	PTHR21266,PTHR21266:SF25		1.14.12.20		GO:0055114,GO:0051537,GO:0016491,GO:0010277	AT4G25650.1	ACD1-LIKE,PTC52,TIC55-IV	ACD1-like
Potri.004G085400	2.12795	8.4503	2.93123e-07	0.000522612	1	2352	887	1185	6759	5598	5285	2.12795	8.4503	2.93123e-07	0.000522612	1	2352	887	1185	6759	5598	5285	PF03951,PF00120	PTHR20852,PTHR20852:SF59		6.3.1.2	K01915	GO:0006807,GO:0006542,GO:0004356	AT5G37600.1	ATGLN1;1,ATGSR1,GLN1;1,GSR 1	glutamine synthase clone R1
Potri.004G144600	1.22889	4.46907	0.000192975	0.0499295	1	119	218	156	413	217	317	1.22889	4.46907	0.000192975	0.0499295	1	119	218	156	413	217	317	PF00141	PTHR31388,PTHR31388:SF35		1.11.1.7	K00430	GO:0055114,GO:0020037,GO:0006979,GO:0004601	AT1G49570.1		Peroxidase superfamily protein
Potri.005G078200	4.96615	1.56399	3.96815e-13	8.52161e-09	1	2	0	4	66	40	63	4.96615	1.56399	3.96815e-13	8.52161e-09	1	2	0	4	66	40	63	PF01190	PTHR31614,PTHR31614:SF5					AT4G08685.1	SAH7	Pollen Ole e 1 allergen and extensin family protein
Potri.005G182700	2.49467	3.57301	1.56195e-05	0.0088271	1	58	20	44	380	129	108	2.49467	3.57301	1.56195e-05	0.0088271	1	58	20	44	380	129	108	PF14226,PF03171	PTHR10209,PTHR10209:SF189	KOG0143	1.14.17.4	K05933	GO:0055114,GO:0016491	AT1G77330.1		2-oxoglutarate (2OG) and Fe(II)-dependent oxygenase superfamily protein
Potri.006G011600	1.47544	6.89853	5.24331e-07	0.000694835	1	764	697	807	1332	1971	2133	1.47544	6.89853	5.24331e-07	0.000694835	1	764	697	807	1332	1971	2133
Potri.007G021300	3.2686	1.86706	2.48685e-06	0.00227255	1	3	3	18	63	39	93	3.2686	1.86706	2.48685e-06	0.00227255	1	3	3	18	63	39	93	PF03492	PTHR31009,PTHR31009:SF6		2.1.1.274	K08241	GO:0008168	AT3G11480.1	ATBSMT1,BSMT1	S-adenosyl-L-methionine-dependent methyltransferases superfamily protein
Potri.007G080300	2.18684	2.32907	9.72068e-05	0.031629	1	13	13	38	124	80	46	2.18684	2.32907	9.72068e-05	0.031629	1	13	13	38	124	80	46	PF00067	PTHR24296,PTHR24296:SF1	KOG0157			GO:0055114,GO:0020037,GO:0016705,GO:0005506	AT4G39490.1	CYP96A10	cytochrome P450, family 96, subfamily A, polypeptide 10
Potri.009G008500	1.90613	8.55181	2.19004e-07	0.000448888	1	2406	1298	1800	8322	5208	4800	1.90613	8.55181	2.19004e-07	0.000448888	1	2406	1298	1800	8322	5208	4800	PF07690	PTHR23515,PTHR23515:SF2	KOG2533		K02575	GO:0055085,GO:0016021	AT5G60770.1	ATNRT2.4,NRT2.4	nitrate transporter 2.4
Potri.009G008600	1.82346	7.27987	4.71832e-06	0.00405304	1	1170	562	623	3278	1888	2289	1.82346	7.27987	4.71832e-06	0.00405304	1	1170	562	623	3278	1888	2289	PF07690	PTHR23515,PTHR23515:SF2	KOG2533		K02575	GO:0055085,GO:0016021	AT5G60770.1	ATNRT2.4,NRT2.4	nitrate transporter 2.4
Potri.009G106400	1.35038	6.21158	8.26816e-05	0.0281839	1	449	339	705	1236	848	1182	1.35038	6.21158	8.26816e-05	0.0281839	1	449	339	705	1236	848	1182	PF00141	PTHR31388,PTHR31388:SF35		1.11.1.7	K00430	GO:0055114,GO:0020037,GO:0006979,GO:0004601	AT1G49570.1		Peroxidase superfamily protein
Potri.010G211900	2.08812	4.71527	0.000129268	0.0377905	1	49	60	257	603	256	436	2.08812	4.71527	0.000129268	0.0377905	1	49	60	257	603	256	436	PF03018	PTHR21495,PTHR21495:SF51					AT2G39430.1		Disease resistance-responsive (dirigent-like protein) family protein
Potri.011G127900	2.66995	3.57838	5.72975e-06	0.00464326	1	14	18	86	207	152	267	2.66995	3.57838	5.72975e-06	0.00464326	1	14	18	86	207	152	267	PF06830	PTHR31656,PTHR31656:SF5					AT5G54370.1		Late embryogenesis abundant (LEA) protein-related
Potri.013G000500	1.23272	8.7293	2.85673e-05	0.0127809	1	2883	2541	3687	7488	5540	5399	1.23272	8.7293	2.85673e-05	0.0127809	1	2883	2541	3687	7488	5540	5399	PF07883	PTHR31238,PTHR31238:SF39					AT1G09560.1	GLP5	germin-like protein 5
Potri.016G049400	2.40081	2.48765	0.000155632	0.0434052	1	12	8	43	109	51	121	2.40081	2.48765	0.000155632	0.0434052	1	12	8	43	109	51	121	PF00560,PF08263	PTHR27000,PTHR27000:SF136				GO:0005515	AT5G06860.1	ATPGIP1,PGIP1	polygalacturonase inhibiting protein 1
Potri.017G036700	1.59489	2.68811	6.56128e-05	0.0242937	1	23	52	43	84	102	108	1.59489	2.68811	6.56128e-05	0.0242937	1	23	52	43	84	102	108	PF05691	PTHR31268,PTHR31268:SF2		2.4.1.82	K06617		AT5G40390.1	SIP1	Raffinose synthase family protein
Potri.018G069700	1.33293	8.69415	2.89282e-05	0.0128089	1	3143	2003	3159	7148	6476	4846	1.33293	8.69415	2.89282e-05	0.0128089	1	3143	2003	3159	7148	6476	4846	PF05153	PTHR12588,PTHR12588:SF1	KOG1573	1.13.99.1	K00469	GO:0055114,GO:0050113,GO:0019310,GO:0005737,GO:0005506	AT4G26260.2	MIOX4	myo-inositol oxygenase 4
